# Supplementary material for: Eco‐Geography Reverses Dominant AMR Reservoirs in Klebsiella pneumoniae: Integron‐Rich Mobilomes and Cross‐Niche Connectivity
Source: Adv Sci (Weinh). 2026 May 6;13(42):e75537. doi: 10.1002/advs.75537 (PMC13336099; doi:10.1002/advs.75537)
Supplement: Supplementary file 3 — Supporting File 3: advs75537‐sup‐0003‐DataS1.xlsx. [file ADVS-13-e75537-s003.xlsx]

## Sheet: Sheet1 Hospital
No.	Sample ID	Plate type	Sampling date	Sample	Source	Source_summary
1	ACESH00001	MacCONKEY AGAR	2020-11	HUMAN	hospital	human - hospital patient
2	ACESH00002	MacCONKEY AGAR	2020-11	HUMAN	hospital	human - hospital patient
3	ACESH00003	MacCONKEY AGAR	2020-11	HUMAN	hospital	human - hospital patient
4	ACESH00004	MacCONKEY AGAR	2020-11	HUMAN	hospital	human - hospital patient
5	ACESH00005	MacCONKEY AGAR	2020-11	HUMAN	hospital	human - hospital patient
6	ACESH00006	MacCONKEY AGAR	2020-11	HUMAN	hospital	human - hospital patient
7	ACESH00007	MacCONKEY AGAR	2020-11	HUMAN	hospital	human - hospital patient
8	ACESH00008	MacCONKEY AGAR	2020-11	HUMAN	hospital	human - hospital patient
9	ACESH00009	MacCONKEY AGAR	2020-11	HUMAN	hospital	human - hospital patient
10	ACESH00010	MacCONKEY AGAR	2020-11	HUMAN	hospital	human - hospital patient
11	ACESH00011	MacCONKEY AGAR	2020-11	HUMAN	hospital	human - hospital patient
12	ACESH00012	MacCONKEY AGAR	2020-11	HUMAN	hospital	human - hospital patient
13	ACESH00013	MacCONKEY AGAR	2020-11	HUMAN	hospital	human - hospital patient
14	ACESH00014	MacCONKEY AGAR	2020-11	HUMAN	hospital	human - hospital patient
15	ACESH00015	MacCONKEY AGAR	2020-11	HUMAN	hospital	human - hospital patient
16	ACESH00016	MacCONKEY AGAR	2020-11	HUMAN	hospital	human - hospital patient
17	ACESH00017	MacCONKEY AGAR	2020-11	HUMAN	hospital	human - hospital patient
18	ACESH00018	MacCONKEY AGAR	2020-11	HUMAN	hospital	human - hospital patient
19	ACESH00019	MacCONKEY AGAR	2020-11	HUMAN	hospital	human - hospital patient
20	ACESH00020	MacCONKEY AGAR	2020-11	HUMAN	hospital	human - hospital patient
21	ACESH00021	MacCONKEY AGAR	2020-11	HUMAN	hospital	human - hospital patient
22	ACESH00022	MacCONKEY AGAR	2020-11	HUMAN	hospital	human - hospital patient
23	ACESH00023	MacCONKEY AGAR	2020-11	HUMAN	hospital	human - hospital patient
24	ACESH00024	MacCONKEY AGAR	2020-11	HUMAN	hospital	human - hospital patient
25	ACESH00025	MacCONKEY AGAR	2020-11	HUMAN	hospital	human - hospital patient
26	ACESH00026	MacCONKEY AGAR	2020-11	HUMAN	hospital	human - hospital patient
27	ACESH00027	MacCONKEY AGAR	2020-11	HUMAN	hospital	human - hospital patient
28	ACESH00028	MacCONKEY AGAR	2020-11	HUMAN	hospital	human - hospital patient
29	ACESH00029	MacCONKEY AGAR	2020-11	HUMAN	hospital	human - hospital patient
30	ACESH00030	MacCONKEY AGAR	2020-11	HUMAN	hospital	human - hospital patient
31	ACESH00031	MacCONKEY AGAR	2020-11	HUMAN	hospital	human - hospital patient
32	ACESH00032	MacCONKEY AGAR	2020-11	HUMAN	hospital	human - hospital patient
33	ACESH00033	MacCONKEY AGAR	2020-11	HUMAN	hospital	human - hospital patient
34	ACESH00034	MacCONKEY AGAR	2020-11	HUMAN	hospital	human - hospital patient
35	ACESH00035	MacCONKEY AGAR	2020-11	HUMAN	hospital	human - hospital patient
36	ACESH00036	MacCONKEY AGAR	2020-11	HUMAN	hospital	human - hospital patient
37	ACESH00037	MacCONKEY AGAR	2020-11	HUMAN	hospital	human - hospital patient
38	ACESH00038	MacCONKEY AGAR	2020-11	HUMAN	hospital	human - hospital patient
39	ACESH00039	MacCONKEY AGAR	2020-11	HUMAN	hospital	human - hospital patient
40	ACESH00040	MacCONKEY AGAR	2020-11	HUMAN	hospital	human - hospital patient
41	ACESH00041	MacCONKEY AGAR	2020-11	HUMAN	hospital	human - hospital patient
42	ACESH00042	MacCONKEY AGAR	2020-11	HUMAN	hospital	human - hospital patient
43	ACESH00043	MacCONKEY AGAR	2020-11	HUMAN	hospital	human - hospital patient
44	ACESH00044	MacCONKEY AGAR	2020-11	HUMAN	hospital	human - hospital patient
45	ACESH00045	MacCONKEY AGAR	2020-11	HUMAN	hospital	human - hospital patient
46	ACESH00046	MacCONKEY AGAR	2020-11	HUMAN	hospital	human - hospital patient
47	ACESH00047	MacCONKEY AGAR	2020-11	HUMAN	hospital	human - hospital patient
48	ACESH00048	MacCONKEY AGAR	2020-11	HUMAN	hospital	human - hospital patient
49	ACESH00049	MacCONKEY AGAR	2020-11	HUMAN	hospital	human - hospital patient
50	ACESH00050	MacCONKEY AGAR	2020-11	HUMAN	hospital	human - hospital patient
51	ACESH00051	MacCONKEY AGAR	2020-11	HUMAN	hospital	human - hospital patient
52	ACESH00052	MacCONKEY AGAR	2020-11	HUMAN	hospital	human - hospital patient
53	ACESH00053	MacCONKEY AGAR	2020-11	HUMAN	hospital	human - hospital patient
54	ACESH00054	MacCONKEY AGAR	2020-11	HUMAN	hospital	human - hospital patient
55	ACESH00055	MacCONKEY AGAR	2020-11	HUMAN	hospital	human - hospital patient
56	ACESH00056	MacCONKEY AGAR	2020-11	HUMAN	hospital	human - hospital patient
57	ACESH00057	MacCONKEY AGAR	2020-11	HUMAN	hospital	human - hospital patient
58	ACESH00058	MacCONKEY AGAR	2020-11	HUMAN	hospital	human - hospital patient
59	ACESH00059	MacCONKEY AGAR	2020-11	HUMAN	hospital	human - hospital patient
60	ACESH00060	MacCONKEY AGAR	2020-11	HUMAN	hospital	human - hospital patient
61	ACESH00061	MacCONKEY AGAR	2020-11	HUMAN	hospital	human - hospital patient
62	ACESH00062	MacCONKEY AGAR	2020-11	HUMAN	hospital	human - hospital patient
63	ACESH00063	MacCONKEY AGAR	2020-11	HUMAN	hospital	human - hospital patient
64	ACESH00064	MacCONKEY AGAR	2020-11	HUMAN	hospital	human - hospital patient
65	ACESH00065	MacCONKEY AGAR	2020-11	HUMAN	hospital	human - hospital patient
66	ACESH00066	MacCONKEY AGAR	2020-11	HUMAN	hospital	human - hospital patient
67	ACESH00067	MacCONKEY AGAR	2020-11	HUMAN	hospital	human - hospital patient
68	ACESH00068	MacCONKEY AGAR	2020-11	HUMAN	hospital	human - hospital patient
69	ACESH00069	MacCONKEY AGAR	2020-11	HUMAN	hospital	human - hospital patient
70	ACESH00070	MacCONKEY AGAR	2020-11	HUMAN	hospital	human - hospital patient
71	ACESH00071	MacCONKEY AGAR	2020-11	HUMAN	hospital	human - hospital patient
72	ACESH00072	MacCONKEY AGAR	2020-11	HUMAN	hospital	human - hospital patient
73	ACESH00073	MacCONKEY AGAR	2020-11	HUMAN	hospital	human - hospital patient
74	ACESH00074	MacCONKEY AGAR	2020-11	HUMAN	hospital	human - hospital patient
75	ACESH00075	MacCONKEY AGAR	2020-11	HUMAN	hospital	human - hospital patient
76	ACESH00076	MacCONKEY AGAR	2020-11	HUMAN	hospital	human - hospital patient
77	ACESH00077	MacCONKEY AGAR	2020-11	HUMAN	hospital	human - hospital patient
78	ACESH00078	MacCONKEY AGAR	2020-11	HUMAN	hospital	human - hospital patient
79	ACESH00079	MacCONKEY AGAR	2020-11	HUMAN	hospital	human - hospital patient
80	ACESH00080	MacCONKEY AGAR	2020-11	HUMAN	hospital	human - hospital patient
81	ACESH00081	MacCONKEY AGAR	2020-11	HUMAN	hospital	human - hospital patient
82	ACESH00082	MacCONKEY AGAR	2020-11	HUMAN	hospital	human - hospital patient
83	ACESH00083	MacCONKEY AGAR	2020-11	HUMAN	hospital	human - hospital patient
84	ACESH00084	MacCONKEY AGAR	2020-11	HUMAN	hospital	human - hospital patient
85	ACESH00085	MacCONKEY AGAR	2020-11	HUMAN	hospital	human - hospital patient
86	ACESH00086	MacCONKEY AGAR	2020-11	HUMAN	hospital	human - hospital patient
87	ACESH00087	MacCONKEY AGAR	2020-11	HUMAN	hospital	human - hospital patient
88	ACESH00088	MacCONKEY AGAR	2020-11	HUMAN	hospital	human - hospital patient
89	ACESH00089	MacCONKEY AGAR	2020-11	HUMAN	hospital	human - hospital patient
90	ACESH00090	MacCONKEY AGAR	2020-11	HUMAN	hospital	human - hospital patient
91	ACESH00091	MacCONKEY AGAR	2020-11	HUMAN	hospital	human - hospital patient
92	ACESH00092	MacCONKEY AGAR	2020-11	HUMAN	hospital	human - hospital patient
93	ACESH00093	MacCONKEY AGAR	2020-11	HUMAN	hospital	human - hospital patient
94	ACESH00094	MacCONKEY AGAR	2020-11	HUMAN	hospital	human - hospital patient
95	ACESH00095	MacCONKEY AGAR	2020-11	HUMAN	hospital	human - hospital patient
96	ACESH00096	MacCONKEY AGAR	2020-11	HUMAN	hospital	human - hospital patient
97	ACESH00097	MacCONKEY AGAR	2020-11	HUMAN	hospital	human - hospital patient
98	ACESH00098	MacCONKEY AGAR	2020-11	HUMAN	hospital	human - hospital patient
99	ACESH00099	MacCONKEY AGAR	2020-11	HUMAN	hospital	human - hospital patient
100	ACESH00100	MacCONKEY AGAR	2020-11	HUMAN	hospital	human - hospital patient
101	ACESH00101	MacCONKEY AGAR	2020-11	HUMAN	hospital	human - hospital patient
102	ACESH00102	MacCONKEY AGAR	2020-11	HUMAN	hospital	human - hospital patient
103	ACESH00103	MacCONKEY AGAR	2020-11	HUMAN	hospital	human - hospital patient
104	ACESH00104	MacCONKEY AGAR	2020-11	HUMAN	hospital	human - hospital patient
105	ACESH00105	MacCONKEY AGAR	2020-11	HUMAN	hospital	human - hospital patient
106	ACESH00106	MacCONKEY AGAR	2020-11	HUMAN	hospital	human - hospital patient
107	ACESH00107	MacCONKEY AGAR	2020-11	HUMAN	hospital	human - hospital patient
108	ACESH00108	MacCONKEY AGAR	2020-11	HUMAN	hospital	human - hospital patient
109	ACESH00109	MacCONKEY AGAR	2020-11	HUMAN	hospital	human - hospital patient
110	ACESH00110	MacCONKEY AGAR	2020-11	HUMAN	hospital	human - hospital patient
111	ACESH00111	MacCONKEY AGAR	2020-11	HUMAN	hospital	human - hospital patient
112	ACESH00112	MacCONKEY AGAR	2020-11	HUMAN	hospital	human - hospital patient
113	ACESH00113	MacCONKEY AGAR	2020-11	HUMAN	hospital	human - hospital patient
114	ACESH00114	MacCONKEY AGAR	2020-11	HUMAN	hospital	human - hospital patient
115	ACESH00115	MacCONKEY AGAR	2020-11	HUMAN	hospital	human - hospital patient
116	ACESH00116	MacCONKEY AGAR	2020-11	HUMAN	hospital	human - hospital patient
117	ACESH00117	MacCONKEY AGAR	2020-11	HUMAN	hospital	human - hospital patient
118	ACESH00118	MacCONKEY AGAR	2020-11	HUMAN	hospital	human - hospital patient
119	ACESH00119	MacCONKEY AGAR	2020-11	HUMAN	hospital	human - hospital patient
120	ACESH00120	MacCONKEY AGAR	2020-11	HUMAN	hospital	human - hospital patient
121	ACESH00121	MacCONKEY AGAR	2020-11	HUMAN	hospital	human - hospital patient
122	ACESH00122	MacCONKEY AGAR	2020-11	HUMAN	hospital	human - hospital patient
123	ACESH00123	MacCONKEY AGAR	2020-11	HUMAN	hospital	human - hospital patient
124	ACESH00124	MacCONKEY AGAR	2020-11	HUMAN	hospital	human - hospital patient
125	ACESH00125	MacCONKEY AGAR	2020-11	HUMAN	hospital	human - hospital patient
126	ACESH00126	MacCONKEY AGAR	2020-11	HUMAN	hospital	human - hospital patient
127	ACESH00127	MacCONKEY AGAR	2020-11	HUMAN	hospital	human - hospital patient
128	ACESH00128	MacCONKEY AGAR	2020-11	HUMAN	hospital	human - hospital patient
129	ACESH00129	MacCONKEY AGAR	2020-11	HUMAN	hospital	human - hospital patient
130	ACESH00130	MacCONKEY AGAR	2020-11	HUMAN	hospital	human - hospital patient
131	ACESH00131	MacCONKEY AGAR	2020-11	HUMAN	hospital	human - hospital patient
132	ACESH00132	MacCONKEY AGAR	2020-11	HUMAN	hospital	human - hospital patient
133	ACESH00133	MacCONKEY AGAR	2020-11	HUMAN	hospital	human - hospital patient
134	ACESH00134	MacCONKEY AGAR	2020-11	HUMAN	hospital	human - hospital patient
135	ACESH00135	MacCONKEY AGAR	2020-11	HUMAN	hospital	human - hospital patient
136	ACESH00136	MacCONKEY AGAR	2020-11	HUMAN	hospital	human - hospital patient
137	ACESH00137	MacCONKEY AGAR	2020-11	HUMAN	hospital	human - hospital patient
138	ACESH00138	MacCONKEY AGAR	2020-11	HUMAN	hospital	human - hospital patient
139	ACESH00139	MacCONKEY AGAR	2020-11	HUMAN	hospital	human - hospital patient
140	ACESH00140	MacCONKEY AGAR	2020-11	HUMAN	hospital	human - hospital patient
141	ACESH00141	MacCONKEY AGAR	2020-11	HUMAN	hospital	human - hospital patient
142	ACESH00142	MacCONKEY AGAR	2020-11	HUMAN	hospital	human - hospital patient
143	ACESH00143	MacCONKEY AGAR	2020-11	HUMAN	hospital	human - hospital patient
144	ACESH00144	MacCONKEY AGAR	2020-11	HUMAN	hospital	human - hospital patient
145	ACESH00145	MacCONKEY AGAR	2020-11	HUMAN	hospital	human - hospital patient
146	ACESH00146	MacCONKEY AGAR	2020-11	HUMAN	hospital	human - hospital patient
147	ACESH00147	MacCONKEY AGAR	2020-11	HUMAN	hospital	human - hospital patient
148	ACESH00148	MacCONKEY AGAR	2020-11	HUMAN	hospital	human - hospital patient
149	ACESH00149	MacCONKEY AGAR	2020-11	HUMAN	hospital	human - hospital patient
150	ACESH00150	MacCONKEY AGAR	2020-11	HUMAN	hospital	human - hospital patient
151	ACESH00151	MacCONKEY AGAR	2020-11	HUMAN	hospital	human - hospital patient
152	ACESH00152	MacCONKEY AGAR	2020-11	HUMAN	hospital	human - hospital patient
153	ACESH00153	MacCONKEY AGAR	2020-11	HUMAN	hospital	human - hospital patient
154	ACESH00154	MacCONKEY AGAR	2020-11	HUMAN	hospital	human - hospital patient
155	ACESH00155	MacCONKEY AGAR	2020-11	HUMAN	hospital	human - hospital patient
156	ACESH00156	MacCONKEY AGAR	2020-11	HUMAN	hospital	human - hospital patient
157	ACESH00157	MacCONKEY AGAR	2020-11	HUMAN	hospital	human - hospital patient
158	ACESH00158	MacCONKEY AGAR	2020-11	HUMAN	hospital	human - hospital patient
159	ACESH00159	MacCONKEY AGAR	2020-11	HUMAN	hospital	human - hospital patient
160	ACESH00160	MacCONKEY AGAR	2020-11	HUMAN	hospital	human - hospital patient
161	ACESH00161	MacCONKEY AGAR	2020-11	HUMAN	hospital	human - hospital patient
162	ACESH00162	MacCONKEY AGAR	2020-11	HUMAN	hospital	human - hospital patient
163	ACESH00163	MacCONKEY AGAR	2020-11	HUMAN	hospital	human - hospital patient
164	ACESH00164	MacCONKEY AGAR	2020-11	HUMAN	hospital	human - hospital patient
165	ACESH00165	MacCONKEY AGAR	2020-11	HUMAN	hospital	human - hospital patient
166	ACESH00166	MacCONKEY AGAR	2020-11	HUMAN	hospital	human - hospital patient
167	ACESH00167	MacCONKEY AGAR	2020-11	HUMAN	hospital	human - hospital patient
168	ACESH00168	MacCONKEY AGAR	2020-11	HUMAN	hospital	human - hospital patient
169	ACESH00169	MacCONKEY AGAR	2020-11	HUMAN	hospital	human - hospital patient
170	ACESH00170	MacCONKEY AGAR	2020-11	HUMAN	hospital	human - hospital patient
171	ACESH00171	MacCONKEY AGAR	2020-11	HUMAN	hospital	human - hospital patient
172	ACESH00172	MacCONKEY AGAR	2020-11	HUMAN	hospital	human - hospital patient
173	ACESH00173	MacCONKEY AGAR	2020-11	HUMAN	hospital	human - hospital patient
174	ACESH00174	MacCONKEY AGAR	2020-11	HUMAN	hospital	human - hospital patient
175	ACESH00175	MacCONKEY AGAR	2020-11	HUMAN	hospital	human - hospital patient
176	ACESH00176	MacCONKEY AGAR	2020-11	HUMAN	hospital	human - hospital patient
177	ACESH00177	MacCONKEY AGAR	2020-11	HUMAN	hospital	human - hospital patient
178	ACESH00178	MacCONKEY AGAR	2020-11	HUMAN	hospital	human - hospital patient
179	ACESH00179	MacCONKEY AGAR	2020-11	HUMAN	hospital	human - hospital patient
180	ACESH00180	MacCONKEY AGAR	2020-11	HUMAN	hospital	human - hospital patient
181	ACESH00181	MacCONKEY AGAR	2020-11	HUMAN	hospital	human - hospital patient
182	ACESH00182	MacCONKEY AGAR	2020-11	HUMAN	hospital	human - hospital patient
183	ACESH00183	MacCONKEY AGAR	2020-11	HUMAN	hospital	human - hospital patient
184	ACESH00184	MacCONKEY AGAR	2020-11	HUMAN	hospital	human - hospital patient
185	ACESH00185	MacCONKEY AGAR	2020-11	HUMAN	hospital	human - hospital patient
186	ACESH00186	MacCONKEY AGAR	2020-11	HUMAN	hospital	human - hospital patient
187	ACESH00187	MacCONKEY AGAR	2020-11	HUMAN	hospital	human - hospital patient
188	ACESH00188	MacCONKEY AGAR	2020-11	HUMAN	hospital	human - hospital patient
189	ACESH00189	MacCONKEY AGAR	2020-11	HUMAN	hospital	human - hospital patient
190	ACESH00190	MacCONKEY AGAR	2020-11	HUMAN	hospital	human - hospital patient
191	ACESH00191	MacCONKEY AGAR	2020-11	HUMAN	hospital	human - hospital patient
192	ACESH00192	MacCONKEY AGAR	2020-11	HUMAN	hospital	human - hospital patient
193	ACESH00193	MacCONKEY AGAR	2020-11	HUMAN	hospital	human - hospital patient
194	ACESH00194	MacCONKEY AGAR	2020-11	HUMAN	hospital	human - hospital patient
195	ACESH00195	MacCONKEY AGAR	2020-11	HUMAN	hospital	human - hospital patient
196	ACESH00196	MacCONKEY AGAR	2020-11	HUMAN	hospital	human - hospital patient
197	ACESH00197	MacCONKEY AGAR	2020-11	HUMAN	hospital	human - hospital patient
198	ACESH00198	MacCONKEY AGAR	2020-11	HUMAN	hospital	human - hospital patient
199	ACESH00199	MacCONKEY AGAR	2020-11	HUMAN	hospital	human - hospital patient
200	ACESH00200	MacCONKEY AGAR	2020-11	HUMAN	hospital	human - hospital patient
201	ACESH00201	MacCONKEY AGAR	2020-11	HUMAN	hospital	human - hospital patient
202	ACESH00202	MacCONKEY AGAR	2020-11	HUMAN	hospital	human - hospital patient
203	ACESH00203	MacCONKEY AGAR	2020-11	HUMAN	hospital	human - hospital patient
204	ACESH00204	MacCONKEY AGAR	2020-11	HUMAN	hospital	human - hospital patient
205	ACESH00205	MacCONKEY AGAR	2020-11	HUMAN	hospital	human - hospital patient
206	ACESH00206	MacCONKEY AGAR	2020-11	HUMAN	hospital	human - hospital patient
207	ACESH00207	MacCONKEY AGAR	2020-11	HUMAN	hospital	human - hospital patient
208	ACESH00208	MacCONKEY AGAR	2020-11	HUMAN	hospital	human - hospital patient
209	ACESH00209	MacCONKEY AGAR	2020-11	HUMAN	hospital	human - hospital patient
210	ACESH00210	MacCONKEY AGAR	2020-11	HUMAN	hospital	human - hospital patient
211	ACESH00211	MacCONKEY AGAR	2020-11	HUMAN	hospital	human - hospital patient
212	ACESH00212	MacCONKEY AGAR	2020-11	HUMAN	hospital	human - hospital patient
213	ACESH00213	MacCONKEY AGAR	2020-11	HUMAN	hospital	human - hospital patient
214	ACESH00214	MacCONKEY AGAR	2020-11	HUMAN	hospital	human - hospital patient
215	ACESH00215	MacCONKEY AGAR	2020-11	HUMAN	hospital	human - hospital patient
216	ACESH00216	MacCONKEY AGAR	2020-11	HUMAN	hospital	human - hospital patient
217	ACESH00217	MacCONKEY AGAR	2020-11	HUMAN	hospital	human - hospital patient
218	ACESH00218	MacCONKEY AGAR	2020-11	HUMAN	hospital	human - hospital patient
219	ACESH00219	MacCONKEY AGAR	2020-11	HUMAN	hospital	human - hospital patient
220	ACESH00220	MacCONKEY AGAR	2020-11	HUMAN	hospital	human - hospital patient
221	ACESH00221	MacCONKEY AGAR	2020-11	HUMAN	hospital	human - hospital patient
222	ACESH00222	MacCONKEY AGAR	2020-11	HUMAN	hospital	human - hospital patient
223	ACESH00223	MacCONKEY AGAR	2020-11	HUMAN	hospital	human - hospital patient
224	ACESH00224	MacCONKEY AGAR	2020-11	HUMAN	hospital	human - hospital patient
225	ACESH00225	MacCONKEY AGAR	2020-11	HUMAN	hospital	human - hospital patient
226	ACESH00226	MacCONKEY AGAR	2020-11	HUMAN	hospital	human - hospital patient
227	ACESH00227	MacCONKEY AGAR	2020-11	HUMAN	hospital	human - hospital patient
228	ACESH00228	MacCONKEY AGAR	2020-11	HUMAN	hospital	human - hospital patient
229	ACESH00229	MacCONKEY AGAR	2020-11	HUMAN	hospital	human - hospital patient
230	ACESH00230	MacCONKEY AGAR	2020-11	HUMAN	hospital	human - hospital patient
231	ACESH00231	MacCONKEY AGAR	2020-11	HUMAN	hospital	human - hospital patient
232	ACESH00232	MacCONKEY AGAR	2020-11	HUMAN	hospital	human - hospital patient
233	ACESH00233	MacCONKEY AGAR	2020-11	HUMAN	hospital	human - hospital patient
234	ACESH00234	MacCONKEY AGAR	2020-11	HUMAN	hospital	human - hospital patient
235	ACESH00235	MacCONKEY AGAR	2020-11	HUMAN	hospital	human - hospital patient
236	ACESH00236	MacCONKEY AGAR	2020-11	HUMAN	hospital	human - hospital patient
237	ACESH00237	MacCONKEY AGAR	2020-11	HUMAN	hospital	human - hospital patient
238	ACESH00238	MacCONKEY AGAR	2020-11	HUMAN	hospital	human - hospital patient
239	ACESH00239	MacCONKEY AGAR	2020-11	HUMAN	hospital	human - hospital patient
240	ACESH00240	MacCONKEY AGAR	2020-11	HUMAN	hospital	human - hospital patient
241	ACESH00241	MacCONKEY AGAR	2020-11	HUMAN	hospital	human - hospital patient
242	ACESH00242	MacCONKEY AGAR	2020-11	HUMAN	hospital	human - hospital patient
243	ACESH00243	MacCONKEY AGAR	2020-11	HUMAN	hospital	human - hospital patient
244	ACESH00244	MacCONKEY AGAR	2020-11	HUMAN	hospital	human - hospital patient
245	ACESH00245	MacCONKEY AGAR	2020-11	HUMAN	hospital	human - hospital patient
246	ACESH00246	MacCONKEY AGAR	2020-11	HUMAN	hospital	human - hospital patient
247	ACESH00247	MacCONKEY AGAR	2020-11	HUMAN	hospital	human - hospital patient
248	ACESH00248	MacCONKEY AGAR	2020-11	HUMAN	hospital	human - hospital patient
249	ACESH00249	MacCONKEY AGAR	2020-11	HUMAN	hospital	human - hospital patient
250	ACESH00250	MacCONKEY AGAR	2020-11	HUMAN	hospital	human - hospital patient
251	ACESH00251	MacCONKEY AGAR	2020-11	HUMAN	hospital	human - hospital patient
252	ACESH00252	MacCONKEY AGAR	2020-11	HUMAN	hospital	human - hospital patient
253	ACESH00253	MacCONKEY AGAR	2020-11	HUMAN	hospital	human - hospital patient
254	ACESH00254	MacCONKEY AGAR	2020-11	HUMAN	hospital	human - hospital patient
255	ACESH00255	MacCONKEY AGAR	2020-11	HUMAN	hospital	human - hospital patient
256	ACESH00256	MacCONKEY AGAR	2020-11	HUMAN	hospital	human - hospital patient
257	ACESH00257	MacCONKEY AGAR	2020-11	HUMAN	hospital	human - hospital patient
258	ACESH00258	MacCONKEY AGAR	2020-11	HUMAN	hospital	human - hospital patient
259	ACESH00259	MacCONKEY AGAR	2020-11	HUMAN	hospital	human - hospital patient
260	ACESH00260	MacCONKEY AGAR	2020-11	HUMAN	hospital	human - hospital patient
261	ACESH00261	MacCONKEY AGAR	2020-11	HUMAN	hospital	human - hospital patient
262	ACESH00262	MacCONKEY AGAR	2020-11	HUMAN	hospital	human - hospital patient
263	ACESH00263	MacCONKEY AGAR	2020-11	HUMAN	hospital	human - hospital patient
264	ACESH00264	MacCONKEY AGAR	2020-11	HUMAN	hospital	human - hospital patient
265	ACESH00265	MacCONKEY AGAR	2020-11	HUMAN	hospital	human - hospital patient
266	ACESH00266	MacCONKEY AGAR	2020-11	HUMAN	hospital	human - hospital patient
267	ACESH00267	MacCONKEY AGAR	2020-11	HUMAN	hospital	human - hospital patient
268	ACESH00268	MacCONKEY AGAR	2020-11	HUMAN	hospital	human - hospital patient
269	ACESH00269	MacCONKEY AGAR	2020-11	HUMAN	hospital	human - hospital patient
270	ACESH00270	MacCONKEY AGAR	2020-11	HUMAN	hospital	human - hospital patient
271	ACESH00271	MacCONKEY AGAR	2020-11	HUMAN	hospital	human - hospital patient
272	ACESH00272	MacCONKEY AGAR	2020-11	HUMAN	hospital	human - hospital patient
273	ACESH00273	MacCONKEY AGAR	2020-11	HUMAN	hospital	human - hospital patient
274	ACESH00274	MacCONKEY AGAR	2020-11	HUMAN	hospital	human - hospital patient
275	ACESH00275	MacCONKEY AGAR	2020-11	HUMAN	hospital	human - hospital patient
276	ACESH00276	MacCONKEY AGAR	2020-11	HUMAN	hospital	human - hospital patient
277	ACESH00277	MacCONKEY AGAR	2020-11	HUMAN	hospital	human - hospital patient
278	ACESH00278	MacCONKEY AGAR	2020-11	HUMAN	hospital	human - hospital patient
279	ACESH00279	MacCONKEY AGAR	2020-11	HUMAN	hospital	human - hospital patient
280	ACESH00280	MacCONKEY AGAR	2020-11	HUMAN	hospital	human - hospital patient
281	ACESH00281	MacCONKEY AGAR	2020-11	HUMAN	hospital	human - hospital patient
282	ACESH00282	MacCONKEY AGAR	2020-11	HUMAN	hospital	human - hospital patient
283	ACESH00283	MacCONKEY AGAR	2020-11	HUMAN	hospital	human - hospital patient
284	ACESH00284	MacCONKEY AGAR	2020-11	HUMAN	hospital	human - hospital patient
285	ACESH00285	MacCONKEY AGAR	2020-11	HUMAN	hospital	human - hospital patient
286	ACESH00286	MacCONKEY AGAR	2020-11	HUMAN	hospital	human - hospital patient
287	ACESH00287	MacCONKEY AGAR	2020-11	HUMAN	hospital	human - hospital patient
288	ACESH00288	MacCONKEY AGAR	2020-12	HUMAN	hospital	human - hospital patient
289	ACESH00289	MacCONKEY AGAR	2020-12	HUMAN	hospital	human - hospital patient
290	ACESH00290	MacCONKEY AGAR	2020-12	HUMAN	hospital	human - hospital patient
291	ACESH00291	MacCONKEY AGAR	2020-12	HUMAN	hospital	human - hospital patient
292	ACESH00292	MacCONKEY AGAR	2020-12	HUMAN	hospital	human - hospital patient
293	ACESH00293	MacCONKEY AGAR	2020-12	HUMAN	hospital	human - hospital patient
294	ACESH00294	MacCONKEY AGAR	2020-12	HUMAN	hospital	human - hospital patient
295	ACESH00295	MacCONKEY AGAR	2020-12	HUMAN	hospital	human - hospital patient
296	ACESH00296	MacCONKEY AGAR	2020-12	HUMAN	hospital	human - hospital patient
297	ACESH00297	MacCONKEY AGAR	2020-12	HUMAN	hospital	human - hospital patient
298	ACESH00298	MacCONKEY AGAR	2020-12	HUMAN	hospital	human - hospital patient
299	ACESH00299	MacCONKEY AGAR	2020-12	HUMAN	hospital	human - hospital patient
300	ACESH00300	MacCONKEY AGAR	2020-12	HUMAN	hospital	human - hospital patient
301	ACESH00301	MacCONKEY AGAR	2020-12	HUMAN	hospital	human - hospital patient
302	ACESH00302	MacCONKEY AGAR	2020-12	HUMAN	hospital	human - hospital patient
303	ACESH00303	MacCONKEY AGAR	2020-12	HUMAN	hospital	human - hospital patient
304	ACESH00304	MacCONKEY AGAR	2020-12	HUMAN	hospital	human - hospital patient
305	ACESH00305	MacCONKEY AGAR	2020-12	HUMAN	hospital	human - hospital patient
306	ACESH00306	MacCONKEY AGAR	2020-12	HUMAN	hospital	human - hospital patient
307	ACESH00307	MacCONKEY AGAR	2020-12	HUMAN	hospital	human - hospital patient
308	ACESH00308	MacCONKEY AGAR	2020-12	HUMAN	hospital	human - hospital patient
309	ACESH00309	MacCONKEY AGAR	2020-12	HUMAN	hospital	human - hospital patient
310	ACESH00310	MacCONKEY AGAR	2020-12	HUMAN	hospital	human - hospital patient
311	ACESH00311	MacCONKEY AGAR	2020-12	HUMAN	hospital	human - hospital patient
312	ACESH00312	MacCONKEY AGAR	2020-12	HUMAN	hospital	human - hospital patient
313	ACESH00313	MacCONKEY AGAR	2020-12	HUMAN	hospital	human - hospital patient
314	ACESH00314	MacCONKEY AGAR	2020-12	HUMAN	hospital	human - hospital patient
315	ACESH00315	MacCONKEY AGAR	2020-12	HUMAN	hospital	human - hospital patient
316	ACESH00316	MacCONKEY AGAR	2020-12	HUMAN	hospital	human - hospital patient
317	ACESH00317	MacCONKEY AGAR	2020-12	HUMAN	hospital	human - hospital patient
318	ACESH00318	MacCONKEY AGAR	2020-12	HUMAN	hospital	human - hospital patient
319	ACESH00319	MacCONKEY AGAR	2020-12	HUMAN	hospital	human - hospital patient
320	ACESH00320	MacCONKEY AGAR	2020-12	HUMAN	hospital	human - hospital patient
321	ACESH00321	MacCONKEY AGAR	2020-12	HUMAN	hospital	human - hospital patient
322	ACESH00322	MacCONKEY AGAR	2020-12	HUMAN	hospital	human - hospital patient
323	ACESH00323	MacCONKEY AGAR	2020-12	HUMAN	hospital	human - hospital patient
324	ACESH00324	MacCONKEY AGAR	2020-12	HUMAN	hospital	human - hospital patient
325	ACESH00325	MacCONKEY AGAR	2020-12	HUMAN	hospital	human - hospital patient
326	ACESH00326	MacCONKEY AGAR	2020-12	HUMAN	hospital	human - hospital patient
327	ACESH00327	MacCONKEY AGAR	2020-12	HUMAN	hospital	human - hospital patient
328	ACESH00328	MacCONKEY AGAR	2020-12	HUMAN	hospital	human - hospital patient
329	ACESH00329	MacCONKEY AGAR	2020-12	HUMAN	hospital	human - hospital patient
330	ACESH00330	MacCONKEY AGAR	2020-12	HUMAN	hospital	human - hospital patient
331	ACESH00331	MacCONKEY AGAR	2020-12	HUMAN	hospital	human - hospital patient
332	ACESH00332	MacCONKEY AGAR	2020-12	HUMAN	hospital	human - hospital patient
333	ACESH00333	MacCONKEY AGAR	2020-12	HUMAN	hospital	human - hospital patient
334	ACESH00334	MacCONKEY AGAR	2020-12	HUMAN	hospital	human - hospital patient
335	ACESH00335	MacCONKEY AGAR	2020-12	HUMAN	hospital	human - hospital patient
336	ACESH00336	MacCONKEY AGAR	2020-12	HUMAN	hospital	human - hospital patient
337	ACESH00337	MacCONKEY AGAR	2020-12	HUMAN	hospital	human - hospital patient
338	ACESH00338	MacCONKEY AGAR	2020-12	HUMAN	hospital	human - hospital patient
339	ACESH00339	MacCONKEY AGAR	2020-12	HUMAN	hospital	human - hospital patient
340	ACESH00340	MacCONKEY AGAR	2020-12	HUMAN	hospital	human - hospital patient
341	ACESH00341	MacCONKEY AGAR	2020-12	HUMAN	hospital	human - hospital patient
342	ACESH00342	MacCONKEY AGAR	2020-12	HUMAN	hospital	human - hospital patient
343	ACESH00343	MacCONKEY AGAR	2020-12	HUMAN	hospital	human - hospital patient
344	ACESH00344	MacCONKEY AGAR	2020-12	HUMAN	hospital	human - hospital patient
345	ACESH00345	MacCONKEY AGAR	2020-12	HUMAN	hospital	human - hospital patient
346	ACESH00346	MacCONKEY AGAR	2020-12	HUMAN	hospital	human - hospital patient
347	ACESH00347	MacCONKEY AGAR	2020-12	HUMAN	hospital	human - hospital patient
348	ACESH00348	MacCONKEY AGAR	2020-12	HUMAN	hospital	human - hospital patient
349	ACESH00349	MacCONKEY AGAR	2020-12	HUMAN	hospital	human - hospital patient
350	ACESH00350	MacCONKEY AGAR	2020-12	HUMAN	hospital	human - hospital patient
351	ACESH00351	MacCONKEY AGAR	2020-12	HUMAN	hospital	human - hospital patient
352	ACESH00352	MacCONKEY AGAR	2020-12	HUMAN	hospital	human - hospital patient
353	ACESH00353	MacCONKEY AGAR	2020-12	HUMAN	hospital	human - hospital patient
354	ACESH00354	MacCONKEY AGAR	2020-12	HUMAN	hospital	human - hospital patient
355	ACESH00355	MacCONKEY AGAR	2020-12	HUMAN	hospital	human - hospital patient
356	ACESH00356	MacCONKEY AGAR	2020-12	HUMAN	hospital	human - hospital patient
357	ACESH00357	MacCONKEY AGAR	2020-12	HUMAN	hospital	human - hospital patient
358	ACESH00358	MacCONKEY AGAR	2020-12	HUMAN	hospital	human - hospital patient
359	ACESH00359	MacCONKEY AGAR	2020-12	HUMAN	hospital	human - hospital patient
360	ACESH00360	MacCONKEY AGAR	2020-12	HUMAN	hospital	human - hospital patient
361	ACESH00361	MacCONKEY AGAR	2020-12	HUMAN	hospital	human - hospital patient
362	ACESH00362	MacCONKEY AGAR	2020-12	HUMAN	hospital	human - hospital patient
363	ACESH00363	MacCONKEY AGAR	2020-12	HUMAN	hospital	human - hospital patient
364	ACESH00364	MacCONKEY AGAR	2020-12	HUMAN	hospital	human - hospital patient
365	ACESH00365	MacCONKEY AGAR	2020-12	HUMAN	hospital	human - hospital patient
366	ACESH00366	MacCONKEY AGAR	2020-12	HUMAN	hospital	human - hospital patient
367	ACESH00367	MacCONKEY AGAR	2020-12	HUMAN	hospital	human - hospital patient
368	ACESH00368	MacCONKEY AGAR	2020-12	HUMAN	hospital	human - hospital patient
369	ACESH00369	MacCONKEY AGAR	2020-12	HUMAN	hospital	human - hospital patient
370	ACESH00370	MacCONKEY AGAR	2020-12	HUMAN	hospital	human - hospital patient
371	ACESH00371	MacCONKEY AGAR	2020-12	HUMAN	hospital	human - hospital patient
372	ACESH00372	MacCONKEY AGAR	2020-12	HUMAN	hospital	human - hospital patient
373	ACESH00373	MacCONKEY AGAR	2020-12	HUMAN	hospital	human - hospital patient
374	ACESH00374	MacCONKEY AGAR	2020-12	HUMAN	hospital	human - hospital patient
375	ACESH00375	MacCONKEY AGAR	2020-12	HUMAN	hospital	human - hospital patient
376	ACESH00376	MacCONKEY AGAR	2020-12	HUMAN	hospital	human - hospital patient
377	ACESH00377	MacCONKEY AGAR	2020-12	HUMAN	hospital	human - hospital patient
378	ACESH00378	MacCONKEY AGAR	2020-12	HUMAN	hospital	human - hospital patient
379	ACESH00379	MacCONKEY AGAR	2020-12	HUMAN	hospital	human - hospital patient
380	ACESH00380	MacCONKEY AGAR	2020-12	HUMAN	hospital	human - hospital patient
381	ACESH00381	MacCONKEY AGAR	2020-12	HUMAN	hospital	human - hospital patient
382	ACESH00382	MacCONKEY AGAR	2020-12	HUMAN	hospital	human - hospital patient
383	ACESH00383	MacCONKEY AGAR	2020-12	HUMAN	hospital	human - hospital patient
384	ACESH00384	MacCONKEY AGAR	2020-12	HUMAN	hospital	human - hospital patient
385	ACESH00385	MacCONKEY AGAR	2020-12	HUMAN	hospital	human - hospital patient
386	ACESH00386	MacCONKEY AGAR	2020-12	HUMAN	hospital	human - hospital patient
387	ACESH00387	MacCONKEY AGAR	2020-12	HUMAN	hospital	human - hospital patient
388	ACESH00388	MacCONKEY AGAR	2020-12	HUMAN	hospital	human - hospital patient
389	ACESH00389	MacCONKEY AGAR	2020-12	HUMAN	hospital	human - hospital patient
390	ACESH00390	MacCONKEY AGAR	2020-12	HUMAN	hospital	human - hospital patient
391	ACESH00391	MacCONKEY AGAR	2020-12	HUMAN	hospital	human - hospital patient
392	ACESH00392	MacCONKEY AGAR	2020-12	HUMAN	hospital	human - hospital patient
393	ACESH00393	MacCONKEY AGAR	2020-12	HUMAN	hospital	human - hospital patient
394	ACESH00394	MacCONKEY AGAR	2020-12	HUMAN	hospital	human - hospital patient
395	ACESH00395	MacCONKEY AGAR	2020-12	HUMAN	hospital	human - hospital patient
396	ACESH00396	MacCONKEY AGAR	2020-12	HUMAN	hospital	human - hospital patient
397	ACESH00397	MacCONKEY AGAR	2020-12	HUMAN	hospital	human - hospital patient
398	ACESH00398	MacCONKEY AGAR	2020-12	HUMAN	hospital	human - hospital patient
399	ACESH00399	MacCONKEY AGAR	2020-12	HUMAN	hospital	human - hospital patient
400	ACESH00400	MacCONKEY AGAR	2020-12	HUMAN	hospital	human - hospital patient
401	ACESH00401	MacCONKEY AGAR	2020-12	HUMAN	hospital	human - hospital patient
402	ACESH00402	MacCONKEY AGAR	2020-12	HUMAN	hospital	human - hospital patient
403	ACESH00403	MacCONKEY AGAR	2020-12	HUMAN	hospital	human - hospital patient
404	ACESH00404	MacCONKEY AGAR	2020-12	HUMAN	hospital	human - hospital patient
405	ACESH00405	MacCONKEY AGAR	2020-12	HUMAN	hospital	human - hospital patient
406	ACESH00406	MacCONKEY AGAR	2020-12	HUMAN	hospital	human - hospital patient
407	ACESH00407	MacCONKEY AGAR	2020-12	HUMAN	hospital	human - hospital patient
408	ACESH00408	MacCONKEY AGAR	2020-12	HUMAN	hospital	human - hospital patient
409	ACESH00409	MacCONKEY AGAR	2020-12	HUMAN	hospital	human - hospital patient
410	ACESH00410	MacCONKEY AGAR	2020-12	HUMAN	hospital	human - hospital patient
411	ACESH00411	MacCONKEY AGAR	2020-12	HUMAN	hospital	human - hospital patient
412	ACESH00412	MacCONKEY AGAR	2020-12	HUMAN	hospital	human - hospital patient
413	ACESH00413	MacCONKEY AGAR	2020-12	HUMAN	hospital	human - hospital patient
414	ACESH00414	MacCONKEY AGAR	2020-12	HUMAN	hospital	human - hospital patient
415	ACESH00415	MacCONKEY AGAR	2020-12	HUMAN	hospital	human - hospital patient
416	ACESH00416	MacCONKEY AGAR	2020-12	HUMAN	hospital	human - hospital patient
417	ACESH00417	MacCONKEY AGAR	2020-12	HUMAN	hospital	human - hospital patient
418	ACESH00418	MacCONKEY AGAR	2020-12	HUMAN	hospital	human - hospital patient
419	ACESH00419	MacCONKEY AGAR	2020-12	HUMAN	hospital	human - hospital patient
420	ACESH00420	MacCONKEY AGAR	2020-12	HUMAN	hospital	human - hospital patient
421	ACESH00421	MacCONKEY AGAR	2020-12	HUMAN	hospital	human - hospital patient
422	ACESH00422	MacCONKEY AGAR	2020-12	HUMAN	hospital	human - hospital patient
423	ACESH00423	MacCONKEY AGAR	2020-12	HUMAN	hospital	human - hospital patient
424	ACESH00424	MacCONKEY AGAR	2020-12	HUMAN	hospital	human - hospital patient
425	ACESH00425	MacCONKEY AGAR	2020-12	HUMAN	hospital	human - hospital patient
426	ACESH00426	MacCONKEY AGAR	2020-12	HUMAN	hospital	human - hospital patient
427	ACESH00427	MacCONKEY AGAR	2020-12	HUMAN	hospital	human - hospital patient
428	ACESH00428	MacCONKEY AGAR	2020-12	HUMAN	hospital	human - hospital patient
429	ACESH00429	MacCONKEY AGAR	2020-12	HUMAN	hospital	human - hospital patient
430	ACESH00430	MacCONKEY AGAR	2020-12	HUMAN	hospital	human - hospital patient
431	ACESH00431	MacCONKEY AGAR	2020-12	HUMAN	hospital	human - hospital patient
432	ACESH00432	MacCONKEY AGAR	2020-12	HUMAN	hospital	human - hospital patient
433	ACESH00433	MacCONKEY AGAR	2020-12	HUMAN	hospital	human - hospital patient
434	ACESH00434	MacCONKEY AGAR	2020-12	HUMAN	hospital	human - hospital patient
435	ACESH00435	MacCONKEY AGAR	2020-12	HUMAN	hospital	human - hospital patient
436	ACESH00436	MacCONKEY AGAR	2020-12	HUMAN	hospital	human - hospital patient
437	ACESH00437	MacCONKEY AGAR	2020-12	HUMAN	hospital	human - hospital patient
438	ACESH00438	MacCONKEY AGAR	2020-12	HUMAN	hospital	human - hospital patient
439	ACESH00439	MacCONKEY AGAR	2020-12	HUMAN	hospital	human - hospital patient
440	ACESH00440	MacCONKEY AGAR	2020-12	HUMAN	hospital	human - hospital patient
441	ACESH00441	MacCONKEY AGAR	2020-12	HUMAN	hospital	human - hospital patient
442	ACESH00442	MacCONKEY AGAR	2020-12	HUMAN	hospital	human - hospital patient
443	ACESH00443	MacCONKEY AGAR	2020-12	HUMAN	hospital	human - hospital patient
444	ACESH00444	MacCONKEY AGAR	2020-12	HUMAN	hospital	human - hospital patient
445	ACESH00445	MacCONKEY AGAR	2020-12	HUMAN	hospital	human - hospital patient
446	ACESH00446	MacCONKEY AGAR	2020-12	HUMAN	hospital	human - hospital patient
447	ACESH00447	MacCONKEY AGAR	2020-12	HUMAN	hospital	human - hospital patient
448	ACESH00448	MacCONKEY AGAR	2020-12	HUMAN	hospital	human - hospital patient
449	ACESH00449	MacCONKEY AGAR	2020-12	HUMAN	hospital	human - hospital patient
450	ACESH00450	MacCONKEY AGAR	2020-12	HUMAN	hospital	human - hospital patient
451	ACESH00451	MacCONKEY AGAR	2020-12	HUMAN	hospital	human - hospital patient
452	ACESH00452	MacCONKEY AGAR	2020-12	HUMAN	hospital	human - hospital patient
453	ACESH00453	MacCONKEY AGAR	2020-12	HUMAN	hospital	human - hospital patient
454	ACESH00454	MacCONKEY AGAR	2020-12	HUMAN	hospital	human - hospital patient
455	ACESH00455	MacCONKEY AGAR	2020-12	HUMAN	hospital	human - hospital patient
456	ACESH00456	MacCONKEY AGAR	2020-12	HUMAN	hospital	human - hospital patient
457	ACESH00457	MacCONKEY AGAR	2020-12	HUMAN	hospital	human - hospital patient
458	ACESH00458	MacCONKEY AGAR	2020-12	HUMAN	hospital	human - hospital patient
459	ACESH00459	MacCONKEY AGAR	2020-12	HUMAN	hospital	human - hospital patient
460	ACESH00460	MacCONKEY AGAR	2020-12	HUMAN	hospital	human - hospital patient
461	ACESH00461	MacCONKEY AGAR	2020-12	HUMAN	hospital	human - hospital patient
462	ACESH00462	MacCONKEY AGAR	2020-12	HUMAN	hospital	human - hospital patient
463	ACESH00463	MacCONKEY AGAR	2020-12	HUMAN	hospital	human - hospital patient
464	ACESH00464	MacCONKEY AGAR	2020-12	HUMAN	hospital	human - hospital patient
465	ACESH00465	MacCONKEY AGAR	2020-12	HUMAN	hospital	human - hospital patient
466	ACESH00466	MacCONKEY AGAR	2020-12	HUMAN	hospital	human - hospital patient
467	ACESH00467	MacCONKEY AGAR	2020-12	HUMAN	hospital	human - hospital patient
468	ACESH00468	MacCONKEY AGAR	2020-12	HUMAN	hospital	human - hospital patient
469	ACESH00469	MacCONKEY AGAR	2020-12	HUMAN	hospital	human - hospital patient
470	ACESH00470	MacCONKEY AGAR	2020-12	HUMAN	hospital	human - hospital patient
471	ACESH00471	MacCONKEY AGAR	2020-12	HUMAN	hospital	human - hospital patient
472	ACESH00472	MacCONKEY AGAR	2020-12	HUMAN	hospital	human - hospital patient
473	ACESH00473	MacCONKEY AGAR	2020-12	HUMAN	hospital	human - hospital patient
474	ACESH00474	MacCONKEY AGAR	2020-12	HUMAN	hospital	human - hospital patient
475	ACESH00475	MacCONKEY AGAR	2020-12	HUMAN	hospital	human - hospital patient
476	ACESH00476	MacCONKEY AGAR	2020-12	HUMAN	hospital	human - hospital patient
477	ACESH00477	MacCONKEY AGAR	2020-12	HUMAN	hospital	human - hospital patient
478	ACESH00478	MacCONKEY AGAR	2020-12	HUMAN	hospital	human - hospital patient
479	ACESH00479	MacCONKEY AGAR	2020-12	HUMAN	hospital	human - hospital patient
480	ACESH00480	MacCONKEY AGAR	2020-12	HUMAN	hospital	human - hospital patient
481	ACESH00481	MacCONKEY AGAR	2020-12	HUMAN	hospital	human - hospital patient
482	ACESH00482	MacCONKEY AGAR	2020-12	HUMAN	hospital	human - hospital patient
483	ACESH00483	MacCONKEY AGAR	2020-12	HUMAN	hospital	human - hospital patient
484	ACESH00484	MacCONKEY AGAR	2020-12	HUMAN	hospital	human - hospital patient
485	ACESH00485	MacCONKEY AGAR	2020-12	HUMAN	hospital	human - hospital patient
486	ACESH00486	MacCONKEY AGAR	2020-12	HUMAN	hospital	human - hospital patient
487	ACESH00487	MacCONKEY AGAR	2020-12	HUMAN	hospital	human - hospital patient
488	ACESH00488	MacCONKEY AGAR	2020-12	HUMAN	hospital	human - hospital patient
489	ACESH00489	MacCONKEY AGAR	2020-12	HUMAN	hospital	human - hospital patient
490	ACESH00490	MacCONKEY AGAR	2020-12	HUMAN	hospital	human - hospital patient
491	ACESH00491	MacCONKEY AGAR	2020-12	HUMAN	hospital	human - hospital patient
492	ACESH00492	MacCONKEY AGAR	2020-12	HUMAN	hospital	human - hospital patient
493	ACESH00493	MacCONKEY AGAR	2020-12	HUMAN	hospital	human - hospital patient
494	ACESH00494	MacCONKEY AGAR	2020-12	HUMAN	hospital	human - hospital patient
495	ACESH00495	MacCONKEY AGAR	2020-12	HUMAN	hospital	human - hospital patient
496	ACESH00496	MacCONKEY AGAR	2020-12	HUMAN	hospital	human - hospital patient
497	ACESH00497	MacCONKEY AGAR	2020-12	HUMAN	hospital	human - hospital patient
498	ACESH00498	MacCONKEY AGAR	2020-12	HUMAN	hospital	human - hospital patient
499	ACESH00499	MacCONKEY AGAR	2020-12	HUMAN	hospital	human - hospital patient
500	ACESH00500	MacCONKEY AGAR	2020-12	HUMAN	hospital	human - hospital patient
501	ACESH00501	MacCONKEY AGAR	2020-12	HUMAN	hospital	human - hospital patient
502	ACESH00502	MacCONKEY AGAR	2020-12	HUMAN	hospital	human - hospital patient
503	ACESH00503	MacCONKEY AGAR	2020-12	HUMAN	hospital	human - hospital patient
504	ACESH00504	MacCONKEY AGAR	2020-12	HUMAN	hospital	human - hospital patient
505	ACESH00505	MacCONKEY AGAR	2020-12	HUMAN	hospital	human - hospital patient
506	ACESH00506	MacCONKEY AGAR	2020-12	HUMAN	hospital	human - hospital patient
507	ACESH00507	MacCONKEY AGAR	2020-12	HUMAN	hospital	human - hospital patient
508	ACESH00508	MacCONKEY AGAR	2020-12	HUMAN	hospital	human - hospital patient
509	ACESH00509	MacCONKEY AGAR	2020-12	HUMAN	hospital	human - hospital patient
510	ACESH00510	MacCONKEY AGAR	2020-12	HUMAN	hospital	human - hospital patient
511	ACESH00511	MacCONKEY AGAR	2020-12	HUMAN	hospital	human - hospital patient
512	ACESH00512	MacCONKEY AGAR	2020-12	HUMAN	hospital	human - hospital patient
513	ACESH00513	MacCONKEY AGAR	2020-12	HUMAN	hospital	human - hospital patient
514	ACESH00514	MacCONKEY AGAR	2020-12	HUMAN	hospital	human - hospital patient
515	ACESH00515	MacCONKEY AGAR	2020-12	HUMAN	hospital	human - hospital patient
516	ACESH00516	MacCONKEY AGAR	2020-12	HUMAN	hospital	human - hospital patient
517	ACESH00517	MacCONKEY AGAR	2020-12	HUMAN	hospital	human - hospital patient
518	ACESH00518	MacCONKEY AGAR	2020-12	HUMAN	hospital	human - hospital patient
519	ACESH00519	MacCONKEY AGAR	2020-12	HUMAN	hospital	human - hospital patient
520	ACESH00520	MacCONKEY AGAR	2020-12	HUMAN	hospital	human - hospital patient
521	ACESH00521	MacCONKEY AGAR	2020-12	HUMAN	hospital	human - hospital patient
522	ACESH00522	MacCONKEY AGAR	2020-12	HUMAN	hospital	human - hospital patient
523	ACESH00523	MacCONKEY AGAR	2020-12	HUMAN	hospital	human - hospital patient
524	ACESH00524	MacCONKEY AGAR	2020-12	HUMAN	hospital	human - hospital patient
525	ACESH00525	MacCONKEY AGAR	2020-12	HUMAN	hospital	human - hospital patient
526	ACESH00526	MacCONKEY AGAR	2020-12	HUMAN	hospital	human - hospital patient
527	ACESH00527	MacCONKEY AGAR	2020-12	HUMAN	hospital	human - hospital patient
528	ACESH00528	MacCONKEY AGAR	2020-12	HUMAN	hospital	human - hospital patient
529	ACESH00529	MacCONKEY AGAR	2020-12	HUMAN	hospital	human - hospital patient
530	ACESH00530	MacCONKEY AGAR	2020-12	HUMAN	hospital	human - hospital patient
531	ACESH00531	MacCONKEY AGAR	2020-12	HUMAN	hospital	human - hospital patient
532	ACESH00532	MacCONKEY AGAR	2020-12	HUMAN	hospital	human - hospital patient
533	ACESH00533	MacCONKEY AGAR	2020-12	HUMAN	hospital	human - hospital patient
534	ACESH00534	MacCONKEY AGAR	2020-12	HUMAN	hospital	human - hospital patient
535	ACESH00535	MacCONKEY AGAR	2020-12	HUMAN	hospital	human - hospital patient
536	ACESH00536	MacCONKEY AGAR	2020-12	HUMAN	hospital	human - hospital patient
537	ACESH00537	MacCONKEY AGAR	2020-12	HUMAN	hospital	human - hospital patient
538	ACESH00538	MacCONKEY AGAR	2020-12	HUMAN	hospital	human - hospital patient
539	ACESH00539	MacCONKEY AGAR	2020-12	HUMAN	hospital	human - hospital patient
540	ACESH00540	MacCONKEY AGAR	2020-12	HUMAN	hospital	human - hospital patient
541	ACESH00541	MacCONKEY AGAR	2020-12	HUMAN	hospital	human - hospital patient
542	ACESH00542	MacCONKEY AGAR	2020-12	HUMAN	hospital	human - hospital patient
543	ACESH00543	MacCONKEY AGAR	2020-12	HUMAN	hospital	human - hospital patient
544	ACESH00544	MacCONKEY AGAR	2020-12	HUMAN	hospital	human - hospital patient
545	ACESH00545	MacCONKEY AGAR	2020-12	HUMAN	hospital	human - hospital patient
546	ACESH00546	MacCONKEY AGAR	2020-12	HUMAN	hospital	human - hospital patient
547	ACESH00547	MacCONKEY AGAR	2020-12	HUMAN	hospital	human - hospital patient
548	ACESH00548	MacCONKEY AGAR	2020-12	HUMAN	hospital	human - hospital patient
549	ACESH00549	MacCONKEY AGAR	2020-12	HUMAN	hospital	human - hospital patient
550	ACESH00550	MacCONKEY AGAR	2020-12	HUMAN	hospital	human - hospital patient
551	ACESH00551	MacCONKEY AGAR	2020-12	HUMAN	hospital	human - hospital patient
552	ACESH00552	MacCONKEY AGAR	2020-12	HUMAN	hospital	human - hospital patient
553	ACESH00553	MacCONKEY AGAR	2020-12	HUMAN	hospital	human - hospital patient
554	ACESH00554	MacCONKEY AGAR	2020-12	HUMAN	hospital	human - hospital patient
555	ACESH00555	MacCONKEY AGAR	2020-12	HUMAN	hospital	human - hospital patient
556	ACESH00556	MacCONKEY AGAR	2020-12	HUMAN	hospital	human - hospital patient
557	ACESH00557	MacCONKEY AGAR	2020-12	HUMAN	hospital	human - hospital patient
558	ACESH00558	MacCONKEY AGAR	2020-12	HUMAN	hospital	human - hospital patient
559	ACESH00559	MacCONKEY AGAR	2020-12	HUMAN	hospital	human - hospital patient
560	ACESH00560	MacCONKEY AGAR	2020-12	HUMAN	hospital	human - hospital patient
561	ACESH00561	MacCONKEY AGAR	2020-12	HUMAN	hospital	human - hospital patient
562	ACESH00562	MacCONKEY AGAR	2020-12	HUMAN	hospital	human - hospital patient
563	ACESH00563	MacCONKEY AGAR	2020-12	HUMAN	hospital	human - hospital patient
564	ACESH00564	MacCONKEY AGAR	2021-01	HUMAN	hospital	human - hospital patient
565	ACESH00565	MacCONKEY AGAR	2021-01	HUMAN	hospital	human - hospital patient
566	ACESH00566	MacCONKEY AGAR	2021-01	HUMAN	hospital	human - hospital patient
567	ACESH00567	MacCONKEY AGAR	2021-01	HUMAN	hospital	human - hospital patient
568	ACESH00568	MacCONKEY AGAR	2021-01	HUMAN	hospital	human - hospital patient
569	ACESH00569	MacCONKEY AGAR	2021-01	HUMAN	hospital	human - hospital patient
570	ACESH00570	MacCONKEY AGAR	2021-01	HUMAN	hospital	human - hospital patient
571	ACESH00571	MacCONKEY AGAR	2021-01	HUMAN	hospital	human - hospital patient
572	ACESH00572	MacCONKEY AGAR	2021-01	HUMAN	hospital	human - hospital patient
573	ACESH00573	MacCONKEY AGAR	2021-01	HUMAN	hospital	human - hospital patient
574	ACESH00574	MacCONKEY AGAR	2021-01	HUMAN	hospital	human - hospital patient
575	ACESH00575	MacCONKEY AGAR	2021-01	HUMAN	hospital	human - hospital patient
576	ACESH00576	MacCONKEY AGAR	2021-01	HUMAN	hospital	human - hospital patient
577	ACESH00577	MacCONKEY AGAR	2021-01	HUMAN	hospital	human - hospital patient
578	ACESH00578	MacCONKEY AGAR	2021-01	HUMAN	hospital	human - hospital patient
579	ACESH00579	MacCONKEY AGAR	2021-01	HUMAN	hospital	human - hospital patient
580	ACESH00580	MacCONKEY AGAR	2021-01	HUMAN	hospital	human - hospital patient
581	ACESH00581	MacCONKEY AGAR	2021-01	HUMAN	hospital	human - hospital patient
582	ACESH00582	MacCONKEY AGAR	2021-01	HUMAN	hospital	human - hospital patient
583	ACESH00583	MacCONKEY AGAR	2021-01	HUMAN	hospital	human - hospital patient
584	ACESH00584	MacCONKEY AGAR	2021-01	HUMAN	hospital	human - hospital patient
585	ACESH00585	MacCONKEY AGAR	2021-01	HUMAN	hospital	human - hospital patient
586	ACESH00586	MacCONKEY AGAR	2021-01	HUMAN	hospital	human - hospital patient
587	ACESH00587	MacCONKEY AGAR	2021-01	HUMAN	hospital	human - hospital patient
588	ACESH00588	MacCONKEY AGAR	2021-01	HUMAN	hospital	human - hospital patient
589	ACESH00589	MacCONKEY AGAR	2021-01	HUMAN	hospital	human - hospital patient
590	ACESH00590	MacCONKEY AGAR	2021-01	HUMAN	hospital	human - hospital patient
591	ACESH00591	MacCONKEY AGAR	2021-01	HUMAN	hospital	human - hospital patient
592	ACESH00592	MacCONKEY AGAR	2021-01	HUMAN	hospital	human - hospital patient
593	ACESH00593	MacCONKEY AGAR	2021-01	HUMAN	hospital	human - hospital patient
594	ACESH00594	MacCONKEY AGAR	2021-01	HUMAN	hospital	human - hospital patient
595	ACESH00595	MacCONKEY AGAR	2021-01	HUMAN	hospital	human - hospital patient
596	ACESH00596	MacCONKEY AGAR	2021-01	HUMAN	hospital	human - hospital patient
597	ACESH00597	MacCONKEY AGAR	2021-01	HUMAN	hospital	human - hospital patient
598	ACESH00598	MacCONKEY AGAR	2021-01	HUMAN	hospital	human - hospital patient
599	ACESH00599	MacCONKEY AGAR	2021-01	HUMAN	hospital	human - hospital patient
600	ACESH00600	MacCONKEY AGAR	2021-01	HUMAN	hospital	human - hospital patient
601	ACESH00601	MacCONKEY AGAR	2021-01	HUMAN	hospital	human - hospital patient
602	ACESH00602	MacCONKEY AGAR	2021-01	HUMAN	hospital	human - hospital patient
603	ACESH00603	MacCONKEY AGAR	2021-01	HUMAN	hospital	human - hospital patient
604	ACESH00604	MacCONKEY AGAR	2021-01	HUMAN	hospital	human - hospital patient
605	ACESH00605	MacCONKEY AGAR	2021-01	HUMAN	hospital	human - hospital patient
606	ACESH00606	MacCONKEY AGAR	2021-01	HUMAN	hospital	human - hospital patient
607	ACESH00607	MacCONKEY AGAR	2021-01	HUMAN	hospital	human - hospital patient
608	ACESH00608	MacCONKEY AGAR	2021-01	HUMAN	hospital	human - hospital patient
609	ACESH00609	MacCONKEY AGAR	2021-01	HUMAN	hospital	human - hospital patient
610	ACESH00610	MacCONKEY AGAR	2021-01	HUMAN	hospital	human - hospital patient
611	ACESH00611	MacCONKEY AGAR	2021-01	HUMAN	hospital	human - hospital patient
612	ACESH00612	MacCONKEY AGAR	2021-01	HUMAN	hospital	human - hospital patient
613	ACESH00613	MacCONKEY AGAR	2021-01	HUMAN	hospital	human - hospital patient
614	ACESH00614	MacCONKEY AGAR	2021-01	HUMAN	hospital	human - hospital patient
615	ACESH00615	MacCONKEY AGAR	2021-01	HUMAN	hospital	human - hospital patient
616	ACESH00616	MacCONKEY AGAR	2021-01	HUMAN	hospital	human - hospital patient
617	ACESH00617	MacCONKEY AGAR	2021-01	HUMAN	hospital	human - hospital patient
618	ACESH00618	MacCONKEY AGAR	2021-01	HUMAN	hospital	human - hospital patient
619	ACESH00619	MacCONKEY AGAR	2021-01	HUMAN	hospital	human - hospital patient
620	ACESH00620	MacCONKEY AGAR	2021-01	HUMAN	hospital	human - hospital patient
621	ACESH00621	MacCONKEY AGAR	2021-01	HUMAN	hospital	human - hospital patient
622	ACESH00622	MacCONKEY AGAR	2021-01	HUMAN	hospital	human - hospital patient
623	ACESH00623	MacCONKEY AGAR	2021-01	HUMAN	hospital	human - hospital patient
624	ACESH00624	MacCONKEY AGAR	2021-01	HUMAN	hospital	human - hospital patient
625	ACESH00625	MacCONKEY AGAR	2021-01	HUMAN	hospital	human - hospital patient
626	ACESH00626	MacCONKEY AGAR	2021-01	HUMAN	hospital	human - hospital patient
627	ACESH00627	MacCONKEY AGAR	2021-01	HUMAN	hospital	human - hospital patient
628	ACESH00628	MacCONKEY AGAR	2021-01	HUMAN	hospital	human - hospital patient
629	ACESH00629	MacCONKEY AGAR	2021-01	HUMAN	hospital	human - hospital patient
630	ACESH00630	MacCONKEY AGAR	2021-01	HUMAN	hospital	human - hospital patient
631	ACESH00631	MacCONKEY AGAR	2021-01	HUMAN	hospital	human - hospital patient
632	ACESH00632	MacCONKEY AGAR	2021-01	HUMAN	hospital	human - hospital patient
633	ACESH00633	MacCONKEY AGAR	2021-01	HUMAN	hospital	human - hospital patient
634	ACESH00634	MacCONKEY AGAR	2021-01	HUMAN	hospital	human - hospital patient
635	ACESH00635	MacCONKEY AGAR	2021-01	HUMAN	hospital	human - hospital patient
636	ACESH00636	MacCONKEY AGAR	2021-01	HUMAN	hospital	human - hospital patient
637	ACESH00637	MacCONKEY AGAR	2021-01	HUMAN	hospital	human - hospital patient
638	ACESH00638	MacCONKEY AGAR	2021-01	HUMAN	hospital	human - hospital patient
639	ACESH00639	MacCONKEY AGAR	2021-01	HUMAN	hospital	human - hospital patient
640	ACESH00640	MacCONKEY AGAR	2021-01	HUMAN	hospital	human - hospital patient
641	ACESH00641	MacCONKEY AGAR	2021-01	HUMAN	hospital	human - hospital patient
642	ACESH00642	MacCONKEY AGAR	2021-01	HUMAN	hospital	human - hospital patient
643	ACESH00643	MacCONKEY AGAR	2021-01	HUMAN	hospital	human - hospital patient
644	ACESH00644	MacCONKEY AGAR	2021-01	HUMAN	hospital	human - hospital patient
645	ACESH00645	MacCONKEY AGAR	2021-01	HUMAN	hospital	human - hospital patient
646	ACESH00646	MacCONKEY AGAR	2021-01	HUMAN	hospital	human - hospital patient
647	ACESH00647	MacCONKEY AGAR	2021-01	HUMAN	hospital	human - hospital patient
648	ACESH00648	MacCONKEY AGAR	2021-01	HUMAN	hospital	human - hospital patient
649	ACESH00649	MacCONKEY AGAR	2021-01	HUMAN	hospital	human - hospital patient
650	ACESH00650	MacCONKEY AGAR	2021-01	HUMAN	hospital	human - hospital patient
651	ACESH00651	MacCONKEY AGAR	2021-01	HUMAN	hospital	human - hospital patient
652	ACESH00652	MacCONKEY AGAR	2021-01	HUMAN	hospital	human - hospital patient
653	ACESH00653	MacCONKEY AGAR	2021-01	HUMAN	hospital	human - hospital patient
654	ACESH00654	MacCONKEY AGAR	2021-01	HUMAN	hospital	human - hospital patient
655	ACESH00655	MacCONKEY AGAR	2021-01	HUMAN	hospital	human - hospital patient
656	ACESH00656	MacCONKEY AGAR	2021-01	HUMAN	hospital	human - hospital patient
657	ACESH00657	MacCONKEY AGAR	2021-01	HUMAN	hospital	human - hospital patient
658	ACESH00658	MacCONKEY AGAR	2021-01	HUMAN	hospital	human - hospital patient
659	ACESH00659	MacCONKEY AGAR	2021-01	HUMAN	hospital	human - hospital patient
660	ACESH00660	MacCONKEY AGAR	2021-01	HUMAN	hospital	human - hospital patient
661	ACESH00661	MacCONKEY AGAR	2021-01	HUMAN	hospital	human - hospital patient
662	ACESH00662	MacCONKEY AGAR	2021-01	HUMAN	hospital	human - hospital patient
663	ACESH00663	MacCONKEY AGAR	2021-01	HUMAN	hospital	human - hospital patient
664	ACESH00664	MacCONKEY AGAR	2021-01	HUMAN	hospital	human - hospital patient
665	ACESH00665	MacCONKEY AGAR	2021-01	HUMAN	hospital	human - hospital patient
666	ACESH00666	MacCONKEY AGAR	2021-01	HUMAN	hospital	human - hospital patient
667	ACESH00667	MacCONKEY AGAR	2021-01	HUMAN	hospital	human - hospital patient
668	ACESH00668	MacCONKEY AGAR	2021-01	HUMAN	hospital	human - hospital patient
669	ACESH00669	MacCONKEY AGAR	2021-01	HUMAN	hospital	human - hospital patient
670	ACESH00670	MacCONKEY AGAR	2021-01	HUMAN	hospital	human - hospital patient
671	ACESH00671	MacCONKEY AGAR	2021-01	HUMAN	hospital	human - hospital patient
672	ACESH00672	MacCONKEY AGAR	2021-01	HUMAN	hospital	human - hospital patient
673	ACESH00673	MacCONKEY AGAR	2021-01	HUMAN	hospital	human - hospital patient
674	ACESH00674	MacCONKEY AGAR	2021-01	HUMAN	hospital	human - hospital patient
675	ACESH00675	MacCONKEY AGAR	2021-01	HUMAN	hospital	human - hospital patient
676	ACESH00676	MacCONKEY AGAR	2021-01	HUMAN	hospital	human - hospital patient
677	ACESH00677	MacCONKEY AGAR	2021-01	HUMAN	hospital	human - hospital patient
678	ACESH00678	MacCONKEY AGAR	2021-01	HUMAN	hospital	human - hospital patient
679	ACESH00679	MacCONKEY AGAR	2021-01	HUMAN	hospital	human - hospital patient
680	ACESH00680	MacCONKEY AGAR	2021-01	HUMAN	hospital	human - hospital patient
681	ACESH00681	MacCONKEY AGAR	2021-01	HUMAN	hospital	human - hospital patient
682	ACESH00682	MacCONKEY AGAR	2021-01	HUMAN	hospital	human - hospital patient
683	ACESH00683	MacCONKEY AGAR	2021-01	HUMAN	hospital	human - hospital patient
684	ACESH00684	MacCONKEY AGAR	2021-01	HUMAN	hospital	human - hospital patient
685	ACESH00685	MacCONKEY AGAR	2021-01	HUMAN	hospital	human - hospital patient
686	ACESH00686	MacCONKEY AGAR	2021-01	HUMAN	hospital	human - hospital patient
687	ACESH00687	MacCONKEY AGAR	2021-01	HUMAN	hospital	human - hospital patient
688	ACESH00688	MacCONKEY AGAR	2021-01	HUMAN	hospital	human - hospital patient
689	ACESH00689	MacCONKEY AGAR	2021-01	HUMAN	hospital	human - hospital patient
690	ACESH00690	MacCONKEY AGAR	2021-01	HUMAN	hospital	human - hospital patient
691	ACESH00691	MacCONKEY AGAR	2021-01	HUMAN	hospital	human - hospital patient
692	ACESH00692	MacCONKEY AGAR	2021-01	HUMAN	hospital	human - hospital patient
693	ACESH00693	MacCONKEY AGAR	2021-01	HUMAN	hospital	human - hospital patient
694	ACESH00694	MacCONKEY AGAR	2021-01	HUMAN	hospital	human - hospital patient
695	ACESH00695	MacCONKEY AGAR	2021-01	HUMAN	hospital	human - hospital patient
696	ACESH00696	MacCONKEY AGAR	2021-01	HUMAN	hospital	human - hospital patient
697	ACESH00697	MacCONKEY AGAR	2021-01	HUMAN	hospital	human - hospital patient
698	ACESH00698	MacCONKEY AGAR	2021-01	HUMAN	hospital	human - hospital patient
699	ACESH00699	MacCONKEY AGAR	2021-01	HUMAN	hospital	human - hospital patient
700	ACESH00700	MacCONKEY AGAR	2021-01	HUMAN	hospital	human - hospital patient
701	ACESH00701	MacCONKEY AGAR	2021-01	HUMAN	hospital	human - hospital patient
702	ACESH00702	MacCONKEY AGAR	2021-01	HUMAN	hospital	human - hospital patient
703	ACESH00703	MacCONKEY AGAR	2021-01	HUMAN	hospital	human - hospital patient
704	ACESH00704	MacCONKEY AGAR	2021-01	HUMAN	hospital	human - hospital patient
705	ACESH00705	MacCONKEY AGAR	2021-01	HUMAN	hospital	human - hospital patient
706	ACESH00706	MacCONKEY AGAR	2021-01	HUMAN	hospital	human - hospital patient
707	ACESH00707	MacCONKEY AGAR	2021-01	HUMAN	hospital	human - hospital patient
708	ACESH00708	MacCONKEY AGAR	2021-01	HUMAN	hospital	human - hospital patient
709	ACESH00709	MacCONKEY AGAR	2021-01	HUMAN	hospital	human - hospital patient
710	ACESH00710	MacCONKEY AGAR	2021-01	HUMAN	hospital	human - hospital patient
711	ACESH00711	MacCONKEY AGAR	2021-01	HUMAN	hospital	human - hospital patient
712	ACESH00712	MacCONKEY AGAR	2021-01	HUMAN	hospital	human - hospital patient
713	ACESH00713	MacCONKEY AGAR	2021-01	HUMAN	hospital	human - hospital patient
714	ACESH00714	MacCONKEY AGAR	2021-01	HUMAN	hospital	human - hospital patient
715	ACESH00715	MacCONKEY AGAR	2021-01	HUMAN	hospital	human - hospital patient
716	ACESH00716	MacCONKEY AGAR	2021-01	HUMAN	hospital	human - hospital patient
717	ACESH00717	MacCONKEY AGAR	2021-01	HUMAN	hospital	human - hospital patient
718	ACESH00718	MacCONKEY AGAR	2021-01	HUMAN	hospital	human - hospital patient
719	ACESH00719	MacCONKEY AGAR	2021-01	HUMAN	hospital	human - hospital patient
720	ACESH00720	MacCONKEY AGAR	2021-01	HUMAN	hospital	human - hospital patient
721	ACESH00721	MacCONKEY AGAR	2021-01	HUMAN	hospital	human - hospital patient
722	ACESH00722	MacCONKEY AGAR	2021-01	HUMAN	hospital	human - hospital patient
723	ACESH00723	MacCONKEY AGAR	2021-01	HUMAN	hospital	human - hospital patient
724	ACESH00724	MacCONKEY AGAR	2021-01	HUMAN	hospital	human - hospital patient
725	ACESH00725	MacCONKEY AGAR	2021-01	HUMAN	hospital	human - hospital patient
726	ACESH00726	MacCONKEY AGAR	2021-01	HUMAN	hospital	human - hospital patient
727	ACESH00727	MacCONKEY AGAR	2021-01	HUMAN	hospital	human - hospital patient
728	ACESH00728	MacCONKEY AGAR	2021-01	HUMAN	hospital	human - hospital patient
729	ACESH00729	MacCONKEY AGAR	2021-01	HUMAN	hospital	human - hospital patient
730	ACESH00730	MacCONKEY AGAR	2021-01	HUMAN	hospital	human - hospital patient
731	ACESH00731	MacCONKEY AGAR	2021-01	HUMAN	hospital	human - hospital patient
732	ACESH00732	MacCONKEY AGAR	2021-01	HUMAN	hospital	human - hospital patient
733	ACESH00733	MacCONKEY AGAR	2021-01	HUMAN	hospital	human - hospital patient
734	ACESH00734	MacCONKEY AGAR	2021-01	HUMAN	hospital	human - hospital patient
735	ACESH00735	MacCONKEY AGAR	2021-01	HUMAN	hospital	human - hospital patient
736	ACESH00736	MacCONKEY AGAR	2021-01	HUMAN	hospital	human - hospital patient
737	ACESH00737	MacCONKEY AGAR	2021-01	HUMAN	hospital	human - hospital patient
738	ACESH00738	MacCONKEY AGAR	2021-01	HUMAN	hospital	human - hospital patient
739	ACESH00739	MacCONKEY AGAR	2021-01	HUMAN	hospital	human - hospital patient
740	ACESH00740	MacCONKEY AGAR	2021-01	HUMAN	hospital	human - hospital patient
741	ACESH00741	MacCONKEY AGAR	2021-01	HUMAN	hospital	human - hospital patient
742	ACESH00742	MacCONKEY AGAR	2021-01	HUMAN	hospital	human - hospital patient
743	ACESH00743	MacCONKEY AGAR	2021-01	HUMAN	hospital	human - hospital patient
744	ACESH00744	MacCONKEY AGAR	2021-01	HUMAN	hospital	human - hospital patient
745	ACESH00745	MacCONKEY AGAR	2021-01	HUMAN	hospital	human - hospital patient
746	ACESH00746	MacCONKEY AGAR	2021-01	HUMAN	hospital	human - hospital patient
747	ACESH00747	MacCONKEY AGAR	2021-01	HUMAN	hospital	human - hospital patient
748	ACESH00748	MacCONKEY AGAR	2021-01	HUMAN	hospital	human - hospital patient
749	ACESH00749	MacCONKEY AGAR	2021-01	HUMAN	hospital	human - hospital patient
750	ACESH00750	MacCONKEY AGAR	2021-01	HUMAN	hospital	human - hospital patient
751	ACESH00751	MacCONKEY AGAR	2021-01	HUMAN	hospital	human - hospital patient
752	ACESH00752	MacCONKEY AGAR	2021-01	HUMAN	hospital	human - hospital patient
753	ACESH00753	MacCONKEY AGAR	2021-01	HUMAN	hospital	human - hospital patient
754	ACESH00754	MacCONKEY AGAR	2021-01	HUMAN	hospital	human - hospital patient
755	ACESH00755	MacCONKEY AGAR	2021-01	HUMAN	hospital	human - hospital patient
756	ACESH00756	MacCONKEY AGAR	2021-01	HUMAN	hospital	human - hospital patient
757	ACESH00757	MacCONKEY AGAR	2021-01	HUMAN	hospital	human - hospital patient
758	ACESH00758	MacCONKEY AGAR	2021-01	HUMAN	hospital	human - hospital patient
759	ACESH00759	MacCONKEY AGAR	2021-01	HUMAN	hospital	human - hospital patient
760	ACESH00760	MacCONKEY AGAR	2021-01	HUMAN	hospital	human - hospital patient
761	ACESH00761	MacCONKEY AGAR	2021-01	HUMAN	hospital	human - hospital patient
762	ACESH00762	MacCONKEY AGAR	2021-01	HUMAN	hospital	human - hospital patient
763	ACESH00763	MacCONKEY AGAR	2021-01	HUMAN	hospital	human - hospital patient
764	ACESH00764	MacCONKEY AGAR	2021-01	HUMAN	hospital	human - hospital patient
765	ACESH00765	MacCONKEY AGAR	2021-01	HUMAN	hospital	human - hospital patient
766	ACESH00766	MacCONKEY AGAR	2021-01	HUMAN	hospital	human - hospital patient
767	ACESH00767	MacCONKEY AGAR	2021-01	HUMAN	hospital	human - hospital patient
768	ACESH00768	MacCONKEY AGAR	2021-01	HUMAN	hospital	human - hospital patient
769	ACESH00769	MacCONKEY AGAR	2021-01	HUMAN	hospital	human - hospital patient
770	ACESH00770	MacCONKEY AGAR	2021-01	HUMAN	hospital	human - hospital patient
771	ACESH00771	MacCONKEY AGAR	2021-01	HUMAN	hospital	human - hospital patient
772	ACESH00772	MacCONKEY AGAR	2021-01	HUMAN	hospital	human - hospital patient
773	ACESH00773	MacCONKEY AGAR	2021-01	HUMAN	hospital	human - hospital patient
774	ACESH00774	MacCONKEY AGAR	2021-01	HUMAN	hospital	human - hospital patient
775	ACESH00775	MacCONKEY AGAR	2021-01	HUMAN	hospital	human - hospital patient
776	ACESH00776	MacCONKEY AGAR	2021-01	HUMAN	hospital	human - hospital patient
777	ACESH00777	MacCONKEY AGAR	2021-01	HUMAN	hospital	human - hospital patient
778	ACESH00778	MacCONKEY AGAR	2021-01	HUMAN	hospital	human - hospital patient
779	ACESH00779	MacCONKEY AGAR	2021-01	HUMAN	hospital	human - hospital patient
780	ACESH00780	MacCONKEY AGAR	2021-01	HUMAN	hospital	human - hospital patient
781	ACESH00781	MacCONKEY AGAR	2021-01	HUMAN	hospital	human - hospital patient
782	ACESH00782	MacCONKEY AGAR	2021-01	HUMAN	hospital	human - hospital patient
783	ACESH00783	MacCONKEY AGAR	2021-01	HUMAN	hospital	human - hospital patient
784	ACESH00784	MacCONKEY AGAR	2021-01	HUMAN	hospital	human - hospital patient
785	ACESH00785	MacCONKEY AGAR	2021-01	HUMAN	hospital	human - hospital patient
786	ACESH00786	MacCONKEY AGAR	2021-01	HUMAN	hospital	human - hospital patient
787	ACESH00787	MacCONKEY AGAR	2021-01	HUMAN	hospital	human - hospital patient
788	ACESH00788	MacCONKEY AGAR	2021-01	HUMAN	hospital	human - hospital patient
789	ACESH00789	MacCONKEY AGAR	2021-01	HUMAN	hospital	human - hospital patient
790	ACESH00790	MacCONKEY AGAR	2021-01	HUMAN	hospital	human - hospital patient
791	ACESH00791	MacCONKEY AGAR	2021-01	HUMAN	hospital	human - hospital patient
792	ACESH00792	MacCONKEY AGAR	2021-01	HUMAN	hospital	human - hospital patient
793	ACESH00793	MacCONKEY AGAR	2021-01	HUMAN	hospital	human - hospital patient
794	ACESH00794	MacCONKEY AGAR	2021-01	HUMAN	hospital	human - hospital patient
795	ACESH00795	MacCONKEY AGAR	2021-01	HUMAN	hospital	human - hospital patient
796	ACESH00796	MacCONKEY AGAR	2021-01	HUMAN	hospital	human - hospital patient
797	ACESH00797	MacCONKEY AGAR	2021-02	HUMAN	hospital	human - hospital patient
798	ACESH00798	MacCONKEY AGAR	2021-02	HUMAN	hospital	human - hospital patient
799	ACESH00799	MacCONKEY AGAR	2021-02	HUMAN	hospital	human - hospital patient
800	ACESH00800	MacCONKEY AGAR	2021-02	HUMAN	hospital	human - hospital patient
801	ACESH00801	MacCONKEY AGAR	2021-02	HUMAN	hospital	human - hospital patient
802	ACESH00802	MacCONKEY AGAR	2021-02	HUMAN	hospital	human - hospital patient
803	ACESH00803	MacCONKEY AGAR	2021-02	HUMAN	hospital	human - hospital patient
804	ACESH00804	MacCONKEY AGAR	2021-02	HUMAN	hospital	human - hospital patient
805	ACESH00805	MacCONKEY AGAR	2021-02	HUMAN	hospital	human - hospital patient
806	ACESH00806	MacCONKEY AGAR	2021-02	HUMAN	hospital	human - hospital patient
807	ACESH00807	MacCONKEY AGAR	2021-02	HUMAN	hospital	human - hospital patient
808	ACESH00808	MacCONKEY AGAR	2021-02	HUMAN	hospital	human - hospital patient
809	ACESH00809	MacCONKEY AGAR	2021-02	HUMAN	hospital	human - hospital patient
810	ACESH00810	MacCONKEY AGAR	2021-02	HUMAN	hospital	human - hospital patient
811	ACESH00811	MacCONKEY AGAR	2021-02	HUMAN	hospital	human - hospital patient
812	ACESH00812	MacCONKEY AGAR	2021-02	HUMAN	hospital	human - hospital patient
813	ACESH00813	MacCONKEY AGAR	2021-02	HUMAN	hospital	human - hospital patient
814	ACESH00814	MacCONKEY AGAR	2021-02	HUMAN	hospital	human - hospital patient
815	ACESH00815	MacCONKEY AGAR	2021-02	HUMAN	hospital	human - hospital patient
816	ACESH00816	MacCONKEY AGAR	2021-02	HUMAN	hospital	human - hospital patient
817	ACESH00817	MacCONKEY AGAR	2021-02	HUMAN	hospital	human - hospital patient
818	ACESH00818	MacCONKEY AGAR	2021-02	HUMAN	hospital	human - hospital patient
819	ACESH00819	MacCONKEY AGAR	2021-02	HUMAN	hospital	human - hospital patient
820	ACESH00820	MacCONKEY AGAR	2021-02	HUMAN	hospital	human - hospital patient
821	ACESH00821	MacCONKEY AGAR	2021-02	HUMAN	hospital	human - hospital patient
822	ACESH00822	MacCONKEY AGAR	2021-02	HUMAN	hospital	human - hospital patient
823	ACESH00823	MacCONKEY AGAR	2021-02	HUMAN	hospital	human - hospital patient
824	ACESH00824	MacCONKEY AGAR	2021-02	HUMAN	hospital	human - hospital patient
825	ACESH00825	MacCONKEY AGAR	2021-02	HUMAN	hospital	human - hospital patient
826	ACESH00826	MacCONKEY AGAR	2021-02	HUMAN	hospital	human - hospital patient
827	ACESH00827	MacCONKEY AGAR	2021-02	HUMAN	hospital	human - hospital patient
828	ACESH00828	MacCONKEY AGAR	2021-02	HUMAN	hospital	human - hospital patient
829	ACESH00829	MacCONKEY AGAR	2021-02	HUMAN	hospital	human - hospital patient
830	ACESH00830	MacCONKEY AGAR	2021-02	HUMAN	hospital	human - hospital patient
831	ACESH00831	MacCONKEY AGAR	2021-02	HUMAN	hospital	human - hospital patient
832	ACESH00832	MacCONKEY AGAR	2021-02	HUMAN	hospital	human - hospital patient
833	ACESH00833	MacCONKEY AGAR	2021-02	HUMAN	hospital	human - hospital patient
834	ACESH00834	MacCONKEY AGAR	2021-02	HUMAN	hospital	human - hospital patient
835	ACESH00835	MacCONKEY AGAR	2021-02	HUMAN	hospital	human - hospital patient
836	ACESH00836	MacCONKEY AGAR	2021-02	HUMAN	hospital	human - hospital patient
837	ACESH00837	MacCONKEY AGAR	2021-02	HUMAN	hospital	human - hospital patient
838	ACESH00838	MacCONKEY AGAR	2021-02	HUMAN	hospital	human - hospital patient
839	ACESH00839	MacCONKEY AGAR	2021-02	HUMAN	hospital	human - hospital patient
840	ACESH00840	MacCONKEY AGAR	2021-02	HUMAN	hospital	human - hospital patient
841	ACESH00841	MacCONKEY AGAR	2021-02	HUMAN	hospital	human - hospital patient
842	ACESH00842	MacCONKEY AGAR	2021-02	HUMAN	hospital	human - hospital patient
843	ACESH00843	MacCONKEY AGAR	2021-02	HUMAN	hospital	human - hospital patient
844	ACESH00844	MacCONKEY AGAR	2021-02	HUMAN	hospital	human - hospital patient
845	ACESH00845	MacCONKEY AGAR	2021-02	HUMAN	hospital	human - hospital patient
846	ACESH00846	MacCONKEY AGAR	2021-02	HUMAN	hospital	human - hospital patient
847	ACESH00847	MacCONKEY AGAR	2021-02	HUMAN	hospital	human - hospital patient
848	ACESH00848	MacCONKEY AGAR	2021-02	HUMAN	hospital	human - hospital patient
849	ACESH00849	MacCONKEY AGAR	2021-02	HUMAN	hospital	human - hospital patient
850	ACESH00850	MacCONKEY AGAR	2021-02	HUMAN	hospital	human - hospital patient
851	ACESH00851	MacCONKEY AGAR	2021-02	HUMAN	hospital	human - hospital patient
852	ACESH00852	MacCONKEY AGAR	2021-02	HUMAN	hospital	human - hospital patient
853	ACESH00853	MacCONKEY AGAR	2021-02	HUMAN	hospital	human - hospital patient
854	ACESH00854	MacCONKEY AGAR	2021-02	HUMAN	hospital	human - hospital patient
855	ACESH00855	MacCONKEY AGAR	2021-02	HUMAN	hospital	human - hospital patient
856	ACESH00856	MacCONKEY AGAR	2021-02	HUMAN	hospital	human - hospital patient
857	ACESH00857	MacCONKEY AGAR	2021-02	HUMAN	hospital	human - hospital patient
858	ACESH00858	MacCONKEY AGAR	2021-02	HUMAN	hospital	human - hospital patient
859	ACESH00859	MacCONKEY AGAR	2021-02	HUMAN	hospital	human - hospital patient
860	ACESH00860	MacCONKEY AGAR	2021-02	HUMAN	hospital	human - hospital patient
861	ACESH00861	MacCONKEY AGAR	2021-02	HUMAN	hospital	human - hospital patient
862	ACESH00862	MacCONKEY AGAR	2021-02	HUMAN	hospital	human - hospital patient
863	ACESH00863	MacCONKEY AGAR	2021-02	HUMAN	hospital	human - hospital patient
864	ACESH00864	MacCONKEY AGAR	2021-02	HUMAN	hospital	human - hospital patient
865	ACESH00865	MacCONKEY AGAR	2021-02	HUMAN	hospital	human - hospital patient
866	ACESH00866	MacCONKEY AGAR	2021-02	HUMAN	hospital	human - hospital patient
867	ACESH00867	MacCONKEY AGAR	2021-02	HUMAN	hospital	human - hospital patient
868	ACESH00868	MacCONKEY AGAR	2021-02	HUMAN	hospital	human - hospital patient
869	ACESH00869	MacCONKEY AGAR	2021-02	HUMAN	hospital	human - hospital patient
870	ACESH00870	MacCONKEY AGAR	2021-02	HUMAN	hospital	human - hospital patient
871	ACESH00871	MacCONKEY AGAR	2021-02	HUMAN	hospital	human - hospital patient
872	ACESH00872	MacCONKEY AGAR	2021-02	HUMAN	hospital	human - hospital patient
873	ACESH00873	MacCONKEY AGAR	2021-02	HUMAN	hospital	human - hospital patient
874	ACESH00874	MacCONKEY AGAR	2021-02	HUMAN	hospital	human - hospital patient
875	ACESH00875	MacCONKEY AGAR	2021-02	HUMAN	hospital	human - hospital patient
876	ACESH00876	MacCONKEY AGAR	2021-02	HUMAN	hospital	human - hospital patient
877	ACESH00877	MacCONKEY AGAR	2021-02	HUMAN	hospital	human - hospital patient
878	ACESH00878	MacCONKEY AGAR	2021-02	HUMAN	hospital	human - hospital patient
879	ACESH00879	MacCONKEY AGAR	2021-02	HUMAN	hospital	human - hospital patient
880	ACESH00880	MacCONKEY AGAR	2021-02	HUMAN	hospital	human - hospital patient
881	ACESH00881	MacCONKEY AGAR	2021-02	HUMAN	hospital	human - hospital patient
882	ACESH00882	MacCONKEY AGAR	2021-02	HUMAN	hospital	human - hospital patient
883	ACESH00883	MacCONKEY AGAR	2021-02	HUMAN	hospital	human - hospital patient
884	ACESH00884	MacCONKEY AGAR	2021-02	HUMAN	hospital	human - hospital patient
885	ACESH00885	MacCONKEY AGAR	2021-02	HUMAN	hospital	human - hospital patient
886	ACESH00886	MacCONKEY AGAR	2021-02	HUMAN	hospital	human - hospital patient
887	ACESH00887	MacCONKEY AGAR	2021-02	HUMAN	hospital	human - hospital patient
888	ACESH00888	MacCONKEY AGAR	2021-02	HUMAN	hospital	human - hospital patient
889	ACESH00889	MacCONKEY AGAR	2021-02	HUMAN	hospital	human - hospital patient
890	ACESH00890	MacCONKEY AGAR	2021-02	HUMAN	hospital	human - hospital patient
891	ACESH00891	MacCONKEY AGAR	2021-02	HUMAN	hospital	human - hospital patient
892	ACESH00892	MacCONKEY AGAR	2021-02	HUMAN	hospital	human - hospital patient
893	ACESH00893	MacCONKEY AGAR	2021-02	HUMAN	hospital	human - hospital patient
894	ACESH00894	MacCONKEY AGAR	2021-02	HUMAN	hospital	human - hospital patient
895	ACESH00895	MacCONKEY AGAR	2021-02	HUMAN	hospital	human - hospital patient
896	ACESH00896	MacCONKEY AGAR	2021-02	HUMAN	hospital	human - hospital patient
897	ACESH00897	MacCONKEY AGAR	2021-02	HUMAN	hospital	human - hospital patient
898	ACESH00898	MacCONKEY AGAR	2021-02	HUMAN	hospital	human - hospital patient
899	ACESH00899	MacCONKEY AGAR	2021-02	HUMAN	hospital	human - hospital patient
900	ACESH00900	MacCONKEY AGAR	2021-02	HUMAN	hospital	human - hospital patient
901	ACESH00901	MacCONKEY AGAR	2021-02	HUMAN	hospital	human - hospital patient
902	ACESH00902	MacCONKEY AGAR	2021-02	HUMAN	hospital	human - hospital patient
903	ACESH00903	MacCONKEY AGAR	2021-02	HUMAN	hospital	human - hospital patient
904	ACESH00904	MacCONKEY AGAR	2021-02	HUMAN	hospital	human - hospital patient
905	ACESH00905	MacCONKEY AGAR	2021-02	HUMAN	hospital	human - hospital patient
906	ACESH00906	MacCONKEY AGAR	2021-02	HUMAN	hospital	human - hospital patient
907	ACESH00907	MacCONKEY AGAR	2021-02	HUMAN	hospital	human - hospital patient
908	ACESH00908	MacCONKEY AGAR	2021-02	HUMAN	hospital	human - hospital patient
909	ACESH00909	MacCONKEY AGAR	2021-02	HUMAN	hospital	human - hospital patient
910	ACESH00910	MacCONKEY AGAR	2021-02	HUMAN	hospital	human - hospital patient
911	ACESH00911	MacCONKEY AGAR	2021-02	HUMAN	hospital	human - hospital patient
912	ACESH00912	MacCONKEY AGAR	2021-02	HUMAN	hospital	human - hospital patient
913	ACESH00913	MacCONKEY AGAR	2021-02	HUMAN	hospital	human - hospital patient
914	ACESH00914	MacCONKEY AGAR	2021-02	HUMAN	hospital	human - hospital patient
915	ACESH00915	MacCONKEY AGAR	2021-02	HUMAN	hospital	human - hospital patient
916	ACESH00916	MacCONKEY AGAR	2021-02	HUMAN	hospital	human - hospital patient
917	ACESH00917	MacCONKEY AGAR	2021-02	HUMAN	hospital	human - hospital patient
918	ACESH00918	MacCONKEY AGAR	2021-02	HUMAN	hospital	human - hospital patient
919	ACESH00919	MacCONKEY AGAR	2021-02	HUMAN	hospital	human - hospital patient
920	ACESH00920	MacCONKEY AGAR	2021-02	HUMAN	hospital	human - hospital patient
921	ACESH00921	MacCONKEY AGAR	2021-02	HUMAN	hospital	human - hospital patient
922	ACESH00922	MacCONKEY AGAR	2021-02	HUMAN	hospital	human - hospital patient
923	ACESH00923	MacCONKEY AGAR	2021-02	HUMAN	hospital	human - hospital patient
924	ACESH00924	MacCONKEY AGAR	2021-02	HUMAN	hospital	human - hospital patient
925	ACESH00925	MacCONKEY AGAR	2021-02	HUMAN	hospital	human - hospital patient
926	ACESH00926	MacCONKEY AGAR	2021-02	HUMAN	hospital	human - hospital patient
927	ACESH00927	MacCONKEY AGAR	2021-02	HUMAN	hospital	human - hospital patient
928	ACESH00928	MacCONKEY AGAR	2021-02	HUMAN	hospital	human - hospital patient
929	ACESH00929	MacCONKEY AGAR	2021-02	HUMAN	hospital	human - hospital patient
930	ACESH00930	MacCONKEY AGAR	2021-02	HUMAN	hospital	human - hospital patient
931	ACESH00931	MacCONKEY AGAR	2021-02	HUMAN	hospital	human - hospital patient
932	ACESH00932	MacCONKEY AGAR	2021-02	HUMAN	hospital	human - hospital patient
933	ACESH00933	MacCONKEY AGAR	2021-02	HUMAN	hospital	human - hospital patient
934	ACESH00934	MacCONKEY AGAR	2021-02	HUMAN	hospital	human - hospital patient
935	ACESH00935	MacCONKEY AGAR	2021-02	HUMAN	hospital	human - hospital patient
936	ACESH00936	MacCONKEY AGAR	2021-02	HUMAN	hospital	human - hospital patient
937	ACESH00937	MacCONKEY AGAR	2021-02	HUMAN	hospital	human - hospital patient
938	ACESH00938	MacCONKEY AGAR	2021-02	HUMAN	hospital	human - hospital patient
939	ACESH00939	MacCONKEY AGAR	2021-02	HUMAN	hospital	human - hospital patient
940	ACESH00940	MacCONKEY AGAR	2021-02	HUMAN	hospital	human - hospital patient
941	ACESH00941	MacCONKEY AGAR	2021-02	HUMAN	hospital	human - hospital patient
942	ACESH00942	MacCONKEY AGAR	2021-02	HUMAN	hospital	human - hospital patient
943	ACESH00943	MacCONKEY AGAR	2021-02	HUMAN	hospital	human - hospital patient
944	ACESH00944	MacCONKEY AGAR	2021-02	HUMAN	hospital	human - hospital patient
945	ACESH00945	MacCONKEY AGAR	2021-02	HUMAN	hospital	human - hospital patient
946	ACESH00946	MacCONKEY AGAR	2021-02	HUMAN	hospital	human - hospital patient
947	ACESH00947	MacCONKEY AGAR	2021-02	HUMAN	hospital	human - hospital patient
948	ACESH00948	MacCONKEY AGAR	2021-02	HUMAN	hospital	human - hospital patient
949	ACESH00949	MacCONKEY AGAR	2021-02	HUMAN	hospital	human - hospital patient
950	ACESH00950	MacCONKEY AGAR	2021-02	HUMAN	hospital	human - hospital patient
951	ACESH00951	MacCONKEY AGAR	2021-02	HUMAN	hospital	human - hospital patient
952	ACESH00952	MacCONKEY AGAR	2021-02	HUMAN	hospital	human - hospital patient
953	ACESH00953	MacCONKEY AGAR	2021-02	HUMAN	hospital	human - hospital patient
954	ACESH00954	MacCONKEY AGAR	2021-02	HUMAN	hospital	human - hospital patient
955	ACESH00955	MacCONKEY AGAR	2021-02	HUMAN	hospital	human - hospital patient
956	ACESH00956	MacCONKEY AGAR	2021-02	HUMAN	hospital	human - hospital patient
957	ACESH00957	MacCONKEY AGAR	2021-02	HUMAN	hospital	human - hospital patient
958	ACESH00958	MacCONKEY AGAR	2021-02	HUMAN	hospital	human - hospital patient
959	ACESH00959	MacCONKEY AGAR	2021-02	HUMAN	hospital	human - hospital patient
960	ACESH00960	MacCONKEY AGAR	2021-02	HUMAN	hospital	human - hospital patient
961	ACESH00961	MacCONKEY AGAR	2021-02	HUMAN	hospital	human - hospital patient
962	ACESH00962	MacCONKEY AGAR	2021-02	HUMAN	hospital	human - hospital patient
963	ACESH00963	MacCONKEY AGAR	2021-02	HUMAN	hospital	human - hospital patient
964	ACESH00964	MacCONKEY AGAR	2021-02	HUMAN	hospital	human - hospital patient
965	ACESH00965	MacCONKEY AGAR	2021-02	HUMAN	hospital	human - hospital patient
966	ACESH00966	MacCONKEY AGAR	2021-02	HUMAN	hospital	human - hospital patient
967	ACESH00967	MacCONKEY AGAR	2021-02	HUMAN	hospital	human - hospital patient
968	ACESH00968	MacCONKEY AGAR	2021-02	HUMAN	hospital	human - hospital patient
969	ACESH00969	MacCONKEY AGAR	2021-02	HUMAN	hospital	human - hospital patient
970	ACESH00970	MacCONKEY AGAR	2021-02	HUMAN	hospital	human - hospital patient
971	ACESH00971	MacCONKEY AGAR	2021-02	HUMAN	hospital	human - hospital patient
972	ACESH00972	MacCONKEY AGAR	2021-02	HUMAN	hospital	human - hospital patient
973	ACESH00973	MacCONKEY AGAR	2021-02	HUMAN	hospital	human - hospital patient
974	ACESH00974	MacCONKEY AGAR	2021-02	HUMAN	hospital	human - hospital patient
975	ACESH00975	MacCONKEY AGAR	2021-02	HUMAN	hospital	human - hospital patient
976	ACESH00976	MacCONKEY AGAR	2021-02	HUMAN	hospital	human - hospital patient
977	ACESH00977	MacCONKEY AGAR	2021-02	HUMAN	hospital	human - hospital patient
978	ACESH00978	MacCONKEY AGAR	2021-02	HUMAN	hospital	human - hospital patient
979	ACESH00979	MacCONKEY AGAR	2021-02	HUMAN	hospital	human - hospital patient
980	ACESH00980	MacCONKEY AGAR	2021-02	HUMAN	hospital	human - hospital patient
981	ACESH00981	MacCONKEY AGAR	2021-02	HUMAN	hospital	human - hospital patient
982	ACESH00982	MacCONKEY AGAR	2021-02	HUMAN	hospital	human - hospital patient
983	ACESH00983	MacCONKEY AGAR	2021-02	HUMAN	hospital	human - hospital patient
984	ACESH00984	MacCONKEY AGAR	2021-02	HUMAN	hospital	human - hospital patient
985	ACESH00985	MacCONKEY AGAR	2021-02	HUMAN	hospital	human - hospital patient
986	ACESH00986	MacCONKEY AGAR	2021-02	HUMAN	hospital	human - hospital patient
987	ACESH00987	MacCONKEY AGAR	2021-02	HUMAN	hospital	human - hospital patient
988	ACESH00988	MacCONKEY AGAR	2021-02	HUMAN	hospital	human - hospital patient
989	ACESH00989	MacCONKEY AGAR	2021-02	HUMAN	hospital	human - hospital patient
990	ACESH00990	MacCONKEY AGAR	2021-02	HUMAN	hospital	human - hospital patient
991	ACESH00991	MacCONKEY AGAR	2021-02	HUMAN	hospital	human - hospital patient
992	ACESH00992	MacCONKEY AGAR	2021-02	HUMAN	hospital	human - hospital patient
993	ACESH00993	MacCONKEY AGAR	2021-02	HUMAN	hospital	human - hospital patient
994	ACESH00994	MacCONKEY AGAR	2021-02	HUMAN	hospital	human - hospital patient
995	ACESH00995	MacCONKEY AGAR	2021-02	HUMAN	hospital	human - hospital patient
996	ACESH00996	MacCONKEY AGAR	2021-02	HUMAN	hospital	human - hospital patient
997	ACESH00997	MacCONKEY AGAR	2021-02	HUMAN	hospital	human - hospital patient
998	ACESH00998	MacCONKEY AGAR	2021-02	HUMAN	hospital	human - hospital patient
999	ACESH00999	MacCONKEY AGAR	2021-02	HUMAN	hospital	human - hospital patient
1000	ACESH01000	MacCONKEY AGAR	2021-02	HUMAN	hospital	human - hospital patient
1001	ACESH01001	MacCONKEY AGAR	2021-02	HUMAN	hospital	human - hospital patient
1002	ACESH01002	MacCONKEY AGAR	2021-02	HUMAN	hospital	human - hospital patient
1003	ACESH01003	MacCONKEY AGAR	2021-02	HUMAN	hospital	human - hospital patient
1004	ACESH01004	MacCONKEY AGAR	2021-02	HUMAN	hospital	human - hospital patient
1005	ACESH01005	MacCONKEY AGAR	2021-02	HUMAN	hospital	human - hospital patient
1006	ACESH01006	MacCONKEY AGAR	2021-02	HUMAN	hospital	human - hospital patient
1007	ACESH01007	MacCONKEY AGAR	2021-02	HUMAN	hospital	human - hospital patient
1008	ACESH01008	MacCONKEY AGAR	2021-02	HUMAN	hospital	human - hospital patient
1009	ACESH01009	MacCONKEY AGAR	2021-02	HUMAN	hospital	human - hospital patient
1010	ACESH01010	MacCONKEY AGAR	2021-02	HUMAN	hospital	human - hospital patient
1011	ACESH01011	MacCONKEY AGAR	2021-02	HUMAN	hospital	human - hospital patient
1012	ACESH01012	MacCONKEY AGAR	2021-02	HUMAN	hospital	human - hospital patient
1013	ACESH01013	MacCONKEY AGAR	2021-02	HUMAN	hospital	human - hospital patient
1014	ACESH01014	MacCONKEY AGAR	2021-02	HUMAN	hospital	human - hospital patient
1015	ACESH01015	MacCONKEY AGAR	2021-02	HUMAN	hospital	human - hospital patient
1016	ACESH01016	MacCONKEY AGAR	2021-02	HUMAN	hospital	human - hospital patient
1017	ACESH01017	MacCONKEY AGAR	2021-02	HUMAN	hospital	human - hospital patient
1018	ACESH01018	MacCONKEY AGAR	2021-02	HUMAN	hospital	human - hospital patient
1019	ACESH01019	MacCONKEY AGAR	2021-02	HUMAN	hospital	human - hospital patient
1020	ACESH01020	MacCONKEY AGAR	2021-02	HUMAN	hospital	human - hospital patient
1021	ACESH01021	MacCONKEY AGAR	2021-02	HUMAN	hospital	human - hospital patient
1022	ACESH01022	MacCONKEY AGAR	2021-02	HUMAN	hospital	human - hospital patient
1023	ACESH01023	MacCONKEY AGAR	2021-02	HUMAN	hospital	human - hospital patient
1024	ACESH01024	MacCONKEY AGAR	2021-02	HUMAN	hospital	human - hospital patient
1025	ACESH01025	MacCONKEY AGAR	2021-02	HUMAN	hospital	human - hospital patient
1026	ACESH01026	MacCONKEY AGAR	2021-02	HUMAN	hospital	human - hospital patient
1027	ACESH01027	MacCONKEY AGAR	2021-02	HUMAN	hospital	human - hospital patient
1028	ACESH01028	MacCONKEY AGAR	2021-02	HUMAN	hospital	human - hospital patient
1029	ACESH01029	MacCONKEY AGAR	2021-02	HUMAN	hospital	human - hospital patient
1030	ACESH01030	MacCONKEY AGAR	2021-02	HUMAN	hospital	human - hospital patient
1031	ACESH01031	MacCONKEY AGAR	2021-02	HUMAN	hospital	human - hospital patient
1032	ACESH01032	MacCONKEY AGAR	2021-02	HUMAN	hospital	human - hospital patient
1033	ACESH01033	MacCONKEY AGAR	2021-03	HUMAN	hospital	human - hospital patient
1034	ACESH01034	MacCONKEY AGAR	2021-03	HUMAN	hospital	human - hospital patient
1035	ACESH01035	MacCONKEY AGAR	2021-03	HUMAN	hospital	human - hospital patient
1036	ACESH01036	MacCONKEY AGAR	2021-03	HUMAN	hospital	human - hospital patient
1037	ACESH01037	MacCONKEY AGAR	2021-03	HUMAN	hospital	human - hospital patient
1038	ACESH01038	MacCONKEY AGAR	2021-03	HUMAN	hospital	human - hospital patient
1039	ACESH01039	MacCONKEY AGAR	2021-03	HUMAN	hospital	human - hospital patient
1040	ACESH01040	MacCONKEY AGAR	2021-03	HUMAN	hospital	human - hospital patient
1041	ACESH01041	MacCONKEY AGAR	2021-03	HUMAN	hospital	human - hospital patient
1042	ACESH01042	MacCONKEY AGAR	2021-03	HUMAN	hospital	human - hospital patient
1043	ACESH01043	MacCONKEY AGAR	2021-03	HUMAN	hospital	human - hospital patient
1044	ACESH01044	MacCONKEY AGAR	2021-03	HUMAN	hospital	human - hospital patient
1045	ACESH01045	MacCONKEY AGAR	2021-03	HUMAN	hospital	human - hospital patient
1046	ACESH01046	MacCONKEY AGAR	2021-03	HUMAN	hospital	human - hospital patient
1047	ACESH01047	MacCONKEY AGAR	2021-03	HUMAN	hospital	human - hospital patient
1048	ACESH01048	MacCONKEY AGAR	2021-03	HUMAN	hospital	human - hospital patient
1049	ACESH01049	MacCONKEY AGAR	2021-03	HUMAN	hospital	human - hospital patient
1050	ACESH01050	MacCONKEY AGAR	2021-03	HUMAN	hospital	human - hospital patient
1051	ACESH01051	MacCONKEY AGAR	2021-03	HUMAN	hospital	human - hospital patient
1052	ACESH01052	MacCONKEY AGAR	2021-03	HUMAN	hospital	human - hospital patient
1053	ACESH01053	MacCONKEY AGAR	2021-03	HUMAN	hospital	human - hospital patient
1054	ACESH01054	MacCONKEY AGAR	2021-03	HUMAN	hospital	human - hospital patient
1055	ACESH01055	MacCONKEY AGAR	2021-03	HUMAN	hospital	human - hospital patient
1056	ACESH01056	MacCONKEY AGAR	2021-03	HUMAN	hospital	human - hospital patient
1057	ACESH01057	MacCONKEY AGAR	2021-03	HUMAN	hospital	human - hospital patient
1058	ACESH01058	MacCONKEY AGAR	2021-03	HUMAN	hospital	human - hospital patient
1059	ACESH01059	MacCONKEY AGAR	2021-03	HUMAN	hospital	human - hospital patient
1060	ACESH01060	MacCONKEY AGAR	2021-03	HUMAN	hospital	human - hospital patient
1061	ACESH01061	MacCONKEY AGAR	2021-03	HUMAN	hospital	human - hospital patient
1062	ACESH01062	MacCONKEY AGAR	2021-03	HUMAN	hospital	human - hospital patient
1063	ACESH01063	MacCONKEY AGAR	2021-03	HUMAN	hospital	human - hospital patient
1064	ACESH01064	MacCONKEY AGAR	2021-03	HUMAN	hospital	human - hospital patient
1065	ACESH01065	MacCONKEY AGAR	2021-03	HUMAN	hospital	human - hospital patient
1066	ACESH01066	MacCONKEY AGAR	2021-03	HUMAN	hospital	human - hospital patient
1067	ACESH01067	MacCONKEY AGAR	2021-03	HUMAN	hospital	human - hospital patient
1068	ACESH01068	MacCONKEY AGAR	2021-03	HUMAN	hospital	human - hospital patient
1069	ACESH01069	MacCONKEY AGAR	2021-03	HUMAN	hospital	human - hospital patient
1070	ACESH01070	MacCONKEY AGAR	2021-03	HUMAN	hospital	human - hospital patient
1071	ACESH01071	MacCONKEY AGAR	2021-03	HUMAN	hospital	human - hospital patient
1072	ACESH01072	MacCONKEY AGAR	2021-03	HUMAN	hospital	human - hospital patient
1073	ACESH01073	MacCONKEY AGAR	2021-03	HUMAN	hospital	human - hospital patient
1074	ACESH01074	MacCONKEY AGAR	2021-03	HUMAN	hospital	human - hospital patient
1075	ACESH01075	MacCONKEY AGAR	2021-03	HUMAN	hospital	human - hospital patient
1076	ACESH01076	MacCONKEY AGAR	2021-03	HUMAN	hospital	human - hospital patient
1077	ACESH01077	MacCONKEY AGAR	2021-03	HUMAN	hospital	human - hospital patient
1078	ACESH01078	MacCONKEY AGAR	2021-03	HUMAN	hospital	human - hospital patient
1079	ACESH01079	MacCONKEY AGAR	2021-03	HUMAN	hospital	human - hospital patient
1080	ACESH01080	MacCONKEY AGAR	2021-03	HUMAN	hospital	human - hospital patient
1081	ACESH01081	MacCONKEY AGAR	2021-03	HUMAN	hospital	human - hospital patient
1082	ACESH01082	MacCONKEY AGAR	2021-03	HUMAN	hospital	human - hospital patient
1083	ACESH01083	MacCONKEY AGAR	2021-03	HUMAN	hospital	human - hospital patient
1084	ACESH01084	MacCONKEY AGAR	2021-03	HUMAN	hospital	human - hospital patient
1085	ACESH01085	MacCONKEY AGAR	2021-03	HUMAN	hospital	human - hospital patient
1086	ACESH01086	MacCONKEY AGAR	2021-03	HUMAN	hospital	human - hospital patient
1087	ACESH01087	MacCONKEY AGAR	2021-03	HUMAN	hospital	human - hospital patient
1088	ACESH01088	MacCONKEY AGAR	2021-03	HUMAN	hospital	human - hospital patient
1089	ACESH01089	MacCONKEY AGAR	2021-03	HUMAN	hospital	human - hospital patient
1090	ACESH01090	MacCONKEY AGAR	2021-03	HUMAN	hospital	human - hospital patient
1091	ACESH01091	MacCONKEY AGAR	2021-03	HUMAN	hospital	human - hospital patient
1092	ACESH01092	MacCONKEY AGAR	2021-03	HUMAN	hospital	human - hospital patient
1093	ACESH01093	MacCONKEY AGAR	2021-03	HUMAN	hospital	human - hospital patient
1094	ACESH01094	MacCONKEY AGAR	2021-03	HUMAN	hospital	human - hospital patient
1095	ACESH01095	MacCONKEY AGAR	2021-03	HUMAN	hospital	human - hospital patient
1096	ACESH01096	MacCONKEY AGAR	2021-03	HUMAN	hospital	human - hospital patient
1097	ACESH01097	MacCONKEY AGAR	2021-03	HUMAN	hospital	human - hospital patient
1098	ACESH01098	MacCONKEY AGAR	2021-03	HUMAN	hospital	human - hospital patient
1099	ACESH01099	MacCONKEY AGAR	2021-03	HUMAN	hospital	human - hospital patient
1100	ACESH01100	MacCONKEY AGAR	2021-03	HUMAN	hospital	human - hospital patient
1101	ACESH01101	MacCONKEY AGAR	2021-03	HUMAN	hospital	human - hospital patient
1102	ACESH01102	MacCONKEY AGAR	2021-03	HUMAN	hospital	human - hospital patient
1103	ACESH01103	MacCONKEY AGAR	2021-03	HUMAN	hospital	human - hospital patient
1104	ACESH01104	MacCONKEY AGAR	2021-03	HUMAN	hospital	human - hospital patient
1105	ACESH01105	MacCONKEY AGAR	2021-03	HUMAN	hospital	human - hospital patient
1106	ACESH01106	MacCONKEY AGAR	2021-03	HUMAN	hospital	human - hospital patient
1107	ACESH01107	MacCONKEY AGAR	2021-03	HUMAN	hospital	human - hospital patient
1108	ACESH01108	MacCONKEY AGAR	2021-03	HUMAN	hospital	human - hospital patient
1109	ACESH01109	MacCONKEY AGAR	2021-03	HUMAN	hospital	human - hospital patient
1110	ACESH01110	MacCONKEY AGAR	2021-03	HUMAN	hospital	human - hospital patient
1111	ACESH01111	MacCONKEY AGAR	2021-03	HUMAN	hospital	human - hospital patient
1112	ACESH01112	MacCONKEY AGAR	2021-03	HUMAN	hospital	human - hospital patient
1113	ACESH01113	MacCONKEY AGAR	2021-03	HUMAN	hospital	human - hospital patient
1114	ACESH01114	MacCONKEY AGAR	2021-03	HUMAN	hospital	human - hospital patient
1115	ACESH01115	MacCONKEY AGAR	2021-03	HUMAN	hospital	human - hospital patient
1116	ACESH01116	MacCONKEY AGAR	2021-03	HUMAN	hospital	human - hospital patient
1117	ACESH01117	MacCONKEY AGAR	2021-03	HUMAN	hospital	human - hospital patient
1118	ACESH01118	MacCONKEY AGAR	2021-03	HUMAN	hospital	human - hospital patient
1119	ACESH01119	MacCONKEY AGAR	2021-03	HUMAN	hospital	human - hospital patient
1120	ACESH01120	MacCONKEY AGAR	2021-03	HUMAN	hospital	human - hospital patient
1121	ACESH01121	MacCONKEY AGAR	2021-03	HUMAN	hospital	human - hospital patient
1122	ACESH01122	MacCONKEY AGAR	2021-03	HUMAN	hospital	human - hospital patient
1123	ACESH01123	MacCONKEY AGAR	2021-03	HUMAN	hospital	human - hospital patient
1124	ACESH01124	MacCONKEY AGAR	2021-03	HUMAN	hospital	human - hospital patient
1125	ACESH01125	MacCONKEY AGAR	2021-03	HUMAN	hospital	human - hospital patient
1126	ACESH01126	MacCONKEY AGAR	2021-03	HUMAN	hospital	human - hospital patient
1127	ACESH01127	MacCONKEY AGAR	2021-03	HUMAN	hospital	human - hospital patient
1128	ACESH01128	MacCONKEY AGAR	2021-03	HUMAN	hospital	human - hospital patient
1129	ACESH01129	MacCONKEY AGAR	2021-03	HUMAN	hospital	human - hospital patient
1130	ACESH01130	MacCONKEY AGAR	2021-03	HUMAN	hospital	human - hospital patient
1131	ACESH01131	MacCONKEY AGAR	2021-03	HUMAN	hospital	human - hospital patient
1132	ACESH01132	MacCONKEY AGAR	2021-03	HUMAN	hospital	human - hospital patient
1133	ACESH01133	MacCONKEY AGAR	2021-03	HUMAN	hospital	human - hospital patient
1134	ACESH01134	MacCONKEY AGAR	2021-03	HUMAN	hospital	human - hospital patient
1135	ACESH01135	MacCONKEY AGAR	2021-03	HUMAN	hospital	human - hospital patient
1136	ACESH01136	MacCONKEY AGAR	2021-03	HUMAN	hospital	human - hospital patient
1137	ACESH01137	MacCONKEY AGAR	2021-03	HUMAN	hospital	human - hospital patient
1138	ACESH01138	MacCONKEY AGAR	2021-03	HUMAN	hospital	human - hospital patient
1139	ACESH01139	MacCONKEY AGAR	2021-03	HUMAN	hospital	human - hospital patient
1140	ACESH01140	MacCONKEY AGAR	2021-03	HUMAN	hospital	human - hospital patient
1141	ACESH01141	MacCONKEY AGAR	2021-03	HUMAN	hospital	human - hospital patient
1142	ACESH01142	MacCONKEY AGAR	2021-03	HUMAN	hospital	human - hospital patient
1143	ACESH01143	MacCONKEY AGAR	2021-03	HUMAN	hospital	human - hospital patient
1144	ACESH01144	MacCONKEY AGAR	2021-03	HUMAN	hospital	human - hospital patient
1145	ACESH01145	MacCONKEY AGAR	2021-03	HUMAN	hospital	human - hospital patient
1146	ACESH01146	MacCONKEY AGAR	2021-03	HUMAN	hospital	human - hospital patient
1147	ACESH01147	MacCONKEY AGAR	2021-03	HUMAN	hospital	human - hospital patient
1148	ACESH01148	MacCONKEY AGAR	2021-03	HUMAN	hospital	human - hospital patient
1149	ACESH01149	MacCONKEY AGAR	2021-03	HUMAN	hospital	human - hospital patient
1150	ACESH01150	MacCONKEY AGAR	2021-03	HUMAN	hospital	human - hospital patient
1151	ACESH01151	MacCONKEY AGAR	2021-03	HUMAN	hospital	human - hospital patient
1152	ACESH01152	MacCONKEY AGAR	2021-03	HUMAN	hospital	human - hospital patient
1153	ACESH01153	MacCONKEY AGAR	2021-03	HUMAN	hospital	human - hospital patient
1154	ACESH01154	MacCONKEY AGAR	2021-03	HUMAN	hospital	human - hospital patient
1155	ACESH01155	MacCONKEY AGAR	2021-03	HUMAN	hospital	human - hospital patient
1156	ACESH01156	MacCONKEY AGAR	2021-03	HUMAN	hospital	human - hospital patient
1157	ACESH01157	MacCONKEY AGAR	2021-03	HUMAN	hospital	human - hospital patient
1158	ACESH01158	MacCONKEY AGAR	2021-03	HUMAN	hospital	human - hospital patient
1159	ACESH01159	MacCONKEY AGAR	2021-03	HUMAN	hospital	human - hospital patient
1160	ACESH01160	MacCONKEY AGAR	2021-03	HUMAN	hospital	human - hospital patient
1161	ACESH01161	MacCONKEY AGAR	2021-03	HUMAN	hospital	human - hospital patient
1162	ACESH01162	MacCONKEY AGAR	2021-03	HUMAN	hospital	human - hospital patient
1163	ACESH01163	MacCONKEY AGAR	2021-03	HUMAN	hospital	human - hospital patient
1164	ACESH01164	MacCONKEY AGAR	2021-03	HUMAN	hospital	human - hospital patient
1165	ACESH01165	MacCONKEY AGAR	2021-03	HUMAN	hospital	human - hospital patient
1166	ACESH01166	MacCONKEY AGAR	2021-03	HUMAN	hospital	human - hospital patient
1167	ACESH01167	MacCONKEY AGAR	2021-03	HUMAN	hospital	human - hospital patient
1168	ACESH01168	MacCONKEY AGAR	2021-03	HUMAN	hospital	human - hospital patient
1169	ACESH01169	MacCONKEY AGAR	2021-03	HUMAN	hospital	human - hospital patient
1170	ACESH01170	MacCONKEY AGAR	2021-03	HUMAN	hospital	human - hospital patient
1171	ACESH01171	MacCONKEY AGAR	2021-03	HUMAN	hospital	human - hospital patient
1172	ACESH01172	MacCONKEY AGAR	2021-03	HUMAN	hospital	human - hospital patient
1173	ACESH01173	MacCONKEY AGAR	2021-03	HUMAN	hospital	human - hospital patient
1174	ACESH01174	MacCONKEY AGAR	2021-03	HUMAN	hospital	human - hospital patient
1175	ACESH01175	MacCONKEY AGAR	2021-03	HUMAN	hospital	human - hospital patient
1176	ACESH01176	MacCONKEY AGAR	2021-03	HUMAN	hospital	human - hospital patient
1177	ACESH01177	MacCONKEY AGAR	2021-03	HUMAN	hospital	human - hospital patient
1178	ACESH01178	MacCONKEY AGAR	2021-03	HUMAN	hospital	human - hospital patient
1179	ACESH01179	MacCONKEY AGAR	2021-03	HUMAN	hospital	human - hospital patient
1180	ACESH01180	MacCONKEY AGAR	2021-03	HUMAN	hospital	human - hospital patient
1181	ACESH01181	MacCONKEY AGAR	2021-03	HUMAN	hospital	human - hospital patient
1182	ACESH01182	MacCONKEY AGAR	2021-03	HUMAN	hospital	human - hospital patient
1183	ACESH01183	MacCONKEY AGAR	2021-03	HUMAN	hospital	human - hospital patient
1184	ACESH01184	MacCONKEY AGAR	2021-03	HUMAN	hospital	human - hospital patient
1185	ACESH01185	MacCONKEY AGAR	2021-03	HUMAN	hospital	human - hospital patient
1186	ACESH01186	MacCONKEY AGAR	2021-03	HUMAN	hospital	human - hospital patient
1187	ACESH01187	MacCONKEY AGAR	2021-03	HUMAN	hospital	human - hospital patient
1188	ACESH01188	MacCONKEY AGAR	2021-03	HUMAN	hospital	human - hospital patient
1189	ACESH01189	MacCONKEY AGAR	2021-03	HUMAN	hospital	human - hospital patient
1190	ACESH01190	MacCONKEY AGAR	2021-03	HUMAN	hospital	human - hospital patient
1191	ACESH01191	MacCONKEY AGAR	2021-03	HUMAN	hospital	human - hospital patient
1192	ACESH01192	MacCONKEY AGAR	2021-03	HUMAN	hospital	human - hospital patient
1193	ACESH01193	MacCONKEY AGAR	2021-03	HUMAN	hospital	human - hospital patient
1194	ACESH01194	MacCONKEY AGAR	2021-03	HUMAN	hospital	human - hospital patient
1195	ACESH01195	MacCONKEY AGAR	2021-03	HUMAN	hospital	human - hospital patient
1196	ACESH01196	MacCONKEY AGAR	2021-03	HUMAN	hospital	human - hospital patient
1197	ACESH01197	MacCONKEY AGAR	2021-03	HUMAN	hospital	human - hospital patient
1198	ACESH01198	MacCONKEY AGAR	2021-03	HUMAN	hospital	human - hospital patient
1199	ACESH01199	MacCONKEY AGAR	2021-03	HUMAN	hospital	human - hospital patient
1200	ACESH01200	MacCONKEY AGAR	2021-03	HUMAN	hospital	human - hospital patient
1201	ACESH01201	MacCONKEY AGAR	2021-03	HUMAN	hospital	human - hospital patient
1202	ACESH01202	MacCONKEY AGAR	2021-03	HUMAN	hospital	human - hospital patient
1203	ACESH01203	MacCONKEY AGAR	2021-03	HUMAN	hospital	human - hospital patient
1204	ACESH01204	MacCONKEY AGAR	2021-03	HUMAN	hospital	human - hospital patient
1205	ACESH01205	MacCONKEY AGAR	2021-03	HUMAN	hospital	human - hospital patient
1206	ACESH01206	MacCONKEY AGAR	2021-03	HUMAN	hospital	human - hospital patient
1207	ACESH01207	MacCONKEY AGAR	2021-03	HUMAN	hospital	human - hospital patient
1208	ACESH01208	MacCONKEY AGAR	2021-03	HUMAN	hospital	human - hospital patient
1209	ACESH01209	MacCONKEY AGAR	2021-03	HUMAN	hospital	human - hospital patient
1210	ACESH01210	MacCONKEY AGAR	2021-03	HUMAN	hospital	human - hospital patient
1211	ACESH01211	MacCONKEY AGAR	2021-03	HUMAN	hospital	human - hospital patient
1212	ACESH01212	MacCONKEY AGAR	2021-03	HUMAN	hospital	human - hospital patient
1213	ACESH01213	MacCONKEY AGAR	2021-03	HUMAN	hospital	human - hospital patient
1214	ACESH01214	MacCONKEY AGAR	2021-03	HUMAN	hospital	human - hospital patient
1215	ACESH01215	MacCONKEY AGAR	2021-03	HUMAN	hospital	human - hospital patient
1216	ACESH01216	MacCONKEY AGAR	2021-03	HUMAN	hospital	human - hospital patient
1217	ACESH01217	MacCONKEY AGAR	2021-03	HUMAN	hospital	human - hospital patient
1218	ACESH01218	MacCONKEY AGAR	2021-03	HUMAN	hospital	human - hospital patient
1219	ACESH01219	MacCONKEY AGAR	2021-03	HUMAN	hospital	human - hospital patient
1220	ACESH01220	MacCONKEY AGAR	2021-03	HUMAN	hospital	human - hospital patient
1221	ACESH01221	MacCONKEY AGAR	2021-03	HUMAN	hospital	human - hospital patient
1222	ACESH01222	MacCONKEY AGAR	2021-03	HUMAN	hospital	human - hospital patient
1223	ACESH01223	MacCONKEY AGAR	2021-03	HUMAN	hospital	human - hospital patient
1224	ACESH01224	MacCONKEY AGAR	2021-03	HUMAN	hospital	human - hospital patient
1225	ACESH01225	MacCONKEY AGAR	2021-03	HUMAN	hospital	human - hospital patient
1226	ACESH01226	MacCONKEY AGAR	2021-03	HUMAN	hospital	human - hospital patient
1227	ACESH01227	MacCONKEY AGAR	2021-03	HUMAN	hospital	human - hospital patient
1228	ACESH01228	MacCONKEY AGAR	2021-03	HUMAN	hospital	human - hospital patient
1229	ACESH01229	MacCONKEY AGAR	2021-03	HUMAN	hospital	human - hospital patient
1230	ACESH01230	MacCONKEY AGAR	2021-03	HUMAN	hospital	human - hospital patient
1231	ACESH01231	MacCONKEY AGAR	2021-03	HUMAN	hospital	human - hospital patient
1232	ACESH01232	MacCONKEY AGAR	2021-03	HUMAN	hospital	human - hospital patient
1233	ACESH01233	MacCONKEY AGAR	2021-03	HUMAN	hospital	human - hospital patient
1234	ACESH01234	MacCONKEY AGAR	2021-03	HUMAN	hospital	human - hospital patient
1235	ACESH01235	MacCONKEY AGAR	2021-03	HUMAN	hospital	human - hospital patient
1236	ACESH01236	MacCONKEY AGAR	2021-03	HUMAN	hospital	human - hospital patient
1237	ACESH01237	MacCONKEY AGAR	2021-03	HUMAN	hospital	human - hospital patient
1238	ACESH01238	MacCONKEY AGAR	2021-03	HUMAN	hospital	human - hospital patient
1239	ACESH01239	MacCONKEY AGAR	2021-03	HUMAN	hospital	human - hospital patient
1240	ACESH01240	MacCONKEY AGAR	2021-03	HUMAN	hospital	human - hospital patient
1241	ACESH01241	MacCONKEY AGAR	2021-03	HUMAN	hospital	human - hospital patient
1242	ACESH01242	MacCONKEY AGAR	2021-03	HUMAN	hospital	human - hospital patient
1243	ACESH01243	MacCONKEY AGAR	2021-03	HUMAN	hospital	human - hospital patient
1244	ACESH01244	MacCONKEY AGAR	2021-03	HUMAN	hospital	human - hospital patient
1245	ACESH01245	MacCONKEY AGAR	2021-03	HUMAN	hospital	human - hospital patient
1246	ACESH01246	MacCONKEY AGAR	2021-03	HUMAN	hospital	human - hospital patient
1247	ACESH01247	MacCONKEY AGAR	2021-03	HUMAN	hospital	human - hospital patient
1248	ACESH01248	MacCONKEY AGAR	2021-03	HUMAN	hospital	human - hospital patient
1249	ACESH01249	MacCONKEY AGAR	2021-03	HUMAN	hospital	human - hospital patient
1250	ACESH01250	MacCONKEY AGAR	2021-03	HUMAN	hospital	human - hospital patient
1251	ACESH01251	MacCONKEY AGAR	2021-03	HUMAN	hospital	human - hospital patient
1252	ACESH01252	MacCONKEY AGAR	2021-03	HUMAN	hospital	human - hospital patient
1253	ACESH01253	MacCONKEY AGAR	2021-03	HUMAN	hospital	human - hospital patient
1254	ACESH01254	MacCONKEY AGAR	2021-03	HUMAN	hospital	human - hospital patient
1255	ACESH01255	MacCONKEY AGAR	2021-03	HUMAN	hospital	human - hospital patient
1256	ACESH01256	MacCONKEY AGAR	2021-03	HUMAN	hospital	human - hospital patient
1257	ACESH01257	MacCONKEY AGAR	2021-03	HUMAN	hospital	human - hospital patient
1258	ACESH01258	MacCONKEY AGAR	2021-03	HUMAN	hospital	human - hospital patient
1259	ACESH01259	MacCONKEY AGAR	2021-03	HUMAN	hospital	human - hospital patient
1260	ACESH01260	MacCONKEY AGAR	2021-03	HUMAN	hospital	human - hospital patient
1261	ACESH01261	MacCONKEY AGAR	2021-03	HUMAN	hospital	human - hospital patient
1262	ACESH01262	MacCONKEY AGAR	2021-03	HUMAN	hospital	human - hospital patient
1263	ACESH01263	MacCONKEY AGAR	2021-03	HUMAN	hospital	human - hospital patient
1264	ACESH01264	MacCONKEY AGAR	2021-03	HUMAN	hospital	human - hospital patient
1265	ACESH01265	MacCONKEY AGAR	2021-03	HUMAN	hospital	human - hospital patient
1266	ACESH01266	MacCONKEY AGAR	2021-03	HUMAN	hospital	human - hospital patient
1267	ACESH01267	MacCONKEY AGAR	2021-03	HUMAN	hospital	human - hospital patient
1268	ACESH01268	MacCONKEY AGAR	2021-03	HUMAN	hospital	human - hospital patient
1269	ACESH01269	MacCONKEY AGAR	2021-03	HUMAN	hospital	human - hospital patient
1270	ACESH01270	MacCONKEY AGAR	2021-03	HUMAN	hospital	human - hospital patient
1271	ACESH01271	MacCONKEY AGAR	2021-03	HUMAN	hospital	human - hospital patient
1272	ACESH01272	MacCONKEY AGAR	2021-03	HUMAN	hospital	human - hospital patient
1273	ACESH01273	MacCONKEY AGAR	2021-03	HUMAN	hospital	human - hospital patient
1274	ACESH01274	MacCONKEY AGAR	2021-03	HUMAN	hospital	human - hospital patient
1275	ACESH01275	MacCONKEY AGAR	2021-03	HUMAN	hospital	human - hospital patient
1276	ACESH01276	MacCONKEY AGAR	2021-03	HUMAN	hospital	human - hospital patient
1277	ACESH01277	MacCONKEY AGAR	2021-03	HUMAN	hospital	human - hospital patient
1278	ACESH01278	MacCONKEY AGAR	2021-03	HUMAN	hospital	human - hospital patient
1279	ACESH01279	MacCONKEY AGAR	2021-03	HUMAN	hospital	human - hospital patient
1280	ACESH01280	MacCONKEY AGAR	2021-03	HUMAN	hospital	human - hospital patient
1281	ACESH01281	MacCONKEY AGAR	2021-03	HUMAN	hospital	human - hospital patient
1282	ACESH01282	MacCONKEY AGAR	2021-03	HUMAN	hospital	human - hospital patient
1283	ACESH01283	MacCONKEY AGAR	2021-03	HUMAN	hospital	human - hospital patient
1284	ACESH01284	MacCONKEY AGAR	2021-03	HUMAN	hospital	human - hospital patient
1285	ACESH01285	MacCONKEY AGAR	2021-03	HUMAN	hospital	human - hospital patient
1286	ACESH01286	MacCONKEY AGAR	2021-03	HUMAN	hospital	human - hospital patient
1287	ACESH01287	MacCONKEY AGAR	2021-03	HUMAN	hospital	human - hospital patient
1288	ACESH01288	MacCONKEY AGAR	2021-03	HUMAN	hospital	human - hospital patient
1289	ACESH01289	MacCONKEY AGAR	2021-03	HUMAN	hospital	human - hospital patient
1290	ACESH01290	MacCONKEY AGAR	2021-03	HUMAN	hospital	human - hospital patient
1291	ACESH01291	MacCONKEY AGAR	2021-03	HUMAN	hospital	human - hospital patient
1292	ACESH01292	MacCONKEY AGAR	2021-03	HUMAN	hospital	human - hospital patient
1293	ACESH01293	MacCONKEY AGAR	2021-03	HUMAN	hospital	human - hospital patient
1294	ACESH01294	MacCONKEY AGAR	2021-03	HUMAN	hospital	human - hospital patient
1295	ACESH01295	MacCONKEY AGAR	2021-03	HUMAN	hospital	human - hospital patient
1296	ACESH01296	MacCONKEY AGAR	2021-03	HUMAN	hospital	human - hospital patient
1297	ACESH01297	MacCONKEY AGAR	2021-03	HUMAN	hospital	human - hospital patient
1298	ACESH01298	MacCONKEY AGAR	2021-03	HUMAN	hospital	human - hospital patient
1299	ACESH01299	MacCONKEY AGAR	2021-03	HUMAN	hospital	human - hospital patient
1300	ACESH01300	MacCONKEY AGAR	2021-03	HUMAN	hospital	human - hospital patient
1301	ACESH01301	MacCONKEY AGAR	2021-03	HUMAN	hospital	human - hospital patient
1302	ACESH01302	MacCONKEY AGAR	2021-03	HUMAN	hospital	human - hospital patient
1303	ACESH01303	MacCONKEY AGAR	2021-03	HUMAN	hospital	human - hospital patient
1304	ACESH01304	MacCONKEY AGAR	2021-03	HUMAN	hospital	human - hospital patient
1305	ACESH01305	MacCONKEY AGAR	2021-03	HUMAN	hospital	human - hospital patient
1306	ACESH01306	MacCONKEY AGAR	2021-03	HUMAN	hospital	human - hospital patient
1307	ACESH01307	MacCONKEY AGAR	2021-03	HUMAN	hospital	human - hospital patient
1308	ACESH01308	MacCONKEY AGAR	2021-03	HUMAN	hospital	human - hospital patient
1309	ACESH01309	MacCONKEY AGAR	2021-03	HUMAN	hospital	human - hospital patient
1310	ACESH01310	MacCONKEY AGAR	2021-03	HUMAN	hospital	human - hospital patient
1311	ACESH01311	MacCONKEY AGAR	2021-03	HUMAN	hospital	human - hospital patient
1312	ACESH01312	MacCONKEY AGAR	2021-03	HUMAN	hospital	human - hospital patient
1313	ACESH01313	MacCONKEY AGAR	2021-03	HUMAN	hospital	human - hospital patient
1314	ACESH01314	MacCONKEY AGAR	2021-03	HUMAN	hospital	human - hospital patient
1315	ACESH01315	MacCONKEY AGAR	2021-03	HUMAN	hospital	human - hospital patient
1316	ACESH01316	MacCONKEY AGAR	2021-03	HUMAN	hospital	human - hospital patient
1317	ACESH01317	MacCONKEY AGAR	2021-03	HUMAN	hospital	human - hospital patient
1318	ACESH01318	MacCONKEY AGAR	2021-03	HUMAN	hospital	human - hospital patient
1319	ACESH01319	MacCONKEY AGAR	2021-03	HUMAN	hospital	human - hospital patient
1320	ACESH01320	MacCONKEY AGAR	2021-03	HUMAN	hospital	human - hospital patient
1321	ACESH01321	MacCONKEY AGAR	2021-03	HUMAN	hospital	human - hospital patient
1322	ACESH01322	MacCONKEY AGAR	2021-03	HUMAN	hospital	human - hospital patient
1323	ACESH01323	MacCONKEY AGAR	2021-03	HUMAN	hospital	human - hospital patient
1324	ACESH01324	MacCONKEY AGAR	2021-03	HUMAN	hospital	human - hospital patient
1325	ACESH01325	MacCONKEY AGAR	2021-03	HUMAN	hospital	human - hospital patient
1326	ACESH01326	MacCONKEY AGAR	2021-03	HUMAN	hospital	human - hospital patient
1327	ACESH01327	MacCONKEY AGAR	2021-03	HUMAN	hospital	human - hospital patient
1328	ACESH01328	MacCONKEY AGAR	2021-03	HUMAN	hospital	human - hospital patient
1329	ACESH01329	MacCONKEY AGAR	2021-03	HUMAN	hospital	human - hospital patient
1330	ACESH01330	MacCONKEY AGAR	2021-03	HUMAN	hospital	human - hospital patient
1331	ACESH01331	MacCONKEY AGAR	2021-03	HUMAN	hospital	human - hospital patient
1332	ACESH01332	MacCONKEY AGAR	2021-03	HUMAN	hospital	human - hospital patient
1333	ACESH01333	MacCONKEY AGAR	2021-03	HUMAN	hospital	human - hospital patient
1334	ACESH01334	MacCONKEY AGAR	2021-03	HUMAN	hospital	human - hospital patient
1335	ACESH01335	MacCONKEY AGAR	2021-03	HUMAN	hospital	human - hospital patient
1336	ACESH01336	MacCONKEY AGAR	2021-03	HUMAN	hospital	human - hospital patient
1337	ACESH01337	MacCONKEY AGAR	2021-03	HUMAN	hospital	human - hospital patient
1338	ACESH01338	MacCONKEY AGAR	2021-03	HUMAN	hospital	human - hospital patient
1339	ACESH01339	MacCONKEY AGAR	2021-03	HUMAN	hospital	human - hospital patient
1340	ACESH01340	MacCONKEY AGAR	2021-03	HUMAN	hospital	human - hospital patient
1341	ACESH01341	MacCONKEY AGAR	2021-03	HUMAN	hospital	human - hospital patient
1342	ACESH01342	MacCONKEY AGAR	2021-03	HUMAN	hospital	human - hospital patient
1343	ACESH01343	MacCONKEY AGAR	2021-03	HUMAN	hospital	human - hospital patient
1344	ACESH01344	MacCONKEY AGAR	2021-03	HUMAN	hospital	human - hospital patient
1345	ACESH01345	MacCONKEY AGAR	2021-03	HUMAN	hospital	human - hospital patient
1346	ACESH01346	MacCONKEY AGAR	2021-04	HUMAN	hospital	human - hospital patient
1347	ACESH01347	MacCONKEY AGAR	2021-04	HUMAN	hospital	human - hospital patient
1348	ACESH01348	MacCONKEY AGAR	2021-04	HUMAN	hospital	human - hospital patient
1349	ACESH01349	MacCONKEY AGAR	2021-04	HUMAN	hospital	human - hospital patient
1350	ACESH01350	MacCONKEY AGAR	2021-04	HUMAN	hospital	human - hospital patient
1351	ACESH01351	MacCONKEY AGAR	2021-04	HUMAN	hospital	human - hospital patient
1352	ACESH01352	MacCONKEY AGAR	2021-04	HUMAN	hospital	human - hospital patient
1353	ACESH01353	MacCONKEY AGAR	2021-04	HUMAN	hospital	human - hospital patient
1354	ACESH01354	MacCONKEY AGAR	2021-04	HUMAN	hospital	human - hospital patient
1355	ACESH01355	MacCONKEY AGAR	2021-04	HUMAN	hospital	human - hospital patient
1356	ACESH01356	MacCONKEY AGAR	2021-04	HUMAN	hospital	human - hospital patient
1357	ACESH01357	MacCONKEY AGAR	2021-04	HUMAN	hospital	human - hospital patient
1358	ACESH01358	MacCONKEY AGAR	2021-04	HUMAN	hospital	human - hospital patient
1359	ACESH01359	MacCONKEY AGAR	2021-04	HUMAN	hospital	human - hospital patient
1360	ACESH01360	MacCONKEY AGAR	2021-04	HUMAN	hospital	human - hospital patient
1361	ACESH01361	MacCONKEY AGAR	2021-04	HUMAN	hospital	human - hospital patient
1362	ACESH01362	MacCONKEY AGAR	2021-04	HUMAN	hospital	human - hospital patient
1363	ACESH01363	MacCONKEY AGAR	2021-04	HUMAN	hospital	human - hospital patient
1364	ACESH01364	MacCONKEY AGAR	2021-04	HUMAN	hospital	human - hospital patient
1365	ACESH01365	MacCONKEY AGAR	2021-04	HUMAN	hospital	human - hospital patient
1366	ACESH01366	MacCONKEY AGAR	2021-04	HUMAN	hospital	human - hospital patient
1367	ACESH01367	MacCONKEY AGAR	2021-04	HUMAN	hospital	human - hospital patient
1368	ACESH01368	MacCONKEY AGAR	2021-04	HUMAN	hospital	human - hospital patient
1369	ACESH01369	MacCONKEY AGAR	2021-04	HUMAN	hospital	human - hospital patient
1370	ACESH01370	MacCONKEY AGAR	2021-04	HUMAN	hospital	human - hospital patient
1371	ACESH01371	MacCONKEY AGAR	2021-04	HUMAN	hospital	human - hospital patient
1372	ACESH01372	MacCONKEY AGAR	2021-04	HUMAN	hospital	human - hospital patient
1373	ACESH01373	MacCONKEY AGAR	2021-04	HUMAN	hospital	human - hospital patient
1374	ACESH01374	MacCONKEY AGAR	2021-04	HUMAN	hospital	human - hospital patient
1375	ACESH01375	MacCONKEY AGAR	2021-04	HUMAN	hospital	human - hospital patient
1376	ACESH01376	MacCONKEY AGAR	2021-04	HUMAN	hospital	human - hospital patient
1377	ACESH01377	MacCONKEY AGAR	2021-04	HUMAN	hospital	human - hospital patient
1378	ACESH01378	MacCONKEY AGAR	2021-04	HUMAN	hospital	human - hospital patient
1379	ACESH01379	MacCONKEY AGAR	2021-04	HUMAN	hospital	human - hospital patient
1380	ACESH01380	MacCONKEY AGAR	2021-04	HUMAN	hospital	human - hospital patient
1381	ACESH01381	MacCONKEY AGAR	2021-04	HUMAN	hospital	human - hospital patient
1382	ACESH01382	MacCONKEY AGAR	2021-04	HUMAN	hospital	human - hospital patient
1383	ACESH01383	MacCONKEY AGAR	2021-04	HUMAN	hospital	human - hospital patient
1384	ACESH01384	MacCONKEY AGAR	2021-04	HUMAN	hospital	human - hospital patient
1385	ACESH01385	MacCONKEY AGAR	2021-04	HUMAN	hospital	human - hospital patient
1386	ACESH01386	MacCONKEY AGAR	2021-04	HUMAN	hospital	human - hospital patient
1387	ACESH01387	MacCONKEY AGAR	2021-04	HUMAN	hospital	human - hospital patient
1388	ACESH01388	MacCONKEY AGAR	2021-04	HUMAN	hospital	human - hospital patient
1389	ACESH01389	MacCONKEY AGAR	2021-04	HUMAN	hospital	human - hospital patient
1390	ACESH01390	MacCONKEY AGAR	2021-04	HUMAN	hospital	human - hospital patient
1391	ACESH01391	MacCONKEY AGAR	2021-04	HUMAN	hospital	human - hospital patient
1392	ACESH01392	MacCONKEY AGAR	2021-04	HUMAN	hospital	human - hospital patient
1393	ACESH01393	MacCONKEY AGAR	2021-04	HUMAN	hospital	human - hospital patient
1394	ACESH01394	MacCONKEY AGAR	2021-04	HUMAN	hospital	human - hospital patient
1395	ACESH01395	MacCONKEY AGAR	2021-04	HUMAN	hospital	human - hospital patient
1396	ACESH01396	MacCONKEY AGAR	2021-04	HUMAN	hospital	human - hospital patient
1397	ACESH01397	MacCONKEY AGAR	2021-04	HUMAN	hospital	human - hospital patient
1398	ACESH01398	MacCONKEY AGAR	2021-04	HUMAN	hospital	human - hospital patient
1399	ACESH01399	MacCONKEY AGAR	2021-04	HUMAN	hospital	human - hospital patient
1400	ACESH01400	MacCONKEY AGAR	2021-04	HUMAN	hospital	human - hospital patient
1401	ACESH01401	MacCONKEY AGAR	2021-04	HUMAN	hospital	human - hospital patient
1402	ACESH01402	MacCONKEY AGAR	2021-04	HUMAN	hospital	human - hospital patient
1403	ACESH01403	MacCONKEY AGAR	2021-04	HUMAN	hospital	human - hospital patient
1404	ACESH01404	MacCONKEY AGAR	2021-04	HUMAN	hospital	human - hospital patient
1405	ACESH01405	MacCONKEY AGAR	2021-04	HUMAN	hospital	human - hospital patient
1406	ACESH01406	MacCONKEY AGAR	2021-04	HUMAN	hospital	human - hospital patient
1407	ACESH01407	MacCONKEY AGAR	2021-04	HUMAN	hospital	human - hospital patient
1408	ACESH01408	MacCONKEY AGAR	2021-04	HUMAN	hospital	human - hospital patient
1409	ACESH01409	MacCONKEY AGAR	2021-04	HUMAN	hospital	human - hospital patient
1410	ACESH01410	MacCONKEY AGAR	2021-04	HUMAN	hospital	human - hospital patient
1411	ACESH01411	MacCONKEY AGAR	2021-04	HUMAN	hospital	human - hospital patient
1412	ACESH01412	MacCONKEY AGAR	2021-04	HUMAN	hospital	human - hospital patient
1413	ACESH01413	MacCONKEY AGAR	2021-04	HUMAN	hospital	human - hospital patient
1414	ACESH01414	MacCONKEY AGAR	2021-04	HUMAN	hospital	human - hospital patient
1415	ACESH01415	MacCONKEY AGAR	2021-04	HUMAN	hospital	human - hospital patient
1416	ACESH01416	MacCONKEY AGAR	2021-04	HUMAN	hospital	human - hospital patient
1417	ACESH01417	MacCONKEY AGAR	2021-04	HUMAN	hospital	human - hospital patient
1418	ACESH01418	MacCONKEY AGAR	2021-04	HUMAN	hospital	human - hospital patient
1419	ACESH01419	MacCONKEY AGAR	2021-04	HUMAN	hospital	human - hospital patient
1420	ACESH01420	MacCONKEY AGAR	2021-04	HUMAN	hospital	human - hospital patient
1421	ACESH01421	MacCONKEY AGAR	2021-04	HUMAN	hospital	human - hospital patient
1422	ACESH01422	MacCONKEY AGAR	2021-04	HUMAN	hospital	human - hospital patient
1423	ACESH01423	MacCONKEY AGAR	2021-04	HUMAN	hospital	human - hospital patient
1424	ACESH01424	MacCONKEY AGAR	2021-04	HUMAN	hospital	human - hospital patient
1425	ACESH01425	MacCONKEY AGAR	2021-04	HUMAN	hospital	human - hospital patient
1426	ACESH01426	MacCONKEY AGAR	2021-04	HUMAN	hospital	human - hospital patient
1427	ACESH01427	MacCONKEY AGAR	2021-04	HUMAN	hospital	human - hospital patient
1428	ACESH01428	MacCONKEY AGAR	2021-04	HUMAN	hospital	human - hospital patient
1429	ACESH01429	MacCONKEY AGAR	2021-04	HUMAN	hospital	human - hospital patient
1430	ACESH01430	MacCONKEY AGAR	2021-04	HUMAN	hospital	human - hospital patient
1431	ACESH01431	MacCONKEY AGAR	2021-04	HUMAN	hospital	human - hospital patient
1432	ACESH01432	MacCONKEY AGAR	2021-04	HUMAN	hospital	human - hospital patient
1433	ACESH01433	MacCONKEY AGAR	2021-04	HUMAN	hospital	human - hospital patient
1434	ACESH01434	MacCONKEY AGAR	2021-04	HUMAN	hospital	human - hospital patient
1435	ACESH01435	MacCONKEY AGAR	2021-04	HUMAN	hospital	human - hospital patient
1436	ACESH01436	MacCONKEY AGAR	2021-04	HUMAN	hospital	human - hospital patient
1437	ACESH01437	MacCONKEY AGAR	2021-04	HUMAN	hospital	human - hospital patient
1438	ACESH01438	MacCONKEY AGAR	2021-04	HUMAN	hospital	human - hospital patient
1439	ACESH01439	MacCONKEY AGAR	2021-04	HUMAN	hospital	human - hospital patient
1440	ACESH01440	MacCONKEY AGAR	2021-04	HUMAN	hospital	human - hospital patient
1441	ACESH01441	MacCONKEY AGAR	2021-04	HUMAN	hospital	human - hospital patient
1442	ACESH01442	MacCONKEY AGAR	2021-04	HUMAN	hospital	human - hospital patient
1443	ACESH01443	MacCONKEY AGAR	2021-04	HUMAN	hospital	human - hospital patient
1444	ACESH01444	MacCONKEY AGAR	2021-04	HUMAN	hospital	human - hospital patient
1445	ACESH01445	MacCONKEY AGAR	2021-04	HUMAN	hospital	human - hospital patient
1446	ACESH01446	MacCONKEY AGAR	2021-04	HUMAN	hospital	human - hospital patient
1447	ACESH01447	MacCONKEY AGAR	2021-04	HUMAN	hospital	human - hospital patient
1448	ACESH01448	MacCONKEY AGAR	2021-04	HUMAN	hospital	human - hospital patient
1449	ACESH01449	MacCONKEY AGAR	2021-04	HUMAN	hospital	human - hospital patient
1450	ACESH01450	MacCONKEY AGAR	2021-04	HUMAN	hospital	human - hospital patient
1451	ACESH01451	MacCONKEY AGAR	2021-04	HUMAN	hospital	human - hospital patient
1452	ACESH01452	MacCONKEY AGAR	2021-04	HUMAN	hospital	human - hospital patient
1453	ACESH01453	MacCONKEY AGAR	2021-04	HUMAN	hospital	human - hospital patient
1454	ACESH01454	MacCONKEY AGAR	2021-04	HUMAN	hospital	human - hospital patient
1455	ACESH01455	MacCONKEY AGAR	2021-04	HUMAN	hospital	human - hospital patient
1456	ACESH01456	MacCONKEY AGAR	2021-04	HUMAN	hospital	human - hospital patient
1457	ACESH01457	MacCONKEY AGAR	2021-04	HUMAN	hospital	human - hospital patient
1458	ACESH01458	MacCONKEY AGAR	2021-04	HUMAN	hospital	human - hospital patient
1459	ACESH01459	MacCONKEY AGAR	2021-04	HUMAN	hospital	human - hospital patient
1460	ACESH01460	MacCONKEY AGAR	2021-04	HUMAN	hospital	human - hospital patient
1461	ACESH01461	MacCONKEY AGAR	2021-04	HUMAN	hospital	human - hospital patient
1462	ACESH01462	MacCONKEY AGAR	2021-04	HUMAN	hospital	human - hospital patient
1463	ACESH01463	MacCONKEY AGAR	2021-04	HUMAN	hospital	human - hospital patient
1464	ACESH01464	MacCONKEY AGAR	2021-04	HUMAN	hospital	human - hospital patient
1465	ACESH01465	MacCONKEY AGAR	2021-04	HUMAN	hospital	human - hospital patient
1466	ACESH01466	MacCONKEY AGAR	2021-04	HUMAN	hospital	human - hospital patient
1467	ACESH01467	MacCONKEY AGAR	2021-04	HUMAN	hospital	human - hospital patient
1468	ACESH01468	MacCONKEY AGAR	2021-04	HUMAN	hospital	human - hospital patient
1469	ACESH01469	MacCONKEY AGAR	2021-04	HUMAN	hospital	human - hospital patient
1470	ACESH01470	MacCONKEY AGAR	2021-04	HUMAN	hospital	human - hospital patient
1471	ACESH01471	MacCONKEY AGAR	2021-04	HUMAN	hospital	human - hospital patient
1472	ACESH01472	MacCONKEY AGAR	2021-04	HUMAN	hospital	human - hospital patient
1473	ACESH01473	MacCONKEY AGAR	2021-04	HUMAN	hospital	human - hospital patient
1474	ACESH01474	MacCONKEY AGAR	2021-04	HUMAN	hospital	human - hospital patient
1475	ACESH01475	MacCONKEY AGAR	2021-04	HUMAN	hospital	human - hospital patient
1476	ACESH01476	MacCONKEY AGAR	2021-04	HUMAN	hospital	human - hospital patient
1477	ACESH01477	MacCONKEY AGAR	2021-04	HUMAN	hospital	human - hospital patient
1478	ACESH01478	MacCONKEY AGAR	2021-04	HUMAN	hospital	human - hospital patient
1479	ACESH01479	MacCONKEY AGAR	2021-04	HUMAN	hospital	human - hospital patient
1480	ACESH01480	MacCONKEY AGAR	2021-04	HUMAN	hospital	human - hospital patient
1481	ACESH01481	MacCONKEY AGAR	2021-04	HUMAN	hospital	human - hospital patient
1482	ACESH01482	MacCONKEY AGAR	2021-04	HUMAN	hospital	human - hospital patient
1483	ACESH01483	MacCONKEY AGAR	2021-04	HUMAN	hospital	human - hospital patient
1484	ACESH01484	MacCONKEY AGAR	2021-04	HUMAN	hospital	human - hospital patient
1485	ACESH01485	MacCONKEY AGAR	2021-04	HUMAN	hospital	human - hospital patient
1486	ACESH01486	MacCONKEY AGAR	2021-04	HUMAN	hospital	human - hospital patient
1487	ACESH01487	MacCONKEY AGAR	2021-04	HUMAN	hospital	human - hospital patient
1488	ACESH01488	MacCONKEY AGAR	2021-04	HUMAN	hospital	human - hospital patient
1489	ACESH01489	MacCONKEY AGAR	2021-04	HUMAN	hospital	human - hospital patient
1490	ACESH01490	MacCONKEY AGAR	2021-04	HUMAN	hospital	human - hospital patient
1491	ACESH01491	MacCONKEY AGAR	2021-04	HUMAN	hospital	human - hospital patient
1492	ACESH01492	MacCONKEY AGAR	2021-04	HUMAN	hospital	human - hospital patient
1493	ACESH01493	MacCONKEY AGAR	2021-04	HUMAN	hospital	human - hospital patient
1494	ACESH01494	MacCONKEY AGAR	2021-04	HUMAN	hospital	human - hospital patient
1495	ACESH01495	MacCONKEY AGAR	2021-04	HUMAN	hospital	human - hospital patient
1496	ACESH01496	MacCONKEY AGAR	2021-04	HUMAN	hospital	human - hospital patient
1497	ACESH01497	MacCONKEY AGAR	2021-04	HUMAN	hospital	human - hospital patient
1498	ACESH01498	MacCONKEY AGAR	2021-04	HUMAN	hospital	human - hospital patient
1499	ACESH01499	MacCONKEY AGAR	2021-04	HUMAN	hospital	human - hospital patient
1500	ACESH01500	MacCONKEY AGAR	2021-04	HUMAN	hospital	human - hospital patient
1501	ACESH01501	MacCONKEY AGAR	2021-04	HUMAN	hospital	human - hospital patient
1502	ACESH01502	MacCONKEY AGAR	2021-04	HUMAN	hospital	human - hospital patient
1503	ACESH01503	MacCONKEY AGAR	2021-04	HUMAN	hospital	human - hospital patient
1504	ACESH01504	MacCONKEY AGAR	2021-04	HUMAN	hospital	human - hospital patient
1505	ACESH01505	MacCONKEY AGAR	2021-04	HUMAN	hospital	human - hospital patient
1506	ACESH01506	MacCONKEY AGAR	2021-04	HUMAN	hospital	human - hospital patient
1507	ACESH01507	MacCONKEY AGAR	2021-04	HUMAN	hospital	human - hospital patient
1508	ACESH01508	MacCONKEY AGAR	2021-04	HUMAN	hospital	human - hospital patient
1509	ACESH01509	MacCONKEY AGAR	2021-04	HUMAN	hospital	human - hospital patient
1510	ACESH01510	MacCONKEY AGAR	2021-04	HUMAN	hospital	human - hospital patient
1511	ACESH01511	MacCONKEY AGAR	2021-04	HUMAN	hospital	human - hospital patient
1512	ACESH01512	MacCONKEY AGAR	2021-04	HUMAN	hospital	human - hospital patient
1513	ACESH01513	MacCONKEY AGAR	2021-04	HUMAN	hospital	human - hospital patient
1514	ACESH01514	MacCONKEY AGAR	2021-04	HUMAN	hospital	human - hospital patient
1515	ACESH01515	MacCONKEY AGAR	2021-04	HUMAN	hospital	human - hospital patient
1516	ACESH01516	MacCONKEY AGAR	2021-04	HUMAN	hospital	human - hospital patient
1517	ACESH01517	MacCONKEY AGAR	2021-04	HUMAN	hospital	human - hospital patient
1518	ACESH01518	MacCONKEY AGAR	2021-04	HUMAN	hospital	human - hospital patient
1519	ACESH01519	MacCONKEY AGAR	2021-04	HUMAN	hospital	human - hospital patient
1520	ACESH01520	MacCONKEY AGAR	2021-04	HUMAN	hospital	human - hospital patient
1521	ACESH01521	MacCONKEY AGAR	2021-04	HUMAN	hospital	human - hospital patient
1522	ACESH01522	MacCONKEY AGAR	2021-04	HUMAN	hospital	human - hospital patient
1523	ACESH01523	MacCONKEY AGAR	2021-04	HUMAN	hospital	human - hospital patient
1524	ACESH01524	MacCONKEY AGAR	2021-04	HUMAN	hospital	human - hospital patient
1525	ACESH01525	MacCONKEY AGAR	2021-04	HUMAN	hospital	human - hospital patient
1526	ACESH01526	MacCONKEY AGAR	2021-04	HUMAN	hospital	human - hospital patient
1527	ACESH01527	MacCONKEY AGAR	2021-04	HUMAN	hospital	human - hospital patient
1528	ACESH01528	MacCONKEY AGAR	2021-04	HUMAN	hospital	human - hospital patient
1529	ACESH01529	MacCONKEY AGAR	2021-04	HUMAN	hospital	human - hospital patient
1530	ACESH01530	MacCONKEY AGAR	2021-04	HUMAN	hospital	human - hospital patient
1531	ACESH01531	MacCONKEY AGAR	2021-04	HUMAN	hospital	human - hospital patient
1532	ACESH01532	MacCONKEY AGAR	2021-04	HUMAN	hospital	human - hospital patient
1533	ACESH01533	MacCONKEY AGAR	2021-04	HUMAN	hospital	human - hospital patient
1534	ACESH01534	MacCONKEY AGAR	2021-04	HUMAN	hospital	human - hospital patient
1535	ACESH01535	MacCONKEY AGAR	2021-04	HUMAN	hospital	human - hospital patient
1536	ACESH01536	MacCONKEY AGAR	2021-04	HUMAN	hospital	human - hospital patient
1537	ACESH01537	MacCONKEY AGAR	2021-04	HUMAN	hospital	human - hospital patient
1538	ACESH01538	MacCONKEY AGAR	2021-04	HUMAN	hospital	human - hospital patient
1539	ACESH01539	MacCONKEY AGAR	2021-04	HUMAN	hospital	human - hospital patient
1540	ACESH01540	MacCONKEY AGAR	2021-04	HUMAN	hospital	human - hospital patient
1541	ACESH01541	MacCONKEY AGAR	2021-04	HUMAN	hospital	human - hospital patient
1542	ACESH01542	MacCONKEY AGAR	2021-04	HUMAN	hospital	human - hospital patient
1543	ACESH01543	MacCONKEY AGAR	2021-04	HUMAN	hospital	human - hospital patient
1544	ACESH01544	MacCONKEY AGAR	2021-04	HUMAN	hospital	human - hospital patient
1545	ACESH01545	MacCONKEY AGAR	2021-04	HUMAN	hospital	human - hospital patient
1546	ACESH01546	MacCONKEY AGAR	2021-04	HUMAN	hospital	human - hospital patient
1547	ACESH01547	MacCONKEY AGAR	2021-04	HUMAN	hospital	human - hospital patient
1548	ACESH01548	MacCONKEY AGAR	2021-04	HUMAN	hospital	human - hospital patient
1549	ACESH01549	MacCONKEY AGAR	2021-04	HUMAN	hospital	human - hospital patient
1550	ACESH01550	MacCONKEY AGAR	2021-04	HUMAN	hospital	human - hospital patient
1551	ACESH01551	MacCONKEY AGAR	2021-04	HUMAN	hospital	human - hospital patient
1552	ACESH01552	MacCONKEY AGAR	2021-04	HUMAN	hospital	human - hospital patient
1553	ACESH01553	MacCONKEY AGAR	2021-04	HUMAN	hospital	human - hospital patient
1554	ACESH01554	MacCONKEY AGAR	2021-04	HUMAN	hospital	human - hospital patient
1555	ACESH01555	MacCONKEY AGAR	2021-04	HUMAN	hospital	human - hospital patient
1556	ACESH01556	MacCONKEY AGAR	2021-04	HUMAN	hospital	human - hospital patient
1557	ACESH01557	MacCONKEY AGAR	2021-04	HUMAN	hospital	human - hospital patient
1558	ACESH01558	MacCONKEY AGAR	2021-04	HUMAN	hospital	human - hospital patient
1559	ACESH01559	MacCONKEY AGAR	2021-04	HUMAN	hospital	human - hospital patient
1560	ACESH01560	MacCONKEY AGAR	2021-04	HUMAN	hospital	human - hospital patient
1561	ACESH01561	MacCONKEY AGAR	2021-04	HUMAN	hospital	human - hospital patient
1562	ACESH01562	MacCONKEY AGAR	2021-04	HUMAN	hospital	human - hospital patient
1563	ACESH01563	MacCONKEY AGAR	2021-04	HUMAN	hospital	human - hospital patient
1564	ACESH01564	MacCONKEY AGAR	2021-04	HUMAN	hospital	human - hospital patient
1565	ACESH01565	MacCONKEY AGAR	2021-04	HUMAN	hospital	human - hospital patient
1566	ACESH01566	MacCONKEY AGAR	2021-04	HUMAN	hospital	human - hospital patient
1567	ACESH01567	MacCONKEY AGAR	2021-04	HUMAN	hospital	human - hospital patient
1568	ACESH01568	MacCONKEY AGAR	2021-04	HUMAN	hospital	human - hospital patient
1569	ACESH01569	MacCONKEY AGAR	2021-04	HUMAN	hospital	human - hospital patient
1570	ACESH01570	MacCONKEY AGAR	2021-04	HUMAN	hospital	human - hospital patient
1571	ACESH01571	MacCONKEY AGAR	2021-04	HUMAN	hospital	human - hospital patient
1572	ACESH01572	MacCONKEY AGAR	2021-04	HUMAN	hospital	human - hospital patient
1573	ACESH01573	MacCONKEY AGAR	2021-04	HUMAN	hospital	human - hospital patient
1574	ACESH01574	MacCONKEY AGAR	2021-04	HUMAN	hospital	human - hospital patient
1575	ACESH01575	MacCONKEY AGAR	2021-04	HUMAN	hospital	human - hospital patient
1576	ACESH01576	MacCONKEY AGAR	2021-04	HUMAN	hospital	human - hospital patient
1577	ACESH01577	MacCONKEY AGAR	2021-04	HUMAN	hospital	human - hospital patient
1578	ACESH01578	MacCONKEY AGAR	2021-04	HUMAN	hospital	human - hospital patient
1579	ACESH01579	MacCONKEY AGAR	2021-04	HUMAN	hospital	human - hospital patient
1580	ACESH01580	MacCONKEY AGAR	2021-04	HUMAN	hospital	human - hospital patient
1581	ACESH01581	MacCONKEY AGAR	2021-04	HUMAN	hospital	human - hospital patient
1582	ACESH01582	MacCONKEY AGAR	2021-04	HUMAN	hospital	human - hospital patient
1583	ACESH01583	MacCONKEY AGAR	2021-04	HUMAN	hospital	human - hospital patient
1584	ACESH01584	MacCONKEY AGAR	2021-04	HUMAN	hospital	human - hospital patient
1585	ACESH01585	MacCONKEY AGAR	2021-04	HUMAN	hospital	human - hospital patient
1586	ACESH01586	MacCONKEY AGAR	2021-04	HUMAN	hospital	human - hospital patient
1587	ACESH01587	MacCONKEY AGAR	2021-04	HUMAN	hospital	human - hospital patient
1588	ACESH01588	MacCONKEY AGAR	2021-04	HUMAN	hospital	human - hospital patient
1589	ACESH01589	MacCONKEY AGAR	2021-04	HUMAN	hospital	human - hospital patient
1590	ACESH01590	MacCONKEY AGAR	2021-04	HUMAN	hospital	human - hospital patient
1591	ACESH01591	MacCONKEY AGAR	2021-04	HUMAN	hospital	human - hospital patient
1592	ACESH01592	MacCONKEY AGAR	2021-04	HUMAN	hospital	human - hospital patient
1593	ACESH01593	MacCONKEY AGAR	2021-04	HUMAN	hospital	human - hospital patient
1594	ACESH01594	MacCONKEY AGAR	2021-04	HUMAN	hospital	human - hospital patient
1595	ACESH01595	MacCONKEY AGAR	2021-04	HUMAN	hospital	human - hospital patient
1596	ACESH01596	MacCONKEY AGAR	2021-04	HUMAN	hospital	human - hospital patient
1597	ACESH01597	MacCONKEY AGAR	2021-04	HUMAN	hospital	human - hospital patient
1598	ACESH01598	MacCONKEY AGAR	2021-04	HUMAN	hospital	human - hospital patient
1599	ACESH01599	MacCONKEY AGAR	2021-04	HUMAN	hospital	human - hospital patient
1600	ACESH01600	MacCONKEY AGAR	2021-04	HUMAN	hospital	human - hospital patient
1601	ACESH01601	MacCONKEY AGAR	2021-04	HUMAN	hospital	human - hospital patient
1602	ACESH01602	MacCONKEY AGAR	2021-04	HUMAN	hospital	human - hospital patient
1603	ACESH01603	MacCONKEY AGAR	2021-04	HUMAN	hospital	human - hospital patient
1604	ACESH01604	MacCONKEY AGAR	2021-04	HUMAN	hospital	human - hospital patient
1605	ACESH01605	MacCONKEY AGAR	2021-04	HUMAN	hospital	human - hospital patient
1606	ACESH01606	MacCONKEY AGAR	2021-04	HUMAN	hospital	human - hospital patient
1607	ACESH01607	MacCONKEY AGAR	2021-04	HUMAN	hospital	human - hospital patient
1608	ACESH01608	MacCONKEY AGAR	2021-04	HUMAN	hospital	human - hospital patient
1609	ACESH01609	MacCONKEY AGAR	2021-04	HUMAN	hospital	human - hospital patient
1610	ACESH01610	MacCONKEY AGAR	2021-04	HUMAN	hospital	human - hospital patient
1611	ACESH01611	MacCONKEY AGAR	2021-04	HUMAN	hospital	human - hospital patient
1612	ACESH01612	MacCONKEY AGAR	2021-04	HUMAN	hospital	human - hospital patient
1613	ACESH01613	MacCONKEY AGAR	2021-04	HUMAN	hospital	human - hospital patient
1614	ACESH01614	MacCONKEY AGAR	2021-04	HUMAN	hospital	human - hospital patient
1615	ACESH01615	MacCONKEY AGAR	2021-04	HUMAN	hospital	human - hospital patient
1616	ACESH01616	MacCONKEY AGAR	2021-04	HUMAN	hospital	human - hospital patient
1617	ACESH01617	MacCONKEY AGAR	2021-04	HUMAN	hospital	human - hospital patient
1618	ACESH01618	MacCONKEY AGAR	2021-04	HUMAN	hospital	human - hospital patient
1619	ACESH01619	MacCONKEY AGAR	2021-04	HUMAN	hospital	human - hospital patient
1620	ACESH01620	MacCONKEY AGAR	2021-04	HUMAN	hospital	human - hospital patient
1621	ACESH01621	MacCONKEY AGAR	2021-04	HUMAN	hospital	human - hospital patient
1622	ACESH01622	MacCONKEY AGAR	2021-04	HUMAN	hospital	human - hospital patient
1623	ACESH01623	MacCONKEY AGAR	2021-04	HUMAN	hospital	human - hospital patient
1624	ACESH01624	MacCONKEY AGAR	2021-04	HUMAN	hospital	human - hospital patient
1625	ACESH01625	MacCONKEY AGAR	2021-04	HUMAN	hospital	human - hospital patient
1626	ACESH01626	MacCONKEY AGAR	2021-04	HUMAN	hospital	human - hospital patient
1627	ACESH01627	MacCONKEY AGAR	2021-04	HUMAN	hospital	human - hospital patient
1628	ACESH01628	MacCONKEY AGAR	2021-04	HUMAN	hospital	human - hospital patient
1629	ACESH01629	MacCONKEY AGAR	2021-04	HUMAN	hospital	human - hospital patient
1630	ACESH01630	MacCONKEY AGAR	2021-04	HUMAN	hospital	human - hospital patient
1631	ACESH01631	MacCONKEY AGAR	2021-04	HUMAN	hospital	human - hospital patient
1632	ACESH01632	MacCONKEY AGAR	2021-04	HUMAN	hospital	human - hospital patient
1633	ACESH01633	MacCONKEY AGAR	2021-04	HUMAN	hospital	human - hospital patient
1634	ACESH01634	MacCONKEY AGAR	2021-04	HUMAN	hospital	human - hospital patient
1635	ACESH01635	MacCONKEY AGAR	2021-04	HUMAN	hospital	human - hospital patient
1636	ACESH01636	MacCONKEY AGAR	2021-04	HUMAN	hospital	human - hospital patient
1637	ACESH01637	MacCONKEY AGAR	2021-04	HUMAN	hospital	human - hospital patient
1638	ACESH01638	MacCONKEY AGAR	2021-04	HUMAN	hospital	human - hospital patient
1639	ACESH01639	MacCONKEY AGAR	2021-04	HUMAN	hospital	human - hospital patient
1640	ACESH01640	MacCONKEY AGAR	2021-04	HUMAN	hospital	human - hospital patient
1641	ACESH01641	MacCONKEY AGAR	2021-04	HUMAN	hospital	human - hospital patient
1642	ACESH01642	MacCONKEY AGAR	2021-04	HUMAN	hospital	human - hospital patient
1643	ACESH01643	MacCONKEY AGAR	2021-04	HUMAN	hospital	human - hospital patient
1644	ACESH01644	MacCONKEY AGAR	2021-04	HUMAN	hospital	human - hospital patient
1645	ACESH01645	MacCONKEY AGAR	2021-04	HUMAN	hospital	human - hospital patient
1646	ACESH01646	MacCONKEY AGAR	2021-04	HUMAN	hospital	human - hospital patient
1647	ACESH01647	MacCONKEY AGAR	2021-04	HUMAN	hospital	human - hospital patient
1648	ACESH01648	MacCONKEY AGAR	2021-04	HUMAN	hospital	human - hospital patient
1649	ACESH01649	MacCONKEY AGAR	2021-04	HUMAN	hospital	human - hospital patient
1650	ACESH01650	MacCONKEY AGAR	2021-04	HUMAN	hospital	human - hospital patient
1651	ACESH01651	MacCONKEY AGAR	2021-04	HUMAN	hospital	human - hospital patient
1652	ACESH01652	MacCONKEY AGAR	2021-04	HUMAN	hospital	human - hospital patient
1653	ACESH01653	MacCONKEY AGAR	2021-04	HUMAN	hospital	human - hospital patient
1654	ACESH01654	MacCONKEY AGAR	2021-04	HUMAN	hospital	human - hospital patient
1655	ACESH01655	MacCONKEY AGAR	2021-04	HUMAN	hospital	human - hospital patient
1656	ACESH01656	MacCONKEY AGAR	2021-04	HUMAN	hospital	human - hospital patient
1657	ACESH01657	MacCONKEY AGAR	2021-04	HUMAN	hospital	human - hospital patient
1658	ACESH01658	MacCONKEY AGAR	2021-04	HUMAN	hospital	human - hospital patient
1659	ACESH01659	MacCONKEY AGAR	2021-04	HUMAN	hospital	human - hospital patient
1660	ACESH01660	MacCONKEY AGAR	2021-04	HUMAN	hospital	human - hospital patient
1661	ACESH01661	MacCONKEY AGAR	2021-04	HUMAN	hospital	human - hospital patient
1662	ACESH01662	MacCONKEY AGAR	2021-04	HUMAN	hospital	human - hospital patient
1663	ACESH01663	MacCONKEY AGAR	2021-04	HUMAN	hospital	human - hospital patient
1664	ACESH01664	MacCONKEY AGAR	2021-04	HUMAN	hospital	human - hospital patient
1665	ACESH01665	MacCONKEY AGAR	2021-04	HUMAN	hospital	human - hospital patient
1666	ACESH01666	MacCONKEY AGAR	2021-04	HUMAN	hospital	human - hospital patient
1667	ACESH01667	MacCONKEY AGAR	2021-04	HUMAN	hospital	human - hospital patient
1668	ACESH01668	MacCONKEY AGAR	2021-04	HUMAN	hospital	human - hospital patient
1669	ACESH01669	MacCONKEY AGAR	2021-04	HUMAN	hospital	human - hospital patient
1670	ACESH01670	MacCONKEY AGAR	2021-04	HUMAN	hospital	human - hospital patient
1671	ACESH01671	MacCONKEY AGAR	2021-04	HUMAN	hospital	human - hospital patient
1672	ACESH01672	MacCONKEY AGAR	2021-04	HUMAN	hospital	human - hospital patient
1673	ACESH01673	MacCONKEY AGAR	2021-04	HUMAN	hospital	human - hospital patient
1674	ACESH01674	MacCONKEY AGAR	2021-04	HUMAN	hospital	human - hospital patient
1675	ACESH01675	MacCONKEY AGAR	2021-04	HUMAN	hospital	human - hospital patient
1676	ACESH01676	MacCONKEY AGAR	2021-04	HUMAN	hospital	human - hospital patient
1677	ACESH01677	MacCONKEY AGAR	2021-04	HUMAN	hospital	human - hospital patient
1678	ACESH01678	MacCONKEY AGAR	2021-04	HUMAN	hospital	human - hospital patient
1679	ACESH01679	MacCONKEY AGAR	2021-04	HUMAN	hospital	human - hospital patient
1680	ACESH01680	MacCONKEY AGAR	2021-04	HUMAN	hospital	human - hospital patient
1681	ACESH01681	MacCONKEY AGAR	2021-04	HUMAN	hospital	human - hospital patient
1682	ACESH01682	MacCONKEY AGAR	2021-04	HUMAN	hospital	human - hospital patient
1683	ACESH01683	MacCONKEY AGAR	2021-04	HUMAN	hospital	human - hospital patient
1684	ACESH01684	MacCONKEY AGAR	2021-04	HUMAN	hospital	human - hospital patient
1685	ACESH01685	MacCONKEY AGAR	2021-04	HUMAN	hospital	human - hospital patient
1686	ACESH01686	MacCONKEY AGAR	2021-04	HUMAN	hospital	human - hospital patient
1687	ACESH01687	MacCONKEY AGAR	2021-04	HUMAN	hospital	human - hospital patient
1688	ACESH01688	MacCONKEY AGAR	2021-04	HUMAN	hospital	human - hospital patient
1689	ACESH01689	MacCONKEY AGAR	2021-04	HUMAN	hospital	human - hospital patient
1690	ACESH01690	MacCONKEY AGAR	2021-04	HUMAN	hospital	human - hospital patient
1691	ACESH01691	MacCONKEY AGAR	2021-04	HUMAN	hospital	human - hospital patient
1692	ACESH01692	MacCONKEY AGAR	2021-04	HUMAN	hospital	human - hospital patient
1693	ACESH01693	MacCONKEY AGAR	2021-04	HUMAN	hospital	human - hospital patient
1694	ACESH01694	MacCONKEY AGAR	2021-04	HUMAN	hospital	human - hospital patient
1695	ACESH01695	MacCONKEY AGAR	2021-04	HUMAN	hospital	human - hospital patient
1696	ACESH01696	MacCONKEY AGAR	2021-04	HUMAN	hospital	human - hospital patient
1697	ACESH01697	MacCONKEY AGAR	2021-04	HUMAN	hospital	human - hospital patient
1698	ACESH01698	MacCONKEY AGAR	2021-04	HUMAN	hospital	human - hospital patient
1699	ACESH01699	MacCONKEY AGAR	2021-04	HUMAN	hospital	human - hospital patient
1700	ACESH01700	MacCONKEY AGAR	2021-04	HUMAN	hospital	human - hospital patient
1701	ACESH01701	MacCONKEY AGAR	2021-04	HUMAN	hospital	human - hospital patient
1702	ACESH01702	MacCONKEY AGAR	2021-05	HUMAN	hospital	human - hospital patient
1703	ACESH01703	MacCONKEY AGAR	2021-05	HUMAN	hospital	human - hospital patient
1704	ACESH01704	MacCONKEY AGAR	2021-05	HUMAN	hospital	human - hospital patient
1705	ACESH01705	MacCONKEY AGAR	2021-05	HUMAN	hospital	human - hospital patient
1706	ACESH01706	MacCONKEY AGAR	2021-05	HUMAN	hospital	human - hospital patient
1707	ACESH01707	MacCONKEY AGAR	2021-05	HUMAN	hospital	human - hospital patient
1708	ACESH01708	MacCONKEY AGAR	2021-05	HUMAN	hospital	human - hospital patient
1709	ACESH01709	MacCONKEY AGAR	2021-05	HUMAN	hospital	human - hospital patient
1710	ACESH01710	MacCONKEY AGAR	2021-05	HUMAN	hospital	human - hospital patient
1711	ACESH01711	MacCONKEY AGAR	2021-05	HUMAN	hospital	human - hospital patient
1712	ACESH01712	MacCONKEY AGAR	2021-05	HUMAN	hospital	human - hospital patient
1713	ACESH01713	MacCONKEY AGAR	2021-05	HUMAN	hospital	human - hospital patient
1714	ACESH01714	MacCONKEY AGAR	2021-05	HUMAN	hospital	human - hospital patient
1715	ACESH01715	MacCONKEY AGAR	2021-05	HUMAN	hospital	human - hospital patient
1716	ACESH01716	MacCONKEY AGAR	2021-05	HUMAN	hospital	human - hospital patient
1717	ACESH01717	MacCONKEY AGAR	2021-05	HUMAN	hospital	human - hospital patient
1718	ACESH01718	MacCONKEY AGAR	2021-05	HUMAN	hospital	human - hospital patient
1719	ACESH01719	MacCONKEY AGAR	2021-05	HUMAN	hospital	human - hospital patient
1720	ACESH01720	MacCONKEY AGAR	2021-05	HUMAN	hospital	human - hospital patient
1721	ACESH01721	MacCONKEY AGAR	2021-05	HUMAN	hospital	human - hospital patient
1722	ACESH01722	MacCONKEY AGAR	2021-05	HUMAN	hospital	human - hospital patient
1723	ACESH01723	MacCONKEY AGAR	2021-05	HUMAN	hospital	human - hospital patient
1724	ACESH01724	MacCONKEY AGAR	2021-05	HUMAN	hospital	human - hospital patient
1725	ACESH01725	MacCONKEY AGAR	2021-05	HUMAN	hospital	human - hospital patient
1726	ACESH01726	MacCONKEY AGAR	2021-05	HUMAN	hospital	human - hospital patient
1727	ACESH01727	MacCONKEY AGAR	2021-05	HUMAN	hospital	human - hospital patient
1728	ACESH01728	MacCONKEY AGAR	2021-05	HUMAN	hospital	human - hospital patient
1729	ACESH01729	MacCONKEY AGAR	2021-05	HUMAN	hospital	human - hospital patient
1730	ACESH01730	MacCONKEY AGAR	2021-05	HUMAN	hospital	human - hospital patient
1731	ACESH01731	MacCONKEY AGAR	2021-05	HUMAN	hospital	human - hospital patient
1732	ACESH01732	MacCONKEY AGAR	2021-05	HUMAN	hospital	human - hospital patient
1733	ACESH01733	MacCONKEY AGAR	2021-05	HUMAN	hospital	human - hospital patient
1734	ACESH01734	MacCONKEY AGAR	2021-05	HUMAN	hospital	human - hospital patient
1735	ACESH01735	MacCONKEY AGAR	2021-05	HUMAN	hospital	human - hospital patient
1736	ACESH01736	MacCONKEY AGAR	2021-05	HUMAN	hospital	human - hospital patient
1737	ACESH01737	MacCONKEY AGAR	2021-05	HUMAN	hospital	human - hospital patient
1738	ACESH01738	MacCONKEY AGAR	2021-05	HUMAN	hospital	human - hospital patient
1739	ACESH01739	MacCONKEY AGAR	2021-05	HUMAN	hospital	human - hospital patient
1740	ACESH01740	MacCONKEY AGAR	2021-05	HUMAN	hospital	human - hospital patient
1741	ACESH01741	MacCONKEY AGAR	2021-05	HUMAN	hospital	human - hospital patient
1742	ACESH01742	MacCONKEY AGAR	2021-05	HUMAN	hospital	human - hospital patient
1743	ACESH01743	MacCONKEY AGAR	2021-05	HUMAN	hospital	human - hospital patient
1744	ACESH01744	MacCONKEY AGAR	2021-05	HUMAN	hospital	human - hospital patient
1745	ACESH01745	MacCONKEY AGAR	2021-05	HUMAN	hospital	human - hospital patient
1746	ACESH01746	MacCONKEY AGAR	2021-05	HUMAN	hospital	human - hospital patient
1747	ACESH01747	MacCONKEY AGAR	2021-05	HUMAN	hospital	human - hospital patient
1748	ACESH01748	MacCONKEY AGAR	2021-05	HUMAN	hospital	human - hospital patient
1749	ACESH01749	MacCONKEY AGAR	2021-05	HUMAN	hospital	human - hospital patient
1750	ACESH01750	MacCONKEY AGAR	2021-05	HUMAN	hospital	human - hospital patient
1751	ACESH01751	MacCONKEY AGAR	2021-05	HUMAN	hospital	human - hospital patient
1752	ACESH01752	MacCONKEY AGAR	2021-05	HUMAN	hospital	human - hospital patient
1753	ACESH01753	MacCONKEY AGAR	2021-05	HUMAN	hospital	human - hospital patient
1754	ACESH01754	MacCONKEY AGAR	2021-05	HUMAN	hospital	human - hospital patient
1755	ACESH01755	MacCONKEY AGAR	2021-05	HUMAN	hospital	human - hospital patient
1756	ACESH01756	MacCONKEY AGAR	2021-05	HUMAN	hospital	human - hospital patient
1757	ACESH01757	MacCONKEY AGAR	2021-05	HUMAN	hospital	human - hospital patient
1758	ACESH01758	MacCONKEY AGAR	2021-05	HUMAN	hospital	human - hospital patient
1759	ACESH01759	MacCONKEY AGAR	2021-05	HUMAN	hospital	human - hospital patient
1760	ACESH01760	MacCONKEY AGAR	2021-05	HUMAN	hospital	human - hospital patient
1761	ACESH01761	MacCONKEY AGAR	2021-05	HUMAN	hospital	human - hospital patient
1762	ACESH01762	MacCONKEY AGAR	2021-05	HUMAN	hospital	human - hospital patient
1763	ACESH01763	MacCONKEY AGAR	2021-05	HUMAN	hospital	human - hospital patient
1764	ACESH01764	MacCONKEY AGAR	2021-05	HUMAN	hospital	human - hospital patient
1765	ACESH01765	MacCONKEY AGAR	2021-05	HUMAN	hospital	human - hospital patient
1766	ACESH01766	MacCONKEY AGAR	2021-05	HUMAN	hospital	human - hospital patient
1767	ACESH01767	MacCONKEY AGAR	2021-05	HUMAN	hospital	human - hospital patient
1768	ACESH01768	MacCONKEY AGAR	2021-05	HUMAN	hospital	human - hospital patient
1769	ACESH01769	MacCONKEY AGAR	2021-05	HUMAN	hospital	human - hospital patient
1770	ACESH01770	MacCONKEY AGAR	2021-05	HUMAN	hospital	human - hospital patient
1771	ACESH01771	MacCONKEY AGAR	2021-05	HUMAN	hospital	human - hospital patient
1772	ACESH01772	MacCONKEY AGAR	2021-05	HUMAN	hospital	human - hospital patient
1773	ACESH01773	MacCONKEY AGAR	2021-05	HUMAN	hospital	human - hospital patient
1774	ACESH01774	MacCONKEY AGAR	2021-05	HUMAN	hospital	human - hospital patient
1775	ACESH01775	MacCONKEY AGAR	2021-05	HUMAN	hospital	human - hospital patient
1776	ACESH01776	MacCONKEY AGAR	2021-05	HUMAN	hospital	human - hospital patient
1777	ACESH01777	MacCONKEY AGAR	2021-05	HUMAN	hospital	human - hospital patient
1778	ACESH01778	MacCONKEY AGAR	2021-05	HUMAN	hospital	human - hospital patient
1779	ACESH01779	MacCONKEY AGAR	2021-05	HUMAN	hospital	human - hospital patient
1780	ACESH01780	MacCONKEY AGAR	2021-05	HUMAN	hospital	human - hospital patient
1781	ACESH01781	MacCONKEY AGAR	2021-05	HUMAN	hospital	human - hospital patient
1782	ACESH01782	MacCONKEY AGAR	2021-05	HUMAN	hospital	human - hospital patient
1783	ACESH01783	MacCONKEY AGAR	2021-05	HUMAN	hospital	human - hospital patient
1784	ACESH01784	MacCONKEY AGAR	2021-05	HUMAN	hospital	human - hospital patient
1785	ACESH01785	MacCONKEY AGAR	2021-05	HUMAN	hospital	human - hospital patient
1786	ACESH01786	MacCONKEY AGAR	2021-05	HUMAN	hospital	human - hospital patient
1787	ACESH01787	MacCONKEY AGAR	2021-05	HUMAN	hospital	human - hospital patient
1788	ACESH01788	MacCONKEY AGAR	2021-05	HUMAN	hospital	human - hospital patient
1789	ACESH01789	MacCONKEY AGAR	2021-05	HUMAN	hospital	human - hospital patient
1790	ACESH01790	MacCONKEY AGAR	2021-05	HUMAN	hospital	human - hospital patient
1791	ACESH01791	MacCONKEY AGAR	2021-05	HUMAN	hospital	human - hospital patient
1792	ACESH01792	MacCONKEY AGAR	2021-05	HUMAN	hospital	human - hospital patient
1793	ACESH01793	MacCONKEY AGAR	2021-05	HUMAN	hospital	human - hospital patient
1794	ACESH01794	MacCONKEY AGAR	2021-05	HUMAN	hospital	human - hospital patient
1795	ACESH01795	MacCONKEY AGAR	2021-05	HUMAN	hospital	human - hospital patient
1796	ACESH01796	MacCONKEY AGAR	2021-05	HUMAN	hospital	human - hospital patient
1797	ACESH01797	MacCONKEY AGAR	2021-05	HUMAN	hospital	human - hospital patient
1798	ACESH01798	MacCONKEY AGAR	2021-05	HUMAN	hospital	human - hospital patient
1799	ACESH01799	MacCONKEY AGAR	2021-05	HUMAN	hospital	human - hospital patient
1800	ACESH01800	MacCONKEY AGAR	2021-05	HUMAN	hospital	human - hospital patient
1801	ACESH01801	MacCONKEY AGAR	2021-05	HUMAN	hospital	human - hospital patient
1802	ACESH01802	MacCONKEY AGAR	2021-05	HUMAN	hospital	human - hospital patient
1803	ACESH01803	MacCONKEY AGAR	2021-05	HUMAN	hospital	human - hospital patient
1804	ACESH01804	MacCONKEY AGAR	2021-05	HUMAN	hospital	human - hospital patient
1805	ACESH01805	MacCONKEY AGAR	2021-05	HUMAN	hospital	human - hospital patient
1806	ACESH01806	MacCONKEY AGAR	2021-05	HUMAN	hospital	human - hospital patient
1807	ACESH01807	MacCONKEY AGAR	2021-05	HUMAN	hospital	human - hospital patient
1808	ACESH01808	MacCONKEY AGAR	2021-05	HUMAN	hospital	human - hospital patient
1809	ACESH01809	MacCONKEY AGAR	2021-05	HUMAN	hospital	human - hospital patient
1810	ACESH01810	MacCONKEY AGAR	2021-05	HUMAN	hospital	human - hospital patient
1811	ACESH01811	MacCONKEY AGAR	2021-05	HUMAN	hospital	human - hospital patient
1812	ACESH01812	MacCONKEY AGAR	2021-05	HUMAN	hospital	human - hospital patient
1813	ACESH01813	MacCONKEY AGAR	2021-05	HUMAN	hospital	human - hospital patient
1814	ACESH01814	MacCONKEY AGAR	2021-05	HUMAN	hospital	human - hospital patient
1815	ACESH01815	MacCONKEY AGAR	2021-05	HUMAN	hospital	human - hospital patient
1816	ACESH01816	MacCONKEY AGAR	2021-05	HUMAN	hospital	human - hospital patient
1817	ACESH01817	MacCONKEY AGAR	2021-05	HUMAN	hospital	human - hospital patient
1818	ACESH01818	MacCONKEY AGAR	2021-05	HUMAN	hospital	human - hospital patient
1819	ACESH01819	MacCONKEY AGAR	2021-05	HUMAN	hospital	human - hospital patient
1820	ACESH01820	MacCONKEY AGAR	2021-05	HUMAN	hospital	human - hospital patient
1821	ACESH01821	MacCONKEY AGAR	2021-05	HUMAN	hospital	human - hospital patient
1822	ACESH01822	MacCONKEY AGAR	2021-05	HUMAN	hospital	human - hospital patient
1823	ACESH01823	MacCONKEY AGAR	2021-05	HUMAN	hospital	human - hospital patient
1824	ACESH01824	MacCONKEY AGAR	2021-05	HUMAN	hospital	human - hospital patient
1825	ACESH01825	MacCONKEY AGAR	2021-05	HUMAN	hospital	human - hospital patient
1826	ACESH01826	MacCONKEY AGAR	2021-05	HUMAN	hospital	human - hospital patient
1827	ACESH01827	MacCONKEY AGAR	2021-05	HUMAN	hospital	human - hospital patient
1828	ACESH01828	MacCONKEY AGAR	2021-05	HUMAN	hospital	human - hospital patient
1829	ACESH01829	MacCONKEY AGAR	2021-05	HUMAN	hospital	human - hospital patient
1830	ACESH01830	MacCONKEY AGAR	2021-05	HUMAN	hospital	human - hospital patient
1831	ACESH01831	MacCONKEY AGAR	2021-05	HUMAN	hospital	human - hospital patient
1832	ACESH01832	MacCONKEY AGAR	2021-05	HUMAN	hospital	human - hospital patient
1833	ACESH01833	MacCONKEY AGAR	2021-05	HUMAN	hospital	human - hospital patient
1834	ACESH01834	MacCONKEY AGAR	2021-05	HUMAN	hospital	human - hospital patient
1835	ACESH01835	MacCONKEY AGAR	2021-05	HUMAN	hospital	human - hospital patient
1836	ACESH01836	MacCONKEY AGAR	2021-05	HUMAN	hospital	human - hospital patient
1837	ACESH01837	MacCONKEY AGAR	2021-05	HUMAN	hospital	human - hospital patient
1838	ACESH01838	MacCONKEY AGAR	2021-05	HUMAN	hospital	human - hospital patient
1839	ACESH01839	MacCONKEY AGAR	2021-05	HUMAN	hospital	human - hospital patient
1840	ACESH01840	MacCONKEY AGAR	2021-05	HUMAN	hospital	human - hospital patient
1841	ACESH01841	MacCONKEY AGAR	2021-05	HUMAN	hospital	human - hospital patient
1842	ACESH01842	MacCONKEY AGAR	2021-05	HUMAN	hospital	human - hospital patient
1843	ACESH01843	MacCONKEY AGAR	2021-05	HUMAN	hospital	human - hospital patient
1844	ACESH01844	MacCONKEY AGAR	2021-05	HUMAN	hospital	human - hospital patient
1845	ACESH01845	MacCONKEY AGAR	2021-05	HUMAN	hospital	human - hospital patient
1846	ACESH01846	MacCONKEY AGAR	2021-05	HUMAN	hospital	human - hospital patient
1847	ACESH01847	MacCONKEY AGAR	2021-05	HUMAN	hospital	human - hospital patient
1848	ACESH01848	MacCONKEY AGAR	2021-05	HUMAN	hospital	human - hospital patient
1849	ACESH01849	MacCONKEY AGAR	2021-05	HUMAN	hospital	human - hospital patient
1850	ACESH01850	MacCONKEY AGAR	2021-05	HUMAN	hospital	human - hospital patient
1851	ACESH01851	MacCONKEY AGAR	2021-05	HUMAN	hospital	human - hospital patient
1852	ACESH01852	MacCONKEY AGAR	2021-05	HUMAN	hospital	human - hospital patient
1853	ACESH01853	MacCONKEY AGAR	2021-05	HUMAN	hospital	human - hospital patient
1854	ACESH01854	MacCONKEY AGAR	2021-05	HUMAN	hospital	human - hospital patient
1855	ACESH01855	MacCONKEY AGAR	2021-05	HUMAN	hospital	human - hospital patient
1856	ACESH01856	MacCONKEY AGAR	2021-05	HUMAN	hospital	human - hospital patient
1857	ACESH01857	MacCONKEY AGAR	2021-05	HUMAN	hospital	human - hospital patient
1858	ACESH01858	MacCONKEY AGAR	2021-05	HUMAN	hospital	human - hospital patient
1859	ACESH01859	MacCONKEY AGAR	2021-05	HUMAN	hospital	human - hospital patient
1860	ACESH01860	MacCONKEY AGAR	2021-05	HUMAN	hospital	human - hospital patient
1861	ACESH01861	MacCONKEY AGAR	2021-05	HUMAN	hospital	human - hospital patient
1862	ACESH01862	MacCONKEY AGAR	2021-05	HUMAN	hospital	human - hospital patient
1863	ACESH01863	MacCONKEY AGAR	2021-05	HUMAN	hospital	human - hospital patient
1864	ACESH01864	MacCONKEY AGAR	2021-05	HUMAN	hospital	human - hospital patient
1865	ACESH01865	MacCONKEY AGAR	2021-05	HUMAN	hospital	human - hospital patient
1866	ACESH01866	MacCONKEY AGAR	2021-05	HUMAN	hospital	human - hospital patient
1867	ACESH01867	MacCONKEY AGAR	2021-05	HUMAN	hospital	human - hospital patient
1868	ACESH01868	MacCONKEY AGAR	2021-05	HUMAN	hospital	human - hospital patient
1869	ACESH01869	MacCONKEY AGAR	2021-05	HUMAN	hospital	human - hospital patient
1870	ACESH01870	MacCONKEY AGAR	2021-05	HUMAN	hospital	human - hospital patient
1871	ACESH01871	MacCONKEY AGAR	2021-05	HUMAN	hospital	human - hospital patient
1872	ACESH01872	MacCONKEY AGAR	2021-05	HUMAN	hospital	human - hospital patient
1873	ACESH01873	MacCONKEY AGAR	2021-05	HUMAN	hospital	human - hospital patient
1874	ACESH01874	MacCONKEY AGAR	2021-05	HUMAN	hospital	human - hospital patient
1875	ACESH01875	MacCONKEY AGAR	2021-05	HUMAN	hospital	human - hospital patient
1876	ACESH01876	MacCONKEY AGAR	2021-05	HUMAN	hospital	human - hospital patient
1877	ACESH01877	MacCONKEY AGAR	2021-05	HUMAN	hospital	human - hospital patient
1878	ACESH01878	MacCONKEY AGAR	2021-05	HUMAN	hospital	human - hospital patient
1879	ACESH01879	MacCONKEY AGAR	2021-05	HUMAN	hospital	human - hospital patient
1880	ACESH01880	MacCONKEY AGAR	2021-05	HUMAN	hospital	human - hospital patient
1881	ACESH01881	MacCONKEY AGAR	2021-05	HUMAN	hospital	human - hospital patient
1882	ACESH01882	MacCONKEY AGAR	2021-05	HUMAN	hospital	human - hospital patient
1883	ACESH01883	MacCONKEY AGAR	2021-05	HUMAN	hospital	human - hospital patient
1884	ACESH01884	MacCONKEY AGAR	2021-05	HUMAN	hospital	human - hospital patient
1885	ACESH01885	MacCONKEY AGAR	2021-05	HUMAN	hospital	human - hospital patient
1886	ACESH01886	MacCONKEY AGAR	2021-05	HUMAN	hospital	human - hospital patient
1887	ACESH01887	MacCONKEY AGAR	2021-05	HUMAN	hospital	human - hospital patient
1888	ACESH01888	MacCONKEY AGAR	2021-05	HUMAN	hospital	human - hospital patient
1889	ACESH01889	MacCONKEY AGAR	2021-05	HUMAN	hospital	human - hospital patient
1890	ACESH01890	MacCONKEY AGAR	2021-05	HUMAN	hospital	human - hospital patient
1891	ACESH01891	MacCONKEY AGAR	2021-05	HUMAN	hospital	human - hospital patient
1892	ACESH01892	MacCONKEY AGAR	2021-05	HUMAN	hospital	human - hospital patient
1893	ACESH01893	MacCONKEY AGAR	2021-05	HUMAN	hospital	human - hospital patient
1894	ACESH01894	MacCONKEY AGAR	2021-05	HUMAN	hospital	human - hospital patient
1895	ACESH01895	MacCONKEY AGAR	2021-05	HUMAN	hospital	human - hospital patient
1896	ACESH01896	MacCONKEY AGAR	2021-05	HUMAN	hospital	human - hospital patient
1897	ACESH01897	MacCONKEY AGAR	2021-05	HUMAN	hospital	human - hospital patient
1898	ACESH01898	MacCONKEY AGAR	2021-05	HUMAN	hospital	human - hospital patient
1899	ACESH01899	MacCONKEY AGAR	2021-05	HUMAN	hospital	human - hospital patient
1900	ACESH01900	MacCONKEY AGAR	2021-05	HUMAN	hospital	human - hospital patient
1901	ACESH01901	MacCONKEY AGAR	2021-05	HUMAN	hospital	human - hospital patient
1902	ACESH01902	MacCONKEY AGAR	2021-05	HUMAN	hospital	human - hospital patient
1903	ACESH01903	MacCONKEY AGAR	2021-05	HUMAN	hospital	human - hospital patient
1904	ACESH01904	MacCONKEY AGAR	2021-05	HUMAN	hospital	human - hospital patient
1905	ACESH01905	MacCONKEY AGAR	2021-05	HUMAN	hospital	human - hospital patient
1906	ACESH01906	MacCONKEY AGAR	2021-05	HUMAN	hospital	human - hospital patient
1907	ACESH01907	MacCONKEY AGAR	2021-05	HUMAN	hospital	human - hospital patient
1908	ACESH01908	MacCONKEY AGAR	2021-05	HUMAN	hospital	human - hospital patient
1909	ACESH01909	MacCONKEY AGAR	2021-05	HUMAN	hospital	human - hospital patient
1910	ACESH01910	MacCONKEY AGAR	2021-05	HUMAN	hospital	human - hospital patient
1911	ACESH01911	MacCONKEY AGAR	2021-05	HUMAN	hospital	human - hospital patient
1912	ACESH01912	MacCONKEY AGAR	2021-05	HUMAN	hospital	human - hospital patient
1913	ACESH01913	MacCONKEY AGAR	2021-05	HUMAN	hospital	human - hospital patient
1914	ACESH01914	MacCONKEY AGAR	2021-05	HUMAN	hospital	human - hospital patient
1915	ACESH01915	MacCONKEY AGAR	2021-05	HUMAN	hospital	human - hospital patient
1916	ACESH01916	MacCONKEY AGAR	2021-05	HUMAN	hospital	human - hospital patient
1917	ACESH01917	MacCONKEY AGAR	2021-05	HUMAN	hospital	human - hospital patient
1918	ACESH01918	MacCONKEY AGAR	2021-05	HUMAN	hospital	human - hospital patient
1919	ACESH01919	MacCONKEY AGAR	2021-05	HUMAN	hospital	human - hospital patient
1920	ACESH01920	MacCONKEY AGAR	2021-05	HUMAN	hospital	human - hospital patient
1921	ACESH01921	MacCONKEY AGAR	2021-05	HUMAN	hospital	human - hospital patient
1922	ACESH01922	MacCONKEY AGAR	2021-05	HUMAN	hospital	human - hospital patient
1923	ACESH01923	MacCONKEY AGAR	2021-05	HUMAN	hospital	human - hospital patient
1924	ACESH01924	MacCONKEY AGAR	2021-05	HUMAN	hospital	human - hospital patient
1925	ACESH01925	MacCONKEY AGAR	2021-05	HUMAN	hospital	human - hospital patient
1926	ACESH01926	MacCONKEY AGAR	2021-05	HUMAN	hospital	human - hospital patient
1927	ACESH01927	MacCONKEY AGAR	2021-05	HUMAN	hospital	human - hospital patient
1928	ACESH01928	MacCONKEY AGAR	2021-05	HUMAN	hospital	human - hospital patient
1929	ACESH01929	MacCONKEY AGAR	2021-05	HUMAN	hospital	human - hospital patient
1930	ACESH01930	MacCONKEY AGAR	2021-05	HUMAN	hospital	human - hospital patient
1931	ACESH01931	MacCONKEY AGAR	2021-05	HUMAN	hospital	human - hospital patient
1932	ACESH01932	MacCONKEY AGAR	2021-05	HUMAN	hospital	human - hospital patient
1933	ACESH01933	MacCONKEY AGAR	2021-05	HUMAN	hospital	human - hospital patient
1934	ACESH01934	MacCONKEY AGAR	2021-05	HUMAN	hospital	human - hospital patient
1935	ACESH01935	MacCONKEY AGAR	2021-05	HUMAN	hospital	human - hospital patient
1936	ACESH01936	MacCONKEY AGAR	2021-05	HUMAN	hospital	human - hospital patient
1937	ACESH01937	MacCONKEY AGAR	2021-05	HUMAN	hospital	human - hospital patient
1938	ACESH01938	MacCONKEY AGAR	2021-05	HUMAN	hospital	human - hospital patient
1939	ACESH01939	MacCONKEY AGAR	2021-05	HUMAN	hospital	human - hospital patient
1940	ACESH01940	MacCONKEY AGAR	2021-05	HUMAN	hospital	human - hospital patient
1941	ACESH01941	MacCONKEY AGAR	2021-05	HUMAN	hospital	human - hospital patient
1942	ACESH01942	MacCONKEY AGAR	2021-05	HUMAN	hospital	human - hospital patient
1943	ACESH01943	MacCONKEY AGAR	2021-05	HUMAN	hospital	human - hospital patient
1944	ACESH01944	MacCONKEY AGAR	2021-05	HUMAN	hospital	human - hospital patient
1945	ACESH01945	MacCONKEY AGAR	2021-05	HUMAN	hospital	human - hospital patient
1946	ACESH01946	MacCONKEY AGAR	2021-05	HUMAN	hospital	human - hospital patient
1947	ACESH01947	MacCONKEY AGAR	2021-05	HUMAN	hospital	human - hospital patient
1948	ACESH01948	MacCONKEY AGAR	2021-05	HUMAN	hospital	human - hospital patient
1949	ACESH01949	MacCONKEY AGAR	2021-05	HUMAN	hospital	human - hospital patient
1950	ACESH01950	MacCONKEY AGAR	2021-05	HUMAN	hospital	human - hospital patient
1951	ACESH01951	MacCONKEY AGAR	2021-05	HUMAN	hospital	human - hospital patient
1952	ACESH01952	MacCONKEY AGAR	2021-05	HUMAN	hospital	human - hospital patient
1953	ACESH01953	MacCONKEY AGAR	2021-05	HUMAN	hospital	human - hospital patient
1954	ACESH01954	MacCONKEY AGAR	2021-05	HUMAN	hospital	human - hospital patient
1955	ACESH01955	MacCONKEY AGAR	2021-05	HUMAN	hospital	human - hospital patient
1956	ACESH01956	MacCONKEY AGAR	2021-05	HUMAN	hospital	human - hospital patient
1957	ACESH01957	MacCONKEY AGAR	2021-05	HUMAN	hospital	human - hospital patient
1958	ACESH01958	MacCONKEY AGAR	2021-05	HUMAN	hospital	human - hospital patient
1959	ACESH01959	MacCONKEY AGAR	2021-05	HUMAN	hospital	human - hospital patient
1960	ACESH01960	MacCONKEY AGAR	2021-05	HUMAN	hospital	human - hospital patient
1961	ACESH01961	MacCONKEY AGAR	2021-05	HUMAN	hospital	human - hospital patient
1962	ACESH01962	MacCONKEY AGAR	2021-05	HUMAN	hospital	human - hospital patient
1963	ACESH01963	MacCONKEY AGAR	2021-05	HUMAN	hospital	human - hospital patient
1964	ACESH01964	MacCONKEY AGAR	2021-05	HUMAN	hospital	human - hospital patient
1965	ACESH01965	MacCONKEY AGAR	2021-05	HUMAN	hospital	human - hospital patient
1966	ACESH01966	MacCONKEY AGAR	2021-05	HUMAN	hospital	human - hospital patient
1967	ACESH01967	MacCONKEY AGAR	2021-05	HUMAN	hospital	human - hospital patient
1968	ACESH01968	MacCONKEY AGAR	2021-05	HUMAN	hospital	human - hospital patient
1969	ACESH01969	MacCONKEY AGAR	2021-05	HUMAN	hospital	human - hospital patient
1970	ACESH01970	MacCONKEY AGAR	2021-05	HUMAN	hospital	human - hospital patient
1971	ACESH01971	MacCONKEY AGAR	2021-05	HUMAN	hospital	human - hospital patient
1972	ACESH01972	MacCONKEY AGAR	2021-05	HUMAN	hospital	human - hospital patient
1973	ACESH01973	MacCONKEY AGAR	2021-05	HUMAN	hospital	human - hospital patient
1974	ACESH01974	MacCONKEY AGAR	2021-05	HUMAN	hospital	human - hospital patient
1975	ACESH01975	MacCONKEY AGAR	2021-05	HUMAN	hospital	human - hospital patient
1976	ACESH01976	MacCONKEY AGAR	2021-05	HUMAN	hospital	human - hospital patient
1977	ACESH01977	MacCONKEY AGAR	2021-05	HUMAN	hospital	human - hospital patient
1978	ACESH01978	MacCONKEY AGAR	2021-05	HUMAN	hospital	human - hospital patient
1979	ACESH01979	MacCONKEY AGAR	2021-05	HUMAN	hospital	human - hospital patient
1980	ACESH01980	MacCONKEY AGAR	2021-05	HUMAN	hospital	human - hospital patient
1981	ACESH01981	MacCONKEY AGAR	2021-05	HUMAN	hospital	human - hospital patient
1982	ACESH01982	MacCONKEY AGAR	2021-05	HUMAN	hospital	human - hospital patient
1983	ACESH01983	MacCONKEY AGAR	2021-05	HUMAN	hospital	human - hospital patient
1984	ACESH01984	MacCONKEY AGAR	2021-05	HUMAN	hospital	human - hospital patient
1985	ACESH01985	MacCONKEY AGAR	2021-05	HUMAN	hospital	human - hospital patient
1986	ACESH01986	MacCONKEY AGAR	2021-05	HUMAN	hospital	human - hospital patient
1987	ACESH01987	MacCONKEY AGAR	2021-05	HUMAN	hospital	human - hospital patient
1988	ACESH01988	MacCONKEY AGAR	2021-05	HUMAN	hospital	human - hospital patient
1989	ACESH01989	MacCONKEY AGAR	2021-05	HUMAN	hospital	human - hospital patient
1990	ACESH01990	MacCONKEY AGAR	2021-05	HUMAN	hospital	human - hospital patient
1991	ACESH01991	MacCONKEY AGAR	2021-05	HUMAN	hospital	human - hospital patient
1992	ACESH01992	MacCONKEY AGAR	2021-05	HUMAN	hospital	human - hospital patient
1993	ACESH01993	MacCONKEY AGAR	2021-05	HUMAN	hospital	human - hospital patient
1994	ACESH01994	MacCONKEY AGAR	2021-05	HUMAN	hospital	human - hospital patient
1995	ACESH01995	MacCONKEY AGAR	2021-05	HUMAN	hospital	human - hospital patient
1996	ACESH01996	MacCONKEY AGAR	2021-05	HUMAN	hospital	human - hospital patient
1997	ACESH01997	MacCONKEY AGAR	2021-05	HUMAN	hospital	human - hospital patient
1998	ACESH01998	MacCONKEY AGAR	2021-05	HUMAN	hospital	human - hospital patient
1999	ACESH01999	MacCONKEY AGAR	2021-05	HUMAN	hospital	human - hospital patient
[truncated: 2,248 more rows]

## Sheet: Sheet2 Community
No.	Sample ID	Plate type	Sampling date	Sample	Source	Source_summary	Sample type	Sampling site	Human information	Household number
1	ACES101007HA01	MacCONKEY AGAR	2021-06	HUMAN	Community	human - village human	feces	DaoE_BaYao	Adult	ACES101007
2	ACES101007HE01	MacCONKEY AGAR	2021-06	HUMAN	Community	human - village human	feces	DaoE_BaYao	Elderly	ACES101007
3	ACES101007HP01	MacCONKEY AGAR	2021-06	HUMAN	Community	human - village human	feces	DaoE_BaYao	Patient	ACES101007
4	ACES101011HA01	MacCONKEY AGAR	2021-06	HUMAN	Community	human - village human	feces	DaoE_BaYao	Adult	ACES101011
5	ACES101011HA02	MacCONKEY AGAR	2021-06	HUMAN	Community	human - village human	feces	DaoE_BaYao	Adult	ACES101011
6	ACES101011HC01	MacCONKEY AGAR	2021-06	HUMAN	Community	human - village human	feces	DaoE_BaYao	Children	ACES101011
7	ACES101011HC02	MacCONKEY AGAR	2021-06	HUMAN	Community	human - village human	feces	DaoE_BaYao	Children	ACES101011
8	ACES101025HA01	MacCONKEY AGAR	2021-06	HUMAN	Community	human - village human	feces	DaoE_BaYao	Adult	ACES101025
9	ACES101025HA02	MacCONKEY AGAR	2021-06	HUMAN	Community	human - village human	feces	DaoE_BaYao	Adult	ACES101025
10	ACES101027HA01	MacCONKEY AGAR	2021-06	HUMAN	Community	human - village human	feces	DaoE_BaYao	Adult	ACES101027
11	ACES101027HA02	MacCONKEY AGAR	2021-06	HUMAN	Community	human - village human	feces	DaoE_BaYao	Adult	ACES101027
12	ACES101027HA03	MacCONKEY AGAR	2021-06	HUMAN	Community	human - village human	feces	DaoE_BaYao	Adult	ACES101027
13	ACES101028HE02	MacCONKEY AGAR	2021-06	HUMAN	Community	human - village human	feces	DaoE_BaYao	Elderly	ACES101028
14	ACES102027PC01	MacCONKEY AGAR	2021-06	HUMAN	Community	human - village human	feces	DaoE_BaiLiu	Children	ACES102027
15	ACES102027PA01	MacCONKEY AGAR	2021-06	HUMAN	Community	human - village human	feces	DaoE_BaiLiu	Adult	ACES102027
16	ACES103029HA01	MacCONKEY AGAR	2021-06	HUMAN	Community	human - village human	feces	DaoE_DaoQi	Adult	ACES103029
17	ACES103029HA02	MacCONKEY AGAR	2021-06	HUMAN	Community	human - village human	feces	DaoE_DaoQi	Adult	ACES103029
18	ACES103030HA01	MacCONKEY AGAR	2021-06	HUMAN	Community	human - village human	feces	DaoE_DaoQi	Adult	ACES103030
19	ACES103030HA02	MacCONKEY AGAR	2021-06	HUMAN	Community	human - village human	feces	DaoE_DaoQi	Adult	ACES103030
20	ACES103031HA01	MacCONKEY AGAR	2021-06	HUMAN	Community	human - village human	feces	DaoE_DaoQi	Adult	ACES103031
21	ACES103031HA02	MacCONKEY AGAR	2021-06	HUMAN	Community	human - village human	feces	DaoE_DaoQi	Adult	ACES103031
22	ACES103031HE01	MacCONKEY AGAR	2021-06	HUMAN	Community	human - village human	feces	DaoE_DaoQi	Elderly	ACES103031
23	ACES103032HE01	MacCONKEY AGAR	2021-06	HUMAN	Community	human - village human	feces	DaoE_DaoQi	Elderly	ACES103032
24	ACES103032HA01	MacCONKEY AGAR	2021-06	HUMAN	Community	human - village human	feces	DaoE_DaoQi	Adult	ACES103032
25	ACES103034HA01	MacCONKEY AGAR	2021-06	HUMAN	Community	human - village human	feces	DaoE_DaoQi	Adult	ACES103034
26	ACES103034HE02	MacCONKEY AGAR	2021-06	HUMAN	Community	human - village human	feces	DaoE_DaoQi	Elderly	ACES103034
27	ACES104009PE01	MacCONKEY AGAR	2021-06	HUMAN	Community	human - village human	feces	DaoE_GanYin	Elderly	ACES104009
28	ACES106012PA01	MacCONKEY AGAR	2021-06	HUMAN	Community	human - village human	feces	DaoE_KuangE	Adult	ACES106012
29	ACES106012HA01	MacCONKEY AGAR	2021-06	HUMAN	Community	human - village human	feces	DaoE_KuangE	Adult	ACES106012
30	ACES106012HA02	MacCONKEY AGAR	2021-06	HUMAN	Community	human - village human	feces	DaoE_KuangE	Adult	ACES106012
31	ACES106033PC01	MacCONKEY AGAR	2021-06	HUMAN	Community	human - village human	feces	DaoE_KuangE	Children	ACES106033
32	ACES108015HA01	MacCONKEY AGAR	2021-06	HUMAN	Community	human - village human	feces	DaoE_LanLi	Adult	ACES108015
33	ACES108015HA02	MacCONKEY AGAR	2021-06	HUMAN	Community	human - village human	feces	DaoE_LanLi	Adult	ACES108015
34	ACES108015HC01	MacCONKEY AGAR	2021-06	HUMAN	Community	human - village human	feces	DaoE_LanLi	Children	ACES108015
35	ACES108015C03	MacCONKEY AGAR	2021-06	HUMAN	Community	human - village human	feces	DaoE_LanLi	Children	ACES108015
36	ACES108020HA01	MacCONKEY AGAR	2021-06	HUMAN	Community	human - village human	feces	DaoE_LanLi	Adult	ACES108020
37	ACES108020HE01	MacCONKEY AGAR	2021-06	HUMAN	Community	human - village human	feces	DaoE_LanLi	Elderly	ACES108020
38	ACES108020HA02	MacCONKEY AGAR	2021-06	HUMAN	Community	human - village human	feces	DaoE_LanLi	Adult	ACES108020
39	ACES108025HA01	MacCONKEY AGAR	2021-06	HUMAN	Community	human - village human	feces	DaoE_LanLi	Adult	ACES108025
40	ACES108026HA01	MacCONKEY AGAR	2021-06	HUMAN	Community	human - village human	feces	DaoE_LanLi	Adult	ACES108026
41	ACES108027HA01	MacCONKEY AGAR	2021-06	HUMAN	Community	human - village human	feces	DaoE_LanLi	Adult	ACES108027
42	ACES109002HA01	MacCONKEY AGAR	2021-06	HUMAN	Community	human - village human	feces	DaoE_LongBian	Adult	ACES109002
43	ACES109002HA02	MacCONKEY AGAR	2021-06	HUMAN	Community	human - village human	feces	DaoE_LongBian	Adult	ACES109002
44	ACES109006HE01	MacCONKEY AGAR	2021-06	HUMAN	Community	human - village human	feces	DaoE_LongBian	Adult	ACES109006
45	ACES109006HE02	MacCONKEY AGAR	2021-06	HUMAN	Community	human - village human	feces	DaoE_LongBian	Adult	ACES109006
46	ACES109032PE01	MacCONKEY AGAR	2021-06	HUMAN	Community	human - village human	feces	DaoE_LongBian	Elderly	ACES109032
47	ACES109032E01	MacCONKEY AGAR	2021-06	HUMAN	Community	human - village human	feces	DaoE_LongBian	Elderly	ACES109032
48	ACES109033HE01	MacCONKEY AGAR	2021-06	HUMAN	Community	human - village human	feces	DaoE_LongBian	Elderly	ACES109033
49	ACES109033HE02	MacCONKEY AGAR	2021-06	HUMAN	Community	human - village human	feces	DaoE_LongBian	Elderly	ACES109033
50	ACES109033HA01	MacCONKEY AGAR	2021-06	HUMAN	Community	human - village human	feces	DaoE_LongBian	Adult	ACES109033
51	ACES109033HA02	MacCONKEY AGAR	2021-06	HUMAN	Community	human - village human	feces	DaoE_LongBian	Adult	ACES109033
52	ACES109033HC01	MacCONKEY AGAR	2021-06	HUMAN	Community	human - village human	feces	DaoE_LongBian	Children	ACES109033
53	ACES109060HE01	MacCONKEY AGAR	2021-06	HUMAN	Community	human - village human	feces	DaoE_LongBian	Elderly	ACES109060
54	ACES109060HE02	MacCONKEY AGAR	2021-06	HUMAN	Community	human - village human	feces	DaoE_LongBian	Elderly	ACES109060
55	ACES109065HA01	MacCONKEY AGAR	2021-06	HUMAN	Community	human - village human	feces	DaoE_LongBian	Adult	ACES109065
56	ACES109065HA02	MacCONKEY AGAR	2021-06	HUMAN	Community	human - village human	feces	DaoE_LongBian	Adult	ACES109065
57	ACES109067HA01	MacCONKEY AGAR	2021-06	HUMAN	Community	human - village human	feces	DaoE_LongBian	Adult	ACES109067
58	ACES109078HA01	MacCONKEY AGAR	2021-06	HUMAN	Community	human - village human	feces	DaoE_LongBian	Adult	ACES109078
59	ACES109078HA02	MacCONKEY AGAR	2021-06	HUMAN	Community	human - village human	feces	DaoE_LongBian	Adult	ACES109078
60	ACES109078HE01	MacCONKEY AGAR	2021-06	HUMAN	Community	human - village human	feces	DaoE_LongBian	Elderly	ACES109078
61	ACES109078HC01	MacCONKEY AGAR	2021-06	HUMAN	Community	human - village human	feces	DaoE_LongBian	Children	ACES109078
62	ACES109084HA02	MacCONKEY AGAR	2021-06	HUMAN	Community	human - village human	feces	DaoE_LongBian	Adult	ACES109084
63	ACES109084HA03	MacCONKEY AGAR	2021-06	HUMAN	Community	human - village human	feces	DaoE_LongBian	Adult	ACES109084
64	ACES109084HE01	MacCONKEY AGAR	2021-06	HUMAN	Community	human - village human	feces	DaoE_LongBian	Elderly	ACES109084
65	ACES109084HE02	MacCONKEY AGAR	2021-06	HUMAN	Community	human - village human	feces	DaoE_LongBian	Elderly	ACES109084
66	ACES109109HA02	MacCONKEY AGAR	2021-06	HUMAN	Community	human - village human	feces	DaoE_LongBian	Adult	ACES109109
67	ACES109109HA01	MacCONKEY AGAR	2021-06	HUMAN	Community	human - village human	feces	DaoE_LongBian	Adult	ACES109109
68	ACES109109HC01	MacCONKEY AGAR	2021-06	HUMAN	Community	human - village human	feces	DaoE_LongBian	Children	ACES109109
69	ACES109109HC02	MacCONKEY AGAR	2021-06	HUMAN	Community	human - village human	feces	DaoE_LongBian	Children	ACES109109
70	ACES110028PA01	MacCONKEY AGAR	2021-06	HUMAN	Community	human - village human	feces	DaoE_LongJu	Adult	ACES110028
71	ACES110028hA02	MacCONKEY AGAR	2021-06	HUMAN	Community	human - village human	feces	DaoE_LongJu	Adult	ACES110028
72	ACES110035HA01	MacCONKEY AGAR	2021-06	HUMAN	Community	human - village human	feces	DaoE_LongJu	Adult	ACES110035
73	ACES110035HA02	MacCONKEY AGAR	2021-06	HUMAN	Community	human - village human	feces	DaoE_LongJu	Adult	ACES110035
74	ACES110035HE02	MacCONKEY AGAR	2021-06	HUMAN	Community	human - village human	feces	DaoE_LongJu	Elderly	ACES110035
75	ACES110041-2HA01	MacCONKEY AGAR	2021-06	HUMAN	Community	human - village human	feces	DaoE_LongJu	Adult	ACES110041
76	ACES110041-2HA02	MacCONKEY AGAR	2021-06	HUMAN	Community	human - village human	feces	DaoE_LongJu	Adult	ACES110041
77	ACES110041-2HC02	MacCONKEY AGAR	2021-06	HUMAN	Community	human - village human	feces	DaoE_LongJu	Children	ACES110041
78	ACES114030PA01	MacCONKEY AGAR	2021-06	HUMAN	Community	human - village human	feces	DaoE_PangLang	Adult	ACES114030
79	ACES114030PA02	MacCONKEY AGAR	2021-06	HUMAN	Community	human - village human	feces	DaoE_PangLang	#N/A	ACES114030
80	ACES114030PA03	MacCONKEY AGAR	2021-06	HUMAN	Community	human - village human	feces	DaoE_PangLang	#N/A	ACES114030
81	ACES114030PA04	MacCONKEY AGAR	2021-06	HUMAN	Community	human - village human	feces	DaoE_PangLang	#N/A	ACES114030
82	ACES114030PA05	MacCONKEY AGAR	2021-06	HUMAN	Community	human - village human	feces	DaoE_PangLang	#N/A	ACES114030
83	ACES114030PA06	MacCONKEY AGAR	2021-06	HUMAN	Community	human - village human	feces	DaoE_PangLang	#N/A	ACES114030
84	ACES115010HA01	MacCONKEY AGAR	2021-06	HUMAN	Community	human - village human	feces	DaoE_ShangPo	Adult	ACES115010
85	ACES115010HC01	MacCONKEY AGAR	2021-06	HUMAN	Community	human - village human	feces	DaoE_ShangPo	Children	ACES115010
86	ACES115011HA01	MacCONKEY AGAR	2021-06	HUMAN	Community	human - village human	feces	DaoE_ShangPo	Adult	ACES115011
87	ACES115011HA02	MacCONKEY AGAR	2021-06	HUMAN	Community	human - village human	feces	DaoE_ShangPo	Adult	ACES115011
88	ACES115016HA01	MacCONKEY AGAR	2021-06	HUMAN	Community	human - village human	feces	DaoE_ShangPo	Adult	ACES115016
89	ACES115016HA02	MacCONKEY AGAR	2021-06	HUMAN	Community	human - village human	feces	DaoE_ShangPo	Adult	ACES115016
90	ACES115016HC02	MacCONKEY AGAR	2021-06	HUMAN	Community	human - village human	feces	DaoE_ShangPo	Children	ACES115016
91	ACES117007HA01	MacCONKEY AGAR	2021-06	HUMAN	Community	human - village human	feces	DaoE_XiaFu	Adult	ACES117007
92	ACES117007HA02	MacCONKEY AGAR	2021-06	HUMAN	Community	human - village human	feces	DaoE_XiaFu	#N/A	ACES117007
93	ACES117016HA01	MacCONKEY AGAR	2021-06	HUMAN	Community	human - village human	feces	DaoE_XiaFu	Adult	ACES117016
94	ACES117017HA01	MacCONKEY AGAR	2021-06	HUMAN	Community	human - village human	feces	DaoE_XiaFu	Adult	ACES117017
95	ACES117017HA02	MacCONKEY AGAR	2021-06	HUMAN	Community	human - village human	feces	DaoE_XiaFu	#N/A	ACES117017
96	ACES117017HA03	MacCONKEY AGAR	2021-06	HUMAN	Community	human - village human	feces	DaoE_XiaFu	#N/A	ACES117017
97	ACES117036HE01	MacCONKEY AGAR	2021-06	HUMAN	Community	human - village human	feces	DaoE_XiaFu	Elderly	ACES117036
98	ACES117036HA01	MacCONKEY AGAR	2021-06	HUMAN	Community	human - village human	feces	DaoE_XiaFu	Adult	ACES117036
99	ACES117036HE02	MacCONKEY AGAR	2021-06	HUMAN	Community	human - village human	feces	DaoE_XiaFu	Elderly	ACES117036
100	ACES117039HA01	MacCONKEY AGAR	2021-06	HUMAN	Community	human - village human	feces	DaoE_XiaFu	Adult	ACES117039
101	ACES117039HA02	MacCONKEY AGAR	2021-06	HUMAN	Community	human - village human	feces	DaoE_XiaFu	#N/A	ACES117039
102	ACES117039HA03	MacCONKEY AGAR	2021-06	HUMAN	Community	human - village human	feces	DaoE_XiaFu	#N/A	ACES117039
103	ACES117039HA04	MacCONKEY AGAR	2021-06	HUMAN	Community	human - village human	feces	DaoE_XiaFu	#N/A	ACES117039
104	ACES117039HE01	MacCONKEY AGAR	2021-06	HUMAN	Community	human - village human	feces	DaoE_XiaFu	Elderly	ACES117039
105	ACES117039HE02	MacCONKEY AGAR	2021-06	HUMAN	Community	human - village human	feces	DaoE_XiaFu	#N/A	ACES117039
106	ACES117046HA01	MacCONKEY AGAR	2021-06	HUMAN	Community	human - village human	feces	DaoE_XiaFu	Adult	ACES117046
107	ACES117046HA02	MacCONKEY AGAR	2021-06	HUMAN	Community	human - village human	feces	DaoE_XiaFu	#N/A	ACES117046
108	ACES117046HC01	MacCONKEY AGAR	2021-06	HUMAN	Community	human - village human	feces	DaoE_XiaFu	#N/A	ACES117046
109	ACES117046HC02	MacCONKEY AGAR	2021-06	HUMAN	Community	human - village human	feces	DaoE_XiaFu	#N/A	ACES117046
110	ACES117049HE01	MacCONKEY AGAR	2021-06	HUMAN	Community	human - village human	feces	DaoE_XiaFu	Elderly	ACES117049
111	ACES117049HC01	MacCONKEY AGAR	2021-06	HUMAN	Community	human - village human	feces	DaoE_XiaFu	#N/A	ACES117049
112	ACES117049HE02	MacCONKEY AGAR	2021-06	HUMAN	Community	human - village human	feces	DaoE_XiaFu	Elderly	ACES117049
113	ACES118035PE01	MacCONKEY AGAR	2021-06	HUMAN	Community	human - village human	feces	DaoE_ZhuGao	Elderly	ACES118035
114	ACES118035HE01	MacCONKEY AGAR	2021-06	HUMAN	Community	human - village human	feces	DaoE_ZhuGao	Elderly	ACES118035
115	ACES118035HC01	MacCONKEY AGAR	2021-06	HUMAN	Community	human - village human	feces	DaoE_ZhuGao	Children	ACES118035
116	ACES118035HC02	MacCONKEY AGAR	2021-06	HUMAN	Community	human - village human	feces	DaoE_ZhuGao	Children	ACES118035
117	ACES118035PA01	MacCONKEY AGAR	2021-06	HUMAN	Community	human - village human	feces	DaoE_ZhuGao	Adult	ACES118035
118	ACES118035HA01	MacCONKEY AGAR	2021-06	HUMAN	Community	human - village human	feces	DaoE_ZhuGao	Adult	ACES118035
119	ACES201001HA01	MacCONKEY AGAR	2021-06	HUMAN	Community	human - village human	feces	XianCao_BanJiu	Adult	ACES201001
120	ACES201001HA02	MacCONKEY AGAR	2021-06	HUMAN	Community	human - village human	feces	XianCao_BanJiu	Adult	ACES201001
121	ACES201001HA03	MacCONKEY AGAR	2021-06	HUMAN	Community	human - village human	feces	XianCao_BanJiu	Adult	ACES201001
122	ACES201010HE01	MacCONKEY AGAR	2021-06	HUMAN	Community	human - village human	feces	XianCao_BanJiu	Elderly	ACES201010
123	ACES201010HA01	MacCONKEY AGAR	2021-06	HUMAN	Community	human - village human	feces	XianCao_BanJiu	Adult	ACES201010
124	ACES201010HE02	MacCONKEY AGAR	2021-06	HUMAN	Community	human - village human	feces	XianCao_BanJiu	Elderly	ACES201010
125	ACES201019HA01	MacCONKEY AGAR	2021-06	HUMAN	Community	human - village human	feces	XianCao_BanJiu	Adult	ACES201019
126	ACES201019HA02	MacCONKEY AGAR	2021-06	HUMAN	Community	human - village human	feces	XianCao_BanJiu	Adult	ACES201019
127	ACES201019HE01	MacCONKEY AGAR	2021-06	HUMAN	Community	human - village human	feces	XianCao_BanJiu	Elderly	ACES201019
128	ACES201025HA01	MacCONKEY AGAR	2021-06	HUMAN	Community	human - village human	feces	XianCao_BanJiu	Adult	ACES201025
129	ACES201025HE01	MacCONKEY AGAR	2021-06	HUMAN	Community	human - village human	feces	XianCao_BanJiu	Elderly	ACES201025
130	ACES201025HC01	MacCONKEY AGAR	2021-06	HUMAN	Community	human - village human	feces	XianCao_BanJiu	Children	ACES201025
131	ACES201025HC02	MacCONKEY AGAR	2021-06	HUMAN	Community	human - village human	feces	XianCao_BanJiu	Children	ACES201025
132	ACES201030HA01	MacCONKEY AGAR	2021-06	HUMAN	Community	human - village human	feces	XianCao_BanJiu	Adult	ACES201030
133	ACES201030HA02	MacCONKEY AGAR	2021-06	HUMAN	Community	human - village human	feces	XianCao_BanJiu	Adult	ACES201030
134	ACES201030HC01	MacCONKEY AGAR	2021-06	HUMAN	Community	human - village human	feces	XianCao_BanJiu	Children	ACES201030
135	ACES201030HC02	MacCONKEY AGAR	2021-06	HUMAN	Community	human - village human	feces	XianCao_BanJiu	Children	ACES201030
136	ACES201031HE01	MacCONKEY AGAR	2021-06	HUMAN	Community	human - village human	feces	XianCao_BanJiu	Elderly	ACES201031
137	ACES201031HE02	MacCONKEY AGAR	2021-06	HUMAN	Community	human - village human	feces	XianCao_BanJiu	Elderly	ACES201031
138	ACES201034HA01	MacCONKEY AGAR	2021-06	HUMAN	Community	human - village human	feces	XianCao_BanJiu	Adult	ACES201034
139	ACES201034HA02	MacCONKEY AGAR	2021-06	HUMAN	Community	human - village human	feces	XianCao_BanJiu	Adult	ACES201034
140	ACES201036HA01	MacCONKEY AGAR	2021-06	HUMAN	Community	human - village human	feces	XianCao_BanJiu	Adult	ACES201036
141	ACES201036HA02	MacCONKEY AGAR	2021-06	HUMAN	Community	human - village human	feces	XianCao_BanJiu	Adult	ACES201036
142	ACES201044HC01	MacCONKEY AGAR	2021-06	HUMAN	Community	human - village human	feces	XianCao_BanJiu	Children	ACES201044
143	ACES201044HC02	MacCONKEY AGAR	2021-06	HUMAN	Community	human - village human	feces	XianCao_BanJiu	Children	ACES201044
144	ACES201044HA01	MacCONKEY AGAR	2021-06	HUMAN	Community	human - village human	feces	XianCao_BanJiu	Adult	ACES201044
145	ACES201044HE01	MacCONKEY AGAR	2021-06	HUMAN	Community	human - village human	feces	XianCao_BanJiu	Elderly	ACES201044
146	ACES201044HE02	MacCONKEY AGAR	2021-06	HUMAN	Community	human - village human	feces	XianCao_BanJiu	Elderly	ACES201044
147	ACES201053PA01	MacCONKEY AGAR	2021-06	HUMAN	Community	human - village human	feces	XianCao_BanJiu	Adult	ACES201053
148	ACES201053HA01	MacCONKEY AGAR	2021-06	HUMAN	Community	human - village human	feces	XianCao_BanJiu	Adult	ACES201053
149	ACES201053HA02	MacCONKEY AGAR	2021-06	HUMAN	Community	human - village human	feces	XianCao_BanJiu	Adult	ACES201053
150	ACES201053HE01	MacCONKEY AGAR	2021-06	HUMAN	Community	human - village human	feces	XianCao_BanJiu	Elderly	ACES201053
151	ACES201060HA01	MacCONKEY AGAR	2021-06	HUMAN	Community	human - village human	feces	XianCao_BanJiu	Adult	ACES201060
152	ACES201060HA02	MacCONKEY AGAR	2021-06	HUMAN	Community	human - village human	feces	XianCao_BanJiu	Adult	ACES201060
153	ACES201060HE01	MacCONKEY AGAR	2021-06	HUMAN	Community	human - village human	feces	XianCao_BanJiu	Elderly	ACES201060
154	ACES201067HA01	MacCONKEY AGAR	2021-06	HUMAN	Community	human - village human	feces	XianCao_BanJiu	Adult	ACES201067
155	ACES201067HA02	MacCONKEY AGAR	2021-06	HUMAN	Community	human - village human	feces	XianCao_BanJiu	Adult	ACES201067
156	ACES201072HA01	MacCONKEY AGAR	2021-06	HUMAN	Community	human - village human	feces	XianCao_BanJiu	Adult	ACES201072
157	ACES201072HA02	MacCONKEY AGAR	2021-06	HUMAN	Community	human - village human	feces	XianCao_BanJiu	Adult	ACES201072
158	ACES201072HC01	MacCONKEY AGAR	2021-06	HUMAN	Community	human - village human	feces	XianCao_BanJiu	Children	ACES201072
159	ACES201084HA01	MacCONKEY AGAR	2021-06	HUMAN	Community	human - village human	feces	XianCao_BanJiu	Adult	ACES201084
160	ACES201084HE01	MacCONKEY AGAR	2021-06	HUMAN	Community	human - village human	feces	XianCao_BanJiu	Elderly	ACES201084
161	ACES201084HE02	MacCONKEY AGAR	2021-06	HUMAN	Community	human - village human	feces	XianCao_BanJiu	Elderly	ACES201084
162	ACES201084HC01	MacCONKEY AGAR	2021-06	HUMAN	Community	human - village human	feces	XianCao_BanJiu	Children	ACES201084
163	ACES201084HC02	MacCONKEY AGAR	2021-06	HUMAN	Community	human - village human	feces	XianCao_BanJiu	Children	ACES201084
164	ACES201085HE01	MacCONKEY AGAR	2021-06	HUMAN	Community	human - village human	feces	XianCao_BanJiu	Elderly	ACES201085
165	ACES201085HE02	MacCONKEY AGAR	2021-06	HUMAN	Community	human - village human	feces	XianCao_BanJiu	Elderly	ACES201085
166	ACES201086HE01	MacCONKEY AGAR	2021-06	HUMAN	Community	human - village human	feces	XianCao_BanJiu	Elderly	ACES201086
167	ACES201089HE01	MacCONKEY AGAR	2021-06	HUMAN	Community	human - village human	feces	XianCao_BanJiu	Elderly	ACES201089
168	ACES201089HE02	MacCONKEY AGAR	2021-06	HUMAN	Community	human - village human	feces	XianCao_BanJiu	Elderly	ACES201089
169	ACES201091HE01	MacCONKEY AGAR	2021-06	HUMAN	Community	human - village human	feces	XianCao_BanJiu	Elderly	ACES201091
170	ACES201092HE01	MacCONKEY AGAR	2021-06	HUMAN	Community	human - village human	feces	XianCao_BanJiu	Elderly	ACES201092
171	ACES201092HA01	MacCONKEY AGAR	2021-06	HUMAN	Community	human - village human	feces	XianCao_BanJiu	Adult	ACES201092
172	ACES201130HA01	MacCONKEY AGAR	2021-06	HUMAN	Community	human - village human	feces	XianCao_BanJiu	Adult	ACES201130
173	ACES201130HE02	MacCONKEY AGAR	2021-06	HUMAN	Community	human - village human	feces	XianCao_BanJiu	Elderly	ACES201130
174	ACES201130HE03	MacCONKEY AGAR	2021-06	HUMAN	Community	human - village human	feces	XianCao_BanJiu	Elderly	ACES201130
175	ACES201147HE01	MacCONKEY AGAR	2021-06	HUMAN	Community	human - village human	feces	XianCao_BanJiu	Elderly	ACES201147
176	ACES201147HE02	MacCONKEY AGAR	2021-06	HUMAN	Community	human - village human	feces	XianCao_BanJiu	Elderly	ACES201147
177	ACES202004HE01	MacCONKEY AGAR	2021-06	HUMAN	Community	human - village human	feces	XianCao_BanXiong	Elderly	ACES202004
178	ACES202017HA01	MacCONKEY AGAR	2021-06	HUMAN	Community	human - village human	feces	XianCao_BanXiong	Adult	ACES202017
179	ACES202017HA02	MacCONKEY AGAR	2021-06	HUMAN	Community	human - village human	feces	XianCao_BanXiong	Adult	ACES202017
180	ACES202043HE01	MacCONKEY AGAR	2021-06	HUMAN	Community	human - village human	feces	XianCao_BanXiong	Elderly	ACES202043
181	ACES202043HA01	MacCONKEY AGAR	2021-06	HUMAN	Community	human - village human	feces	XianCao_BanXiong	Adult	ACES202043
182	ACES202043HE02	MacCONKEY AGAR	2021-06	HUMAN	Community	human - village human	feces	XianCao_BanXiong	Elderly	ACES202043
183	ACES202047HE01	MacCONKEY AGAR	2021-06	HUMAN	Community	human - village human	feces	XianCao_BanXiong	Elderly	ACES202047
184	ACES202047HA01	MacCONKEY AGAR	2021-06	HUMAN	Community	human - village human	feces	XianCao_BanXiong	Adult	ACES202047
185	ACES202047HA02	MacCONKEY AGAR	2021-06	HUMAN	Community	human - village human	feces	XianCao_BanXiong	Adult	ACES202047
186	ACES202047HE02	MacCONKEY AGAR	2021-06	HUMAN	Community	human - village human	feces	XianCao_BanXiong	Elderly	ACES202047
187	ACES202049HA01	MacCONKEY AGAR	2021-06	HUMAN	Community	human - village human	feces	XianCao_BanXiong	Adult	ACES202049
188	ACES202049HE01	MacCONKEY AGAR	2021-06	HUMAN	Community	human - village human	feces	XianCao_BanXiong	Elderly	ACES202049
189	ACES202049HC01	MacCONKEY AGAR	2021-06	HUMAN	Community	human - village human	feces	XianCao_BanXiong	Children	ACES202049
190	ACES202066HA01	MacCONKEY AGAR	2021-06	HUMAN	Community	human - village human	feces	XianCao_BanXiong	Adult	ACES202066
191	ACES202080HA01	MacCONKEY AGAR	2021-06	HUMAN	Community	human - village human	feces	XianCao_BanXiong	Adult	ACES202080
192	ACES202080HE01	MacCONKEY AGAR	2021-06	HUMAN	Community	human - village human	feces	XianCao_BanXiong	Elderly	ACES202080
193	ACES202082HE01	MacCONKEY AGAR	2021-06	HUMAN	Community	human - village human	feces	XianCao_BanXiong	Elderly	ACES202082
194	ACES202082HE02	MacCONKEY AGAR	2021-06	HUMAN	Community	human - village human	feces	XianCao_BanXiong	Elderly	ACES202082
195	ACES202085HE01	MacCONKEY AGAR	2021-06	HUMAN	Community	human - village human	feces	XianCao_BanXiong	Elderly	ACES202085
196	ACES203001HE01	MacCONKEY AGAR	2021-06	HUMAN	Community	human - village human	feces	XianCao_DongFang	Elderly	ACES203001
197	ACES203004HE01	MacCONKEY AGAR	2021-06	HUMAN	Community	human - village human	feces	XianCao_DongFang	Elderly	ACES203004
198	ACES203008HA01	MacCONKEY AGAR	2021-06	HUMAN	Community	human - village human	feces	XianCao_DongFang	Adult	ACES203008
199	ACES203008HA02	MacCONKEY AGAR	2021-06	HUMAN	Community	human - village human	feces	XianCao_DongFang	Adult	ACES203008
200	ACES203008HC01	MacCONKEY AGAR	2021-06	HUMAN	Community	human - village human	feces	XianCao_DongFang	Children	ACES203008
201	ACES203021HE01	MacCONKEY AGAR	2021-06	HUMAN	Community	human - village human	feces	XianCao_DongFang	Elderly	ACES203021
202	ACES203021HE02	MacCONKEY AGAR	2021-06	HUMAN	Community	human - village human	feces	XianCao_DongFang	Elderly	ACES203021
203	ACES203022HA01	MacCONKEY AGAR	2021-06	HUMAN	Community	human - village human	feces	XianCao_DongFang	Adult	ACES203022
204	ACES203022HE01	MacCONKEY AGAR	2021-06	HUMAN	Community	human - village human	feces	XianCao_DongFang	Elderly	ACES203022
205	ACES203023PA01	MacCONKEY AGAR	2021-06	HUMAN	Community	human - village human	feces	XianCao_DongFang	Adult	ACES203023
206	ACES203027HA01	MacCONKEY AGAR	2021-06	HUMAN	Community	human - village human	feces	XianCao_DongFang	Adult	ACES203027
207	ACES203027HA02	MacCONKEY AGAR	2021-06	HUMAN	Community	human - village human	feces	XianCao_DongFang	Elderly	ACES203027
208	ACES203027HE02	MacCONKEY AGAR	2021-06	HUMAN	Community	human - village human	feces	XianCao_DongFang	Elderly	ACES203027
209	ACES203045HE01	MacCONKEY AGAR	2021-06	HUMAN	Community	human - village human	feces	XianCao_DongFang	Elderly	ACES203045
210	ACES203062HE01	MacCONKEY AGAR	2021-06	HUMAN	Community	human - village human	feces	XianCao_DongFang	Elderly	ACES203062
211	ACES203062HE02	MacCONKEY AGAR	2021-06	HUMAN	Community	human - village human	feces	XianCao_DongFang	Elderly	ACES203062
212	ACES203063HE01	MacCONKEY AGAR	2021-06	HUMAN	Community	human - village human	feces	XianCao_DongFang	Elderly	ACES203063
213	ACES203063HE02	MacCONKEY AGAR	2021-06	HUMAN	Community	human - village human	feces	XianCao_DongFang	Elderly	ACES203063
214	ACES101007T01	MacCONKEY AGAR	2021-06	ENVIRONMENT	Community	environment-village environment	household swab	DaoE_BaYao		ACES101007
215	ACES101007T02	MacCONKEY AGAR	2021-06	ENVIRONMENT	Community	environment-village environment	household swab	DaoE_BaYao		ACES101007
216	ACES101007T03	MacCONKEY AGAR	2021-06	ENVIRONMENT	Community	environment-village environment	household swab	DaoE_BaYao		ACES101007
217	ACES101011T01	MacCONKEY AGAR	2021-06	ENVIRONMENT	Community	environment-village environment	household swab	DaoE_BaYao		ACES101011
218	ACES101011T02	MacCONKEY AGAR	2021-06	ENVIRONMENT	Community	environment-village environment	household swab	DaoE_BaYao		ACES101011
219	ACES101011T03	MacCONKEY AGAR	2021-06	ENVIRONMENT	Community	environment-village environment	household swab	DaoE_BaYao		ACES101011
220	ACES101025T01	MacCONKEY AGAR	2021-06	ENVIRONMENT	Community	environment-village environment	household swab	DaoE_BaYao		ACES101025
221	ACES101025T02	MacCONKEY AGAR	2021-06	ENVIRONMENT	Community	environment-village environment	household swab	DaoE_BaYao		ACES101025
222	ACES101025T03	MacCONKEY AGAR	2021-06	ENVIRONMENT	Community	environment-village environment	household swab	DaoE_BaYao		ACES101025
223	ACES101027T01	MacCONKEY AGAR	2021-06	ENVIRONMENT	Community	environment-village environment	household swab	DaoE_BaYao		ACES101027
224	ACES101027T02	MacCONKEY AGAR	2021-06	ENVIRONMENT	Community	environment-village environment	household swab	DaoE_BaYao		ACES101027
225	ACES101027T03	MacCONKEY AGAR	2021-06	ENVIRONMENT	Community	environment-village environment	household swab	DaoE_BaYao		ACES101027
226	ACES101028T01	MacCONKEY AGAR	2021-06	ENVIRONMENT	Community	environment-village environment	household swab	DaoE_BaYao		ACES101028
227	ACES101028T02	MacCONKEY AGAR	2021-06	ENVIRONMENT	Community	environment-village environment	household swab	DaoE_BaYao		ACES101028
228	ACES101028T03	MacCONKEY AGAR	2021-06	ENVIRONMENT	Community	environment-village environment	household swab	DaoE_BaYao		ACES101028
229	ACES102027T01	MacCONKEY AGAR	2021-06	ENVIRONMENT	Community	environment-village environment	household swab	DaoE_BaiLiu		ACES102027
230	ACES102027T02	MacCONKEY AGAR	2021-06	ENVIRONMENT	Community	environment-village environment	household swab	DaoE_BaiLiu		ACES102027
231	ACES102027T03	MacCONKEY AGAR	2021-06	ENVIRONMENT	Community	environment-village environment	household swab	DaoE_BaiLiu		ACES102027
232	ACES103029T01	MacCONKEY AGAR	2021-06	ENVIRONMENT	Community	environment-village environment	household swab	DaoE_DaoQi		ACES103029
233	ACES103029T02	MacCONKEY AGAR	2021-06	ENVIRONMENT	Community	environment-village environment	household swab	DaoE_DaoQi		ACES103029
234	ACES103029T03	MacCONKEY AGAR	2021-06	ENVIRONMENT	Community	environment-village environment	household swab	DaoE_DaoQi		ACES103029
235	ACES103030T01	MacCONKEY AGAR	2021-06	ENVIRONMENT	Community	environment-village environment	household swab	DaoE_DaoQi		ACES103030
236	ACES103030T02	MacCONKEY AGAR	2021-06	ENVIRONMENT	Community	environment-village environment	household swab	DaoE_DaoQi		ACES103030
237	ACES103030T03	MacCONKEY AGAR	2021-06	ENVIRONMENT	Community	environment-village environment	household swab	DaoE_DaoQi		ACES103030
238	ACES103031T01	MacCONKEY AGAR	2021-06	ENVIRONMENT	Community	environment-village environment	household swab	DaoE_DaoQi		ACES103031
239	ACES103031T02	MacCONKEY AGAR	2021-06	ENVIRONMENT	Community	environment-village environment	household swab	DaoE_DaoQi		ACES103031
240	ACES103031T03	MacCONKEY AGAR	2021-06	ENVIRONMENT	Community	environment-village environment	household swab	DaoE_DaoQi		ACES103031
241	ACES103032T01	MacCONKEY AGAR	2021-06	ENVIRONMENT	Community	environment-village environment	household swab	DaoE_DaoQi		ACES103032
242	ACES103032T02	MacCONKEY AGAR	2021-06	ENVIRONMENT	Community	environment-village environment	household swab	DaoE_DaoQi		ACES103032
243	ACES103032T03	MacCONKEY AGAR	2021-06	ENVIRONMENT	Community	environment-village environment	household swab	DaoE_DaoQi		ACES103032
244	ACES103034T01	MacCONKEY AGAR	2021-06	ENVIRONMENT	Community	environment-village environment	household swab	DaoE_DaoQi		ACES103034
245	ACES103034T02	MacCONKEY AGAR	2021-06	ENVIRONMENT	Community	environment-village environment	household swab	DaoE_DaoQi		ACES103034
246	ACES103034T03	MacCONKEY AGAR	2021-06	ENVIRONMENT	Community	environment-village environment	household swab	DaoE_DaoQi		ACES103034
247	ACES104009T01	MacCONKEY AGAR	2021-06	ENVIRONMENT	Community	environment-village environment	household swab	DaoE_GanYin		ACES104009
248	ACES104009T02	MacCONKEY AGAR	2021-06	ENVIRONMENT	Community	environment-village environment	household swab	DaoE_GanYin		ACES104009
249	ACES104009T03	MacCONKEY AGAR	2021-06	ENVIRONMENT	Community	environment-village environment	household swab	DaoE_GanYin		ACES104009
250	ACES106012T01	MacCONKEY AGAR	2021-06	ENVIRONMENT	Community	environment-village environment	household swab	DaoE_KuangE		ACES106012
251	ACES106012T02	MacCONKEY AGAR	2021-06	ENVIRONMENT	Community	environment-village environment	household swab	DaoE_KuangE		ACES106012
252	ACES106012T03	MacCONKEY AGAR	2021-06	ENVIRONMENT	Community	environment-village environment	household swab	DaoE_KuangE		ACES106012
253	ACES106033T01	MacCONKEY AGAR	2021-06	ENVIRONMENT	Community	environment-village environment	household swab	DaoE_KuangE		ACES106033
254	ACES106033T02	MacCONKEY AGAR	2021-06	ENVIRONMENT	Community	environment-village environment	household swab	DaoE_KuangE		ACES106033
255	ACES106033T03	MacCONKEY AGAR	2021-06	ENVIRONMENT	Community	environment-village environment	household swab	DaoE_KuangE		ACES106033
256	ACES106034T01	MacCONKEY AGAR	2021-06	ENVIRONMENT	Community	environment-village environment	household swab	#N/A		ACES106034
257	ACES106034T02	MacCONKEY AGAR	2021-06	ENVIRONMENT	Community	environment-village environment	household swab	#N/A		ACES106034
258	ACES106034T03	MacCONKEY AGAR	2021-06	ENVIRONMENT	Community	environment-village environment	household swab	#N/A		ACES106034
259	ACES108015T01	MacCONKEY AGAR	2021-06	ENVIRONMENT	Community	environment-village environment	household swab	DaoE_LanLi		ACES108015
260	ACES108015T02	MacCONKEY AGAR	2021-06	ENVIRONMENT	Community	environment-village environment	household swab	DaoE_LanLi		ACES108015
261	ACES108015T03	MacCONKEY AGAR	2021-06	ENVIRONMENT	Community	environment-village environment	household swab	DaoE_LanLi		ACES108015
262	ACES108020T01	MacCONKEY AGAR	2021-06	ENVIRONMENT	Community	environment-village environment	household swab	DaoE_LanLi		ACES108020
263	ACES108020T02	MacCONKEY AGAR	2021-06	ENVIRONMENT	Community	environment-village environment	household swab	DaoE_LanLi		ACES108020
264	ACES108020T03	MacCONKEY AGAR	2021-06	ENVIRONMENT	Community	environment-village environment	household swab	DaoE_LanLi		ACES108020
265	ACES108025T01	MacCONKEY AGAR	2021-06	ENVIRONMENT	Community	environment-village environment	household swab	DaoE_LanLi		ACES108025
266	ACES108025T02	MacCONKEY AGAR	2021-06	ENVIRONMENT	Community	environment-village environment	household swab	DaoE_LanLi		ACES108025
267	ACES108025T03	MacCONKEY AGAR	2021-06	ENVIRONMENT	Community	environment-village environment	household swab	DaoE_LanLi		ACES108025
268	ACES108026T01	MacCONKEY AGAR	2021-06	ENVIRONMENT	Community	environment-village environment	household swab	DaoE_LanLi		ACES108026
269	ACES108026T02	MacCONKEY AGAR	2021-06	ENVIRONMENT	Community	environment-village environment	household swab	DaoE_LanLi		ACES108026
270	ACES108026T03	MacCONKEY AGAR	2021-06	ENVIRONMENT	Community	environment-village environment	household swab	DaoE_LanLi		ACES108026
271	ACES108027T01	MacCONKEY AGAR	2021-06	ENVIRONMENT	Community	environment-village environment	household swab	DaoE_LanLi		ACES108027
272	ACES108027T02	MacCONKEY AGAR	2021-06	ENVIRONMENT	Community	environment-village environment	household swab	DaoE_LanLi		ACES108027
273	ACES108027T03	MacCONKEY AGAR	2021-06	ENVIRONMENT	Community	environment-village environment	household swab	DaoE_LanLi		ACES108027
274	ACES109002T01	MacCONKEY AGAR	2021-06	ENVIRONMENT	Community	environment-village environment	household swab	DaoE_LongBian		ACES109002
275	ACES109002T02	MacCONKEY AGAR	2021-06	ENVIRONMENT	Community	environment-village environment	household swab	DaoE_LongBian		ACES109002
276	ACES109002T03	MacCONKEY AGAR	2021-06	ENVIRONMENT	Community	environment-village environment	household swab	DaoE_LongBian		ACES109002
277	ACES109006T02	MacCONKEY AGAR	2021-06	ENVIRONMENT	Community	environment-village environment	household swab	DaoE_LongBian		ACES109006
278	ACES109006T03	MacCONKEY AGAR	2021-06	ENVIRONMENT	Community	environment-village environment	household swab	DaoE_LongBian		ACES109006
279	ACES109007T01	MacCONKEY AGAR	2021-06	ENVIRONMENT	Community	environment-village environment	household swab	DaoE_LongBian		ACES109007
280	ACES109007T02	MacCONKEY AGAR	2021-06	ENVIRONMENT	Community	environment-village environment	household swab	DaoE_LongBian		ACES109007
281	ACES109007T03	MacCONKEY AGAR	2021-06	ENVIRONMENT	Community	environment-village environment	household swab	DaoE_LongBian		ACES109007
282	ACES109032T01	MacCONKEY AGAR	2021-06	ENVIRONMENT	Community	environment-village environment	household swab	DaoE_LongBian		ACES109032
283	ACES109032T02	MacCONKEY AGAR	2021-06	ENVIRONMENT	Community	environment-village environment	household swab	DaoE_LongBian		ACES109032
284	ACES109032T03	MacCONKEY AGAR	2021-06	ENVIRONMENT	Community	environment-village environment	household swab	DaoE_LongBian		ACES109032
285	ACES109033T01	MacCONKEY AGAR	2021-06	ENVIRONMENT	Community	environment-village environment	household swab	DaoE_LongBian		ACES109033
286	ACES109033T02	MacCONKEY AGAR	2021-06	ENVIRONMENT	Community	environment-village environment	household swab	DaoE_LongBian		ACES109033
287	ACES109033T03	MacCONKEY AGAR	2021-06	ENVIRONMENT	Community	environment-village environment	household swab	DaoE_LongBian		ACES109033
288	ACES109060T01	MacCONKEY AGAR	2021-06	ENVIRONMENT	Community	environment-village environment	household swab	DaoE_LongBian		ACES109060
289	ACES109060T02	MacCONKEY AGAR	2021-06	ENVIRONMENT	Community	environment-village environment	household swab	DaoE_LongBian		ACES109060
290	ACES109060T03	MacCONKEY AGAR	2021-06	ENVIRONMENT	Community	environment-village environment	household swab	DaoE_LongBian		ACES109060
291	ACES109065T01	MacCONKEY AGAR	2021-06	ENVIRONMENT	Community	environment-village environment	household swab	DaoE_LongBian		ACES109065
292	ACES109065T02	MacCONKEY AGAR	2021-06	ENVIRONMENT	Community	environment-village environment	household swab	DaoE_LongBian		ACES109065
293	ACES109065T03	MacCONKEY AGAR	2021-06	ENVIRONMENT	Community	environment-village environment	household swab	DaoE_LongBian		ACES109065
294	ACES109067T01	MacCONKEY AGAR	2021-06	ENVIRONMENT	Community	environment-village environment	household swab	DaoE_LongBian		ACES109067
295	ACES109067T02	MacCONKEY AGAR	2021-06	ENVIRONMENT	Community	environment-village environment	household swab	DaoE_LongBian		ACES109067
296	ACES109067T03	MacCONKEY AGAR	2021-06	ENVIRONMENT	Community	environment-village environment	household swab	DaoE_LongBian		ACES109067
297	ACES109078T01	MacCONKEY AGAR	2021-06	ENVIRONMENT	Community	environment-village environment	household swab	DaoE_LongBian		ACES109078
298	ACES109078T02	MacCONKEY AGAR	2021-06	ENVIRONMENT	Community	environment-village environment	household swab	DaoE_LongBian		ACES109078
299	ACES109078T03	MacCONKEY AGAR	2021-06	ENVIRONMENT	Community	environment-village environment	household swab	DaoE_LongBian		ACES109078
300	ACES109079T01	MacCONKEY AGAR	2021-06	ENVIRONMENT	Community	environment-village environment	household swab	DaoE_LongBian		ACES109079
301	ACES109079T02	MacCONKEY AGAR	2021-06	ENVIRONMENT	Community	environment-village environment	household swab	DaoE_LongBian		ACES109079
302	ACES109079T03	MacCONKEY AGAR	2021-06	ENVIRONMENT	Community	environment-village environment	household swab	DaoE_LongBian		ACES109079
303	ACES109084T01	MacCONKEY AGAR	2021-06	ENVIRONMENT	Community	environment-village environment	household swab	DaoE_LongBian		ACES109084
304	ACES109084T02	MacCONKEY AGAR	2021-06	ENVIRONMENT	Community	environment-village environment	household swab	DaoE_LongBian		ACES109084
305	ACES109084T03	MacCONKEY AGAR	2021-06	ENVIRONMENT	Community	environment-village environment	household swab	DaoE_LongBian		ACES109084
306	ACES109109T01	MacCONKEY AGAR	2021-06	ENVIRONMENT	Community	environment-village environment	household swab	DaoE_LongBian		ACES109109
307	ACES109109T02	MacCONKEY AGAR	2021-06	ENVIRONMENT	Community	environment-village environment	household swab	DaoE_LongBian		ACES109109
308	ACES109109T03	MacCONKEY AGAR	2021-06	ENVIRONMENT	Community	environment-village environment	household swab	DaoE_LongBian		ACES109109
309	ACES110028T01	MacCONKEY AGAR	2021-06	ENVIRONMENT	Community	environment-village environment	household swab	DaoE_LongJu		ACES110028
310	ACES110028T02	MacCONKEY AGAR	2021-06	ENVIRONMENT	Community	environment-village environment	household swab	DaoE_LongJu		ACES110028
311	ACES110028T03	MacCONKEY AGAR	2021-06	ENVIRONMENT	Community	environment-village environment	household swab	DaoE_LongJu		ACES110028
312	ACES110035T01	MacCONKEY AGAR	2021-06	ENVIRONMENT	Community	environment-village environment	household swab	DaoE_LongJu		ACES110035
313	ACES110035T02	MacCONKEY AGAR	2021-06	ENVIRONMENT	Community	environment-village environment	household swab	DaoE_LongJu		ACES110035
314	ACES110035T03	MacCONKEY AGAR	2021-06	ENVIRONMENT	Community	environment-village environment	household swab	DaoE_LongJu		ACES110035
315	ACES110041T01	MacCONKEY AGAR	2021-06	ENVIRONMENT	Community	environment-village environment	household swab	DaoE_LongJu		ACES110041
316	ACES110041T02	MacCONKEY AGAR	2021-06	ENVIRONMENT	Community	environment-village environment	household swab	DaoE_LongJu		ACES110041
317	ACES110041T03	MacCONKEY AGAR	2021-06	ENVIRONMENT	Community	environment-village environment	household swab	DaoE_LongJu		ACES110041
318	ACES110041-2T01	MacCONKEY AGAR	2021-06	ENVIRONMENT	Community	environment-village environment	household swab	DaoE_LongJu		ACES110041
319	ACES110041-2T02	MacCONKEY AGAR	2021-06	ENVIRONMENT	Community	environment-village environment	household swab	DaoE_LongJu		ACES110041
320	ACES110041-2T03	MacCONKEY AGAR	2021-06	ENVIRONMENT	Community	environment-village environment	household swab	DaoE_LongJu		ACES110041
321	ACES112043T01	MacCONKEY AGAR	2021-06	ENVIRONMENT	Community	environment-village environment	household swab	DaoE_NaCao		ACES112043
322	ACES112043T02	MacCONKEY AGAR	2021-06	ENVIRONMENT	Community	environment-village environment	household swab	DaoE_NaCao		ACES112043
323	ACES112043T03	MacCONKEY AGAR	2021-06	ENVIRONMENT	Community	environment-village environment	household swab	DaoE_NaCao		ACES112043
324	ACES112085T01	MacCONKEY AGAR	2021-06	ENVIRONMENT	Community	environment-village environment	household swab	DaoE_NaCao		ACES112085
325	ACES112085T02	MacCONKEY AGAR	2021-06	ENVIRONMENT	Community	environment-village environment	household swab	DaoE_NaCao		ACES112085
326	ACES112085T03	MacCONKEY AGAR	2021-06	ENVIRONMENT	Community	environment-village environment	household swab	DaoE_NaCao		ACES112085
327	ACES114030T01	MacCONKEY AGAR	2021-06	ENVIRONMENT	Community	environment-village environment	household swab	DaoE_PangLang		ACES114030
328	ACES114030T02	MacCONKEY AGAR	2021-06	ENVIRONMENT	Community	environment-village environment	household swab	DaoE_PangLang		ACES114030
329	ACES114030T03	MacCONKEY AGAR	2021-06	ENVIRONMENT	Community	environment-village environment	household swab	DaoE_PangLang		ACES114030
330	ACES115010T01	MacCONKEY AGAR	2021-06	ENVIRONMENT	Community	environment-village environment	household swab	DaoE_ShangPo		ACES115010
331	ACES115010T02	MacCONKEY AGAR	2021-06	ENVIRONMENT	Community	environment-village environment	household swab	DaoE_ShangPo		ACES115010
332	ACES115010T03	MacCONKEY AGAR	2021-06	ENVIRONMENT	Community	environment-village environment	household swab	DaoE_ShangPo		ACES115010
333	ACES115011T01	MacCONKEY AGAR	2021-06	ENVIRONMENT	Community	environment-village environment	household swab	DaoE_ShangPo		ACES115011
334	ACES115011T02	MacCONKEY AGAR	2021-06	ENVIRONMENT	Community	environment-village environment	household swab	DaoE_ShangPo		ACES115011
335	ACES115011T03	MacCONKEY AGAR	2021-06	ENVIRONMENT	Community	environment-village environment	household swab	DaoE_ShangPo		ACES115011
336	ACES115016T02	MacCONKEY AGAR	2021-06	ENVIRONMENT	Community	environment-village environment	household swab	DaoE_ShangPo		ACES115016
337	ACES115016T03	MacCONKEY AGAR	2021-06	ENVIRONMENT	Community	environment-village environment	household swab	DaoE_ShangPo		ACES115016
338	ACES116006T01	MacCONKEY AGAR	2021-06	ENVIRONMENT	Community	environment-village environment	household swab	DaoE_TangLang		ACES116006
339	ACES116006T02	MacCONKEY AGAR	2021-06	ENVIRONMENT	Community	environment-village environment	household swab	DaoE_TangLang		ACES116006
340	ACES116006T03	MacCONKEY AGAR	2021-06	ENVIRONMENT	Community	environment-village environment	household swab	DaoE_TangLang		ACES116006
341	ACES117007T01	MacCONKEY AGAR	2021-06	ENVIRONMENT	Community	environment-village environment	household swab	DaoE_XiaFu		ACES117007
342	ACES117007T02	MacCONKEY AGAR	2021-06	ENVIRONMENT	Community	environment-village environment	household swab	DaoE_XiaFu		ACES117007
343	ACES117007T03	MacCONKEY AGAR	2021-06	ENVIRONMENT	Community	environment-village environment	household swab	DaoE_XiaFu		ACES117007
344	ACES117016T01	MacCONKEY AGAR	2021-06	ENVIRONMENT	Community	environment-village environment	household swab	DaoE_XiaFu		ACES117016
345	ACES117016T02	MacCONKEY AGAR	2021-06	ENVIRONMENT	Community	environment-village environment	household swab	DaoE_XiaFu		ACES117016
346	ACES117016T03	MacCONKEY AGAR	2021-06	ENVIRONMENT	Community	environment-village environment	household swab	DaoE_XiaFu		ACES117016
347	ACES117017T01	MacCONKEY AGAR	2021-06	ENVIRONMENT	Community	environment-village environment	household swab	DaoE_XiaFu		ACES117017
348	ACES117017T02	MacCONKEY AGAR	2021-06	ENVIRONMENT	Community	environment-village environment	household swab	DaoE_XiaFu		ACES117017
349	ACES117017T03	MacCONKEY AGAR	2021-06	ENVIRONMENT	Community	environment-village environment	household swab	DaoE_XiaFu		ACES117017
350	ACES117026T01	MacCONKEY AGAR	2021-06	ENVIRONMENT	Community	environment-village environment	household swab	DaoE_XiaFu		ACES117026
351	ACES117026T02	MacCONKEY AGAR	2021-06	ENVIRONMENT	Community	environment-village environment	household swab	DaoE_XiaFu		ACES117026
352	ACES117026T03	MacCONKEY AGAR	2021-06	ENVIRONMENT	Community	environment-village environment	household swab	DaoE_XiaFu		ACES117026
353	ACES117030T01	MacCONKEY AGAR	2021-06	ENVIRONMENT	Community	environment-village environment	household swab	DaoE_XiaFu		ACES117030
354	ACES117030T02	MacCONKEY AGAR	2021-06	ENVIRONMENT	Community	environment-village environment	household swab	DaoE_XiaFu		ACES117030
355	ACES117030T03	MacCONKEY AGAR	2021-06	ENVIRONMENT	Community	environment-village environment	household swab	DaoE_XiaFu		ACES117030
356	ACES117036T01	MacCONKEY AGAR	2021-06	ENVIRONMENT	Community	environment-village environment	household swab	DaoE_XiaFu		ACES117036
357	ACES117036T02	MacCONKEY AGAR	2021-06	ENVIRONMENT	Community	environment-village environment	household swab	DaoE_XiaFu		ACES117036
358	ACES117036T03	MacCONKEY AGAR	2021-06	ENVIRONMENT	Community	environment-village environment	household swab	DaoE_XiaFu		ACES117036
359	ACES117037T01	MacCONKEY AGAR	2021-06	ENVIRONMENT	Community	environment-village environment	household swab	DaoE_XiaFu		ACES117037
360	ACES117037T02	MacCONKEY AGAR	2021-06	ENVIRONMENT	Community	environment-village environment	household swab	DaoE_XiaFu		ACES117037
361	ACES117037T03	MacCONKEY AGAR	2021-06	ENVIRONMENT	Community	environment-village environment	household swab	DaoE_XiaFu		ACES117037
362	ACES117039T01	MacCONKEY AGAR	2021-06	ENVIRONMENT	Community	environment-village environment	household swab	DaoE_XiaFu		ACES117039
363	ACES117039T02	MacCONKEY AGAR	2021-06	ENVIRONMENT	Community	environment-village environment	household swab	DaoE_XiaFu		ACES117039
364	ACES117039T03	MacCONKEY AGAR	2021-06	ENVIRONMENT	Community	environment-village environment	household swab	DaoE_XiaFu		ACES117039
365	ACES117040T01	MacCONKEY AGAR	2021-06	ENVIRONMENT	Community	environment-village environment	household swab	#N/A		ACES117040
366	ACES117040T02	MacCONKEY AGAR	2021-06	ENVIRONMENT	Community	environment-village environment	household swab	#N/A		ACES117040
367	ACES117040T03	MacCONKEY AGAR	2021-06	ENVIRONMENT	Community	environment-village environment	household swab	#N/A		ACES117040
368	ACES117046T01	MacCONKEY AGAR	2021-06	ENVIRONMENT	Community	environment-village environment	household swab	DaoE_XiaFu		ACES117046
369	ACES117046T02	MacCONKEY AGAR	2021-06	ENVIRONMENT	Community	environment-village environment	household swab	DaoE_XiaFu		ACES117046
370	ACES117046T03	MacCONKEY AGAR	2021-06	ENVIRONMENT	Community	environment-village environment	household swab	DaoE_XiaFu		ACES117046
371	ACES117049T01	MacCONKEY AGAR	2021-06	ENVIRONMENT	Community	environment-village environment	household swab	DaoE_XiaFu		ACES117049
372	ACES117049T02	MacCONKEY AGAR	2021-06	ENVIRONMENT	Community	environment-village environment	household swab	DaoE_XiaFu		ACES117049
373	ACES117049T03	MacCONKEY AGAR	2021-06	ENVIRONMENT	Community	environment-village environment	household swab	DaoE_XiaFu		ACES117049
374	ACES117050T1	MacCONKEY AGAR	2021-06	ENVIRONMENT	Community	environment-village environment	household swab	DaoE_XiaFu		ACES117050
375	ACES117050T2	MacCONKEY AGAR	2021-06	ENVIRONMENT	Community	environment-village environment	household swab	DaoE_XiaFu		ACES117050
376	ACES117050T3	MacCONKEY AGAR	2021-06	ENVIRONMENT	Community	environment-village environment	household swab	DaoE_XiaFu		ACES117050
377	ACES118035T01	MacCONKEY AGAR	2021-06	ENVIRONMENT	Community	environment-village environment	household swab	DaoE_ZhuGao		ACES118035
378	ACES118035T02	MacCONKEY AGAR	2021-06	ENVIRONMENT	Community	environment-village environment	household swab	DaoE_ZhuGao		ACES118035
379	ACES118035T03	MacCONKEY AGAR	2021-06	ENVIRONMENT	Community	environment-village environment	household swab	DaoE_ZhuGao		ACES118035
380	ACES201001T01	MacCONKEY AGAR	2021-06	ENVIRONMENT	Community	environment-village environment	household swab	XianCao_BanJiu		ACES201001
381	ACES201001T02	MacCONKEY AGAR	2021-06	ENVIRONMENT	Community	environment-village environment	household swab	XianCao_BanJiu		ACES201001
382	ACES201001T03	MacCONKEY AGAR	2021-06	ENVIRONMENT	Community	environment-village environment	household swab	XianCao_BanJiu		ACES201001
383	ACES201010T01	MacCONKEY AGAR	2021-06	ENVIRONMENT	Community	environment-village environment	household swab	XianCao_BanJiu		ACES201010
384	ACES201010T02	MacCONKEY AGAR	2021-06	ENVIRONMENT	Community	environment-village environment	household swab	XianCao_BanJiu		ACES201010
385	ACES201010T03	MacCONKEY AGAR	2021-06	ENVIRONMENT	Community	environment-village environment	household swab	XianCao_BanJiu		ACES201010
386	ACES201019T01	MacCONKEY AGAR	2021-06	ENVIRONMENT	Community	environment-village environment	household swab	XianCao_BanJiu		ACES201019
387	ACES201019T02	MacCONKEY AGAR	2021-06	ENVIRONMENT	Community	environment-village environment	household swab	XianCao_BanJiu		ACES201019
388	ACES201019T03	MacCONKEY AGAR	2021-06	ENVIRONMENT	Community	environment-village environment	household swab	XianCao_BanJiu		ACES201019
389	ACES201025T01	MacCONKEY AGAR	2021-06	ENVIRONMENT	Community	environment-village environment	household swab	XianCao_BanJiu		ACES201025
390	ACES201025T02	MacCONKEY AGAR	2021-06	ENVIRONMENT	Community	environment-village environment	household swab	XianCao_BanJiu		ACES201025
391	ACES201025T03	MacCONKEY AGAR	2021-06	ENVIRONMENT	Community	environment-village environment	household swab	XianCao_BanJiu		ACES201025
392	ACES201030T01	MacCONKEY AGAR	2021-06	ENVIRONMENT	Community	environment-village environment	household swab	XianCao_BanJiu		ACES201030
393	ACES201030T02	MacCONKEY AGAR	2021-06	ENVIRONMENT	Community	environment-village environment	household swab	XianCao_BanJiu		ACES201030
394	ACES201030T03	MacCONKEY AGAR	2021-06	ENVIRONMENT	Community	environment-village environment	household swab	XianCao_BanJiu		ACES201030
395	ACES201031T01	MacCONKEY AGAR	2021-06	ENVIRONMENT	Community	environment-village environment	household swab	XianCao_BanJiu		ACES201031
396	ACES201031T02	MacCONKEY AGAR	2021-06	ENVIRONMENT	Community	environment-village environment	household swab	XianCao_BanJiu		ACES201031
397	ACES201031T03	MacCONKEY AGAR	2021-06	ENVIRONMENT	Community	environment-village environment	household swab	XianCao_BanJiu		ACES201031
398	ACES201034T01	MacCONKEY AGAR	2021-06	ENVIRONMENT	Community	environment-village environment	household swab	XianCao_BanJiu		ACES201034
399	ACES201034T02	MacCONKEY AGAR	2021-06	ENVIRONMENT	Community	environment-village environment	household swab	XianCao_BanJiu		ACES201034
400	ACES201034T03	MacCONKEY AGAR	2021-06	ENVIRONMENT	Community	environment-village environment	household swab	XianCao_BanJiu		ACES201034
401	ACES201036T01	MacCONKEY AGAR	2021-06	ENVIRONMENT	Community	environment-village environment	household swab	XianCao_BanJiu		ACES201036
402	ACES201036T02	MacCONKEY AGAR	2021-06	ENVIRONMENT	Community	environment-village environment	household swab	XianCao_BanJiu		ACES201036
403	ACES201036T03	MacCONKEY AGAR	2021-06	ENVIRONMENT	Community	environment-village environment	household swab	XianCao_BanJiu		ACES201036
404	ACES201044T01	MacCONKEY AGAR	2021-06	ENVIRONMENT	Community	environment-village environment	household swab	XianCao_BanJiu		ACES201044
405	ACES201044T02	MacCONKEY AGAR	2021-06	ENVIRONMENT	Community	environment-village environment	household swab	XianCao_BanJiu		ACES201044
406	ACES201044T03	MacCONKEY AGAR	2021-06	ENVIRONMENT	Community	environment-village environment	household swab	XianCao_BanJiu		ACES201044
407	ACES201053T01	MacCONKEY AGAR	2021-06	ENVIRONMENT	Community	environment-village environment	household swab	XianCao_BanJiu		ACES201053
408	ACES201053T02	MacCONKEY AGAR	2021-06	ENVIRONMENT	Community	environment-village environment	household swab	XianCao_BanJiu		ACES201053
409	ACES201053T03	MacCONKEY AGAR	2021-06	ENVIRONMENT	Community	environment-village environment	household swab	XianCao_BanJiu		ACES201053
410	ACES201060T01	MacCONKEY AGAR	2021-06	ENVIRONMENT	Community	environment-village environment	household swab	XianCao_BanJiu		ACES201060
411	ACES201060T02	MacCONKEY AGAR	2021-06	ENVIRONMENT	Community	environment-village environment	household swab	XianCao_BanJiu		ACES201060
412	ACES201060T03	MacCONKEY AGAR	2021-06	ENVIRONMENT	Community	environment-village environment	household swab	XianCao_BanJiu		ACES201060
413	ACES201067T01	MacCONKEY AGAR	2021-06	ENVIRONMENT	Community	environment-village environment	household swab	XianCao_BanJiu		ACES201067
414	ACES201067T02	MacCONKEY AGAR	2021-06	ENVIRONMENT	Community	environment-village environment	household swab	XianCao_BanJiu		ACES201067
415	ACES201067T03	MacCONKEY AGAR	2021-06	ENVIRONMENT	Community	environment-village environment	household swab	XianCao_BanJiu		ACES201067
416	ACES201072T01	MacCONKEY AGAR	2021-06	ENVIRONMENT	Community	environment-village environment	household swab	XianCao_BanJiu		ACES201072
417	ACES201072T02	MacCONKEY AGAR	2021-06	ENVIRONMENT	Community	environment-village environment	household swab	XianCao_BanJiu		ACES201072
418	ACES201072T03	MacCONKEY AGAR	2021-06	ENVIRONMENT	Community	environment-village environment	household swab	XianCao_BanJiu		ACES201072
419	ACES201084T01	MacCONKEY AGAR	2021-06	ENVIRONMENT	Community	environment-village environment	household swab	XianCao_BanJiu		ACES201084
420	ACES201084T02	MacCONKEY AGAR	2021-06	ENVIRONMENT	Community	environment-village environment	household swab	XianCao_BanJiu		ACES201084
421	ACES201084T03	MacCONKEY AGAR	2021-06	ENVIRONMENT	Community	environment-village environment	household swab	XianCao_BanJiu		ACES201084
422	ACES201085T01	MacCONKEY AGAR	2021-06	ENVIRONMENT	Community	environment-village environment	household swab	XianCao_BanJiu		ACES201085
423	ACES201085T02	MacCONKEY AGAR	2021-06	ENVIRONMENT	Community	environment-village environment	household swab	XianCao_BanJiu		ACES201085
424	ACES201085T03	MacCONKEY AGAR	2021-06	ENVIRONMENT	Community	environment-village environment	household swab	XianCao_BanJiu		ACES201085
425	ACES201086T01	MacCONKEY AGAR	2021-06	ENVIRONMENT	Community	environment-village environment	household swab	XianCao_BanJiu		ACES201086
426	ACES201086T02	MacCONKEY AGAR	2021-06	ENVIRONMENT	Community	environment-village environment	household swab	XianCao_BanJiu		ACES201086
427	ACES201086T03	MacCONKEY AGAR	2021-06	ENVIRONMENT	Community	environment-village environment	household swab	XianCao_BanJiu		ACES201086
428	ACES201089T01	MacCONKEY AGAR	2021-06	ENVIRONMENT	Community	environment-village environment	household swab	XianCao_BanJiu		ACES201089
429	ACES201089T02	MacCONKEY AGAR	2021-06	ENVIRONMENT	Community	environment-village environment	household swab	XianCao_BanJiu		ACES201089
430	ACES201089T03	MacCONKEY AGAR	2021-06	ENVIRONMENT	Community	environment-village environment	household swab	XianCao_BanJiu		ACES201089
431	ACES201091T01	MacCONKEY AGAR	2021-06	ENVIRONMENT	Community	environment-village environment	household swab	XianCao_BanJiu		ACES201091
432	ACES201091T02	MacCONKEY AGAR	2021-06	ENVIRONMENT	Community	environment-village environment	household swab	XianCao_BanJiu		ACES201091
433	ACES201091T03	MacCONKEY AGAR	2021-06	ENVIRONMENT	Community	environment-village environment	household swab	XianCao_BanJiu		ACES201091
434	ACES201092T01	MacCONKEY AGAR	2021-06	ENVIRONMENT	Community	environment-village environment	household swab	XianCao_BanJiu		ACES201092
435	ACES201092T02	MacCONKEY AGAR	2021-06	ENVIRONMENT	Community	environment-village environment	household swab	XianCao_BanJiu		ACES201092
436	ACES201092T03	MacCONKEY AGAR	2021-06	ENVIRONMENT	Community	environment-village environment	household swab	XianCao_BanJiu		ACES201092
437	ACES201130T01	MacCONKEY AGAR	2021-06	ENVIRONMENT	Community	environment-village environment	household swab	XianCao_BanJiu		ACES201130
438	ACES201130T02	MacCONKEY AGAR	2021-06	ENVIRONMENT	Community	environment-village environment	household swab	XianCao_BanJiu		ACES201130
439	ACES201130T03	MacCONKEY AGAR	2021-06	ENVIRONMENT	Community	environment-village environment	household swab	XianCao_BanJiu		ACES201130
440	ACES201147T01	MacCONKEY AGAR	2021-06	ENVIRONMENT	Community	environment-village environment	household swab	XianCao_BanJiu		ACES201147
441	ACES201147T02	MacCONKEY AGAR	2021-06	ENVIRONMENT	Community	environment-village environment	household swab	XianCao_BanJiu		ACES201147
442	ACES201147T03	MacCONKEY AGAR	2021-06	ENVIRONMENT	Community	environment-village environment	household swab	XianCao_BanJiu		ACES201147
443	ACES202004T01	MacCONKEY AGAR	2021-06	ENVIRONMENT	Community	environment-village environment	household swab	XianCao_BanXiong		ACES202004
444	ACES202004T02	MacCONKEY AGAR	2021-06	ENVIRONMENT	Community	environment-village environment	household swab	XianCao_BanXiong		ACES202004
445	ACES202004T03	MacCONKEY AGAR	2021-06	ENVIRONMENT	Community	environment-village environment	household swab	XianCao_BanXiong		ACES202004
446	ACES202017T01	MacCONKEY AGAR	2021-06	ENVIRONMENT	Community	environment-village environment	household swab	XianCao_BanXiong		ACES202017
447	ACES202017T02	MacCONKEY AGAR	2021-06	ENVIRONMENT	Community	environment-village environment	household swab	XianCao_BanXiong		ACES202017
448	ACES202017T03	MacCONKEY AGAR	2021-06	ENVIRONMENT	Community	environment-village environment	household swab	XianCao_BanXiong		ACES202017
449	ACES202043T01	MacCONKEY AGAR	2021-06	ENVIRONMENT	Community	environment-village environment	household swab	XianCao_BanXiong		ACES202043
450	ACES202043T02	MacCONKEY AGAR	2021-06	ENVIRONMENT	Community	environment-village environment	household swab	XianCao_BanXiong		ACES202043
451	ACES202043T03	MacCONKEY AGAR	2021-06	ENVIRONMENT	Community	environment-village environment	household swab	XianCao_BanXiong		ACES202043
452	ACES202047T01	MacCONKEY AGAR	2021-06	ENVIRONMENT	Community	environment-village environment	household swab	XianCao_BanXiong		ACES202047
453	ACES202047T02	MacCONKEY AGAR	2021-06	ENVIRONMENT	Community	environment-village environment	household swab	XianCao_BanXiong		ACES202047
454	ACES202047T03	MacCONKEY AGAR	2021-06	ENVIRONMENT	Community	environment-village environment	household swab	XianCao_BanXiong		ACES202047
455	ACES202049T01	MacCONKEY AGAR	2021-06	ENVIRONMENT	Community	environment-village environment	household swab	XianCao_BanXiong		ACES202049
456	ACES202049T02	MacCONKEY AGAR	2021-06	ENVIRONMENT	Community	environment-village environment	household swab	XianCao_BanXiong		ACES202049
457	ACES202049T03	MacCONKEY AGAR	2021-06	ENVIRONMENT	Community	environment-village environment	household swab	XianCao_BanXiong		ACES202049
458	ACES202066T01	MacCONKEY AGAR	2021-06	ENVIRONMENT	Community	environment-village environment	household swab	XianCao_BanXiong		ACES202066
459	ACES202066T02	MacCONKEY AGAR	2021-06	ENVIRONMENT	Community	environment-village environment	household swab	XianCao_BanXiong		ACES202066
460	ACES202066T03	MacCONKEY AGAR	2021-06	ENVIRONMENT	Community	environment-village environment	household swab	XianCao_BanXiong		ACES202066
461	ACES202078T01	MacCONKEY AGAR	2021-06	ENVIRONMENT	Community	environment-village environment	household swab	XianCao_BanXiong		ACES202078
462	ACES202078T02	MacCONKEY AGAR	2021-06	ENVIRONMENT	Community	environment-village environment	household swab	XianCao_BanXiong		ACES202078
463	ACES202078T03	MacCONKEY AGAR	2021-06	ENVIRONMENT	Community	environment-village environment	household swab	XianCao_BanXiong		ACES202078
464	ACES202080T01	MacCONKEY AGAR	2021-06	ENVIRONMENT	Community	environment-village environment	household swab	XianCao_BanXiong		ACES202080
465	ACES202080T02	MacCONKEY AGAR	2021-06	ENVIRONMENT	Community	environment-village environment	household swab	XianCao_BanXiong		ACES202080
466	ACES202080T03	MacCONKEY AGAR	2021-06	ENVIRONMENT	Community	environment-village environment	household swab	XianCao_BanXiong		ACES202080
467	ACES202081T01	MacCONKEY AGAR	2021-06	ENVIRONMENT	Community	environment-village environment	household swab	#N/A		ACES202081
468	ACES202081T02	MacCONKEY AGAR	2021-06	ENVIRONMENT	Community	environment-village environment	household swab	#N/A		ACES202081
469	ACES202081T03	MacCONKEY AGAR	2021-06	ENVIRONMENT	Community	environment-village environment	household swab	#N/A		ACES202081
470	ACES202082T01	MacCONKEY AGAR	2021-06	ENVIRONMENT	Community	environment-village environment	household swab	XianCao_BanXiong		ACES202082
471	ACES202082T02	MacCONKEY AGAR	2021-06	ENVIRONMENT	Community	environment-village environment	household swab	XianCao_BanXiong		ACES202082
472	ACES202082T03	MacCONKEY AGAR	2021-06	ENVIRONMENT	Community	environment-village environment	household swab	XianCao_BanXiong		ACES202082
473	ACES202085T01	MacCONKEY AGAR	2021-06	ENVIRONMENT	Community	environment-village environment	household swab	XianCao_BanXiong		ACES202085
474	ACES202085T02	MacCONKEY AGAR	2021-06	ENVIRONMENT	Community	environment-village environment	household swab	XianCao_BanXiong		ACES202085
475	ACES202085T03	MacCONKEY AGAR	2021-06	ENVIRONMENT	Community	environment-village environment	household swab	XianCao_BanXiong		ACES202085
476	ACES202111T01	MacCONKEY AGAR	2021-06	ENVIRONMENT	Community	environment-village environment	household swab	XianCao_BanXiong		ACES202111
477	ACES202111T02	MacCONKEY AGAR	2021-06	ENVIRONMENT	Community	environment-village environment	household swab	XianCao_BanXiong		ACES202111
478	ACES202111T03	MacCONKEY AGAR	2021-06	ENVIRONMENT	Community	environment-village environment	household swab	XianCao_BanXiong		ACES202111
479	ACES203001T01	MacCONKEY AGAR	2021-06	ENVIRONMENT	Community	environment-village environment	household swab	XianCao_DongFang		ACES203001
480	ACES203001T02	MacCONKEY AGAR	2021-06	ENVIRONMENT	Community	environment-village environment	household swab	XianCao_DongFang		ACES203001
481	ACES203001T03	MacCONKEY AGAR	2021-06	ENVIRONMENT	Community	environment-village environment	household swab	XianCao_DongFang		ACES203001
482	ACES203004T01	MacCONKEY AGAR	2021-06	ENVIRONMENT	Community	environment-village environment	household swab	XianCao_DongFang		ACES203004
483	ACES203004T02	MacCONKEY AGAR	2021-06	ENVIRONMENT	Community	environment-village environment	household swab	XianCao_DongFang		ACES203004
484	ACES203004T03	MacCONKEY AGAR	2021-06	ENVIRONMENT	Community	environment-village environment	household swab	XianCao_DongFang		ACES203004
485	ACES203008T01	MacCONKEY AGAR	2021-06	ENVIRONMENT	Community	environment-village environment	household swab	XianCao_DongFang		ACES203008
486	ACES203008T02	MacCONKEY AGAR	2021-06	ENVIRONMENT	Community	environment-village environment	household swab	XianCao_DongFang		ACES203008
487	ACES203008T03	MacCONKEY AGAR	2021-06	ENVIRONMENT	Community	environment-village environment	household swab	XianCao_DongFang		ACES203008
488	ACES203021T01	MacCONKEY AGAR	2021-06	ENVIRONMENT	Community	environment-village environment	household swab	XianCao_DongFang		ACES203021
489	ACES203021T02	MacCONKEY AGAR	2021-06	ENVIRONMENT	Community	environment-village environment	household swab	XianCao_DongFang		ACES203021
490	ACES203021T03	MacCONKEY AGAR	2021-06	ENVIRONMENT	Community	environment-village environment	household swab	XianCao_DongFang		ACES203021
491	ACES203022T01	MacCONKEY AGAR	2021-06	ENVIRONMENT	Community	environment-village environment	household swab	XianCao_DongFang		ACES203022
492	ACES203022T02	MacCONKEY AGAR	2021-06	ENVIRONMENT	Community	environment-village environment	household swab	XianCao_DongFang		ACES203022
493	ACES203022T03	MacCONKEY AGAR	2021-06	ENVIRONMENT	Community	environment-village environment	household swab	XianCao_DongFang		ACES203022
494	ACES203023T01	MacCONKEY AGAR	2021-06	ENVIRONMENT	Community	environment-village environment	household swab	XianCao_DongFang		ACES203023
495	ACES203023T02	MacCONKEY AGAR	2021-06	ENVIRONMENT	Community	environment-village environment	household swab	XianCao_DongFang		ACES203023
496	ACES203023T03	MacCONKEY AGAR	2021-06	ENVIRONMENT	Community	environment-village environment	household swab	XianCao_DongFang		ACES203023
497	ACES203027T01	MacCONKEY AGAR	2021-06	ENVIRONMENT	Community	environment-village environment	household swab	XianCao_DongFang		ACES203027
498	ACES203027T02	MacCONKEY AGAR	2021-06	ENVIRONMENT	Community	environment-village environment	household swab	XianCao_DongFang		ACES203027
499	ACES203027T03	MacCONKEY AGAR	2021-06	ENVIRONMENT	Community	environment-village environment	household swab	XianCao_DongFang		ACES203027
500	ACES203035T01	MacCONKEY AGAR	2021-06	ENVIRONMENT	Community	environment-village environment	household swab	XianCao_DongFang		ACES203035
501	ACES203035T02	MacCONKEY AGAR	2021-06	ENVIRONMENT	Community	environment-village environment	household swab	XianCao_DongFang		ACES203035
502	ACES203035T03	MacCONKEY AGAR	2021-06	ENVIRONMENT	Community	environment-village environment	household swab	XianCao_DongFang		ACES203035
503	ACES203045T01	MacCONKEY AGAR	2021-06	ENVIRONMENT	Community	environment-village environment	household swab	XianCao_DongFang		ACES203045
504	ACES203045T02	MacCONKEY AGAR	2021-06	ENVIRONMENT	Community	environment-village environment	household swab	XianCao_DongFang		ACES203045
505	ACES203045T03	MacCONKEY AGAR	2021-06	ENVIRONMENT	Community	environment-village environment	household swab	XianCao_DongFang		ACES203045
506	ACES203062T01	MacCONKEY AGAR	2021-06	ENVIRONMENT	Community	environment-village environment	household swab	XianCao_DongFang		ACES203062
507	ACES203062T02	MacCONKEY AGAR	2021-06	ENVIRONMENT	Community	environment-village environment	household swab	XianCao_DongFang		ACES203062
508	ACES203062T03	MacCONKEY AGAR	2021-06	ENVIRONMENT	Community	environment-village environment	household swab	XianCao_DongFang		ACES203062
509	ACES212018T02	MacCONKEY AGAR	2021-06	ENVIRONMENT	Community	environment-village environment	household swab	XianCao_ShangHui		ACES212018
510	ACES212018T03	MacCONKEY AGAR	2021-06	ENVIRONMENT	Community	environment-village environment	household swab	XianCao_ShangHui		ACES212018
511	ACES101007	MacCONKEY AGAR	2021-06	ENVIRONMENT	Community	environment-village environment	tap water			ACES101007
512	ACES101011	MacCONKEY AGAR	2021-06	ENVIRONMENT	Community	environment-village environment	tap water			ACES101011
513	ACES101025	MacCONKEY AGAR	2021-06	ENVIRONMENT	Community	environment-village environment	tap water			ACES101025
514	ACES101027	MacCONKEY AGAR	2021-06	ENVIRONMENT	Community	environment-village environment	tap water			ACES101027
515	ACES101028	MacCONKEY AGAR	2021-06	ENVIRONMENT	Community	environment-village environment	tap water			ACES101028
516	ACES102027	MacCONKEY AGAR	2021-06	ENVIRONMENT	Community	environment-village environment	tap water			ACES102027
517	ACES103029	MacCONKEY AGAR	2021-06	ENVIRONMENT	Community	environment-village environment	tap water			ACES103029
518	ACES103030	MacCONKEY AGAR	2021-06	ENVIRONMENT	Community	environment-village environment	tap water			ACES103030
519	ACES103032	MacCONKEY AGAR	2021-06	ENVIRONMENT	Community	environment-village environment	tap water			ACES103032
520	ACES103034	MacCONKEY AGAR	2021-06	ENVIRONMENT	Community	environment-village environment	tap water			ACES103034
521	ACES104009	MacCONKEY AGAR	2021-06	ENVIRONMENT	Community	environment-village environment	tap water			ACES104009
522	ACES106012	MacCONKEY AGAR	2021-06	ENVIRONMENT	Community	environment-village environment	tap water			ACES106012
523	ACES106033	MacCONKEY AGAR	2021-06	ENVIRONMENT	Community	environment-village environment	tap water			ACES106033
524	ACES108015	MacCONKEY AGAR	2021-06	ENVIRONMENT	Community	environment-village environment	tap water			ACES108015
525	ACES108020	MacCONKEY AGAR	2021-06	ENVIRONMENT	Community	environment-village environment	tap water			ACES108020
526	ACES108025	MacCONKEY AGAR	2021-06	ENVIRONMENT	Community	environment-village environment	tap water			ACES108025
527	ACES108026	MacCONKEY AGAR	2021-06	ENVIRONMENT	Community	environment-village environment	tap water			ACES108026
528	ACES108027	MacCONKEY AGAR	2021-06	ENVIRONMENT	Community	environment-village environment	tap water			ACES108027
529	ACES109002	MacCONKEY AGAR	2021-06	ENVIRONMENT	Community	environment-village environment	tap water			ACES109002
530	ACES109006	MacCONKEY AGAR	2021-06	ENVIRONMENT	Community	environment-village environment	tap water			ACES109006
531	ACES109007	MacCONKEY AGAR	2021-06	ENVIRONMENT	Community	environment-village environment	tap water			ACES109007
532	ACES109032	MacCONKEY AGAR	2021-06	ENVIRONMENT	Community	environment-village environment	tap water			ACES109032
533	ACES109033	MacCONKEY AGAR	2021-06	ENVIRONMENT	Community	environment-village environment	tap water			ACES109033
534	ACES109060	MacCONKEY AGAR	2021-06	ENVIRONMENT	Community	environment-village environment	tap water			ACES109060
535	ACES109065	MacCONKEY AGAR	2021-06	ENVIRONMENT	Community	environment-village environment	tap water			ACES109065
536	ACES109067	MacCONKEY AGAR	2021-06	ENVIRONMENT	Community	environment-village environment	tap water			ACES109067
537	ACES109078	MacCONKEY AGAR	2021-06	ENVIRONMENT	Community	environment-village environment	tap water			ACES109078
538	ACES109079	MacCONKEY AGAR	2021-06	ENVIRONMENT	Community	environment-village environment	tap water			ACES109079
539	ACES109084	MacCONKEY AGAR	2021-06	ENVIRONMENT	Community	environment-village environment	tap water			ACES109084
540	ACES109109	MacCONKEY AGAR	2021-06	ENVIRONMENT	Community	environment-village environment	tap water			ACES109109
541	ACES110028	MacCONKEY AGAR	2021-06	ENVIRONMENT	Community	environment-village environment	tap water			ACES110028
542	ACES110035	MacCONKEY AGAR	2021-06	ENVIRONMENT	Community	environment-village environment	tap water			ACES110035
543	ACES110041	MacCONKEY AGAR	2021-06	ENVIRONMENT	Community	environment-village environment	tap water			ACES110041
544	ACES110101	MacCONKEY AGAR	2021-06	ENVIRONMENT	Community	environment-village environment	tap water			ACES110101
545	ACES112043	MacCONKEY AGAR	2021-06	ENVIRONMENT	Community	environment-village environment	tap water			ACES112043
546	ACES112085	MacCONKEY AGAR	2021-06	ENVIRONMENT	Community	environment-village environment	tap water			ACES112085
547	ACES114030	MacCONKEY AGAR	2021-06	ENVIRONMENT	Community	environment-village environment	tap water			ACES114030
548	ACES115010	MacCONKEY AGAR	2021-06	ENVIRONMENT	Community	environment-village environment	tap water			ACES115010
549	ACES115011	MacCONKEY AGAR	2021-06	ENVIRONMENT	Community	environment-village environment	tap water			ACES115011
550	ACES115016	MacCONKEY AGAR	2021-06	ENVIRONMENT	Community	environment-village environment	tap water			ACES115016
551	ACES116006	MacCONKEY AGAR	2021-06	ENVIRONMENT	Community	environment-village environment	tap water			ACES116006
552	ACES117007	MacCONKEY AGAR	2021-06	ENVIRONMENT	Community	environment-village environment	tap water			ACES117007
553	ACES117016	MacCONKEY AGAR	2021-06	ENVIRONMENT	Community	environment-village environment	tap water			ACES117016
554	ACES117018	MacCONKEY AGAR	2021-06	ENVIRONMENT	Community	environment-village environment	tap water			ACES117018
555	ACES117017	MacCONKEY AGAR	2021-06	ENVIRONMENT	Community	environment-village environment	tap water			ACES117017
556	ACES117030	MacCONKEY AGAR	2021-06	ENVIRONMENT	Community	environment-village environment	tap water			ACES117030
557	ACES117036	MacCONKEY AGAR	2021-06	ENVIRONMENT	Community	environment-village environment	tap water			ACES117036
558	ACES117037	MacCONKEY AGAR	2021-06	ENVIRONMENT	Community	environment-village environment	tap water			ACES117037
559	ACES117038	MacCONKEY AGAR	2021-06	ENVIRONMENT	Community	environment-village environment	tap water			ACES117038
560	ACES117039	MacCONKEY AGAR	2021-06	ENVIRONMENT	Community	environment-village environment	tap water			ACES117039
561	ACES117046	MacCONKEY AGAR	2021-06	ENVIRONMENT	Community	environment-village environment	tap water			ACES117046
562	ACES117049	MacCONKEY AGAR	2021-06	ENVIRONMENT	Community	environment-village environment	tap water			ACES117049
563	ACES117050	MacCONKEY AGAR	2021-06	ENVIRONMENT	Community	environment-village environment	tap water			ACES117050
564	ACES118035	MacCONKEY AGAR	2021-06	ENVIRONMENT	Community	environment-village environment	tap water			ACES118035
565	ACES201001	MacCONKEY AGAR	2021-06	ENVIRONMENT	Community	environment-village environment	tap water			ACES201001
566	ACES201010	MacCONKEY AGAR	2021-06	ENVIRONMENT	Community	environment-village environment	tap water			ACES201010
567	ACES201019	MacCONKEY AGAR	2021-06	ENVIRONMENT	Community	environment-village environment	tap water			ACES201019
568	ACES201025	MacCONKEY AGAR	2021-06	ENVIRONMENT	Community	environment-village environment	tap water			ACES201025
569	ACES201030	MacCONKEY AGAR	2021-06	ENVIRONMENT	Community	environment-village environment	tap water			ACES201030
570	ACES201031	MacCONKEY AGAR	2021-06	ENVIRONMENT	Community	environment-village environment	tap water			ACES201031
571	ACES201034	MacCONKEY AGAR	2021-06	ENVIRONMENT	Community	environment-village environment	tap water			ACES201034
572	ACES201044	MacCONKEY AGAR	2021-06	ENVIRONMENT	Community	environment-village environment	tap water			ACES201044
573	ACES201053	MacCONKEY AGAR	2021-06	ENVIRONMENT	Community	environment-village environment	tap water			ACES201053
574	ACES201060	MacCONKEY AGAR	2021-06	ENVIRONMENT	Community	environment-village environment	tap water			ACES201060
575	ACES201067	MacCONKEY AGAR	2021-06	ENVIRONMENT	Community	environment-village environment	tap water			ACES201067
576	ACES201072	MacCONKEY AGAR	2021-06	ENVIRONMENT	Community	environment-village environment	tap water			ACES201072
577	ACES201084	MacCONKEY AGAR	2021-06	ENVIRONMENT	Community	environment-village environment	tap water			ACES201084
578	ACES201085	MacCONKEY AGAR	2021-06	ENVIRONMENT	Community	environment-village environment	tap water			ACES201085
579	ACES201086	MacCONKEY AGAR	2021-06	ENVIRONMENT	Community	environment-village environment	tap water			ACES201086
580	ACES201089	MacCONKEY AGAR	2021-06	ENVIRONMENT	Community	environment-village environment	tap water			ACES201089
581	ACES201091	MacCONKEY AGAR	2021-06	ENVIRONMENT	Community	environment-village environment	tap water			ACES201091
582	ACES201092	MacCONKEY AGAR	2021-06	ENVIRONMENT	Community	environment-village environment	tap water			ACES201092
583	ACES201130	MacCONKEY AGAR	2021-06	ENVIRONMENT	Community	environment-village environment	tap water			ACES201130
584	ACES201147	MacCONKEY AGAR	2021-06	ENVIRONMENT	Community	environment-village environment	tap water			ACES201147
585	ACES202004	MacCONKEY AGAR	2021-06	ENVIRONMENT	Community	environment-village environment	tap water			ACES202004
586	ACES202017	MacCONKEY AGAR	2021-06	ENVIRONMENT	Community	environment-village environment	tap water			ACES202017
587	ACES202043	MacCONKEY AGAR	2021-06	ENVIRONMENT	Community	environment-village environment	tap water			ACES202043
588	ACES202047	MacCONKEY AGAR	2021-06	ENVIRONMENT	Community	environment-village environment	tap water			ACES202047
589	ACES202049	MacCONKEY AGAR	2021-06	ENVIRONMENT	Community	environment-village environment	tap water			ACES202049
590	ACES202066	MacCONKEY AGAR	2021-06	ENVIRONMENT	Community	environment-village environment	tap water			ACES202066
591	ACES202078	MacCONKEY AGAR	2021-06	ENVIRONMENT	Community	environment-village environment	tap water			ACES202078
592	ACES202080	MacCONKEY AGAR	2021-06	ENVIRONMENT	Community	environment-village environment	tap water			ACES202080
593	ACES202082	MacCONKEY AGAR	2021-06	ENVIRONMENT	Community	environment-village environment	tap water			ACES202082
594	ACES202085	MacCONKEY AGAR	2021-06	ENVIRONMENT	Community	environment-village environment	tap water			ACES202085
595	ACES202111	MacCONKEY AGAR	2021-06	ENVIRONMENT	Community	environment-village environment	tap water			ACES202111
596	ACES203001	MacCONKEY AGAR	2021-06	ENVIRONMENT	Community	environment-village environment	tap water			ACES203001
597	ACES203004	MacCONKEY AGAR	2021-06	ENVIRONMENT	Community	environment-village environment	tap water			ACES203004
598	ACES203021	MacCONKEY AGAR	2021-06	ENVIRONMENT	Community	environment-village environment	tap water			ACES203021
599	ACES203022	MacCONKEY AGAR	2021-06	ENVIRONMENT	Community	environment-village environment	tap water			ACES203022
600	ACES203023	MacCONKEY AGAR	2021-06	ENVIRONMENT	Community	environment-village environment	tap water			ACES203023
601	ACES203027	MacCONKEY AGAR	2021-06	ENVIRONMENT	Community	environment-village environment	tap water			ACES203027
602	ACES203035	MacCONKEY AGAR	2021-06	ENVIRONMENT	Community	environment-village environment	tap water			ACES203035
603	ACES203045	MacCONKEY AGAR	2021-06	ENVIRONMENT	Community	environment-village environment	tap water			ACES203045
604	ACES212018	MacCONKEY AGAR	2021-06	ENVIRONMENT	Community	environment-village environment	tap water			ACES212018
605	ACES101S01	MacCONKEY AGAR	2021-06	ENVIRONMENT	Community	environment-village environment	soil
606	ACES101S02	MacCONKEY AGAR	2021-06	ENVIRONMENT	Community	environment-village environment	soil
607	ACES101S03	MacCONKEY AGAR	2021-06	ENVIRONMENT	Community	environment-village environment	soil
608	ACES101S04	MacCONKEY AGAR	2021-06	ENVIRONMENT	Community	environment-village environment	soil
609	ACES103S01	MacCONKEY AGAR	2021-06	ENVIRONMENT	Community	environment-village environment	soil
610	ACES103S02	MacCONKEY AGAR	2021-06	ENVIRONMENT	Community	environment-village environment	soil
611	ACES103S03	MacCONKEY AGAR	2021-06	ENVIRONMENT	Community	environment-village environment	soil
612	ACES103S04	MacCONKEY AGAR	2021-06	ENVIRONMENT	Community	environment-village environment	soil
613	ACES103S05	MacCONKEY AGAR	2021-06	ENVIRONMENT	Community	environment-village environment	soil
614	ACES103S06	MacCONKEY AGAR	2021-06	ENVIRONMENT	Community	environment-village environment	soil
615	ACES104S01	MacCONKEY AGAR	2021-06	ENVIRONMENT	Community	environment-village environment	soil
616	ACES104S02	MacCONKEY AGAR	2021-06	ENVIRONMENT	Community	environment-village environment	soil
617	ACES104S03	MacCONKEY AGAR	2021-06	ENVIRONMENT	Community	environment-village environment	soil
618	ACES105S01	MacCONKEY AGAR	2021-06	ENVIRONMENT	Community	environment-village environment	soil
619	ACES105S02	MacCONKEY AGAR	2021-06	ENVIRONMENT	Community	environment-village environment	soil
620	ACES105S03	MacCONKEY AGAR	2021-06	ENVIRONMENT	Community	environment-village environment	soil
621	ACES108S01	MacCONKEY AGAR	2021-06	ENVIRONMENT	Community	environment-village environment	soil
622	ACES108S02	MacCONKEY AGAR	2021-06	ENVIRONMENT	Community	environment-village environment	soil
623	ACES108S03	MacCONKEY AGAR	2021-06	ENVIRONMENT	Community	environment-village environment	soil
624	ACES109S01	MacCONKEY AGAR	2021-06	ENVIRONMENT	Community	environment-village environment	soil
625	ACES109S02	MacCONKEY AGAR	2021-06	ENVIRONMENT	Community	environment-village environment	soil
626	ACES109S03	MacCONKEY AGAR	2021-06	ENVIRONMENT	Community	environment-village environment	soil
627	ACES109S04	MacCONKEY AGAR	2021-06	ENVIRONMENT	Community	environment-village environment	soil
628	ACES109S05	MacCONKEY AGAR	2021-06	ENVIRONMENT	Community	environment-village environment	soil
629	ACES109S06	MacCONKEY AGAR	2021-06	ENVIRONMENT	Community	environment-village environment	soil
630	ACES110S01	MacCONKEY AGAR	2021-06	ENVIRONMENT	Community	environment-village environment	soil
631	ACES110S02	MacCONKEY AGAR	2021-06	ENVIRONMENT	Community	environment-village environment	soil
632	ACES114S01	MacCONKEY AGAR	2021-06	ENVIRONMENT	Community	environment-village environment	soil
633	ACES114S02	MacCONKEY AGAR	2021-06	ENVIRONMENT	Community	environment-village environment	soil
634	ACES114S03	MacCONKEY AGAR	2021-06	ENVIRONMENT	Community	environment-village environment	soil
635	ACES115S01	MacCONKEY AGAR	2021-06	ENVIRONMENT	Community	environment-village environment	soil
636	ACES115S02	MacCONKEY AGAR	2021-06	ENVIRONMENT	Community	environment-village environment	soil
637	ACES116S01	MacCONKEY AGAR	2021-06	ENVIRONMENT	Community	environment-village environment	soil
638	ACES116S02	MacCONKEY AGAR	2021-06	ENVIRONMENT	Community	environment-village environment	soil
639	ACES116S03	MacCONKEY AGAR	2021-06	ENVIRONMENT	Community	environment-village environment	soil
640	ACES116S04	MacCONKEY AGAR	2021-06	ENVIRONMENT	Community	environment-village environment	soil
641	ACES117S01	MacCONKEY AGAR	2021-06	ENVIRONMENT	Community	environment-village environment	soil
642	ACES117S02	MacCONKEY AGAR	2021-06	ENVIRONMENT	Community	environment-village environment	soil
643	ACES117S03	MacCONKEY AGAR	2021-06	ENVIRONMENT	Community	environment-village environment	soil
644	ACES117S04	MacCONKEY AGAR	2021-06	ENVIRONMENT	Community	environment-village environment	soil
645	ACES117S05	MacCONKEY AGAR	2021-06	ENVIRONMENT	Community	environment-village environment	soil
646	ACES117S06	MacCONKEY AGAR	2021-06	ENVIRONMENT	Community	environment-village environment	soil
647	ACES117S07	MacCONKEY AGAR	2021-06	ENVIRONMENT	Community	environment-village environment	soil
648	ACES117S08	MacCONKEY AGAR	2021-06	ENVIRONMENT	Community	environment-village environment	soil
649	ACES117S09	MacCONKEY AGAR	2021-06	ENVIRONMENT	Community	environment-village environment	soil
650	ACES117S10	MacCONKEY AGAR	2021-06	ENVIRONMENT	Community	environment-village environment	soil
651	ACES117S11	MacCONKEY AGAR	2021-06	ENVIRONMENT	Community	environment-village environment	soil
652	ACES117S12	MacCONKEY AGAR	2021-06	ENVIRONMENT	Community	environment-village environment	soil
653	ACES117S13	MacCONKEY AGAR	2021-06	ENVIRONMENT	Community	environment-village environment	soil
654	ACES117S14	MacCONKEY AGAR	2021-06	ENVIRONMENT	Community	environment-village environment	soil
655	ACES117S15	MacCONKEY AGAR	2021-06	ENVIRONMENT	Community	environment-village environment	soil
656	ACES117S16	MacCONKEY AGAR	2021-06	ENVIRONMENT	Community	environment-village environment	soil
657	ACES118S01	MacCONKEY AGAR	2021-06	ENVIRONMENT	Community	environment-village environment	soil
658	ACES118S02	MacCONKEY AGAR	2021-06	ENVIRONMENT	Community	environment-village environment	soil
659	ACES118S03	MacCONKEY AGAR	2021-06	ENVIRONMENT	Community	environment-village environment	soil
660	ACES118S04	MacCONKEY AGAR	2021-06	ENVIRONMENT	Community	environment-village environment	soil
661	ACES118S05	MacCONKEY AGAR	2021-06	ENVIRONMENT	Community	environment-village environment	soil
662	ACES201S01	MacCONKEY AGAR	2021-06	ENVIRONMENT	Community	environment-village environment	soil
663	ACES201S02	MacCONKEY AGAR	2021-06	ENVIRONMENT	Community	environment-village environment	soil
664	ACES201S03	MacCONKEY AGAR	2021-06	ENVIRONMENT	Community	environment-village environment	soil
665	ACES201S04	MacCONKEY AGAR	2021-06	ENVIRONMENT	Community	environment-village environment	soil
666	ACES201S05	MacCONKEY AGAR	2021-06	ENVIRONMENT	Community	environment-village environment	soil
667	ACES202S01	MacCONKEY AGAR	2021-06	ENVIRONMENT	Community	environment-village environment	soil
668	ACES202S02	MacCONKEY AGAR	2021-06	ENVIRONMENT	Community	environment-village environment	soil
669	ACES202S03	MacCONKEY AGAR	2021-06	ENVIRONMENT	Community	environment-village environment	soil
670	ACES202S04	MacCONKEY AGAR	2021-06	ENVIRONMENT	Community	environment-village environment	soil
671	ACES202S05	MacCONKEY AGAR	2021-06	ENVIRONMENT	Community	environment-village environment	soil
672	ACES202S06	MacCONKEY AGAR	2021-06	ENVIRONMENT	Community	environment-village environment	soil
673	ACES202S07	MacCONKEY AGAR	2021-06	ENVIRONMENT	Community	environment-village environment	soil
674	ACES202S08	MacCONKEY AGAR	2021-06	ENVIRONMENT	Community	environment-village environment	soil
675	ACES203S02	MacCONKEY AGAR	2021-06	ENVIRONMENT	Community	environment-village environment	soil
676	ACES212S01	MacCONKEY AGAR	2021-06	ENVIRONMENT	Community	environment-village environment	soil
677	ACES212S02	MacCONKEY AGAR	2021-06	ENVIRONMENT	Community	environment-village environment	soil
678	ACES212S03	MacCONKEY AGAR	2021-06	ENVIRONMENT	Community	environment-village environment	soil
679	ACES00S01	MacCONKEY AGAR	2021-06	ENVIRONMENT	Community	environment-village environment	soil
680	ACES00S04	MacCONKEY AGAR	2021-06	ENVIRONMENT	Community	environment-village environment	soil
681	ACESpond	MacCONKEY AGAR	2021-06	ENVIRONMENT	Community	environment-village environment	water
682	ACES00W02	MacCONKEY AGAR	2021-06	ENVIRONMENT	Community	environment-village environment	water
683	ACES101W04	MacCONKEY AGAR	2021-06	ENVIRONMENT	Community	environment-village environment	water
684	ACES101W07	MacCONKEY AGAR	2021-06	ENVIRONMENT	Community	environment-village environment	water
685	ACES103W01	MacCONKEY AGAR	2021-06	ENVIRONMENT	Community	environment-village environment	water
686	ACES103W02	MacCONKEY AGAR	2021-06	ENVIRONMENT	Community	environment-village environment	water
687	ACES103W03	MacCONKEY AGAR	2021-06	ENVIRONMENT	Community	environment-village environment	water
688	ACES103W04	MacCONKEY AGAR	2021-06	ENVIRONMENT	Community	environment-village environment	water
689	ACES104W01	MacCONKEY AGAR	2021-06	ENVIRONMENT	Community	environment-village environment	water
690	ACES104W02	MacCONKEY AGAR	2021-06	ENVIRONMENT	Community	environment-village environment	water
691	ACES105W01	MacCONKEY AGAR	2021-06	ENVIRONMENT	Community	environment-village environment	water
692	ACES105W03	MacCONKEY AGAR	2021-06	ENVIRONMENT	Community	environment-village environment	water
693	ACES108W01	MacCONKEY AGAR	2021-06	ENVIRONMENT	Community	environment-village environment	water
694	ACES108W02	MacCONKEY AGAR	2021-06	ENVIRONMENT	Community	environment-village environment	water
695	ACES108W03	MacCONKEY AGAR	2021-06	ENVIRONMENT	Community	environment-village environment	water
696	ACES109W04	MacCONKEY AGAR	2021-06	ENVIRONMENT	Community	environment-village environment	water
697	ACES109W05	MacCONKEY AGAR	2021-06	ENVIRONMENT	Community	environment-village environment	water
698	ACES109W06	MacCONKEY AGAR	2021-06	ENVIRONMENT	Community	environment-village environment	water
699	ACES109W07	MacCONKEY AGAR	2021-06	ENVIRONMENT	Community	environment-village environment	water
700	ACES110W02	MacCONKEY AGAR	2021-06	ENVIRONMENT	Community	environment-village environment	water
701	ACES114W01	MacCONKEY AGAR	2021-06	ENVIRONMENT	Community	environment-village environment	water
702	ACES114W02	MacCONKEY AGAR	2021-06	ENVIRONMENT	Community	environment-village environment	water
703	ACES114W03	MacCONKEY AGAR	2021-06	ENVIRONMENT	Community	environment-village environment	water
704	ACES114W04	MacCONKEY AGAR	2021-06	ENVIRONMENT	Community	environment-village environment	water
705	ACES115W01	MacCONKEY AGAR	2021-06	ENVIRONMENT	Community	environment-village environment	water
706	ACES115W02	MacCONKEY AGAR	2021-06	ENVIRONMENT	Community	environment-village environment	water
707	ACES116W01	MacCONKEY AGAR	2021-06	ENVIRONMENT	Community	environment-village environment	water
708	ACES116W02	MacCONKEY AGAR	2021-06	ENVIRONMENT	Community	environment-village environment	water
709	ACES117W01	MacCONKEY AGAR	2021-06	ENVIRONMENT	Community	environment-village environment	water
710	ACES117W02	MacCONKEY AGAR	2021-06	ENVIRONMENT	Community	environment-village environment	water
711	ACES117W03	MacCONKEY AGAR	2021-06	ENVIRONMENT	Community	environment-village environment	water
712	ACES117W04	MacCONKEY AGAR	2021-06	ENVIRONMENT	Community	environment-village environment	water
713	ACES117W05	MacCONKEY AGAR	2021-06	ENVIRONMENT	Community	environment-village environment	water
714	ACES117W06	MacCONKEY AGAR	2021-06	ENVIRONMENT	Community	environment-village environment	water
715	ACES118W01	MacCONKEY AGAR	2021-06	ENVIRONMENT	Community	environment-village environment	water
716	ACES118W02	MacCONKEY AGAR	2021-06	ENVIRONMENT	Community	environment-village environment	water
717	ACES118W03	MacCONKEY AGAR	2021-06	ENVIRONMENT	Community	environment-village environment	water
718	ACES118W05	MacCONKEY AGAR	2021-06	ENVIRONMENT	Community	environment-village environment	water
719	ACES201W01	MacCONKEY AGAR	2021-06	ENVIRONMENT	Community	environment-village environment	water
720	ACES201W02	MacCONKEY AGAR	2021-06	ENVIRONMENT	Community	environment-village environment	water
721	ACES201W03	MacCONKEY AGAR	2021-06	ENVIRONMENT	Community	environment-village environment	water
722	ACES202W01	MacCONKEY AGAR	2021-06	ENVIRONMENT	Community	environment-village environment	water
723	ACES202W02	MacCONKEY AGAR	2021-06	ENVIRONMENT	Community	environment-village environment	water
724	ACES202W03	MacCONKEY AGAR	2021-06	ENVIRONMENT	Community	environment-village environment	water
725	ACES202W04	MacCONKEY AGAR	2021-06	ENVIRONMENT	Community	environment-village environment	water
726	ACES202W06	MacCONKEY AGAR	2021-06	ENVIRONMENT	Community	environment-village environment	water
727	ACES202W07	MacCONKEY AGAR	2021-06	ENVIRONMENT	Community	environment-village environment	water
728	ACES202W08-1	MacCONKEY AGAR	2021-06	ENVIRONMENT	Community	environment-village environment	water
729	ACES202W08-2	MacCONKEY AGAR	2021-06	ENVIRONMENT	Community	environment-village environment	water
730	ACES203W01	MacCONKEY AGAR	2021-06	ENVIRONMENT	Community	environment-village environment	water
731	ACES203W02	MacCONKEY AGAR	2021-06	ENVIRONMENT	Community	environment-village environment	water
732	ACES203W03	MacCONKEY AGAR	2021-06	ENVIRONMENT	Community	environment-village environment	water
733	ACES203W04	MacCONKEY AGAR	2021-06	ENVIRONMENT	Community	environment-village environment	water
734	ACES203W05	MacCONKEY AGAR	2021-06	ENVIRONMENT	Community	environment-village environment	water
735	ACES203W06	MacCONKEY AGAR	2021-06	ENVIRONMENT	Community	environment-village environment	water
736	ACES203W07	MacCONKEY AGAR	2021-06	ENVIRONMENT	Community	environment-village environment	water
737	ACES212W01	MacCONKEY AGAR	2021-06	ENVIRONMENT	Community	environment-village environment	water
738	ACES212W02	MacCONKEY AGAR	2021-06	ENVIRONMENT	Community	environment-village environment	water
739	ACES212W03	MacCONKEY AGAR	2021-06	ENVIRONMENT	Community	environment-village environment	water
740	ACES101T01	MacCONKEY AGAR	2021-06	ENVIRONMENT	Community	environment-village environment	plant
741	ACES101T02	MacCONKEY AGAR	2021-06	ENVIRONMENT	Community	environment-village environment	plant
742	ACES101T03	MacCONKEY AGAR	2021-06	ENVIRONMENT	Community	environment-village environment	plant
743	ACES101T04	MacCONKEY AGAR	2021-06	ENVIRONMENT	Community	environment-village environment	plant
744	ACES103T01	MacCONKEY AGAR	2021-06	ENVIRONMENT	Community	environment-village environment	plant
745	ACES103T02	MacCONKEY AGAR	2021-06	ENVIRONMENT	Community	environment-village environment	plant
746	ACES105T01	MacCONKEY AGAR	2021-06	ENVIRONMENT	Community	environment-village environment	plant
747	ACES105T02	MacCONKEY AGAR	2021-06	ENVIRONMENT	Community	environment-village environment	plant
748	ACES108T01	MacCONKEY AGAR	2021-06	ENVIRONMENT	Community	environment-village environment	plant
749	ACES109T01	MacCONKEY AGAR	2021-06	ENVIRONMENT	Community	environment-village environment	plant
750	ACES109T02	MacCONKEY AGAR	2021-06	ENVIRONMENT	Community	environment-village environment	plant
751	ACES109T03	MacCONKEY AGAR	2021-06	ENVIRONMENT	Community	environment-village environment	plant
752	ACES109T04	MacCONKEY AGAR	2021-06	ENVIRONMENT	Community	environment-village environment	plant
753	ACES109T05	MacCONKEY AGAR	2021-06	ENVIRONMENT	Community	environment-village environment	plant
754	ACES109T06	MacCONKEY AGAR	2021-06	ENVIRONMENT	Community	environment-village environment	plant
755	ACES110T01	MacCONKEY AGAR	2021-06	ENVIRONMENT	Community	environment-village environment	plant
756	ACES110T02	MacCONKEY AGAR	2021-06	ENVIRONMENT	Community	environment-village environment	plant
757	ACES114T01	MacCONKEY AGAR	2021-06	ENVIRONMENT	Community	environment-village environment	plant
758	ACES115T01	MacCONKEY AGAR	2021-06	ENVIRONMENT	Community	environment-village environment	plant
759	ACES115T02	MacCONKEY AGAR	2021-06	ENVIRONMENT	Community	environment-village environment	plant
760	ACES116T01	MacCONKEY AGAR	2021-06	ENVIRONMENT	Community	environment-village environment	plant
761	ACES117T01	MacCONKEY AGAR	2021-06	ENVIRONMENT	Community	environment-village environment	plant
762	ACES117T02	MacCONKEY AGAR	2021-06	ENVIRONMENT	Community	environment-village environment	plant
763	ACES117T03	MacCONKEY AGAR	2021-06	ENVIRONMENT	Community	environment-village environment	plant
764	ACES117T04	MacCONKEY AGAR	2021-06	ENVIRONMENT	Community	environment-village environment	plant
765	ACES117T05	MacCONKEY AGAR	2021-06	ENVIRONMENT	Community	environment-village environment	plant
766	ACES117T06	MacCONKEY AGAR	2021-06	ENVIRONMENT	Community	environment-village environment	plant
767	ACES117T07	MacCONKEY AGAR	2021-06	ENVIRONMENT	Community	environment-village environment	plant
768	ACES117T08	MacCONKEY AGAR	2021-06	ENVIRONMENT	Community	environment-village environment	plant
769	ACES117T09	MacCONKEY AGAR	2021-06	ENVIRONMENT	Community	environment-village environment	plant
770	ACES117T10	MacCONKEY AGAR	2021-06	ENVIRONMENT	Community	environment-village environment	plant
771	ACES117T11	MacCONKEY AGAR	2021-06	ENVIRONMENT	Community	environment-village environment	plant
772	ACES117T12	MacCONKEY AGAR	2021-06	ENVIRONMENT	Community	environment-village environment	plant
773	ACES117T13	MacCONKEY AGAR	2021-06	ENVIRONMENT	Community	environment-village environment	plant
774	ACES118T01	MacCONKEY AGAR	2021-06	ENVIRONMENT	Community	environment-village environment	plant
775	ACES118T02	MacCONKEY AGAR	2021-06	ENVIRONMENT	Community	environment-village environment	plant
776	ACES118T03	MacCONKEY AGAR	2021-06	ENVIRONMENT	Community	environment-village environment	plant
777	ACES118T04	MacCONKEY AGAR	2021-06	ENVIRONMENT	Community	environment-village environment	plant
778	ACES118T05	MacCONKEY AGAR	2021-06	ENVIRONMENT	Community	environment-village environment	plant
779	ACES201T01	MacCONKEY AGAR	2021-06	ENVIRONMENT	Community	environment-village environment	plant
780	ACES201T03	MacCONKEY AGAR	2021-06	ENVIRONMENT	Community	environment-village environment	plant
781	ACES202T01	MacCONKEY AGAR	2021-06	ENVIRONMENT	Community	environment-village environment	plant
782	ACES202T02	MacCONKEY AGAR	2021-06	ENVIRONMENT	Community	environment-village environment	plant
783	ACES202T03	MacCONKEY AGAR	2021-06	ENVIRONMENT	Community	environment-village environment	plant
784	ACES202T04	MacCONKEY AGAR	2021-06	ENVIRONMENT	Community	environment-village environment	plant
785	ACES202T05	MacCONKEY AGAR	2021-06	ENVIRONMENT	Community	environment-village environment	plant
786	ACES202T06	MacCONKEY AGAR	2021-06	ENVIRONMENT	Community	environment-village environment	plant
787	ACES212T01	MacCONKEY AGAR	2021-06	ENVIRONMENT	Community	environment-village environment	plant
788	ACES212T02	MacCONKEY AGAR	2021-06	ENVIRONMENT	Community	environment-village environment	plant
789	ACES212T04	MacCONKEY AGAR	2021-06	ENVIRONMENT	Community	environment-village environment	plant
790	ACES00T01	MacCONKEY AGAR	2021-06	ENVIRONMENT	Community	environment-village environment	plant
791	ACES00T02	MacCONKEY AGAR	2021-06	ENVIRONMENT	Community	environment-village environment	plant
792	ACES00T04	MacCONKEY AGAR	2021-06	ENVIRONMENT	Community	environment-village environment	plant
793	ACESmacai1	MacCONKEY AGAR	2021-06	ENVIRONMENT	Community	environment-village food	vegetable
794	ACESmacai2	MacCONKEY AGAR	2021-06	ENVIRONMENT	Community	environment-village food	vegetable
795	ACESmacai3	MacCONKEY AGAR	2021-06	ENVIRONMENT	Community	environment-village food	vegetable
796	ACESmacai4	MacCONKEY AGAR	2021-06	ENVIRONMENT	Community	environment-village food	vegetable
797	ACESmacai5	MacCONKEY AGAR	2021-06	ENVIRONMENT	Community	environment-village food	vegetable
798	ACESjiecai1	MacCONKEY AGAR	2021-06	ENVIRONMENT	Community	environment-village food	vegetable
799	ACESjiecai2	MacCONKEY AGAR	2021-06	ENVIRONMENT	Community	environment-village food	vegetable
800	ACESjiecai3	MacCONKEY AGAR	2021-06	ENVIRONMENT	Community	environment-village food	vegetable
801	ACESjiecai4	MacCONKEY AGAR	2021-06	ENVIRONMENT	Community	environment-village food	vegetable
802	ACESjiecai5	MacCONKEY AGAR	2021-06	ENVIRONMENT	Community	environment-village food	vegetable
803	ACESjiecai6	MacCONKEY AGAR	2021-06	ENVIRONMENT	Community	environment-village food	vegetable
804	ACESjiecai7	MacCONKEY AGAR	2021-06	ENVIRONMENT	Community	environment-village food	vegetable
805	ACESkongxincai1	MacCONKEY AGAR	2021-06	ENVIRONMENT	Community	environment-village food	vegetable
806	ACESkongxincai2	MacCONKEY AGAR	2021-06	ENVIRONMENT	Community	environment-village food	vegetable
807	ACESkongxincai3	MacCONKEY AGAR	2021-06	ENVIRONMENT	Community	environment-village food	vegetable
808	ACESkongxincai4	MacCONKEY AGAR	2021-06	ENVIRONMENT	Community	environment-village food	vegetable
809	ACESkongxincai5	MacCONKEY AGAR	2021-06	ENVIRONMENT	Community	environment-village food	vegetable
810	ACESkongxincai6	MacCONKEY AGAR	2021-06	ENVIRONMENT	Community	environment-village food	vegetable
811	ACESkongxincai7	MacCONKEY AGAR	2021-06	ENVIRONMENT	Community	environment-village food	vegetable
812	ACESkongxincai8	MacCONKEY AGAR	2021-06	ENVIRONMENT	Community	environment-village food	vegetable
813	ACESkongxincai9	MacCONKEY AGAR	2021-06	ENVIRONMENT	Community	environment-village food	vegetable
814	ACESkongxincai10	MacCONKEY AGAR	2021-06	ENVIRONMENT	Community	environment-village food	vegetable
815	ACEScaixin1	MacCONKEY AGAR	2021-06	ENVIRONMENT	Community	environment-village food	vegetable
816	ACEScaixin2	MacCONKEY AGAR	2021-06	ENVIRONMENT	Community	environment-village food	vegetable
817	ACEScaixin3	MacCONKEY AGAR	2021-06	ENVIRONMENT	Community	environment-village food	vegetable
818	ACEScaixin4	MacCONKEY AGAR	2021-06	ENVIRONMENT	Community	environment-village food	vegetable
819	ACEScaixin5	MacCONKEY AGAR	2021-06	ENVIRONMENT	Community	environment-village food	vegetable
820	ACEScaixin6	MacCONKEY AGAR	2021-06	ENVIRONMENT	Community	environment-village food	vegetable
821	ACEScaixin7	MacCONKEY AGAR	2021-06	ENVIRONMENT	Community	environment-village food	vegetable
822	ACESnanguamiao1	MacCONKEY AGAR	2021-06	ENVIRONMENT	Community	environment-village food	vegetable
823	ACESnanguamiao2	MacCONKEY AGAR	2021-06	ENVIRONMENT	Community	environment-village food	vegetable
824	ACESnanguamiao3	MacCONKEY AGAR	2021-06	ENVIRONMENT	Community	environment-village food	vegetable
825	ACESnanguamiao4	MacCONKEY AGAR	2021-06	ENVIRONMENT	Community	environment-village food	vegetable
826	ACESnanguamiao5	MacCONKEY AGAR	2021-06	ENVIRONMENT	Community	environment-village food	vegetable
827	ACESnanguamiao6	MacCONKEY AGAR	2021-06	ENVIRONMENT	Community	environment-village food	vegetable
828	ACESnanguamiao7	MacCONKEY AGAR	2021-06	ENVIRONMENT	Community	environment-village food	vegetable
829	ACESfanshuteng1	MacCONKEY AGAR	2021-06	ENVIRONMENT	Community	environment-village food	vegetable
830	ACESfanshuteng2	MacCONKEY AGAR	2021-06	ENVIRONMENT	Community	environment-village food	vegetable
831	ACESfanshuteng3	MacCONKEY AGAR	2021-06	ENVIRONMENT	Community	environment-village food	vegetable
832	ACESfanshuteng4	MacCONKEY AGAR	2021-06	ENVIRONMENT	Community	environment-village food	vegetable
833	ACESfanshuteng5	MacCONKEY AGAR	2021-06	ENVIRONMENT	Community	environment-village food	vegetable
834	ACESfanshuteng6	MacCONKEY AGAR	2021-06	ENVIRONMENT	Community	environment-village food	vegetable
835	ACESxiaobaicai	MacCONKEY AGAR	2021-06	ENVIRONMENT	Community	environment-village food	vegetable
836	ACESgangdou	MacCONKEY AGAR	2021-06	ENVIRONMENT	Community	environment-village food	vegetable
837	ACESfoushou	MacCONKEY AGAR	2021-06	ENVIRONMENT	Community	environment-village food	vegetable
838	ACESchicken1	MacCONKEY AGAR	2021-06	ENVIRONMENT	Community	environment-village food	meat
839	ACESchicken2	MacCONKEY AGAR	2021-06	ENVIRONMENT	Community	environment-village food	meat
840	ACESchicken3	MacCONKEY AGAR	2021-06	ENVIRONMENT	Community	environment-village food	meat
841	ACESchicken4	MacCONKEY AGAR	2021-06	ENVIRONMENT	Community	environment-village food	meat
842	ACESchicken5	MacCONKEY AGAR	2021-06	ENVIRONMENT	Community	environment-village food	meat
843	ACESchicken6	MacCONKEY AGAR	2021-06	ENVIRONMENT	Community	environment-village food	meat
844	ACESchicken7	MacCONKEY AGAR	2021-06	ENVIRONMENT	Community	environment-village food	meat
845	ACESchicken8	MacCONKEY AGAR	2021-06	ENVIRONMENT	Community	environment-village food	meat
846	ACESchicken9	MacCONKEY AGAR	2021-06	ENVIRONMENT	Community	environment-village food	meat
847	ACESchicken10	MacCONKEY AGAR	2021-06	ENVIRONMENT	Community	environment-village food	meat
848	ACESchicken11	MacCONKEY AGAR	2021-06	ENVIRONMENT	Community	environment-village food	meat
849	ACESchicken12	MacCONKEY AGAR	2021-06	ENVIRONMENT	Community	environment-village food	meat
850	ACESchicken13	MacCONKEY AGAR	2021-06	ENVIRONMENT	Community	environment-village food	meat
851	ACESchicken14	MacCONKEY AGAR	2021-06	ENVIRONMENT	Community	environment-village food	meat
852	ACESchicken15	MacCONKEY AGAR	2021-06	ENVIRONMENT	Community	environment-village food	meat
853	ACESchicken16	MacCONKEY AGAR	2021-06	ENVIRONMENT	Community	environment-village food	meat
854	ACESchicken17	MacCONKEY AGAR	2021-06	ENVIRONMENT	Community	environment-village food	meat
855	ACESchicken18	MacCONKEY AGAR	2021-06	ENVIRONMENT	Community	environment-village food	meat
856	ACESchicken19	MacCONKEY AGAR	2021-06	ENVIRONMENT	Community	environment-village food	meat
857	ACESchicken20	MacCONKEY AGAR	2021-06	ENVIRONMENT	Community	environment-village food	meat
858	ACESpork1	MacCONKEY AGAR	2021-06	ENVIRONMENT	Community	environment-village food	meat
859	ACESpork2	MacCONKEY AGAR	2021-06	ENVIRONMENT	Community	environment-village food	meat
860	ACESpork3	MacCONKEY AGAR	2021-06	ENVIRONMENT	Community	environment-village food	meat
861	ACESpork4	MacCONKEY AGAR	2021-06	ENVIRONMENT	Community	environment-village food	meat
862	ACESpork5	MacCONKEY AGAR	2021-06	ENVIRONMENT	Community	environment-village food	meat
863	ACESpork6	MacCONKEY AGAR	2021-06	ENVIRONMENT	Community	environment-village food	meat
864	ACESpork7	MacCONKEY AGAR	2021-06	ENVIRONMENT	Community	environment-village food	meat
865	ACESpork8	MacCONKEY AGAR	2021-06	ENVIRONMENT	Community	environment-village food	meat
866	ACESpork9	MacCONKEY AGAR	2021-06	ENVIRONMENT	Community	environment-village food	meat
867	ACESpork10	MacCONKEY AGAR	2021-06	ENVIRONMENT	Community	environment-village food	meat
868	ACESpork11	MacCONKEY AGAR	2021-06	ENVIRONMENT	Community	environment-village food	meat
869	ACESpork12	MacCONKEY AGAR	2021-06	ENVIRONMENT	Community	environment-village food	meat
870	ACESpork13	MacCONKEY AGAR	2021-06	ENVIRONMENT	Community	environment-village food	meat
871	ACESpork14	MacCONKEY AGAR	2021-06	ENVIRONMENT	Community	environment-village food	meat
872	ACESpork15	MacCONKEY AGAR	2021-06	ENVIRONMENT	Community	environment-village food	meat
873	ACESpork16	MacCONKEY AGAR	2021-06	ENVIRONMENT	Community	environment-village food	meat
874	ACESpork17	MacCONKEY AGAR	2021-06	ENVIRONMENT	Community	environment-village food	meat
875	ACESpork18	MacCONKEY AGAR	2021-06	ENVIRONMENT	Community	environment-village food	meat
876	ACESpork19	MacCONKEY AGAR	2021-06	ENVIRONMENT	Community	environment-village food	meat
877	ACESpork20	MacCONKEY AGAR	2021-06	ENVIRONMENT	Community	environment-village food	meat
878	ACES108020sow	MacCONKEY AGAR	2021-06	ENVIRONMENT	Community	environment-village environment	pig feces	DaoE_LanLi
879	ACES108020piggy	MacCONKEY AGAR	2021-06	ENVIRONMENT	Community	environment-village environment	pig feces	DaoE_LanLi
880	ACES108020pig	MacCONKEY AGAR	2021-06	ENVIRONMENT	Community	environment-village environment	pig feces	DaoE_LanLi
881	ACES108020pigmedium	MacCONKEY AGAR	2021-06	ENVIRONMENT	Community	environment-village environment	pig feces	DaoE_LanLi
882	ACES108026pig	MacCONKEY AGAR	2021-06	ENVIRONMENT	Community	environment-village environment	pig feces	DaoE_LanLi
883	ACES115016piggy	MacCONKEY AGAR	2021-06	ENVIRONMENT	Community	environment-village environment	pig feces	DaoE_ShangPo
884	ACES115016sow	MacCONKEY AGAR	2021-06	ENVIRONMENT	Community	environment-village environment	pig feces	DaoE_ShangPo
885	ACES115017maqihua	MacCONKEY AGAR	2021-06	ENVIRONMENT	Community	environment-village environment	pig feces	DaoE_Longju

## Sheet: Sheet3 Farm
No.	Sample ID	Plate type	Sampling date	Sample	Source	Source_summary	Sample type
1	ACES301F1	MacCONKEY AGAR	2021-06	HUMAN	livestock farm	human - livestock farm worker	feces
2	ACES301F2	MacCONKEY AGAR	2021-06	HUMAN	livestock farm	human - livestock farm worker	feces
3	ACES301F3	MacCONKEY AGAR	2021-06	HUMAN	livestock farm	human - livestock farm worker	feces
4	ACES301F4	MacCONKEY AGAR	2021-06	HUMAN	livestock farm	human - livestock farm worker	feces
5	ACES301F5	MacCONKEY AGAR	2021-06	HUMAN	livestock farm	human - livestock farm worker	feces
6	ACES301F6	MacCONKEY AGAR	2021-06	HUMAN	livestock farm	human - livestock farm worker	feces
7	ACES301F7	MacCONKEY AGAR	2021-06	HUMAN	livestock farm	human - livestock farm worker	feces
8	ACES301ZF1	MacCONKEY AGAR	2021-06	ANIMAL	livestock farm	animal - livestock farm pig	feces
9	ACES301ZF2	MacCONKEY AGAR	2021-06	ANIMAL	livestock farm	animal - livestock farm pig	feces
10	ACES301ZF3	MacCONKEY AGAR	2021-06	ANIMAL	livestock farm	animal - livestock farm pig	feces
11	ACES301ZF4	MacCONKEY AGAR	2021-06	ANIMAL	livestock farm	animal - livestock farm pig	feces
12	ACES301ZF5	MacCONKEY AGAR	2021-06	ANIMAL	livestock farm	animal - livestock farm pig	feces
13	ACES301ZF6	MacCONKEY AGAR	2021-06	ANIMAL	livestock farm	animal - livestock farm pig	feces
14	ACES301ZF7	MacCONKEY AGAR	2021-06	ANIMAL	livestock farm	animal - livestock farm pig	feces
15	ACES301ZF8	MacCONKEY AGAR	2021-06	ANIMAL	livestock farm	animal - livestock farm pig	feces
16	ACES301ZF9	MacCONKEY AGAR	2021-06	ANIMAL	livestock farm	animal - livestock farm pig	feces
17	ACES301ZF10	MacCONKEY AGAR	2021-06	ANIMAL	livestock farm	animal - livestock farm pig	feces
18	ACES301ZF11	MacCONKEY AGAR	2021-06	ANIMAL	livestock farm	animal - livestock farm pig	feces
19	ACES301ZF12	MacCONKEY AGAR	2021-06	ANIMAL	livestock farm	animal - livestock farm pig	feces
20	ACES301ZF13	MacCONKEY AGAR	2021-06	ANIMAL	livestock farm	animal - livestock farm pig	feces
21	ACES301ZF14	MacCONKEY AGAR	2021-06	ANIMAL	livestock farm	animal - livestock farm pig	feces
22	ACES301ZF15	MacCONKEY AGAR	2021-06	ANIMAL	livestock farm	animal - livestock farm pig	feces
23	ACES301ZF16	MacCONKEY AGAR	2021-06	ANIMAL	livestock farm	animal - livestock farm pig	feces
24	ACES301ZF17	MacCONKEY AGAR	2021-06	ANIMAL	livestock farm	animal - livestock farm pig	feces
25	ACES301ZF18	MacCONKEY AGAR	2021-06	ANIMAL	livestock farm	animal - livestock farm pig	feces
26	ACES301ZF19	MacCONKEY AGAR	2021-06	ANIMAL	livestock farm	animal - livestock farm pig	feces
27	ACES301ZF20	MacCONKEY AGAR	2021-06	ANIMAL	livestock farm	animal - livestock farm pig	feces
28	ACES301ZF21	MacCONKEY AGAR	2021-06	ANIMAL	livestock farm	animal - livestock farm pig	feces
29	ACES301ZF22	MacCONKEY AGAR	2021-06	ANIMAL	livestock farm	animal - livestock farm pig	feces
30	ACES301ZF23	MacCONKEY AGAR	2021-06	ANIMAL	livestock farm	animal - livestock farm pig	feces
31	ACES301ZF24	MacCONKEY AGAR	2021-06	ANIMAL	livestock farm	animal - livestock farm pig	feces
32	ACES301ZF25	MacCONKEY AGAR	2021-06	ANIMAL	livestock farm	animal - livestock farm pig	feces
33	ACES301ZF26	MacCONKEY AGAR	2021-06	ANIMAL	livestock farm	animal - livestock farm pig	feces
34	ACES301ZF27	MacCONKEY AGAR	2021-06	ANIMAL	livestock farm	animal - livestock farm pig	feces
35	ACES301ZF28	MacCONKEY AGAR	2021-06	ANIMAL	livestock farm	animal - livestock farm pig	feces
36	ACES301ZF29	MacCONKEY AGAR	2021-06	ANIMAL	livestock farm	animal - livestock farm pig	feces
37	ACES301ZF30	MacCONKEY AGAR	2021-06	ANIMAL	livestock farm	animal - livestock farm pig	feces
38	ACES301ZF31	MacCONKEY AGAR	2021-06	ANIMAL	livestock farm	animal - livestock farm pig	feces
39	ACES301ZF32	MacCONKEY AGAR	2021-06	ANIMAL	livestock farm	animal - livestock farm pig	feces
40	ACES301ZF33	MacCONKEY AGAR	2021-06	ANIMAL	livestock farm	animal - livestock farm pig	feces
41	ACES301ZF34	MacCONKEY AGAR	2021-06	ANIMAL	livestock farm	animal - livestock farm pig	feces
42	ACES301ZF35	MacCONKEY AGAR	2021-06	ANIMAL	livestock farm	animal - livestock farm pig	feces
43	ACES301ZF36	MacCONKEY AGAR	2021-06	ANIMAL	livestock farm	animal - livestock farm pig	feces
44	ACES301ZF37	MacCONKEY AGAR	2021-06	ANIMAL	livestock farm	animal - livestock farm pig	feces
45	ACES301ZF38	MacCONKEY AGAR	2021-06	ANIMAL	livestock farm	animal - livestock farm pig	feces
46	ACES301ZF39	MacCONKEY AGAR	2021-06	ANIMAL	livestock farm	animal - livestock farm pig	feces
47	ACES301ZF40	MacCONKEY AGAR	2021-06	ANIMAL	livestock farm	animal - livestock farm pig	feces
48	ACES301ZF41	MacCONKEY AGAR	2021-06	ANIMAL	livestock farm	animal - livestock farm pig	feces
49	ACES301ZF42	MacCONKEY AGAR	2021-06	ANIMAL	livestock farm	animal - livestock farm pig	feces
50	ACES301ZF43	MacCONKEY AGAR	2021-06	ANIMAL	livestock farm	animal - livestock farm pig	feces
51	ACES301ZF44	MacCONKEY AGAR	2021-06	ANIMAL	livestock farm	animal - livestock farm pig	feces
52	ACES301ZF45	MacCONKEY AGAR	2021-06	ANIMAL	livestock farm	animal - livestock farm pig	feces
53	ACES301ZF46	MacCONKEY AGAR	2021-06	ANIMAL	livestock farm	animal - livestock farm pig	feces
54	ACES301ZF47	MacCONKEY AGAR	2021-06	ANIMAL	livestock farm	animal - livestock farm pig	feces
55	ACES301ZF48	MacCONKEY AGAR	2021-06	ANIMAL	livestock farm	animal - livestock farm pig	feces
56	ACES301ZF49	MacCONKEY AGAR	2021-06	ANIMAL	livestock farm	animal - livestock farm pig	feces
57	ACES301ZF50	MacCONKEY AGAR	2021-06	ANIMAL	livestock farm	animal - livestock farm pig	feces
58	ACES301ZF51	MacCONKEY AGAR	2021-06	ANIMAL	livestock farm	animal - livestock farm pig	feces
59	ACES301ZF52	MacCONKEY AGAR	2021-06	ANIMAL	livestock farm	animal - livestock farm pig	feces
60	ACES301ZF53	MacCONKEY AGAR	2021-06	ANIMAL	livestock farm	animal - livestock farm pig	feces
61	ACES301ZF54	MacCONKEY AGAR	2021-06	ANIMAL	livestock farm	animal - livestock farm pig	feces
62	ACES301ZF55	MacCONKEY AGAR	2021-06	ANIMAL	livestock farm	animal - livestock farm pig	feces
63	ACES301ZF56	MacCONKEY AGAR	2021-06	ANIMAL	livestock farm	animal - livestock farm pig	feces
64	ACES301ZF57	MacCONKEY AGAR	2021-06	ANIMAL	livestock farm	animal - livestock farm pig	feces
65	ACES301ZF58	MacCONKEY AGAR	2021-06	ANIMAL	livestock farm	animal - livestock farm pig	feces
66	ACES301ZF59	MacCONKEY AGAR	2021-06	ANIMAL	livestock farm	animal - livestock farm pig	feces
67	ACES301ZF60	MacCONKEY AGAR	2021-06	ANIMAL	livestock farm	animal - livestock farm pig	feces
68	ACES301ZF61	MacCONKEY AGAR	2021-06	ANIMAL	livestock farm	animal - livestock farm pig	feces
69	ACES301ZF62	MacCONKEY AGAR	2021-06	ANIMAL	livestock farm	animal - livestock farm pig	feces
70	ACES301ZF63	MacCONKEY AGAR	2021-06	ANIMAL	livestock farm	animal - livestock farm pig	feces
71	ACES301ZF64	MacCONKEY AGAR	2021-06	ANIMAL	livestock farm	animal - livestock farm pig	feces
72	ACES301ZF65	MacCONKEY AGAR	2021-06	ANIMAL	livestock farm	animal - livestock farm pig	feces
73	ACES301ZF66	MacCONKEY AGAR	2021-06	ANIMAL	livestock farm	animal - livestock farm pig	feces
74	ACES301ZF67	MacCONKEY AGAR	2021-06	ANIMAL	livestock farm	animal - livestock farm pig	feces
75	ACES301ZF68	MacCONKEY AGAR	2021-06	ANIMAL	livestock farm	animal - livestock farm pig	feces
76	ACES301ZF69	MacCONKEY AGAR	2021-06	ANIMAL	livestock farm	animal - livestock farm pig	feces
77	ACES301ZF70	MacCONKEY AGAR	2021-06	ANIMAL	livestock farm	animal - livestock farm pig	feces
78	ACES301ZF71	MacCONKEY AGAR	2021-06	ANIMAL	livestock farm	animal - livestock farm pig	feces
79	ACES301ZF72	MacCONKEY AGAR	2021-06	ANIMAL	livestock farm	animal - livestock farm pig	feces
80	ACES301ZF73	MacCONKEY AGAR	2021-06	ANIMAL	livestock farm	animal - livestock farm pig	feces
81	ACES301ZF74	MacCONKEY AGAR	2021-06	ANIMAL	livestock farm	animal - livestock farm pig	feces
82	ACES301ZF75	MacCONKEY AGAR	2021-06	ANIMAL	livestock farm	animal - livestock farm pig	feces
83	ACES301ZF76	MacCONKEY AGAR	2021-06	ANIMAL	livestock farm	animal - livestock farm pig	feces
84	ACES301ZF77	MacCONKEY AGAR	2021-06	ANIMAL	livestock farm	animal - livestock farm pig	feces
85	ACES301ZF78	MacCONKEY AGAR	2021-06	ANIMAL	livestock farm	animal - livestock farm pig	feces
86	ACES301ZF79	MacCONKEY AGAR	2021-06	ANIMAL	livestock farm	animal - livestock farm pig	feces
87	ACES301ZF80	MacCONKEY AGAR	2021-06	ANIMAL	livestock farm	animal - livestock farm pig	feces
88	ACES301ZF81	MacCONKEY AGAR	2021-06	ANIMAL	livestock farm	animal - livestock farm pig	feces
89	ACES301ZF82	MacCONKEY AGAR	2021-06	ANIMAL	livestock farm	animal - livestock farm pig	feces
90	ACES301ZF83	MacCONKEY AGAR	2021-06	ANIMAL	livestock farm	animal - livestock farm pig	feces
91	ACES301ZF84	MacCONKEY AGAR	2021-06	ANIMAL	livestock farm	animal - livestock farm pig	feces
92	ACES301ZF85	MacCONKEY AGAR	2021-06	ANIMAL	livestock farm	animal - livestock farm pig	feces
93	ACES301ZF86	MacCONKEY AGAR	2021-06	ANIMAL	livestock farm	animal - livestock farm pig	feces
94	ACES301ZF87	MacCONKEY AGAR	2021-06	ANIMAL	livestock farm	animal - livestock farm pig	feces
95	ACES301ZF88	MacCONKEY AGAR	2021-06	ANIMAL	livestock farm	animal - livestock farm pig	feces
96	ACES301ZF89	MacCONKEY AGAR	2021-06	ANIMAL	livestock farm	animal - livestock farm pig	feces
97	ACES301ZF90	MacCONKEY AGAR	2021-06	ANIMAL	livestock farm	animal - livestock farm pig	feces
98	ACES301ZF91	MacCONKEY AGAR	2021-06	ANIMAL	livestock farm	animal - livestock farm pig	feces
99	ACES301ZF92	MacCONKEY AGAR	2021-06	ANIMAL	livestock farm	animal - livestock farm pig	feces
100	ACES301ZF93	MacCONKEY AGAR	2021-06	ANIMAL	livestock farm	animal - livestock farm pig	feces
101	ACES301ZF94	MacCONKEY AGAR	2021-06	ANIMAL	livestock farm	animal - livestock farm pig	feces
102	ACES301ZF95	MacCONKEY AGAR	2021-06	ANIMAL	livestock farm	animal - livestock farm pig	feces
103	ACES301ZF96	MacCONKEY AGAR	2021-06	ANIMAL	livestock farm	animal - livestock farm pig	feces
104	ACES301ZF97	MacCONKEY AGAR	2021-06	ANIMAL	livestock farm	animal - livestock farm pig	feces
105	ACES301ZF98	MacCONKEY AGAR	2021-06	ANIMAL	livestock farm	animal - livestock farm pig	feces
106	ACES301ZF99	MacCONKEY AGAR	2021-06	ANIMAL	livestock farm	animal - livestock farm pig	feces
107	ACES301ZF100	MacCONKEY AGAR	2021-06	ANIMAL	livestock farm	animal - livestock farm pig	feces
108	ACES301ZF101	MacCONKEY AGAR	2021-06	ANIMAL	livestock farm	animal - livestock farm pig	feces
109	ACES301ZF102	MacCONKEY AGAR	2021-06	ANIMAL	livestock farm	animal - livestock farm pig	feces
110	ACES301ZF103	MacCONKEY AGAR	2021-06	ANIMAL	livestock farm	animal - livestock farm pig	feces
111	ACES301ZF104	MacCONKEY AGAR	2021-06	ANIMAL	livestock farm	animal - livestock farm pig	feces
112	ACES301ZF105	MacCONKEY AGAR	2021-06	ANIMAL	livestock farm	animal - livestock farm pig	feces
113	ACES301ZF106	MacCONKEY AGAR	2021-06	ANIMAL	livestock farm	animal - livestock farm pig	feces
114	ACES301ZF107	MacCONKEY AGAR	2021-06	ANIMAL	livestock farm	animal - livestock farm pig	feces
115	ACES301ZF108	MacCONKEY AGAR	2021-06	ANIMAL	livestock farm	animal - livestock farm pig	feces
116	ACES301ZF109	MacCONKEY AGAR	2021-06	ANIMAL	livestock farm	animal - livestock farm pig	feces
117	ACES301ZF110	MacCONKEY AGAR	2021-06	ANIMAL	livestock farm	animal - livestock farm pig	feces
118	ACES301ZF111	MacCONKEY AGAR	2021-06	ANIMAL	livestock farm	animal - livestock farm pig	feces
119	ACES301ZF112	MacCONKEY AGAR	2021-06	ANIMAL	livestock farm	animal - livestock farm pig	feces
120	ACES301ZF113	MacCONKEY AGAR	2021-06	ANIMAL	livestock farm	animal - livestock farm pig	feces
121	ACES301ZF114	MacCONKEY AGAR	2021-06	ANIMAL	livestock farm	animal - livestock farm pig	feces
122	ACES301ZF115	MacCONKEY AGAR	2021-06	ANIMAL	livestock farm	animal - livestock farm pig	feces
123	ACES301ZF116	MacCONKEY AGAR	2021-06	ANIMAL	livestock farm	animal - livestock farm pig	feces
124	ACES301ZF117	MacCONKEY AGAR	2021-06	ANIMAL	livestock farm	animal - livestock farm pig	feces
125	ACES301ZF118	MacCONKEY AGAR	2021-06	ANIMAL	livestock farm	animal - livestock farm pig	feces
126	ACES301ZF119	MacCONKEY AGAR	2021-06	ANIMAL	livestock farm	animal - livestock farm pig	feces
127	ACES301ZF120	MacCONKEY AGAR	2021-06	ANIMAL	livestock farm	animal - livestock farm pig	feces
128	ACES301ZF121	MacCONKEY AGAR	2021-06	ANIMAL	livestock farm	animal - livestock farm pig	feces
129	ACES301ZF122	MacCONKEY AGAR	2021-06	ANIMAL	livestock farm	animal - livestock farm pig	feces
130	ACES301ZF123	MacCONKEY AGAR	2021-06	ANIMAL	livestock farm	animal - livestock farm pig	feces
131	ACES301ZF124	MacCONKEY AGAR	2021-06	ANIMAL	livestock farm	animal - livestock farm pig	feces
132	ACES301ZF125	MacCONKEY AGAR	2021-06	ANIMAL	livestock farm	animal - livestock farm pig	feces
133	ACES301ZF126	MacCONKEY AGAR	2021-06	ANIMAL	livestock farm	animal - livestock farm pig	feces
134	ACES302F1	MacCONKEY AGAR	2021-06	ANIMAL	livestock farm	animal - livestock farm chicken	feces
135	ACES302F2	MacCONKEY AGAR	2021-06	ANIMAL	livestock farm	animal - livestock farm chicken	feces
136	ACES302F3	MacCONKEY AGAR	2021-06	ANIMAL	livestock farm	animal - livestock farm chicken	feces
137	ACES302F4	MacCONKEY AGAR	2021-06	ANIMAL	livestock farm	animal - livestock farm chicken	feces
138	ACES302F5	MacCONKEY AGAR	2021-06	ANIMAL	livestock farm	animal - livestock farm chicken	feces
139	ACES302F6	MacCONKEY AGAR	2021-06	ANIMAL	livestock farm	animal - livestock farm chicken	feces
140	ACES302F7	MacCONKEY AGAR	2021-06	ANIMAL	livestock farm	animal - livestock farm chicken	feces
141	ACES302F8	MacCONKEY AGAR	2021-06	ANIMAL	livestock farm	animal - livestock farm chicken	feces
142	ACES302F9	MacCONKEY AGAR	2021-06	ANIMAL	livestock farm	animal - livestock farm chicken	feces
143	ACES302F10	MacCONKEY AGAR	2021-06	ANIMAL	livestock farm	animal - livestock farm chicken	feces
144	ACES302F11	MacCONKEY AGAR	2021-06	ANIMAL	livestock farm	animal - livestock farm chicken	feces
145	ACES302F12	MacCONKEY AGAR	2021-06	ANIMAL	livestock farm	animal - livestock farm chicken	feces
146	ACES302F13	MacCONKEY AGAR	2021-06	ANIMAL	livestock farm	animal - livestock farm chicken	feces
147	ACES302F14	MacCONKEY AGAR	2021-06	ANIMAL	livestock farm	animal - livestock farm chicken	feces
148	ACES302F15	MacCONKEY AGAR	2021-06	ANIMAL	livestock farm	animal - livestock farm chicken	feces
149	ACES302F16	MacCONKEY AGAR	2021-06	ANIMAL	livestock farm	animal - livestock farm chicken	feces
150	ACES302F17	MacCONKEY AGAR	2021-06	ANIMAL	livestock farm	animal - livestock farm chicken	feces
151	ACES302F18	MacCONKEY AGAR	2021-06	ANIMAL	livestock farm	animal - livestock farm chicken	feces
152	ACES302F19	MacCONKEY AGAR	2021-06	ANIMAL	livestock farm	animal - livestock farm chicken	feces
153	ACES302F20	MacCONKEY AGAR	2021-06	ANIMAL	livestock farm	animal - livestock farm chicken	feces
154	ACES302F21	MacCONKEY AGAR	2021-06	ANIMAL	livestock farm	animal - livestock farm chicken	feces
155	ACES302F22	MacCONKEY AGAR	2021-06	ANIMAL	livestock farm	animal - livestock farm chicken	feces
156	ACES302F23	MacCONKEY AGAR	2021-06	ANIMAL	livestock farm	animal - livestock farm chicken	feces
157	ACES302F24	MacCONKEY AGAR	2021-06	ANIMAL	livestock farm	animal - livestock farm chicken	feces
158	ACES302F25	MacCONKEY AGAR	2021-06	ANIMAL	livestock farm	animal - livestock farm chicken	feces
159	ACES302F26	MacCONKEY AGAR	2021-06	ANIMAL	livestock farm	animal - livestock farm chicken	feces
160	ACES302F27	MacCONKEY AGAR	2021-06	ANIMAL	livestock farm	animal - livestock farm chicken	feces
161	ACES302F28	MacCONKEY AGAR	2021-06	ANIMAL	livestock farm	animal - livestock farm chicken	feces
162	ACES302F29	MacCONKEY AGAR	2021-06	ANIMAL	livestock farm	animal - livestock farm chicken	feces
163	ACES302F30	MacCONKEY AGAR	2021-06	ANIMAL	livestock farm	animal - livestock farm chicken	feces
164	ACES302F31	MacCONKEY AGAR	2021-06	ANIMAL	livestock farm	animal - livestock farm chicken	feces
165	ACES302F32	MacCONKEY AGAR	2021-06	ANIMAL	livestock farm	animal - livestock farm chicken	feces
166	ACES302F33	MacCONKEY AGAR	2021-06	ANIMAL	livestock farm	animal - livestock farm chicken	feces
167	ACES302F34	MacCONKEY AGAR	2021-06	ANIMAL	livestock farm	animal - livestock farm chicken	feces
168	ACES302F35	MacCONKEY AGAR	2021-06	ANIMAL	livestock farm	animal - livestock farm chicken	feces
169	ACES302F36	MacCONKEY AGAR	2021-06	ANIMAL	livestock farm	animal - livestock farm chicken	feces
170	ACES302F37	MacCONKEY AGAR	2021-06	ANIMAL	livestock farm	animal - livestock farm chicken	feces
171	ACES302F38	MacCONKEY AGAR	2021-06	ANIMAL	livestock farm	animal - livestock farm chicken	feces
172	ACES302F39	MacCONKEY AGAR	2021-06	ANIMAL	livestock farm	animal - livestock farm chicken	feces
173	ACES302F40	MacCONKEY AGAR	2021-06	ANIMAL	livestock farm	animal - livestock farm chicken	feces
174	ACES302F41	MacCONKEY AGAR	2021-06	ANIMAL	livestock farm	animal - livestock farm chicken	feces
175	ACES302F42	MacCONKEY AGAR	2021-06	ANIMAL	livestock farm	animal - livestock farm chicken	feces
176	ACES302F43	MacCONKEY AGAR	2021-06	ANIMAL	livestock farm	animal - livestock farm chicken	feces
177	ACES302F44	MacCONKEY AGAR	2021-06	ANIMAL	livestock farm	animal - livestock farm chicken	feces
178	ACES302F45	MacCONKEY AGAR	2021-06	ANIMAL	livestock farm	animal - livestock farm chicken	feces
179	ACES302F46	MacCONKEY AGAR	2021-06	ANIMAL	livestock farm	animal - livestock farm chicken	feces
180	ACES303F01	MacCONKEY AGAR	2021-06	ANIMAL	livestock farm	animal - livestock farm chicken	feces
181	ACES303F02	MacCONKEY AGAR	2021-06	ANIMAL	livestock farm	animal - livestock farm chicken	feces
182	ACES303F03	MacCONKEY AGAR	2021-06	ANIMAL	livestock farm	animal - livestock farm chicken	feces
183	ACES303F04	MacCONKEY AGAR	2021-06	ANIMAL	livestock farm	animal - livestock farm chicken	feces
184	ACES303F05	MacCONKEY AGAR	2021-06	ANIMAL	livestock farm	animal - livestock farm chicken	feces
185	ACES303F06	MacCONKEY AGAR	2021-06	ANIMAL	livestock farm	animal - livestock farm chicken	feces
186	ACES303F07	MacCONKEY AGAR	2021-06	ANIMAL	livestock farm	animal - livestock farm chicken	feces
187	ACES303F08	MacCONKEY AGAR	2021-06	ANIMAL	livestock farm	animal - livestock farm chicken	feces
188	ACES303F09	MacCONKEY AGAR	2021-06	ANIMAL	livestock farm	animal - livestock farm chicken	feces
189	ACES303F10	MacCONKEY AGAR	2021-06	ANIMAL	livestock farm	animal - livestock farm chicken	feces
190	ACES303F11	MacCONKEY AGAR	2021-06	ANIMAL	livestock farm	animal - livestock farm chicken	feces
191	ACES303F12	MacCONKEY AGAR	2021-06	ANIMAL	livestock farm	animal - livestock farm chicken	feces
192	ACES303F13	MacCONKEY AGAR	2021-06	ANIMAL	livestock farm	animal - livestock farm chicken	feces
193	ACES303F14	MacCONKEY AGAR	2021-06	ANIMAL	livestock farm	animal - livestock farm chicken	feces
194	ACES303F15	MacCONKEY AGAR	2021-06	ANIMAL	livestock farm	animal - livestock farm chicken	feces
195	ACES303F16	MacCONKEY AGAR	2021-06	ANIMAL	livestock farm	animal - livestock farm chicken	feces
196	ACES303F17	MacCONKEY AGAR	2021-06	ANIMAL	livestock farm	animal - livestock farm chicken	feces
197	ACES303F18	MacCONKEY AGAR	2021-06	ANIMAL	livestock farm	animal - livestock farm chicken	feces
198	ACES303F19	MacCONKEY AGAR	2021-06	ANIMAL	livestock farm	animal - livestock farm chicken	feces
199	ACES303F20	MacCONKEY AGAR	2021-06	ANIMAL	livestock farm	animal - livestock farm chicken	feces
200	ACES303F21	MacCONKEY AGAR	2021-06	ANIMAL	livestock farm	animal - livestock farm chicken	feces
201	ACES303F22	MacCONKEY AGAR	2021-06	ANIMAL	livestock farm	animal - livestock farm chicken	feces
202	ACES303F23	MacCONKEY AGAR	2021-06	ANIMAL	livestock farm	animal - livestock farm chicken	feces
203	ACES303F24	MacCONKEY AGAR	2021-06	ANIMAL	livestock farm	animal - livestock farm chicken	feces
204	ACES303F25	MacCONKEY AGAR	2021-06	ANIMAL	livestock farm	animal - livestock farm chicken	feces
205	ACES303F26	MacCONKEY AGAR	2021-06	ANIMAL	livestock farm	animal - livestock farm chicken	feces
206	ACES303F27	MacCONKEY AGAR	2021-06	ANIMAL	livestock farm	animal - livestock farm chicken	feces
207	ACES303F28	MacCONKEY AGAR	2021-06	ANIMAL	livestock farm	animal - livestock farm chicken	feces
208	ACES301S01	MacCONKEY AGAR	2021-06	ENVIRONMENT	livestock farm	environment-livestock farm	soil
209	ACES301S02	MacCONKEY AGAR	2021-06	ENVIRONMENT	livestock farm	environment-livestock farm	soil
210	ACES301S03	MacCONKEY AGAR	2021-06	ENVIRONMENT	livestock farm	environment-livestock farm	soil
211	ACES301S04	MacCONKEY AGAR	2021-06	ENVIRONMENT	livestock farm	environment-livestock farm	soil
212	ACES301S05	MacCONKEY AGAR	2021-06	ENVIRONMENT	livestock farm	environment-livestock farm	soil
213	ACES301S06	MacCONKEY AGAR	2021-06	ENVIRONMENT	livestock farm	environment-livestock farm	soil
214	ACES301S07	MacCONKEY AGAR	2021-06	ENVIRONMENT	livestock farm	environment-livestock farm	soil
215	ACES301S08	MacCONKEY AGAR	2021-06	ENVIRONMENT	livestock farm	environment-livestock farm	soil
216	ACES301S09	MacCONKEY AGAR	2021-06	ENVIRONMENT	livestock farm	environment-livestock farm	soil
217	ACES301S10	MacCONKEY AGAR	2021-06	ENVIRONMENT	livestock farm	environment-livestock farm	soil
218	ACES302S01	MacCONKEY AGAR	2021-06	ENVIRONMENT	livestock farm	environment-livestock farm	soil
219	ACES303S02	MacCONKEY AGAR	2021-06	ENVIRONMENT	livestock farm	environment-livestock farm	soil
220	ACES303S03	MacCONKEY AGAR	2021-06	ENVIRONMENT	livestock farm	environment-livestock farm	soil
221	ACES303S04	MacCONKEY AGAR	2021-06	ENVIRONMENT	livestock farm	environment-livestock farm	soil
222	ACES302S05	MacCONKEY AGAR	2021-06	ENVIRONMENT	livestock farm	environment-livestock farm	soil
223	ACES302S06	MacCONKEY AGAR	2021-06	ENVIRONMENT	livestock farm	environment-livestock farm	soil
224	ACES302S07	MacCONKEY AGAR	2021-06	ENVIRONMENT	livestock farm	environment-livestock farm	soil
225	ACES301T01	MacCONKEY AGAR	2021-06	ENVIRONMENT	livestock farm	environment-livestock farm	plant
226	ACES301T02	MacCONKEY AGAR	2021-06	ENVIRONMENT	livestock farm	environment-livestock farm	plant
227	ACES301T03	MacCONKEY AGAR	2021-06	ENVIRONMENT	livestock farm	environment-livestock farm	plant
228	ACES301T04	MacCONKEY AGAR	2021-06	ENVIRONMENT	livestock farm	environment-livestock farm	plant
229	ACES301T05	MacCONKEY AGAR	2021-06	ENVIRONMENT	livestock farm	environment-livestock farm	plant
230	ACES302T01	MacCONKEY AGAR	2021-06	ENVIRONMENT	livestock farm	environment-livestock farm	plant
231	ACES302T02	MacCONKEY AGAR	2021-06	ENVIRONMENT	livestock farm	environment-livestock farm	plant
232	ACES301W01	MacCONKEY AGAR	2021-06	ENVIRONMENT	livestock farm	environment-livestock farm	water
233	ACES301W02-1	MacCONKEY AGAR	2021-06	ENVIRONMENT	livestock farm	environment-livestock farm	water
234	ACES301W02-2	MacCONKEY AGAR	2021-06	ENVIRONMENT	livestock farm	environment-livestock farm	water
235	ACES301W03	MacCONKEY AGAR	2021-06	ENVIRONMENT	livestock farm	environment-livestock farm	water
236	ACES301W07	MacCONKEY AGAR	2021-06	ENVIRONMENT	livestock farm	environment-livestock farm	water
237	ACES301W04	MacCONKEY AGAR	2021-06	ENVIRONMENT	livestock farm	environment-livestock farm	water
238	ACES301W05	MacCONKEY AGAR	2021-06	ENVIRONMENT	livestock farm	environment-livestock farm	water
239	ACES301W06	MacCONKEY AGAR	2021-06	ENVIRONMENT	livestock farm	environment-livestock farm	water
240	ACES302W01	MacCONKEY AGAR	2021-06	ENVIRONMENT	livestock farm	environment-livestock farm	water
241	ACES302W02	MacCONKEY AGAR	2021-06	ENVIRONMENT	livestock farm	environment-livestock farm	water
242	ACES302W02-2	MacCONKEY AGAR	2021-06	ENVIRONMENT	livestock farm	environment-livestock farm	water
243	ACES303W01	MacCONKEY AGAR	2021-06	ENVIRONMENT	livestock farm	environment-livestock farm	water
244	ACES303W01-2	MacCONKEY AGAR	2021-06	ENVIRONMENT	livestock farm	environment-livestock farm	water
245	ACES303W02	MacCONKEY AGAR	2021-06	ENVIRONMENT	livestock farm	environment-livestock farm	water
246	ACES302X1-1.617	MacCONKEY AGAR	2021-06	ENVIRONMENT	livestock farm	environment-livestock farm	water
247	ACES401-1	MacCONKEY AGAR	2021-06	ENVIRONMENT	slaughterhouse	environment-slaughterhouse	waste
248	ACES401-2	MacCONKEY AGAR	2021-06	ENVIRONMENT	slaughterhouse	environment-slaughterhouse	waste
249	ACES401-3	MacCONKEY AGAR	2021-06	ENVIRONMENT	slaughterhouse	environment-slaughterhouse	waste
250	ACES401-4	MacCONKEY AGAR	2021-06	ENVIRONMENT	slaughterhouse	environment-slaughterhouse	waste
251	ACES401-5	MacCONKEY AGAR	2021-06	ENVIRONMENT	slaughterhouse	environment-slaughterhouse	waste
252	ACES401-6	MacCONKEY AGAR	2021-06	ENVIRONMENT	slaughterhouse	environment-slaughterhouse	waste
