# Supplementary material for: Eco‐Geography Reverses Dominant AMR Reservoirs in Klebsiella pneumoniae: Integron‐Rich Mobilomes and Cross‐Niche Connectivity
Source: Adv Sci (Weinh). 2026 May 6;13(42):e75537. doi: 10.1002/advs.75537 (PMC13336099; doi:10.1002/advs.75537)
Supplement: Supplementary file 4 — Supporting File 4: advs75537‐sup‐0004‐DataS2.xlsx. [file ADVS-13-e75537-s005.xlsx]

## Sheet: Sheet 1
Genbank ID	Assembly Number	Time	Sample Type	Sampling Site	Source1	Source2	Source3	Kleborate version	clade	species	species_match	contig_count	N50	largest_contig	total_size	ambiguous_bases	QC_warnings	ST	gapA	infB	mdh	pgi	phoE	rpoB	tonB	YbST	Yersiniabactin	ybtS	ybtX	ybtQ	ybtP	ybtA	irp2	irp1	ybtU	ybtT	ybtE	fyuA	spurious_ybt_hits	CbST	Colibactin	clbA	clbB	clbC	clbD	clbE	clbF	clbG	clbH
ACES101007HE01-2	GCA_034744975.1	20210624	Feces(ST)	DaoE_BaYao	Community	Human	Elderly	v3.1.0	Clade III	Klebsiella pneumoniae	strong	102	215230	382722	5417090	no	-	ST1087	2	1	1	1	3	3	38	0	-	-	-	-	-	-	-	-	-	-	-	-	-	0	-	-	-	-	-	-	-	-	-
ACES101011HA02-4	GCA_034744935.1	20210624	Feces(ST)	DaoE_BaYao	Community	Human	Adult	v3.1.0	Clade II	Klebsiella quasipneumoniae subsp. quasipneumoniae	strong	84	287825	586027	5453631	no	-	ST1647	104	19	149	39	207	97	276	0	-	-	-	-	-	-	-	-	-	-	-	-	-	0	-	-	-	-	-	-	-	-	-
ACES101025-1	GCA_034742235.1	20210624	Water	DaoE_BaYao	Community	Environment	Tap water	v3.1.0	Clade I	Klebsiella variicola subsp. variicola	strong	35	468892	1355143	5703465	no	-	ST697	60	18	21	27	53	17	67	0	-	-	-	-	-	-	-	-	-	-	-	-	-	0	-	-	-	-	-	-	-	-	-
ACES101025-4	GCA_034742215.1	20210624	Water	DaoE_BaYao	Community	Environment	Tap water	v3.1.0	Clade I	Klebsiella variicola subsp. variicola	strong	34	407425	1433109	5702662	no	-	ST697	60	18	21	27	53	17	67	0	-	-	-	-	-	-	-	-	-	-	-	-	-	0	-	-	-	-	-	-	-	-	-
ACES101025HA01-2	GCA_034744875.1	20210624	Feces(ST)	DaoE_BaYao	Community	Human	Adult	v3.1.0	Clade II	Klebsiella quasipneumoniae subsp. quasipneumoniae	strong	91	371322	1000159	5599523	no	-	ST668	17	19	82	81	122	63	148	0	-	-	-	-	-	-	-	-	-	-	-	-	-	0	-	-	-	-	-	-	-	-	-
ACES101025HA02-5	GCA_034744955.1	20210624	Feces(ST)	DaoE_BaYao	Community	Human	Adult	v3.1.0	Clade III	Klebsiella pneumoniae	strong	147	122983	275525	5131212	no	-	ST7115	2	1	1	20	9	4	4	0	-	-	-	-	-	-	-	-	-	-	-	-	-	0	-	-	-	-	-	-	-	-	-
ACES101027-1	GCA_034742195.1	20210624	Water	DaoE_BaYao	Community	Environment	Tap water	v3.1.0	Clade I	Klebsiella variicola subsp. variicola	strong	41	384747	754037	5705902	no	-	ST697	60	18	21	27	53	17	67	0	-	-	-	-	-	-	-	-	-	-	-	-	-	0	-	-	-	-	-	-	-	-	-
ACES101027HA03-2	GCA_034744915.1	20210624	Feces(ST)	DaoE_BaYao	Community	Human	Adult	v3.1.0	Clade III	Klebsiella pneumoniae	strong	220	75984	289959	5526699	no	-	ST835	2	1	2	1	10	1	57	0	-	-	-	-	-	-	-	-	-	-	-	-	-	0	-	-	-	-	-	-	-	-	-
ACES101028-2	GCA_034742175.1	20210624	Water	DaoE_BaYao	Community	Environment	Tap water	v3.1.0	Clade III	Klebsiella pneumoniae	strong	61	353220	734889	5434552	no	-	ST1207	2	1	1	6	12	1	12	78-1LV	ybt 10; ICEKp4	3	12	4	11	3	21	18	3	10	16*	2	-	0	-	-	-	-	-	-	-	-	-
ACES101W07-2	GCA_034742815.1	20210624	Water	DaoE_BaYao	Community	Environment	Natural water	v3.1.0	Clade III	Klebsiella pneumoniae	strong	58	287363	738740	5532909	no	-	ST753	14	1	2	1	135	4	12	0	-	-	-	-	-	-	-	-	-	-	-	-	-	0	-	-	-	-	-	-	-	-	-
ACES102027T01-2	GCA_034743785.1	20210624	Household swab	DaoE_BaiLiu	Community	Environment	Household swab	v3.1.0	Clade III	Klebsiella pneumoniae	strong	61	387854	733603	5426274	no	-	ST485	2	1	1	1	7	1	12	0	-	-	-	-	-	-	-	-	-	-	-	-	-	0	-	-	-	-	-	-	-	-	-
ACES103029HA02-2	GCA_034744895.1	20210624	Feces(ST)	DaoE_Daoqi	Community	Human	Adult	v3.1.0	Clade III	Klebsiella pneumoniae	strong	97	154817	362866	5170128	no	-	ST1035	4	1	1	26	1	1	4	0	-	-	-	-	-	-	-	-	-	-	-	-	-	0	-	-	-	-	-	-	-	-	-
ACES103029HA02-3	GCA_034744855.1	20210624	Feces(ST)	DaoE_Daoqi	Community	Human	Adult	v3.1.0	Clade V	Klebsiella pneumoniae	strong	102	152132	304356	5426432	no	-	ST3437	2	1	1	1	7	1	13	0	-	-	-	-	-	-	-	-	-	-	-	-	-	0	-	-	-	-	-	-	-	-	-
ACES103032HA01-2	GCA_034744775.1	20210624	Feces(ST)	DaoE_Daoqi	Community	Human	Adult	v3.1.0	Clade III	Klebsiella pneumoniae	strong	134	132405	275525	5124002	no	-	ST7115	2	1	1	20	9	4	4	0	-	-	-	-	-	-	-	-	-	-	-	-	-	0	-	-	-	-	-	-	-	-	-
ACES103032HE01-1	GCA_034744835.1	20210624	Feces(ST)	DaoE_Daoqi	Community	Human	Elderly	v3.1.0	Clade I	Klebsiella variicola subsp. variicola	strong	51	384459	1018118	5527095	no	-	ST3959-1LV	64	24	21	27	55	22	374	400-4LV	ybt 18; ICEKp15	21	21	195	105	67	230*	606*	17*	1	5	29	-	0	-	-	-	-	-	-	-	-	-
ACES103032HE01-2	GCA_034744795.1	20210624	Feces(ST)	DaoE_Daoqi	Community	Human	Elderly	v3.1.0	Clade I	Klebsiella variicola subsp. variicola	strong	54	385301	1358856	5527779	no	-	ST3959-1LV	64	24	21	27	55	22	374	400-4LV	ybt 18; ICEKp15	21	21	195	105	67	230*	606*	17*	1	5	29	-	0	-	-	-	-	-	-	-	-	-
ACES103032T01-1	GCA_034743775.1	20210624	Household swab	DaoE_DaoQi	Community	Environment	Household swab	v3.1.0	Clade I	Klebsiella variicola subsp. variicola	strong	33	1010163	1852425	5594143	no	-	ST197-1LV	16	175	21	27	47	22	67	0	-	-	-	-	-	-	-	-	-	-	-	-	-	0	-	-	-	-	-	-	-	-	-
ACES103034T01-2	GCA_034743755.1	20210624	Household swab	DaoE_DaoQi	Community	Environment	Household swab	v3.1.0	Clade III	Klebsiella pneumoniae	strong	50	372641	1438703	5262542	no	-	ST36	2	1	2	1	7	1	7	0	-	-	-	-	-	-	-	-	-	-	-	-	-	0	-	-	-	-	-	-	-	-	-
ACES103W01-3	GCA_034742795.1	20210624	Water	DaoE_DaoQi	Community	Environment	Natural water	v3.1.0	Clade I	Klebsiella variicola subsp. variicola	strong	60	405493	1688464	5771867	no	-	ST1456	16	18	42	27	55	22	241	0	-	-	-	-	-	-	-	-	-	-	-	-	-	0	-	-	-	-	-	-	-	-	-
ACES103W03-2	GCA_034742735.1	20210624	Water	DaoE_DaoQi	Community	Environment	Natural water	v3.1.0	Clade III	Klebsiella pneumoniae	strong	71	265064	574703	5424702	no	-	ST111	2	1	5	1	17	4	42	0	-	-	-	-	-	-	-	-	-	-	-	-	-	0	-	-	-	-	-	-	-	-	-
ACES104009PE01-1	GCA_034744815.1	20210624	Feces(ST)	DaoE_GanYin	Community	Human	Elderly(patient)	v3.1.0	Clade V	Klebsiella pneumoniae	strong	75	349199	1167072	5604429	no	-	ST2670	4	1	5	1	7	11	24	0	-	-	-	-	-	-	-	-	-	-	-	-	-	0	-	-	-	-	-	-	-	-	-
ACES105W01-1	GCA_034742755.1	20210624	Water	DaoE_GuLin	Community	Environment	Natural water	v3.1.0	Clade I	Klebsiella variicola subsp. variicola	strong	46	431383	1081414	5428516	no	-	ST146-3LV	16	49	30	27	278	22	341	0	-	-	-	-	-	-	-	-	-	-	-	-	-	0	-	-	-	-	-	-	-	-	-
ACES106033T02-2	GCA_034743735.1	20210624	Household swab	DaoE_KuangE	Community	Environment	Household swab	v3.1.0	Clade III	Klebsiella pneumoniae	strong	86	244791	474585	5351714	no	-	ST188	3	1	1	3	4	28	39	0	-	-	-	-	-	-	-	-	-	-	-	-	-	0	-	-	-	-	-	-	-	-	-
ACES108015HA01-1	GCA_034744755.1	20210624	Feces(ST)	DaoE_LanLi	Community	Human	Adult	v3.1.0	Clade V	Klebsiella pneumoniae	strong	105	151955	305501	5426216	no	-	ST3437	2	1	1	1	7	1	13	0	-	-	-	-	-	-	-	-	-	-	-	-	-	0	-	-	-	-	-	-	-	-	-
ACES108015HA01-5	GCA_034744735.1	20210624	Feces(ST)	DaoE_LanLi	Community	Human	Adult	v3.1.0	Clade V	Klebsiella pneumoniae	strong	71	356116	619700	5201876	no	-	ST732	2	3	2	1	7	4	56	0	-	-	-	-	-	-	-	-	-	-	-	-	-	0	-	-	-	-	-	-	-	-	-
ACES108020HA01-2	GCA_034744695.1	20210624	Feces(ST)	DaoE_LanLi	Community	Human	Adult	v3.1.0	Clade V	Klebsiella pneumoniae	strong	150	112652	373475	5384708	no	-	ST3635	4	1	256	2	9	1	12	0	-	-	-	-	-	-	-	-	-	-	-	-	-	0	-	-	-	-	-	-	-	-	-
ACES108020HA01-4	GCA_034744715.1	20210624	Feces(ST)	DaoE_LanLi	Community	Human	Adult	v3.1.0	Clade I	Klebsiella variicola subsp. variicola	strong	30	514733	1538969	5330207	no	-	ST1339-1LV	16	24	21	49	84	22	67	0	-	-	-	-	-	-	-	-	-	-	-	-	-	0	-	-	-	-	-	-	-	-	-
ACES108020HA02-2	GCA_034744655.1	20210624	Feces(ST)	DaoE_LanLi	Community	Human	Adult	v3.1.0	Clade II	Klebsiella quasipneumoniae subsp. similipneumoniae	strong	46	740243	1388659	5301005	no	-	ST367	18	15	26	16	11	13	106	0	-	-	-	-	-	-	-	-	-	-	-	-	-	0	-	-	-	-	-	-	-	-	-
ACES108020HE01-3	GCA_034744675.1	20210624	Feces(ST)	DaoE_LanLi	Community	Human	Elderly	v3.1.0	Clade V	Klebsiella pneumoniae	strong	63	239415	467412	5353750	no	-	ST152	2	3	2	1	1	4	56	0	-	-	-	-	-	-	-	-	-	-	-	-	-	0	-	-	-	-	-	-	-	-	-
ACES108020T03-2	GCA_034743715.1	20210624	Household swab	DaoE_LanLi	Community	Environment	Household swab	v3.1.0	Clade V	Klebsiella pneumoniae	strong	97	215182	604304	5602714	no	-	ST1140	10	1	11	1	9	8	43	0	-	-	-	-	-	-	-	-	-	-	-	-	-	0	-	-	-	-	-	-	-	-	-
ACES108025HA01-1	GCA_034744635.1	20210624	Feces(ST)	DaoE_LanLi	Community	Human	Adult	v3.1.0	Clade III	Klebsiella pneumoniae	strong	90	171991	440992	5443118	no	-	ST968	2	3	2	37	4	1	15	0	-	-	-	-	-	-	-	-	-	-	-	-	-	0	-	-	-	-	-	-	-	-	-
ACES108025T01-2	GCA_034743695.1	20210624	Household swab	DaoE_LanLi	Community	Environment	Household swab	v3.1.0	Clade V	Klebsiella pneumoniae	strong	83	306287	545753	5439855	no	-	ST2800	2	1	2	1	9	1	18	0	-	-	-	-	-	-	-	-	-	-	-	-	-	0	-	-	-	-	-	-	-	-	-
ACES108027HA01-4	GCA_034744595.1	20210624	Feces(ST)	DaoE_LanLi	Community	Human	Adult	v3.1.0	Clade V	Klebsiella pneumoniae	strong	73	315273	1031202	5638635	no	-	ST20	2	3	1	1	4	4	4	0	-	-	-	-	-	-	-	-	-	-	-	-	-	0	-	-	-	-	-	-	-	-	-
ACES108W02-4	GCA_034742715.1	20210624	Water	DaoE_LanLi	Community	Environment	Natural water	v3.1.0	Clade V	Klebsiella pneumoniae	strong	108	167857	314150	5403841	no	-	ST1429	2	7	70	1	1	4	4	0	-	-	-	-	-	-	-	-	-	-	-	-	-	0	-	-	-	-	-	-	-	-	-
ACES108W03-2	GCA_034742635.1	20210624	Water	DaoE_LanLi	Community	Environment	Natural water	v3.1.0	Clade III	Klebsiella pneumoniae	strong	37	374544	1439287	5243664	no	-	ST5030	2	1	382	1	7	1	7	0	-	-	-	-	-	-	-	-	-	-	-	-	-	0	-	-	-	-	-	-	-	-	-
ACES109002T01-1	GCA_034743675.1	20210624	Household swab	DaoE_LongBian	Community	Environment	Household swab	v3.1.0	Clade V	Klebsiella pneumoniae	strong	66	255195	888832	5501043	no	-	ST2232	2	1	11	1	10	25	13	0	-	-	-	-	-	-	-	-	-	-	-	-	-	0	-	-	-	-	-	-	-	-	-
ACES109007T01-1	GCA_034743655.1	20210624	Household swab	DaoE_LongBian	Community	Environment	Household swab	v3.1.0	Clade V	Klebsiella pneumoniae	strong	71	349919	724555	5331430	no	-	ST37	2	9	2	1	13	1	16	183	ybt 9; ICEKp3	5	11	6	5	1	25	37	9	5	5	11	-	0	-	-	-	-	-	-	-	-	-
ACES109007T01-2	GCA_034743615.1	20210624	Household swab	DaoE_LongBian	Community	Environment	Household swab	v3.1.0	Clade II	Klebsiella quasipneumoniae subsp. similipneumoniae	strong	147	180712	483175	5596172	no	-	ST1770	18	22	18	63	11	13	179	0	-	-	-	-	-	-	-	-	-	-	-	-	-	0	-	-	-	-	-	-	-	-	-
ACES109007T01-3	GCA_034743635.1	20210624	Household swab	DaoE_LongBian	Community	Environment	Household swab	v3.1.0	Clade V	Klebsiella pneumoniae	strong	89	328463	724555	5391807	no	-	ST37	2	9	2	1	13	1	16	183	ybt 9; ICEKp3	5	11	6	5	1	25	37	9	5	5	11	-	0	-	-	-	-	-	-	-	-	-
ACES109007T02-2	GCA_034743595.1	20210624	Household swab	DaoE_LongBian	Community	Environment	Household swab	v3.1.0	Clade I	Klebsiella variicola subsp. variicola	strong	38	1040827	2166743	5479652	no	-	ST1783	16	24	21	38	194	22	103	0	-	-	-	-	-	-	-	-	-	-	-	-	-	0	-	-	-	-	-	-	-	-	-
ACES109032T01-1	GCA_034743545.1	20210624	Household swab	DaoE_LongBian	Community	Environment	Household swab	v3.1.0	Clade V	Klebsiella pneumoniae	strong	60	372726	1539525	5221780	no	-	ST5035	4	1	1	6	10	4	23	0	-	-	-	-	-	-	-	-	-	-	-	-	-	0	-	-	-	-	-	-	-	-	-
ACES109033HA02-2	GCA_034744535.1	20210624	Feces(ST)	DaoE_LongBian	Community	Human	Adult	v3.1.0	Clade V	Klebsiella pneumoniae	strong	97	293878	481104	5458609	no	-	ST20	2	3	1	1	4	4	4	0	-	-	-	-	-	-	-	-	-	-	-	-	-	0	-	-	-	-	-	-	-	-	-
ACES109033HE01-4	GCA_034744575.1	20210624	Feces(ST)	DaoE_LongBian	Community	Human	Elderly	v3.1.0	Clade V	Klebsiella pneumoniae	strong	63	376285	820199	5666032	no	-	ST441-1LV	4	1	2	80	1	7	23	0	-	-	-	-	-	-	-	-	-	-	-	-	-	0	-	-	-	-	-	-	-	-	-
ACES109033HE02-1	GCA_034744615.1	20210624	Feces(ST)	DaoE_LongBian	Community	Human	Elderly	v3.1.0	Clade V	Klebsiella pneumoniae	strong	39	365991	1206819	5287520	no	-	ST730	2	1	33	1	1	4	56	0	-	-	-	-	-	-	-	-	-	-	-	-	-	0	-	-	-	-	-	-	-	-	-
ACES109033HE02-2	GCA_034744555.1	20210624	Feces(ST)	DaoE_LongBian	Community	Human	Elderly	v3.1.0	Clade V	Klebsiella pneumoniae	strong	131	177165	485797	5499695	no	-	ST252	2	5	1	1	9	1	6	0	-	-	-	-	-	-	-	-	-	-	-	-	-	0	-	-	-	-	-	-	-	-	-
ACES109033T01-3	GCA_034743515.1	20210624	Household swab	DaoE_LongBian	Community	Environment	Household swab	v3.1.0	Clade V	Klebsiella pneumoniae	strong	72	486366	753870	5236377	no	-	ST1446	4	3	1	36	9	1	14	0	-	-	-	-	-	-	-	-	-	-	-	-	-	0	-	-	-	-	-	-	-	-	-
ACES109060HE02-1	GCA_034744495.1	20210624	Feces(ST)	DaoE_LongBian	Community	Human	Elderly	v3.1.0	Clade IV	Klebsiella pneumoniae	strong	73	289615	1410294	5676787	no	-	ST23	2	1	1	1	9	4	12	46	ybt 1; ICEKp10	2	2	2	2	2	36	6	2	2	2	2	-	29-3LV	clb 2	2	2*	2	2	2	2	2	3*
ACES109060HE02-2	GCA_034744515.1	20210624	Feces(ST)	DaoE_LongBian	Community	Human	Elderly	v3.1.0	Clade IV	Klebsiella pneumoniae	strong	68	307412	1410294	5676258	no	-	ST23	2	1	1	1	9	4	12	46	ybt 1; ICEKp10	2	2	2	2	2	36	6	2	2	2	2	-	29-3LV	clb 2	2	2*	2	2	2	2	2	3*
ACES109060T02-2	GCA_034743565.1	20210624	Household swab	DaoE_LongBian	Community	Environment	Household swab	v3.1.0	Clade IV	Klebsiella pneumoniae	strong	80	340032	604499	5437097	no	-	ST23	2	1	1	1	9	4	12	323-3LV	ybt 2; ICEKp1 (truncated)	8	7	9	6	5	13*-71%	1*	6	7	7	6*	-	0	-	-	-	-	-	-	-	-	-
ACES109065HA01-1	GCA_034744475.1	20210624	Feces(ST)	DaoE_LongBian	Community	Human	Adult	v3.1.0	Clade V	Klebsiella pneumoniae	strong	97	151772	246415	5350856	no	-	ST3635	4	1	256	2	9	1	12	0	-	-	-	-	-	-	-	-	-	-	-	-	-	0	-	-	-	-	-	-	-	-	-
ACES109065HA01-3	GCA_034744455.1	20210624	Feces(ST)	DaoE_LongBian	Community	Human	Adult	v3.1.0	Clade II	Klebsiella quasipneumoniae subsp. similipneumoniae	strong	31	2906904	2906904	5115795	no	-	ST705	18	23	18	61	11	41	51	0	-	-	-	-	-	-	-	-	-	-	-	-	-	0	-	-	-	-	-	-	-	-	-
ACES109067HA01-1	GCA_034744415.1	20210624	Feces(ST)	DaoE_LongBian	Community	Human	Adult	v3.1.0	Clade I	Klebsiella variicola subsp. variicola	strong	43	728139	1750731	5885243	no	-	ST595-1LV	16	24	21	33	55	22	67	0	-	-	-	-	-	-	-	-	-	-	-	-	-	0	-	-	-	-	-	-	-	-	-
ACES109067T02-1	GCA_034743535.1	20210624	Household swab	DaoE_LongBian	Community	Environment	Household swab	v3.1.0	Clade I	Klebsiella variicola subsp. variicola	strong	34	537741	1578756	5417928	no	-	ST2634-1LV	28	24	21	27	47	153	341	0	-	-	-	-	-	-	-	-	-	-	-	-	-	0	-	-	-	-	-	-	-	-	-
ACES109078HA01-1	GCA_034744435.1	20210624	Feces(ST)	DaoE_LongBian	Community	Human	Adult	v3.1.0	Clade V	Klebsiella pneumoniae	strong	50	354777	743534	5192173	no	-	ST1902	2	31	1	1	12	4	136	0	-	-	-	-	-	-	-	-	-	-	-	-	-	0	-	-	-	-	-	-	-	-	-
ACES109078HA02-1	GCA_034744395.1	20210624	Feces(ST)	DaoE_LongBian	Community	Human	Adult	v3.1.0	Clade V	Klebsiella pneumoniae	strong	42	359042	1206819	5288507	no	-	ST730	2	1	33	1	1	4	56	0	-	-	-	-	-	-	-	-	-	-	-	-	-	0	-	-	-	-	-	-	-	-	-
ACES109078HE01-1	GCA_034744375.1	20210624	Feces(ST)	DaoE_LongBian	Community	Human	Elderly	v3.1.0	Clade III	Klebsiella pneumoniae	strong	84	294383	817798	5480275	no	-	ST626	3	1	1	1	27	5	25	0	-	-	-	-	-	-	-	-	-	-	-	-	-	0	-	-	-	-	-	-	-	-	-
ACES109079-2	GCA_034742155.1	20210624	Water	DaoE_LongBian	Community	Environment	Tap water	v3.1.0	Clade V	Klebsiella pneumoniae	strong	91	347681	569795	5458707	no	-	ST2601	2	1	11	1	9	4	242	0	-	-	-	-	-	-	-	-	-	-	-	-	-	0	-	-	-	-	-	-	-	-	-
ACES109084HE01-1	GCA_034744315.1	20210624	Feces(ST)	DaoE_LongBian	Community	Human	Elderly	v3.1.0	Clade V	Klebsiella pneumoniae	strong	76	213688	419977	5309261	no	-	ST337	2	1	11	1	1	1	13	0	-	-	-	-	-	-	-	-	-	-	-	-	-	0	-	-	-	-	-	-	-	-	-
ACES109084HE01-3	GCA_034744355.1	20210624	Feces(ST)	DaoE_LongBian	Community	Human	Elderly	v3.1.0	Clade I	Klebsiella variicola subsp. variicola	strong	51	446790	1045248	5477824	no	-	ST6967-1LV	16	24	21	44	323	17	67	0	-	-	-	-	-	-	-	-	-	-	-	-	-	0	-	-	-	-	-	-	-	-	-
ACES109084HE01-4	GCA_034744335.1	20210624	Feces(ST)	DaoE_LongBian	Community	Human	Elderly	v3.1.0	Clade V	Klebsiella pneumoniae	strong	121	205975	448848	5365564	no	-	ST416	2	38	1	1	7	4	89	0	-	-	-	-	-	-	-	-	-	-	-	-	-	0	-	-	-	-	-	-	-	-	-
ACES109S02-3	GCA_034742035.1	20210624	Soil	DaoE_LongBian	Community	Environment	Soil	v3.1.0	Clade V	Klebsiella pneumoniae	strong	47	469430	953955	5213169	no	-	ST3178	2	6	17	146	20	10	25	0	-	-	-	-	-	-	-	-	-	-	-	-	-	0	-	-	-	-	-	-	-	-	-
ACES110028-1	GCA_034742115.1	20210624	Water	DaoE_LongJu	Community	Environment	Tap water	v3.1.0	Clade I	Klebsiella variicola subsp. variicola	strong	58	463958	1616922	5454516	no	-	ST363	16	18	21	27	53	22	67	0	-	-	-	-	-	-	-	-	-	-	-	-	-	0	-	-	-	-	-	-	-	-	-
ACES110028-2	GCA_034742135.1	20210624	Water	DaoE_LongJu	Community	Environment	Tap water	v3.1.0	Clade I	Klebsiella variicola subsp. variicola	strong	179	204068	549990	6067458	no	-	ST4555-1LV	16	32	21	40	84	40	67*	0	-	-	-	-	-	-	-	-	-	-	-	-	-	0	-	-	-	-	-	-	-	-	-
ACES110028-3	GCA_034742095.1	20210624	Water	DaoE_LongJu	Community	Environment	Tap water	v3.1.0	Clade I	Klebsiella variicola subsp. variicola	strong	57	461465	1158789	5767400	no	-	ST3527	16	24	21	27	50	22	67	0	-	-	-	-	-	-	-	-	-	-	-	-	-	0	-	-	-	-	-	-	-	-	-
ACES110028T01-3	GCA_034743495.1	20210624	Household swab	DaoE_LongJu	Community	Environment	Household swab	v3.1.0	Clade III	Klebsiella pneumoniae	strong	127	255009	388360	5520604	no	-	ST995	2	6	1	1	1	1	1	0	-	-	-	-	-	-	-	-	-	-	-	-	-	0	-	-	-	-	-	-	-	-	-
ACES110035HA02-1	GCA_034744295.1	20210624	Feces(ST)	DaoE_LongJu	Community	Human	Adult	v3.1.0	Clade V	Klebsiella pneumoniae	strong	82	197414	419977	5309279	no	-	ST337	2	1	11	1	1	1	13	0	-	-	-	-	-	-	-	-	-	-	-	-	-	0	-	-	-	-	-	-	-	-	-
ACES110035T02-2	GCA_034743465.1	20210624	Household swab	DaoE_LongJu	Community	Environment	Household swab	v3.1.0	Clade I	Klebsiella variicola subsp. variicola	strong	56	720400	1337858	5725397	no	-	ST5666	16	24	21	49	83	22	67	0	-	-	-	-	-	-	-	-	-	-	-	-	-	0	-	-	-	-	-	-	-	-	-
ACES110041T01-3	GCA_034743455.1	20210624	Household swab	DaoE_LongJu	Community	Environment	Household swab	v3.1.0	Clade V	Klebsiella pneumoniae	strong	63	350526	457429	5315867	no	-	ST515	2	1	1	1	1	1	4	0	-	-	-	-	-	-	-	-	-	-	-	-	-	0	-	-	-	-	-	-	-	-	-
ACES110101-2-2	GCA_034742075.1	20210624	Water	DaoE_LongJu	Community	Environment	Tap water	v3.1.0	Clade V	Klebsiella pneumoniae	strong	101	165017	471155	5265702	no	-	ST2871	2	1	1	4	1	4	13	0	-	-	-	-	-	-	-	-	-	-	-	-	-	0	-	-	-	-	-	-	-	-	-
ACES110W02-1	GCA_034742695.1	20210624	Water	DaoE_LongJu	Community	Environment	Natural water	v3.1.0	Clade V	Klebsiella pneumoniae	strong	42	458182	998970	5095717	no	-	ST200	2	1	2	1	12	1	68	0	-	-	-	-	-	-	-	-	-	-	-	-	-	0	-	-	-	-	-	-	-	-	-
ACES112085-1-2	GCA_034742055.1	20210624	Water	DaoE_NaCao	Community	Environment	Tap water	v3.1.0	Clade II	Klebsiella quasipneumoniae subsp. similipneumoniae	strong	71	370572	722666	5253937	no	-	ST841	18	15	64	59	11	13	51	0	-	-	-	-	-	-	-	-	-	-	-	-	-	0	-	-	-	-	-	-	-	-	-
ACES112085-1-3	GCA_034742015.1	20210624	Water	DaoE_NaCao	Community	Environment	Tap water	v3.1.0	Clade V	Klebsiella pneumoniae	strong	70	371368	995836	5328249	no	-	ST37	2	9	2	1	13	1	16	0	-	-	-	-	-	-	-	-	-	-	-	-	-	0	-	-	-	-	-	-	-	-	-
ACES112085T01-4	GCA_034743435.1	20210624	Household swab	DaoE_NaCao	Community	Environment	Household swab	v3.1.0	Clade III	Klebsiella pneumoniae	strong	60	298658	980325	5432466	no	-	ST151	4	1	32	1	7	4	10	0	-	-	-	-	-	-	-	-	-	-	-	-	-	0	-	-	-	-	-	-	-	-	-
ACES114S01-1	GCA_034741975.1	20210624	Soil	DaoE_PangLang	Community	Environment	Soil	v3.1.0	Clade II	Klebsiella quasipneumoniae subsp. similipneumoniae	strong	45	3045142	3045142	5508164	no	-	ST138	18	22	26	23	31	13	49	0	-	-	-	-	-	-	-	-	-	-	-	-	-	0	-	-	-	-	-	-	-	-	-
ACES114S01-3	GCA_034741955.1	20210624	Soil	DaoE_PangLang	Community	Environment	Soil	v3.1.0	Clade III	Klebsiella pneumoniae	strong	94	263311	629194	5292460	no	-	ST281	7	1	5	46	1	1	84	0	-	-	-	-	-	-	-	-	-	-	-	-	-	0	-	-	-	-	-	-	-	-	-
ACES115011T02-1	GCA_034743415.1	20210624	Household swab	DaoE_ShangPo	Community	Environment	Household swab	v3.1.0	Clade I	Klebsiella variicola subsp. variicola	strong	53	377168	736118	5922821	no	-	ST641	16	18	21	27	39	22	67	400-4LV	ybt 18; ICEKp15	21	21	195*	105*	67*	230	606	17	1	5*	29	-	0	-	-	-	-	-	-	-	-	-
ACES115016T03-4	GCA_034743395.1	20210624	Household swab	DaoE_ShangPo	Community	Environment	Household swab	v3.1.0	Clade I	Klebsiella variicola subsp. variicola	strong	53	537266	735662	5922390	no	-	ST641	16	18	21	27	39	22	67	400-4LV	ybt 18; ICEKp15	21	21	195*	105*	67*	230	606	17	1	5*	29	-	0	-	-	-	-	-	-	-	-	-
ACES117036HE01-3	GCA_034744235.1	20210624	Feces(ST)	DaoE_XiaFu	Community	Human	Elderly	v3.1.0	Clade V	Klebsiella pneumoniae	strong	62	375741	906266	5306999	no	-	ST37	2	9	2	1	13	1	16	0	-	-	-	-	-	-	-	-	-	-	-	-	-	0	-	-	-	-	-	-	-	-	-
ACES117036HE01-4	GCA_034744275.1	20210625	Feces(ST)	DaoE_XiaFu	Community	Human	Elderly	v3.1.0	Clade I	Klebsiella variicola subsp. variicola	strong	49	439788	1132506	5686229	no	-	ST981	16	24	43	93	42	17	74	0	-	-	-	-	-	-	-	-	-	-	-	-	-	0	-	-	-	-	-	-	-	-	-
ACES117036HE01-5	GCA_034744255.1	20210626	Feces(ST)	DaoE_XiaFu	Community	Human	Elderly	v3.1.0	Clade III	Klebsiella pneumoniae	strong	63	287948	931598	5315826	no	-	ST34-1LV	2	3	6	1	9	7*	4	0	-	-	-	-	-	-	-	-	-	-	-	-	-	0	-	-	-	-	-	-	-	-	-
ACES117039HA01-1	GCA_034744215.1	20210624	Feces(ST)	DaoE_XiaFu	Community	Human	Adult	v3.1.0	Clade III	Klebsiella pneumoniae	strong	58	297905	1128011	5473292	no	-	ST7	3	1	1	4	3	1	34	0	-	-	-	-	-	-	-	-	-	-	-	-	-	0	-	-	-	-	-	-	-	-	-
ACES117039HE01-3	GCA_034744195.1	20210624	Feces(ST)	DaoE_XiaFu	Community	Human	Elderly	v3.1.0	Clade III	Klebsiella pneumoniae	strong	83	362417	695497	5466382	no	-	ST18-2LV	2	1	1	37	4	1	15	0	-	-	-	-	-	-	-	-	-	-	-	-	-	0	-	-	-	-	-	-	-	-	-
ACES117039T02-1	GCA_034743375.1	20210624	Household swab	DaoE_XiaFu	Community	Environment	Household swab	v3.1.0	Clade V	Klebsiella pneumoniae	strong	111	141448	329880	5400875	no	-	ST3140	2	5	1	1	1	4	9	0	-	-	-	-	-	-	-	-	-	-	-	-	-	0	-	-	-	-	-	-	-	-	-
ACES117049HC01-2	GCA_034744155.1	20210624	Feces(ST)	DaoE_XiaFu	Community	Human	Children	v3.1.0	Clade V	Klebsiella pneumoniae	strong	52	497983	1124270	5391455	no	-	ST661	4	3	1	36	9	10	14	0	-	-	-	-	-	-	-	-	-	-	-	-	-	0	-	-	-	-	-	-	-	-	-
ACES117049HE01-1	GCA_034744175.1	20210624	Feces(ST)	DaoE_XiaFu	Community	Human	Elderly	v3.1.0	Clade III	Klebsiella pneumoniae	strong	93	272442	587584	5339406	no	-	ST482	2	3	1	26	1	4	10	0	-	-	-	-	-	-	-	-	-	-	-	-	-	0	-	-	-	-	-	-	-	-	-
ACES117049HE02-5	GCA_034744135.1	20210624	Feces(ST)	DaoE_XiaFu	Community	Human	Elderly	v3.1.0	Clade V	Klebsiella pneumoniae	strong	112	166420	367797	5204340	no	-	ST2889	2	53	1	1	1	1	56	0	-	-	-	-	-	-	-	-	-	-	-	-	-	0	-	-	-	-	-	-	-	-	-
ACES117S06-1	GCA_034741995.1	20210624	Soil	DaoE_XiaFu	Community	Environment	Soil	v3.1.0	Clade I	Klebsiella variicola subsp. variicola	strong	43	482687	1838965	5486900	no	-	ST1687	16	24	21	27	52	22	80	0	-	-	-	-	-	-	-	-	-	-	-	-	-	0	-	-	-	-	-	-	-	-	-
ACES117S11-1	GCA_034741935.1	20210624	Soil	DaoE_XiaFu	Community	Environment	Soil	v3.1.0	Clade III	Klebsiella pneumoniae	strong	43	396290	1443107	5426352	no	-	ST2581	10	1	1	14	26	1	12	0	-	-	-	-	-	-	-	-	-	-	-	-	-	0	-	-	-	-	-	-	-	-	-
ACES117S11-3	GCA_034741915.1	20210624	Soil	DaoE_XiaFu	Community	Environment	Soil	v3.1.0	Clade III	Klebsiella pneumoniae	strong	42	396290	1443107	5426413	no	-	ST2581	10	1	1	14	26	1	12	0	-	-	-	-	-	-	-	-	-	-	-	-	-	0	-	-	-	-	-	-	-	-	-
ACES117S15-2	GCA_034741855.1	20210624	Soil	DaoE_XiaFu	Community	Environment	Soil	v3.1.0	Clade I	Klebsiella variicola subsp. variicola	strong	45	355767	1271167	5615239	no	-	ST4524-1LV	16	18	21	49	339	17	45	0	-	-	-	-	-	-	-	-	-	-	-	-	-	0	-	-	-	-	-	-	-	-	-
ACES117W02-1	GCA_034742675.1	20210624	Water	DaoE_XiaFu	Community	Environment	Natural water	v3.1.0	Clade I	Klebsiella variicola subsp. variicola	strong	34	682686	2720673	5638704	no	-	ST4314	28	24	36	27	47	17	67	0	-	-	-	-	-	-	-	-	-	-	-	-	-	0	-	-	-	-	-	-	-	-	-
ACES117W06-1	GCA_034742655.1	20210624	Water	DaoE_XiaFu	Community	Environment	Natural water	v3.1.0	Clade III	Klebsiella pneumoniae	strong	72	347390	661952	5437313	no	-	ST8	4	1	1	1	1	5	6	0	-	-	-	-	-	-	-	-	-	-	-	-	-	0	-	-	-	-	-	-	-	-	-
ACES118035HA01-1	GCA_034744115.1	20210624	Feces(ST)	DaoE_ZhuGao	Community	Human	Adult	v3.1.0	Clade V	Klebsiella pneumoniae	strong	44	394256	1225804	5287310	no	-	ST2991	3	1	65	1	9	1	56	0	-	-	-	-	-	-	-	-	-	-	-	-	-	0	-	-	-	-	-	-	-	-	-
ACES118035HE01-3	GCA_034744095.1	20210624	Feces(ST)	DaoE_ZhuGao	Community	Human	Elderly	v3.1.0	Clade II	Klebsiella quasipneumoniae subsp. similipneumoniae	weak	45	625185	1041951	5341075	no	-	NA	284*	223*	405*	370*	554*	301*	721*	0	-	-	-	-	-	-	-	-	-	-	-	-	-	0	-	-	-	-	-	-	-	-	-
ACES118W01-2	GCA_034742615.1	20210624	Water	DaoE_ZhuGao	Community	Environment	Natural water	v3.1.0	Clade I	Klebsiella variicola subsp. variicola	strong	79	757255	1158612	5784903	no	-	ST3527	16	24	21	27	50	22	67	0	-	-	-	-	-	-	-	-	-	-	-	-	-	0	-	-	-	-	-	-	-	-	-
ACES118W01-3	GCA_034742575.1	20210624	Water	DaoE_ZhuGao	Community	Environment	Natural water	v3.1.0	Clade III	Klebsiella pneumoniae	strong	104	306771	458513	5415286	no	-	ST2182-1LV	2	1	2	1	9	7	4	0	-	-	-	-	-	-	-	-	-	-	-	-	-	0	-	-	-	-	-	-	-	-	-
ACES201001HA02-1	GCA_034744075.1	20210624	Feces(ST)	XianCao_BanJiu	Community	Human	Adult	v3.1.0	Clade III	Klebsiella pneumoniae	strong	40	380041	1271965	5436036	no	-	ST380	2	1	1	1	1	4	19	178-4LV	ybt 9; ICEKp3	5	11	6	5	63	16*	210	9	5	5*	11	-	0	-	-	-	-	-	-	-	-	-
ACES201001HA02-2	GCA_034744035.1	20210624	Feces(ST)	XianCao_BanJiu	Community	Human	Adult	v3.1.0	Clade III	Klebsiella pneumoniae	strong	40	386895	1551245	5441649	no	-	ST380	2	1	1	1	1	4	19	178-4LV	ybt 9; ICEKp3	5	11	6	5	63	16*	210	9	5	5*	11	-	0	-	-	-	-	-	-	-	-	-
ACES201001HA02-4	GCA_034744055.1	20210624	Feces(ST)	XianCao_BanJiu	Community	Human	Adult	v3.1.0	Clade III	Klebsiella pneumoniae	strong	39	381849	1551064	5436046	no	-	ST380	2	1	1	1	1	4	19	178-4LV	ybt 9; ICEKp3	5	11	6	5	63	16*	210	9	5	5*	11	-	0	-	-	-	-	-	-	-	-	-
ACES201001T01-1	GCA_034743355.1	20210624	Household swab	XianCao_BanJiu	Community	Environment	Household swab	v3.1.0	Clade V	Klebsiella pneumoniae	strong	74	364780	1472381	5399838	no	-	ST2648	2	5	1	1	7	1	6	0	-	-	-	-	-	-	-	-	-	-	-	-	-	0	-	-	-	-	-	-	-	-	-
ACES201010T01-2	GCA_034743315.1	20210624	Household swab	XianCao_BanJiu	Community	Environment	Household swab	v3.1.0	Clade V	Klebsiella pneumoniae	strong	86	231213	487980	5325569	no	-	ST163	2	1	1	1	9	1	12	0	-	-	-	-	-	-	-	-	-	-	-	-	-	0	-	-	-	-	-	-	-	-	-
ACES201010T01-5	GCA_034743335.1	20210624	Household swab	XianCao_BanJiu	Community	Environment	Household swab	v3.1.0	Clade II	Klebsiella quasipneumoniae subsp. similipneumoniae	strong	36	1420744	1581550	5478493	no	-	ST3387	18	22	74	70	11	69	99	0	-	-	-	-	-	-	-	-	-	-	-	-	-	0	-	-	-	-	-	-	-	-	-
ACES201010T02-3	GCA_034743295.1	20210624	Household swab	XianCao_BanJiu	Community	Environment	Household swab	v3.1.0	Clade I	Klebsiella variicola subsp. variicola	strong	44	668150	1569255	5674557	no	-	ST1757-2LV	16	97	21	40	68	57	67	0	-	-	-	-	-	-	-	-	-	-	-	-	-	0	-	-	-	-	-	-	-	-	-
ACES201019HA02-4	GCA_034744015.1	20210624	Feces(ST)	XianCao_BanJiu	Community	Human	Adult	v3.1.0	Clade V	Klebsiella pneumoniae	strong	95	177645	428465	5318128	no	-	ST1616	2	1	108	1	7	5	270	0	-	-	-	-	-	-	-	-	-	-	-	-	-	0	-	-	-	-	-	-	-	-	-
ACES201019T01-2	GCA_034743275.1	20210624	Household swab	XianCao_BanJiu	Community	Environment	Household swab	v3.1.0	Clade V	Klebsiella pneumoniae	strong	95	165119	428465	5316039	no	-	ST1616	2	1	108	1	7	5	270	0	-	-	-	-	-	-	-	-	-	-	-	-	-	0	-	-	-	-	-	-	-	-	-
ACES201019T02-5	GCA_034743255.1	20210624	Household swab	XianCao_BanJiu	Community	Environment	Household swab	v3.1.0	Clade V	Klebsiella pneumoniae	strong	142	165119	428465	5333643	no	-	ST1616	2	1	108	1	7	5	270	0	-	-	-	-	-	-	-	-	-	-	-	-	-	0	-	-	-	-	-	-	-	-	-
ACES201019T02-6	GCA_034743215.1	20210624	Household swab	XianCao_BanJiu	Community	Environment	Household swab	v3.1.0	Clade V	Klebsiella pneumoniae	strong	66	345053	450512	5536212	no	-	ST3073	5	1	2	12	9	4	38	0	-	-	-	-	-	-	-	-	-	-	-	-	-	0	-	-	-	-	-	-	-	-	-
ACES201025HE01-3	GCA_034743995.1	20210624	Feces(ST)	XianCao_BanJiu	Community	Human	Elderly	v3.1.0	Clade III	Klebsiella pneumoniae	strong	109	371595	661948	5467345	no	-	ST1263	4	1	1	1	12	1	35	0	-	-	-	-	-	-	-	-	-	-	-	-	-	0	-	-	-	-	-	-	-	-	-
ACES201025T01-2	GCA_034743135.1	20210624	Household swab	XianCao_BanJiu	Community	Environment	Household swab	v3.1.0	Clade V	Klebsiella pneumoniae	strong	66	345053	450512	5535320	no	-	ST3073	5	1	2	12	9	4	38	0	-	-	-	-	-	-	-	-	-	-	-	-	-	0	-	-	-	-	-	-	-	-	-
ACES201025T02-2	GCA_034743205.1	20210624	Household swab	XianCao_BanJiu	Community	Environment	Household swab	v3.1.0	Clade I	Klebsiella variicola subsp. variicola	strong	39	719497	2179532	5470127	no	-	ST264-1LV	16	18	21	27	58	22	80	0	-	-	-	-	-	-	-	-	-	-	-	-	-	0	-	-	-	-	-	-	-	-	-
ACES201030HC01-2	GCA_034743975.1	20210624	Feces(ST)	XianCao_BanJiu	Community	Human	Children	v3.1.0	Clade II	Klebsiella quasipneumoniae subsp. similipneumoniae	strong	95	228283	584650	5377574	no	-	ST1308	48	22	18	59	92	13	51	0	-	-	-	-	-	-	-	-	-	-	-	-	-	0	-	-	-	-	-	-	-	-	-
ACES201031T01-1	GCA_034743175.1	20210624	Household swab	XianCao_BanJiu	Community	Environment	Household swab	v3.1.0	Clade V	Klebsiella pneumoniae	strong	66	369574	1179483	5382641	no	-	ST2459	2	1	5	1	9	4	13	0	-	-	-	-	-	-	-	-	-	-	-	-	-	0	-	-	-	-	-	-	-	-	-
ACES201031T01-4	GCA_034743155.1	20210624	Household swab	XianCao_BanJiu	Community	Environment	Household swab	v3.1.0	Clade V	Klebsiella pneumoniae	strong	94	369574	1180550	5393201	no	-	ST2459	2	1	5	1	9	4	13	0	-	-	-	-	-	-	-	-	-	-	-	-	-	0	-	-	-	-	-	-	-	-	-
ACES201036HA02-1	GCA_034743955.1	20210624	Feces(ST)	XianCao_BanJiu	Community	Human	Adult	v3.1.0	Clade V	Klebsiella pneumoniae	strong	102	143813	272300	5231994	no	-	ST2136	2	2	1	4	1	4	18	0	-	-	-	-	-	-	-	-	-	-	-	-	-	0	-	-	-	-	-	-	-	-	-
ACES201044HC01-2	GCA_034743935.1	20210624	Feces(ST)	XianCao_BanJiu	Community	Human	Children	v3.1.0	Clade III	Klebsiella pneumoniae	strong	69	348966	542654	5299520	no	-	ST3369	2	1	2	3	8	4	39	0	-	-	-	-	-	-	-	-	-	-	-	-	-	0	-	-	-	-	-	-	-	-	-
ACES201044HE01-6	GCA_034743915.1	20210624	Feces(ST)	XianCao_BanJiu	Community	Human	Elderly	v3.1.0	Clade III	Klebsiella pneumoniae	strong	35	380798	1651942	5446871	no	-	ST111	2	1	5	1	17	4	42	322	ybt 2; ICEKp1	8	7	24	17	5	39	17	6	7	7	6	-	0	-	-	-	-	-	-	-	-	-
ACES201053T01-1	GCA_034743115.1	20210624	Household swab	XianCao_BanJiu	Community	Environment	Household swab	v3.1.0	Clade V	Klebsiella pneumoniae	strong	41	394685	999776	5092737	no	-	ST636	2	5	1	1	4	1	4	0	-	-	-	-	-	-	-	-	-	-	-	-	-	0	-	-	-	-	-	-	-	-	-
ACES201060T01-2	GCA_034743055.1	20210624	Household swab	XianCao_BanJiu	Community	Environment	Household swab	v3.1.0	Clade V	Klebsiella pneumoniae	strong	55	497853	1226649	5224011	no	-	ST218	2	3	1	1	9	4	12	0	-	-	-	-	-	-	-	-	-	-	-	-	-	0	-	-	-	-	-	-	-	-	-
ACES201067T03-4	GCA_034743035.1	20210624	Household swab	XianCao_BanJiu	Community	Environment	Household swab	v3.1.0	Clade I	Klebsiella variicola subsp. variicola	strong	36	671459	1331467	5516985	no	-	ST1478	16	24	21	27	54	22	105	0	-	-	-	-	-	-	-	-	-	-	-	-	-	0	-	-	-	-	-	-	-	-	-
ACES201091HE01-1	GCA_034743855.1	20210624	Feces(ST)	XianCao_BanJiu	Community	Human	Elderly	v3.1.0	Clade I	Klebsiella variicola subsp. variicola	strong	52	700028	2287181	5837015	no	-	ST5703	16	24	21	27	68	40	67	0	-	-	-	-	-	-	-	-	-	-	-	-	-	0	-	-	-	-	-	-	-	-	-
ACES201130HA01-2	GCA_034743835.1	20210624	Feces(ST)	XianCao_BanJiu	Community	Human	Adult	v3.1.0	Clade I	Klebsiella variicola subsp. variicola	strong	32	438748	1827766	5546816	no	-	ST4943	16	18	21	41	47	17	67	0	-	-	-	-	-	-	-	-	-	-	-	-	-	0	-	-	-	-	-	-	-	-	-
ACES201130T01-1	GCA_034743075.1	20210624	Household swab	XianCao_BanJiu	Community	Environment	Household swab	v3.1.0	Clade II	Klebsiella quasipneumoniae subsp. quasipneumoniae	strong	71	272485	392688	5436429	no	-	ST526	38	19	53	58	73	21	130	0	-	-	-	-	-	-	-	-	-	-	-	-	-	0	-	-	-	-	-	-	-	-	-
ACES201147T01-3	GCA_034743095.1	20210624	Household swab	XianCao_BanJiu	Community	Environment	Household swab	v3.1.0	Clade I	Klebsiella variicola subsp. variicola	strong	50	477547	964533	5561432	no	-	ST3570	16	18	21	27	47	22	200	0	-	-	-	-	-	-	-	-	-	-	-	-	-	0	-	-	-	-	-	-	-	-	-
ACES201147T01-4	GCA_034743015.1	20210624	Household swab	XianCao_BanJiu	Community	Environment	Household swab	v3.1.0	Clade I	Klebsiella variicola subsp. variicola	strong	32	723798	1336904	5464557	no	-	ST355	16	45	21	27	47	22	67	0	-	-	-	-	-	-	-	-	-	-	-	-	-	0	-	-	-	-	-	-	-	-	-
ACES202004HE01-2	GCA_034743895.1	20210624	Feces(ST)	XianCao_BanXiong	Community	Human	Elderly	v3.1.0	Clade III	Klebsiella pneumoniae	strong	74	260994	541458	5346069	no	-	ST3106	2	1	5	20	17	21	42	0	-	-	-	-	-	-	-	-	-	-	-	-	-	0	-	-	-	-	-	-	-	-	-
ACES202047T02-2	GCA_034742995.1	20210624	Household swab	XianCao_BanXiong	Community	Environment	Household swab	v3.1.0	Clade I	Klebsiella variicola subsp. variicola	strong	45	448769	1705177	5647031	no	-	ST1505-1LV	16	90	84	49	194	17*	67	0	-	-	-	-	-	-	-	-	-	-	-	-	-	0	-	-	-	-	-	-	-	-	-
ACES202047T02-3	GCA_034742965.1	20210624	Household swab	XianCao_BanXiong	Community	Environment	Household swab	v3.1.0	Clade I	Klebsiella variicola subsp. variicola	strong	44	448769	1705177	5645748	no	-	ST1505-1LV	16	90	84	49	194	17*	67	0	-	-	-	-	-	-	-	-	-	-	-	-	-	0	-	-	-	-	-	-	-	-	-
ACES202049T01-1	GCA_034742915.1	20210624	Household swab	XianCao_BanXiong	Community	Environment	Household swab	v3.1.0	Clade V	Klebsiella pneumoniae	strong	88	371912	1170364	5421013	no	-	ST20	2	3	1	1	4	4	4	0	-	-	-	-	-	-	-	-	-	-	-	-	-	0	-	-	-	-	-	-	-	-	-
ACES202W03-1	GCA_034742595.1	20210624	Water	XianCao_BanXiong	Community	Environment	Natural water	v3.1.0	Clade I	Klebsiella variicola subsp. variicola	strong	70	377640	1024634	5616295	no	-	ST357	16	24	21	27	54	22	45	0	-	-	-	-	-	-	-	-	-	-	-	-	-	0	-	-	-	-	-	-	-	-	-
ACES202W06-2	GCA_034742555.1	20210624	Water	XianCao_BanXiong	Community	Environment	Natural water	v3.1.0	Clade I	Klebsiella variicola subsp. variicola	strong	1271	698021	2773209	6454913	no	-	ST595	16	24	21	27	55	22	67	0	-	-	-	-	-	-	-	-	-	-	-	-	-	0	-	-	-	-	-	-	-	-	-
ACES203008T01-1	GCA_034742955.1	20210624	Household swab	XianCao_DongFang	Community	Environment	Household swab	v3.1.0	Clade III	Klebsiella pneumoniae	strong	61	347630	705813	5403069	no	-	ST6761	7	1	5	46	630	1	84	0	-	-	-	-	-	-	-	-	-	-	-	-	-	0	-	-	-	-	-	-	-	-	-
ACES203021T01-2	GCA_034742935.1	20210624	Household swab	XianCao_DongFang	Community	Environment	Household swab	v3.1.0	Clade III	Klebsiella pneumoniae	strong	64	420899	1025432	5234495	no	-	ST188	3	1	1	3	4	28	39	0	-	-	-	-	-	-	-	-	-	-	-	-	-	0	-	-	-	-	-	-	-	-	-
ACES203021T02-1	GCA_034742875.1	20210624	Household swab	XianCao_DongFang	Community	Environment	Household swab	v3.1.0	Clade III	Klebsiella pneumoniae	strong	58	420554	1022981	5233779	no	-	ST188	3	1	1	3	4	28	39	0	-	-	-	-	-	-	-	-	-	-	-	-	-	0	-	-	-	-	-	-	-	-	-
ACES203022T01-2	GCA_034742855.1	20210624	Household swab	XianCao_DongFang	Community	Environment	Household swab	v3.1.0	Clade III	Klebsiella pneumoniae	strong	104	208933	392191	5325171	no	-	ST1087	2	1	1	1	3	3	38	0	-	-	-	-	-	-	-	-	-	-	-	-	-	0	-	-	-	-	-	-	-	-	-
ACES203027T01-1	GCA_034742835.1	20210624	Household swab	XianCao_DongFang	Community	Environment	Household swab	v3.1.0	Clade I	Klebsiella variicola subsp. variicola	strong	38	450300	1359056	5756934	no	-	ST2594-1LV	28	24	21	53	68	153	67	0	-	-	-	-	-	-	-	-	-	-	-	-	-	0	-	-	-	-	-	-	-	-	-
ACES203035T01-2	GCA_034742895.1	20210624	Household swab	XianCao_DongFang	Community	Environment	Household swab	v3.1.0	Clade III	Klebsiella pneumoniae	strong	66	414510	1536110	5711910	no	-	ST828	2	1	1	26	1	1	54	323-2LV	ybt 2; ICEKp1	8	7	9	6	5	88	1*	6	7	7	6	-	0	-	-	-	-	-	-	-	-	-
ACES203045T01-2	GCA_034742775.1	20210624	Household swab	XianCao_DongFang	Community	Environment	Household swab	v3.1.0	Clade V	Klebsiella pneumoniae	strong	48	474707	941158	5299541	no	-	ST2729	3	5	4	181	9	4	177	0	-	-	-	-	-	-	-	-	-	-	-	-	-	0	-	-	-	-	-	-	-	-	-
ACES203S02-2	GCA_034741895.1	20210624	Soil	XianCao_DongFang	Community	Environment	Soil	v3.1.0	Clade I	Klebsiella variicola subsp. variicola	strong	36	707986	2680857	5583897	no	-	ST3924	16	24	21	40	47	57	67	0	-	-	-	-	-	-	-	-	-	-	-	-	-	0	-	-	-	-	-	-	-	-	-
ACES203W03-1	GCA_034742535.1	20210624	Water	XianCao_DongFang	Community	Environment	Natural water	v3.1.0	Clade I	Klebsiella variicola subsp. variicola	strong	28	2846912	2846912	5480200	no	-	ST1524	96	24	21	27	41	22	172	0	-	-	-	-	-	-	-	-	-	-	-	-	-	0	-	-	-	-	-	-	-	-	-
ACES301S03-4	GCA_034741875.1	20210624	Soil	Pig Farm	Farm	Environment	Soil	v3.1.0	Clade II	Klebsiella quasipneumoniae subsp. similipneumoniae	strong	74	770373	2479725	5411069	no	-	ST4836-1LV	18	22	26	64	94	13	49	0	-	-	-	-	-	-	-	-	-	-	-	-	-	0	-	-	-	-	-	-	-	-	-
ACES301W02-1-2	GCA_034742515.1	20210624	Water	Pig Farm	Farm	Environment	Natural Water	v3.1.0	Clade I	Klebsiella quasivariicola	strong	489	129919	575685	5851141	no	-	ST3897	65	59	86	264	136	81	558	0	-	-	-	-	-	-	-	-	-	-	-	-	-	0	-	-	-	-	-	-	-	-	-
ACES301W03-3	GCA_034742475.1	20210624	Water	Pig Farm	Farm	Environment	Natural Water	v3.1.0	Clade III	Klebsiella pneumoniae	strong	68	222925	371151	5454334	no	-	ST15	1	1	1	1	1	1	1	0	-	-	-	-	-	-	-	-	-	-	-	-	-	0	-	-	-	-	-	-	-	-	-
ACES301W04-5	GCA_034742485.1	20210624	Water	Pig Farm	Farm	Environment	Natural Water	v3.1.0	Clade II	Klebsiella quasipneumoniae subsp. similipneumoniae	strong	49	503041	900232	5401532	no	-	ST2131	18	22	26	22	171	20	51	0	-	-	-	-	-	-	-	-	-	-	-	-	-	0	-	-	-	-	-	-	-	-	-
ACES301W06-1	GCA_034742435.1	20210624	Water	Pig Farm	Farm	Environment	Natural Water	v3.1.0	Clade III	Klebsiella pneumoniae	strong	81	364630	729791	5453645	no	-	ST1877	1	1	2	1	10	24	19	0	-	-	-	-	-	-	-	-	-	-	-	-	-	0	-	-	-	-	-	-	-	-	-
ACES302X1-1.617-1	GCA_034742275.1	20210624	Water	Chicken Farm1	Farm	Environment	Natural Water	v3.1.0	Clade V	Klebsiella pneumoniae	strong	90	206175	664034	5280028	no	-	ST399	2	1	11	1	10	10	12	0	-	-	-	-	-	-	-	-	-	-	-	-	-	0	-	-	-	-	-	-	-	-	-
ACES302X1-1.617-2	GCA_034742255.1	20210624	Water	Chicken Farm1	Farm	Environment	Natural Water	v3.1.0	Clade V	Klebsiella pneumoniae	strong	38	510362	1459663	5173272	no	-	ST17	2	1	1	1	4	4	4	0	-	-	-	-	-	-	-	-	-	-	-	-	-	0	-	-	-	-	-	-	-	-	-
ACES303F05-1	GCA_034743875.1	20210624	Chicken feces	Chicken Farm2	Farm	Animal	Chicken	v3.1.0	Clade V	Klebsiella pneumoniae	strong	185	184100	401139	5922602	no	-	ST37	2	9	2	1	13	1	16	0	-	-	-	-	-	-	-	-	-	-	-	-	-	0	-	-	-	-	-	-	-	-	-
ACES303F27-1	GCA_034743815.1	20210624	Chicken feces	Chicken Farm2	Farm	Animal	Chicken	v3.1.0	Clade V	Klebsiella pneumoniae	strong	163	182915	465147	5869431	no	-	ST6262	2	9	2	1	13	1	870	0	-	-	-	-	-	-	-	-	-	-	-	-	-	0	-	-	-	-	-	-	-	-	-
ACES303S02-2	GCA_034741835.1	20210624	Soil	Chicken Farm2	Farm	Environment	Soil	v3.1.0	Clade II	Klebsiella quasipneumoniae subsp. quasipneumoniae	strong	58	377278	1035001	5268604	no	-	ST3865	50	19	282	39	97	63	148	0	-	-	-	-	-	-	-	-	-	-	-	-	-	0	-	-	-	-	-	-	-	-	-
ACES303S03-1	GCA_034741815.1	20210624	Soil	Chicken Farm2	Farm	Environment	Soil	v3.1.0	Clade I	Klebsiella variicola subsp. variicola	strong	37	662452	2113295	5399401	no	-	ST2913-1LV	58	18	46	27	92	29	67	0	-	-	-	-	-	-	-	-	-	-	-	-	-	0	-	-	-	-	-	-	-	-	-
ACES303S04-5	GCA_034741795.1	20210624	Soil	Chicken Farm2	Farm	Environment	Soil	v3.1.0	Clade V	Klebsiella pneumoniae	strong	137	245346	577721	5856907	no	-	ST5977	3	3	1	1	1	1	35	0	-	-	-	-	-	-	-	-	-	-	-	-	-	0	-	-	-	-	-	-	-	-	-
ACES303W01-2-1	GCA_034742395.1	20210624	Water	Chicken Farm2	Farm	Environment	Water	v3.1.0	Clade V	Klebsiella pneumoniae	strong	180	182008	401139	5885224	no	-	ST37	2	9	2	1	13	1	16	0	-	-	-	-	-	-	-	-	-	-	-	-	-	0	-	-	-	-	-	-	-	-	-
ACES303W01-2-2	GCA_034742375.1	20210624	Water	Chicken Farm2	Farm	Environment	Water	v3.1.0	Clade V	Klebsiella pneumoniae	strong	206	184100	401139	5898571	no	-	ST37	2	9	2	1	13	1	16	0	-	-	-	-	-	-	-	-	-	-	-	-	-	0	-	-	-	-	-	-	-	-	-
ACES303W01-2-3	GCA_034742355.1	20210624	Water	Chicken Farm2	Farm	Environment	Water	v3.1.0	Clade V	Klebsiella pneumoniae	strong	184	220256	401139	5886552	no	-	ST37	2	9	2	1	13	1	16	0	-	-	-	-	-	-	-	-	-	-	-	-	-	0	-	-	-	-	-	-	-	-	-
ACES303W01-2-4	GCA_034742315.1	20210624	Water	Chicken Farm2	Farm	Environment	Water	v3.1.0	Clade V	Klebsiella pneumoniae	strong	178	184105	401139	5886309	no	-	ST37	2	9	2	1	13	1	16	0	-	-	-	-	-	-	-	-	-	-	-	-	-	0	-	-	-	-	-	-	-	-	-
ACES303W01-2-5	GCA_034742335.1	20210624	Water	Chicken Farm2	Farm	Environment	Water	v3.1.0	Clade I	Klebsiella variicola subsp. variicola	strong	53	537266	754507	5922954	no	-	ST641	16	18	21	27	39	22	67	400-4LV	ybt 18; ICEKp15	21	21	195*	105*	67*	230	606	17	1	5*	29	-	0	-	-	-	-	-	-	-	-	-
ACES303W01-3	GCA_034742415.1	20210624	Water	Chicken Farm2	Farm	Environment	Water	v3.1.0	Clade V	Klebsiella pneumoniae	strong	354	182915	465146	6062285	no	-	ST6262	2	9	2	1	13	1	870	0	-	-	-	-	-	-	-	-	-	-	-	-	-	0	-	-	-	-	-	-	-	-	-
ACES303W01-4	GCA_034742455.1	20210624	Water	Chicken Farm2	Farm	Environment	Water	v3.1.0	Clade V	Klebsiella pneumoniae	strong	200	182112	465147	5877631	no	-	ST6262	2	9	2	1	13	1	870	0	-	-	-	-	-	-	-	-	-	-	-	-	-	0	-	-	-	-	-	-	-	-	-
ACES303W02-2	GCA_034742295.1	20210624	Water	Chicken Farm2	Farm	Environment	Water	v3.1.0	Clade V	Klebsiella pneumoniae	strong	180	182008	401139	5885026	no	-	ST37	2	9	2	1	13	1	16	0	-	-	-	-	-	-	-	-	-	-	-	-	-	0	-	-	-	-	-	-	-	-	-
ACEScaixin2-4	GCA_034741755.1	20210624	Vegetable	Agriculture Market	Community	Environment	Food	v3.1.0	Clade V	Klebsiella pneumoniae	strong	37	372248	779482	5271794	no	-	ST200	2	1	2	1	12	1	68	0	-	-	-	-	-	-	-	-	-	-	-	-	-	0	-	-	-	-	-	-	-	-	-
ACEScaixin3-2	GCA_034741775.1	20210624	Vegetable	Agriculture Market	Community	Environment	Food	v3.1.0	Clade I	Klebsiella variicola subsp. variicola	strong	51	645528	1435800	5494945	no	-	ST3522-1LV	64*	18	21	27	81	22	80	0	-	-	-	-	-	-	-	-	-	-	-	-	-	0	-	-	-	-	-	-	-	-	-
ACESfoushou-5	GCA_034741715.1	20210624	Vegetable	Agriculture Market	Community	Environment	Food	v3.1.0	Clade I	Klebsiella variicola subsp. variicola	strong	60	729144	2229344	5747663	no	-	ST4079-1LV	16	18	21	27	54	29	67	0	-	-	-	-	-	-	-	-	-	-	-	-	-	0	-	-	-	-	-	-	-	-	-
ACESgangdou-1	GCA_034741725.1	20210624	Vegetable	Agriculture Market	Community	Environment	Food	v3.1.0	Clade I	Klebsiella variicola subsp. variicola	strong	39	400234	1392944	5673111	no	-	ST6439	16	45	21	40	84	22	219	0	-	-	-	-	-	-	-	-	-	-	-	-	-	0	-	-	-	-	-	-	-	-	-
ACESH00002	GCA_034734275.1	20201101	Sputum(SP)	Respiratory Department(RES)	Hospital	Human	Patient	v3.1.0	Clade III	Klebsiella pneumoniae	strong	58	303889	919050	5427252	no	-	ST25	2	1	1	1	10	4	13	0	-	-	-	-	-	-	-	-	-	-	-	-	-	0	-	-	-	-	-	-	-	-	-
ACESH00003	GCA_034734235.1	20201101	Sputum(SP)	Intensive Care Unit(ICU)	Hospital	Human	Patient	v3.1.0	Clade IV	Klebsiella pneumoniae	strong	49	481379	2100693	5649642	no	-	ST23	2	1	1	1	9	4	12	46	ybt 1; ICEKp10	2	2	2	2	2	36	6	2	2	2	2	-	29	clb 2	2	2	2	2	2	2	2	3
ACESH00019	GCA_034734255.1	20201102	Sputum(SP)	Neurology Department(NEU)	Hospital	Human	Patient	v3.1.0	Clade IV	Klebsiella pneumoniae	strong	81	210332	569526	5686638	no	-	ST23	2	1	1	1	9	4	12	47	ybt 1; ICEKp10	2	2	2	2	2	6	6	2	2	2	2	-	29	clb 2	2	2	2	2	2	2	2	3
ACESH00020	GCA_034734215.1	20201102	Sputum(SP)	Intensive Care Unit(ICU)	Hospital	Human	Patient	v3.1.0	Clade IV	Klebsiella pneumoniae	strong	57	397238	1231972	5645657	no	-	ST23	2	1	1	1	9	4	12	47-2LV	ybt 1; ICEKp10	2*	2	2	2	2	6	466	2	2	2	2	-	29	clb 2	2	2	2	2	2	2	2	3
ACESH00032	GCA_034734175.1	20201103	Sputum(SP)	Oncology Department(ONC)	Hospital	Human	Patient	v3.1.0	Clade III	Klebsiella pneumoniae	strong	263	332535	791995	5583902	no	-	ST101	2	6	1	5	4	1	6	0	-	-	-	-	-	-	-	-	-	-	-	-	-	0	-	-	-	-	-	-	-	-	-
ACESH00038	GCA_034734195.1	20201104	Ear discharge(EM)	Otolaryngology Department(OTO)	Hospital	Human	Patient	v3.1.0	Clade V	Klebsiella pneumoniae	strong	72	329212	735728	5289658	no	-	ST1112	2	1	1	1	4	4	12	0	-	-	-	-	-	-	-	-	-	-	-	-	-	0	-	-	-	-	-	-	-	-	-
ACESH00039	GCA_034734155.1	20201104	Sputum(SP)	Respiratory Department(RES)	Hospital	Human	Patient	v3.1.0	Clade IV	Klebsiella pneumoniae	strong	68	289412	706203	5524967	no	-	ST23	2	1	1	1	9	4	12	47	ybt 1; ICEKp10	2	2	2	2	2	6	6	2	2	2	2	-	29-3LV	clb 2	2	2*	2	2	2	2	2	3
ACESH00040	GCA_034734135.1	20201104	Sputum(SP)	Intensive Care Unit(ICU)	Hospital	Human	Patient	v3.1.0	Clade I	Klebsiella variicola subsp. variicola	strong	29	880881	2164620	5366505	no	-	ST197	16	28	21	27	47	22	67	0	-	-	-	-	-	-	-	-	-	-	-	-	-	0	-	-	-	-	-	-	-	-	-
ACESH00043	GCA_034734115.1	20201105	Ear discharge(EM)	Otolaryngology Department(OTO)	Hospital	Human	Patient	v3.1.0	Clade III	Klebsiella pneumoniae	strong	99	350893	924502	5820106	no	-	ST35	2	1	2	1	10	1	19	0	-	-	-	-	-	-	-	-	-	-	-	-	-	0	-	-	-	-	-	-	-	-	-
ACESH00047	GCA_034734095.1	20201105	Sputum(SP)	Cardiovascular Department(CAR)	Hospital	Human	Patient	v3.1.0	Clade V	Klebsiella pneumoniae	strong	68	222382	850430	5536116	no	-	ST412	2	1	2	1	9	1	112	0	-	-	-	-	-	-	-	-	-	-	-	-	-	0	-	-	-	-	-	-	-	-	-
ACESH00048	GCA_034734075.1	20201105	Sputum(SP)	Respiratory Department(RES)	Hospital	Human	Patient	v3.1.0	Clade III	Klebsiella pneumoniae	strong	54	360638	759970	5397981	no	-	ST86	9	4	2	1	1	1	27	202	ybt 9; ICEKp3	5	19	26	5	1	79	53	9	5	5	21	-	0	-	-	-	-	-	-	-	-	-
ACESH00049	GCA_034734055.1	20201105	Sputum(SP)	Intensive Care Unit(ICU)	Hospital	Human	Patient	v3.1.0	Clade III	Klebsiella pneumoniae	strong	52	350200	1223127	5259313	no	-	ST995	2	6	1	1	1	1	1	0	-	-	-	-	-	-	-	-	-	-	-	-	-	0	-	-	-	-	-	-	-	-	-
ACESH00055	GCA_034734015.1	20201106	Sputum(SP)	Cardiovascular Department(CAR)	Hospital	Human	Patient	v3.1.0	Clade III	Klebsiella pneumoniae	strong	49	360529	517190	5568688	no	-	ST86	9	4	2	1	1	1	27	202	ybt 9; ICEKp3	5	19	26	5	1	79	53	9	5	5	21	-	0	-	-	-	-	-	-	-	-	-
ACESH00062	GCA_034734035.1	20201107	Urine(UR)	Neurology Department(NEU)	Hospital	Human	Patient	v3.1.0	Clade V	Klebsiella pneumoniae	strong	66	223404	708923	5267486	no	-	ST147	3	4	6	1	7	4	38	0	-	-	-	-	-	-	-	-	-	-	-	-	-	0	-	-	-	-	-	-	-	-	-
ACESH00065	GCA_034733995.1	20201107	Feces(ST)	Infectious Disease Department(IND)	Hospital	Human	Patient	v3.1.0	Clade II	Klebsiella quasipneumoniae subsp. similipneumoniae	strong	32	777798	1057433	5120161	no	-	ST4781-1LV	18	22	56	22	11	20*	51	0	-	-	-	-	-	-	-	-	-	-	-	-	-	0	-	-	-	-	-	-	-	-	-
ACESH00077	GCA_034733955.1	20201108	Urine(UR)	General Medicine Department(GEM)	Hospital	Human	Patient	v3.1.0	Clade V	Klebsiella pneumoniae	strong	82	251174	934674	5440726	no	-	ST147	3	4	6	1	7	4	38	0	-	-	-	-	-	-	-	-	-	-	-	-	-	0	-	-	-	-	-	-	-	-	-
ACESH00079	GCA_034733975.1	20201108	Sputum(SP)	Neurology Department(NEU)	Hospital	Human	Patient	v3.1.0	Clade IV	Klebsiella pneumoniae	strong	58	307400	1448853	5666045	no	-	ST23	2	1	1	1	9	4	12	46	ybt 1; ICEKp10	2	2	2	2	2	36	6	2	2	2	2	-	29-1LV	clb 2	2	2*	2	2	2	2	2	3
ACESH00112	GCA_034733915.1	20201112	Sputum(SP)	Intensive Care Unit(ICU)	Hospital	Human	Patient	v3.1.0	Clade V	Klebsiella pneumoniae	strong	43	368797	519126	5194206	no	-	ST5124	2	3	2	26	1	243	697	0	-	-	-	-	-	-	-	-	-	-	-	-	-	0	-	-	-	-	-	-	-	-	-
ACESH00113	GCA_034733935.1	20201112	Sputum(SP)	Intensive Care Unit(ICU)	Hospital	Human	Patient	v3.1.0	Clade II	Klebsiella quasipneumoniae subsp. quasipneumoniae	strong	170	231173	742343	6169920	no	-	ST571	17	19	79	20	108	55	142	0	-	-	-	-	-	-	-	-	-	-	-	-	-	0	-	-	-	-	-	-	-	-	-
ACESH00128	GCA_034733895.1	20201113	Sputum(SP)	Cardiovascular Department(CAR)	Hospital	Human	Patient	v3.1.0	Clade V	Klebsiella pneumoniae	strong	69	258983	435015	5275225	no	-	ST37	2	9	2	1	13	1	16	91-2LV	ybt 10; ICEKp4	3*	12	4	3	3	85	85*	3	10	42	2	-	0	-	-	-	-	-	-	-	-	-
ACESH00129	GCA_034733855.1	20201113	Sputum(SP)	General Medicine Department(GEM)	Hospital	Human	Patient	v3.1.0	Clade III	Klebsiella pneumoniae	strong	84	210716	613867	5448344	no	-	ST375	43	1	2	1	10	4	13	0	-	-	-	-	-	-	-	-	-	-	-	-	-	0	-	-	-	-	-	-	-	-	-
ACESH00130	GCA_034733875.1	20201113	Sputum(SP)	Oncology Department(ONC)	Hospital	Human	Patient	v3.1.0	Clade III	Klebsiella pneumoniae	strong	74	288112	483616	5378556	no	-	ST1333	2	1	1	26	12	5	54	323	ybt 2; ICEKp1	8	7	9	6	5	13	1	6	7	7	6	-	0	-	-	-	-	-	-	-	-	-
ACESH00131	GCA_034733835.1	20201113	Sputum(SP)	Traditional Chinese Medicine Department(TCM)	Hospital	Human	Patient	v3.1.0	Clade III	Klebsiella pneumoniae	strong	51	360537	517191	5467894	no	-	ST86	9	4	2	1	1	1	27	202	ybt 9; ICEKp3	5	19	26	5	1	79	53	9	5	5	21	-	0	-	-	-	-	-	-	-	-	-
ACESH00132	GCA_034733815.1	20201113	Ear discharge(EM)	Outpatient Department(OUT)	Hospital	Human	Patient	v3.1.0	Clade III	Klebsiella pneumoniae	strong	123	198935	507006	5557122	no	-	ST34	2	3	6	1	9	7	4	0	-	-	-	-	-	-	-	-	-	-	-	-	-	0	-	-	-	-	-	-	-	-	-
ACESH00135	GCA_034733755.1	20201114	Sputum(SP)	Respiratory Department(RES)	Hospital	Human	Patient	v3.1.0	Clade IV	Klebsiella pneumoniae	strong	56	441208	1356096	5645620	no	-	ST23	2	1	1	1	9	4	12	43-2LV	ybt 1; ICEKp10 (truncated)	2	17	2*	2	2	36*-69%	6	2	2	2	2	-	29	clb 2	2	2	2	2	2	2	2	3
ACESH00138	GCA_034733795.1	20201115	Sputum(SP)	Gastroenterology Department(DIS)	Hospital	Human	Patient	v3.1.0	Clade IV	Klebsiella pneumoniae	strong	62	327297	858774	5654044	no	-	ST5211	2	1	1	1	9	282	12	47-1LV	ybt 1; ICEKp10	2	2	2	2	2	6*	6	2	2	2	2	-	26-1LV	clb 2	2	2	2	2	2	2	2	3
ACESH00139	GCA_034733775.1	20201115	Sputum(SP)	Intensive Care Unit(ICU)	Hospital	Human	Patient	v3.1.0	Clade III	Klebsiella pneumoniae	strong	92	210673	486829	5589539	no	-	ST25	2	1	1	1	10	4	13	323	ybt 2; ICEKp1	8	7	9	6	5	13	1	6	7	7	6	-	0	-	-	-	-	-	-	-	-	-
ACESH00143	GCA_034733735.1	20201115	Urine(UR)	Geriatric Medicine Department(GER)	Hospital	Human	Patient	v3.1.0	Clade III	Klebsiella pneumoniae	strong	63	226561	873895	5545586	no	-	ST65	2	1	2	1	10	4	13	235-1LV	ybt 17; ICEKp10	6	15	25	4	11	32	32*	16	14	4	2	-	13-1LV	clb 3	2	10*	2	2	2	2	2	3
ACESH00152	GCA_034733715.1	20201116	Sputum(SP)	Cardiovascular Department(CAR)	Hospital	Human	Patient	v3.1.0	Clade V	Klebsiella pneumoniae	strong	70	444954	705506	5468354	no	-	ST147	3	4	6	1	7	4	38	0	-	-	-	-	-	-	-	-	-	-	-	-	-	0	-	-	-	-	-	-	-	-	-
ACESH00155	GCA_034733695.1	20201117	Sputum(SP)	Respiratory Department(RES)	Hospital	Human	Patient	v3.1.0	Clade IV	Klebsiella pneumoniae	strong	60	441208	1356096	5645946	no	-	ST23	2	1	1	1	9	4	12	43-2LV	ybt 1; ICEKp10 (truncated)	2	17	2*	2	2	36*-69%	6	2	2	2	2	-	29	clb 2	2	2	2	2	2	2	2	3
ACESH00156	GCA_034733675.1	20201117	Sputum(SP)	Intensive Care Unit(ICU)	Hospital	Human	Patient	v3.1.0	Clade V	Klebsiella pneumoniae	strong	83	239389	372204	5402110	no	-	ST39	2	1	2	4	9	1	14	0	-	-	-	-	-	-	-	-	-	-	-	-	-	0	-	-	-	-	-	-	-	-	-
ACESH00157	GCA_034733655.1	20201117	Blood(BL)	Infectious Disease Department(IND)	Hospital	Human	Patient	v3.1.0	Clade IV	Klebsiella pneumoniae	strong	64	289462	1008045	5768227	no	-	ST23	2	1	1	1	9	4	12	46	ybt 1; ICEKp10	2	2	2	2	2	36	6	2	2	2	2	-	29-2LV	clb 2	2	2*	2	2	2	2	2	3
ACESH00160	GCA_034733635.1	20201118	Sputum(SP)	Gastroenterology Department(DIS)	Hospital	Human	Patient	v3.1.0	Clade IV	Klebsiella pneumoniae	strong	85	314431	1126151	5822022	no	-	ST23	2	1	1	1	9	4	12	43	ybt 1; ICEKp10	2	17	2	2	2	36	6	2	2	2	2	-	29-1LV	clb 2	2	2*	2	2	2	2	2	3
ACESH00161	GCA_034733615.1	20201118	Sputum(SP)	Intensive Care Unit(ICU)	Hospital	Human	Patient	v3.1.0	Clade III	Klebsiella pneumoniae	strong	57	325333	1005688	5346192	no	-	ST60	2	1	2	1	4	4	8	324-2LV	ybt 2; ICEKp1	8*	7	9	6	5	13	36*	6	7	7	6	-	0	-	-	-	-	-	-	-	-	-
ACESH00171	GCA_034733595.1	20201119	Urine(UR)	Thoracic Surgery Department(THS)	Hospital	Human	Patient	v3.1.0	Clade V	Klebsiella pneumoniae	strong	67	318903	1027876	5314077	no	-	ST39	2	1	2	4	9	1	14	0	-	-	-	-	-	-	-	-	-	-	-	-	-	0	-	-	-	-	-	-	-	-	-
ACESH00172	GCA_034733535.1	20201119	Sputum(SP)	Intensive Care Unit(ICU)	Hospital	Human	Patient	v3.1.0	Clade IV	Klebsiella pneumoniae	strong	81	289654	604042	5594274	no	-	ST23	2	1	1	1	9	4	12	47	ybt 1; ICEKp10	2	2	2	2	2	6	6	2	2	2	2	-	29	clb 2	2	2	2	2	2	2	2	3
ACESH00173	GCA_034733555.1	20201119	Sputum(SP)	Pediatric Department(PED)	Hospital	Human	Patient	v3.1.0	Clade V	Klebsiella pneumoniae	strong	66	376169	732434	5423786	no	-	ST550	4	1	1	2	12	4	100	37-2LV	ybt 4; plasmid	18	27	30	18	44	358	213*	9	8	26	35	-	0	-	-	-	-	-	-	-	-	-
ACESH00174-2	GCA_034733575.1	20201119	Sputum(SP)	Traditional Chinese Medicine Department(TCM)	Hospital	Human	Patient	v3.1.0	Clade IV	Klebsiella pneumoniae	strong	66	309084	1306496	5649804	no	-	ST23	2	1	1	1	9	4	12	43	ybt 1; ICEKp10	2	17	2	2	2	36	6	2	2	2	2	-	29	clb 2	2	2	2	2	2	2	2	3
ACESH00175	GCA_034733515.1	20201119	Other discharge(SE)	Orthopedic Department(ORT)	Hospital	Human	Patient	v3.1.0	Clade V	Klebsiella pneumoniae	strong	68	376169	732434	5423650	no	-	ST550	4	1	1	2	12	4	100	37-2LV	ybt 4; plasmid	18	27	30	18	44	358	213*	9	8	26	35	-	0	-	-	-	-	-	-	-	-	-
ACESH00185	GCA_034733495.1	20201120	Sputum(SP)	General Medicine Department(GEM)	Hospital	Human	Patient	v3.1.0	Clade IV	Klebsiella pneumoniae	strong	120	348840	1089303	5588082	no	-	ST23	2	1	1	1	9	4	12	47	ybt 1; ICEKp10	2	2	2	2	2	6	6	2	2	2	2	-	29	clb 2	2	2	2	2	2	2	2	3
ACESH00186	GCA_034733475.1	20201120	Sputum(SP)	Respiratory Department(RES)	Hospital	Human	Patient	v3.1.0	Clade IV	Klebsiella pneumoniae	strong	66	327294	1089303	5597550	no	-	ST23	2	1	1	1	9	4	12	47	ybt 1; ICEKp10	2	2	2	2	2	6	6	2	2	2	2	-	29	clb 2	2	2	2	2	2	2	2	3
ACESH00188	GCA_034733435.1	20201120	Blood(BL)	Infectious Disease Department(IND)	Hospital	Human	Patient	v3.1.0	Clade III	Klebsiella pneumoniae	strong	38	368425	1139318	5377943	no	-	ST111	2	1	5	1	17	4	42	322	ybt 2; ICEKp1	8	7	24	17	5	39	17	6	7	7	6	-	0	-	-	-	-	-	-	-	-	-
ACESH00199	GCA_034733455.1	20201120	Feces(ST)	Pediatric Department(PED)	Hospital	Human	Patient	v3.1.0	Clade V	Klebsiella pneumoniae	strong	101	239354	394003	5458708	no	-	ST39	2	1	2	4	9	1	14	0	-	-	-	-	-	-	-	-	-	-	-	-	-	0	-	-	-	-	-	-	-	-	-
ACESH00200	GCA_034733375.1	20201121	Sputum(SP)	Oncology Department(ONC)	Hospital	Human	Patient	v3.1.0	Clade IV	Klebsiella pneumoniae	strong	65	305889	757346	5650055	no	-	ST23	2	1	1	1	9	4	12	43-1LV	ybt 1; ICEKp10 (truncated)	2	17	2	2	2	36*-25%	6	2	2	2	2	-	29	clb 2	2	2	2	2	2	2	2	3
ACESH00201	GCA_034733415.1	20201121	Sputum(SP)	Pediatric Department(PED)	Hospital	Human	Patient	v3.1.0	Clade V	Klebsiella pneumoniae	strong	64	446185	732434	5417837	no	-	ST550	4	1	1	2	12	4	100	37-2LV	ybt 4; plasmid	18	27	30	18	44	358	213*	9	8	26	35	-	0	-	-	-	-	-	-	-	-	-
ACESH00210	GCA_034733355.1	20201122	Sputum(SP)	Intensive Care Unit(ICU)	Hospital	Human	Patient	v3.1.0	Clade III	Klebsiella pneumoniae	strong	56	330368	421800	5526162	no	-	ST7089	2	1	2	1	7	383	81	580-1LV	ybt 0; ICEKp10 (truncated)	6	15	25	4	11	371*-56%	319	72	14	4	2	-	13-1LV	clb 3	2	10	2*	2	2	2	2	3
ACESH00211	GCA_034733395.1	20201122	Sputum(SP)	Gastroenterology Department(DIS)	Hospital	Human	Patient	v3.1.0	Clade IV	Klebsiella pneumoniae	strong	70	327295	1137912	5699272	no	-	ST23	2	1	1	1	9	4	12	43	ybt 1; ICEKp10	2	17	2	2	2	36	6	2	2	2	2	-	29	clb 2	2	2	2	2	2	2	2	3
ACESH00215	GCA_034733335.1	20201122	Ear discharge(EM)	Otolaryngology Department(OTO)	Hospital	Human	Patient	v3.1.0	Clade V	Klebsiella pneumoniae	strong	78	197305	414728	5296572	no	-	ST337	2	1	11	1	1	1	13	0	-	-	-	-	-	-	-	-	-	-	-	-	-	0	-	-	-	-	-	-	-	-	-
ACESH00219	GCA_034733315.1	20201123	Throat swab(SB)	Pediatric Department(PED)	Hospital	Human	Patient	v3.1.0	Clade V	Klebsiella pneumoniae	strong	69	369477	1169906	5353487	no	-	ST17	2	1	1	1	4	4	4	0	-	-	-	-	-	-	-	-	-	-	-	-	-	0	-	-	-	-	-	-	-	-	-
ACESH00225	GCA_034733295.1	20201124	Sputum(SP)	Respiratory Department(RES)	Hospital	Human	Patient	v3.1.0	Clade III	Klebsiella pneumoniae	strong	52	362204	629138	5474911	no	-	ST268	2	1	2	1	7	1	81	432-1LV	ybt 20; ICEKp10	132	65	201	71	46	452	26	2	11	4*	2	-	73	clb 3	2	10	21	2	2	2	2	28
ACESH00226	GCA_034733275.1	20201124	Sputum(SP)	Respiratory Department(RES)	Hospital	Human	Patient	v3.1.0	Clade III	Klebsiella pneumoniae	strong	37	491029	1467295	5486384	no	-	ST29	2	3	2	2	6	4	4	15-2LV	ybt 9; ICEKp3	14	11	14	5	9	22	459	9	5	11	11	-	0	-	-	-	-	-	-	-	-	-
ACESH00227	GCA_034733255.1	20201124	Sputum(SP)	Respiratory Department(RES)	Hospital	Human	Patient	v3.1.0	Clade IV	Klebsiella pneumoniae	strong	89	261983	509197	5224212	no	-	ST23	2	1	1	1	9	4	12	47	ybt 1; ICEKp10	2	2	2	2	2	6	6	2	2	2	2	-	29	clb 2	2	2	2	2	2	2	2	3
ACESH00228	GCA_034733235.1	20201124	Sputum(SP)	Respiratory Department(RES)	Hospital	Human	Patient	v3.1.0	Clade V	Klebsiella pneumoniae	strong	98	308237	557337	5468087	no	-	ST225	10	1	1	1	12	1	38	0	-	-	-	-	-	-	-	-	-	-	-	-	-	0	-	-	-	-	-	-	-	-	-
ACESH00254	GCA_034733215.1	20201127	Sputum(SP)	Pediatric Department(PED)	Hospital	Human	Patient	v3.1.0	Clade V	Klebsiella pneumoniae	strong	99	317966	532969	5351814	no	-	ST534	2	1	1	2	61	4	132	0	-	-	-	-	-	-	-	-	-	-	-	-	-	0	-	-	-	-	-	-	-	-	-
ACESH00255	GCA_034733195.1	20201127	Sputum(SP)	Neurology Department(NEU)	Hospital	Human	Patient	v3.1.0	Clade III	Klebsiella pneumoniae	strong	62	316343	535756	5443866	no	-	ST268	2	1	2	1	7	1	81	580	ybt 0; ICEKp10	6	15	25	4	11	371	319	72	14	4	2	-	13-2LV	clb 3	2	10*	2	2	2	2	2	3
ACESH00275	GCA_034733155.1	20201129	Sputum(SP)	Respiratory Department(RES)	Hospital	Human	Patient	v3.1.0	Clade II	Klebsiella quasipneumoniae subsp. similipneumoniae	strong	85	376346	1001412	5409799	no	-	ST1224	18	67	26	63	142	38	169	0	-	-	-	-	-	-	-	-	-	-	-	-	-	0	-	-	-	-	-	-	-	-	-
ACESH00276	GCA_034733175.1	20201129	Sputum(SP)	Intensive Care Unit(ICU)	Hospital	Human	Patient	v3.1.0	Clade IV	Klebsiella pneumoniae	strong	64	481295	1418653	5721694	no	-	ST23	2	1	1	1	9	4	12	46	ybt 1; ICEKp10	2	2	2	2	2	36	6	2	2	2	2	-	29	clb 2	2	2	2	2	2	2	2	3
ACESH00277	GCA_034733135.1	20201129	Throat swab(SB)	Cardiovascular Department(CAR)	Hospital	Human	Patient	v3.1.0	Clade III	Klebsiella pneumoniae	strong	50	360650	761337	5464034	no	-	ST86	9	4	2	1	1	1	27	202	ybt 9; ICEKp3	5	19	26	5	1	79	53	9	5	5	21	-	0	-	-	-	-	-	-	-	-	-
ACESH00282	GCA_034733075.1	20201130	Sputum(SP)	Pediatric Department(PED)	Hospital	Human	Patient	v3.1.0	Clade V	Klebsiella pneumoniae	strong	92	298818	532794	5349988	no	-	ST534	2	1	1	2	61	4	132	0	-	-	-	-	-	-	-	-	-	-	-	-	-	0	-	-	-	-	-	-	-	-	-
ACESH00288	GCA_034732955.1	20201201	Sputum(SP)	Intensive Care Unit(ICU)	Hospital	Human	Patient	v3.1.0	Clade III	Klebsiella pneumoniae	strong	67	215916	544187	5373669	no	-	ST218	2	3	1	1	9	4	12	581-3LV	ybt 9; ICEKp3 (truncated)	5*-35%	19	26	5	1	378*	53*	9	5	5	21	-	0	-	-	-	-	-	-	-	-	-
ACESH00289	GCA_034733115.1	20201201	Sputum(SP)	Intensive Care Unit(ICU)	Hospital	Human	Patient	v3.1.0	Clade III	Klebsiella pneumoniae	strong	119	174316	357970	5333449	no	-	ST299	2	10	1	1	56	24	31	0	-	-	-	-	-	-	-	-	-	-	-	-	-	0	-	-	-	-	-	-	-	-	-
ACESH00297	GCA_034733015.1	20201201	Other discharge(SE)	Otolaryngology Department(OTO)	Hospital	Human	Patient	v3.1.0	Clade IV	Klebsiella pneumoniae	strong	64	350024	745496	5670181	no	-	ST5211	2	1	1	1	9	282	12	47	ybt 1; ICEKp10	2	2	2	2	2	6	6	2	2	2	2	-	26-1LV	clb 2	2	2	2	2	2	2	2	3
ACESH00299	GCA_034732975.1	20201202	Sputum(SP)	Neurology Department(NEU)	Hospital	Human	Patient	v3.1.0	Clade III	Klebsiella pneumoniae	strong	46	369919	1037613	5423671	no	-	ST5	2	2	1	1	3	3	3	324	ybt 2; ICEKp1	8	7	9	6	5	13	36	6	7	7	6	-	0	-	-	-	-	-	-	-	-	-
ACESH00324	GCA_034732875.1	20201204	Sputum(SP)	Respiratory Department(RES)	Hospital	Human	Patient	v3.1.0	Clade III	Klebsiella pneumoniae	strong	59	251121	819036	5581922	no	-	ST420	2	1	65	2	5	1	36	69-1LV	ybt 9; ICEKp3	28*	11	6	5	1	25	37	9	5	5	11	-	0	-	-	-	-	-	-	-	-	-
ACESH00325	GCA_034732855.1	20201204	Sputum(SP)	General Medicine Department(GEM)	Hospital	Human	Patient	v3.1.0	Clade V	Klebsiella pneumoniae	strong	87	239372	372204	5403021	no	-	ST39	2	1	2	4	9	1	14	0	-	-	-	-	-	-	-	-	-	-	-	-	-	0	-	-	-	-	-	-	-	-	-
ACESH00326	GCA_034732825.1	20201204	Sputum(SP)	Cardiovascular Department(CAR)	Hospital	Human	Patient	v3.1.0	Clade III	Klebsiella pneumoniae	strong	32	847226	1901044	5405916	no	-	ST380	2	1	1	1	1	4	19	178-4LV	ybt 9; ICEKp3	5	11	6	5	63	16*	210	9	5	5*	11	-	0	-	-	-	-	-	-	-	-	-
ACESH00327	GCA_034732735.1	20201204	Sputum(SP)	Intensive Care Unit(ICU)	Hospital	Human	Patient	v3.1.0	Clade IV	Klebsiella pneumoniae	strong	71	441415	1421677	5781726	no	-	ST23	2	1	1	1	9	4	12	46-1LV	ybt 1; ICEKp10	2	2	2	2	2	36*	6	2	2	2	2	-	29-1LV	clb 2	2	2	2	2	2	2	2	3*
ACESH00333	GCA_034732795.1	20201205	Sputum(SP)	Respiratory Department(RES)	Hospital	Human	Patient	v3.1.0	Clade III	Klebsiella pneumoniae	strong	61	226560	873876	5530773	no	-	ST7091	2	1	2	1	10	10	13	235-1LV	ybt 17; ICEKp10	6	15	25	4	11	32	32*	16	14	4	2	-	13	clb 3	2	10	2	2	2	2	2	3
ACESH00335	GCA_034732675.1	20201206	Sputum(SP)	Respiratory Department(RES)	Hospital	Human	Patient	v3.1.0	Clade III	Klebsiella pneumoniae	strong	68	248294	819388	5582427	no	-	ST420	2	1	65	2	5	1	36	69-1LV	ybt 9; ICEKp3	28*	11	6	5	1	25	37	9	5	5	11	-	0	-	-	-	-	-	-	-	-	-
ACESH00336	GCA_034732655.1	20201206	Sputum(SP)	Respiratory Department(RES)	Hospital	Human	Patient	v3.1.0	Clade III	Klebsiella pneumoniae	strong	48	473203	1196609	5510272	no	-	ST116	15	1	1	18	1	1	4	37-2LV	ybt 4; plasmid	18	27	30	18	44	358	213*	9	8	26	35	-	0	-	-	-	-	-	-	-	-	-
ACESH00351	GCA_034732615.1	20201208	Sputum(SP)	Intensive Care Unit(ICU)	Hospital	Human	Patient	v3.1.0	Clade IV	Klebsiella pneumoniae	strong	60	305332	737245	5598042	no	-	ST23	2	1	1	1	9	4	12	43	ybt 1; ICEKp10	2	17	2	2	2	36	6	2	2	2	2	-	29	clb 2	2	2	2	2	2	2	2	3
ACESH00356	GCA_034732635.1	20201209	Blood(BL)	Cardiovascular Department(CAR)	Hospital	Human	Patient	v3.1.0	Clade IV	Klebsiella pneumoniae	strong	72	441206	832037	5662351	no	-	ST23	2	1	1	1	9	4	12	46	ybt 1; ICEKp10	2	2	2	2	2	36	6	2	2	2	2	-	29	clb 2	2	2	2	2	2	2	2	3
ACESH00357	GCA_034732575.1	20201209	Blood(BL)	General Medicine Department(GEM)	Hospital	Human	Patient	v3.1.0	Clade V	Klebsiella pneumoniae	strong	89	211519	527101	5334494	no	-	ST39	2	1	2	4	9	1	14	0	-	-	-	-	-	-	-	-	-	-	-	-	-	0	-	-	-	-	-	-	-	-	-
ACESH00359	GCA_034732485.1	20201209	Sputum(SP)	General Medicine Department(GEM)	Hospital	Human	Patient	v3.1.0	Clade V	Klebsiella pneumoniae	strong	69	318903	527485	5333719	no	-	ST39	2	1	2	4	9	1	14	0	-	-	-	-	-	-	-	-	-	-	-	-	-	0	-	-	-	-	-	-	-	-	-
ACESH00360	GCA_034732375.1	20201209	Throat swab(SB)	Neurology Department(NEU)	Hospital	Human	Patient	v3.1.0	Clade III	Klebsiella pneumoniae	strong	79	247059	482603	5184738	no	-	ST592	2	3	6	1	9	4	13	0	-	-	-	-	-	-	-	-	-	-	-	-	-	0	-	-	-	-	-	-	-	-	-
ACESH00366	GCA_034732365.1	20201210	Urine(UR)	Rehabilitation Department(REH)	Hospital	Human	Patient	v3.1.0	Clade II	Klebsiella quasipneumoniae subsp. similipneumoniae	strong	79	295678	800796	5482927	no	-	ST2012	18	22	26	130	115	13	149	0	-	-	-	-	-	-	-	-	-	-	-	-	-	0	-	-	-	-	-	-	-	-	-
ACESH00369	GCA_034732315.1	20201211	Blood(BL)	Infectious Disease Department(IND)	Hospital	Human	Patient	v3.1.0	Clade IV	Klebsiella pneumoniae	strong	68	326790	705690	5456064	no	-	ST23	2	1	1	1	9	4	12	47-1LV	ybt 1; ICEKp10	2	2	2	2	2	6	6	2	2	2*	2	-	29-2LV	clb 2	2	2	2	2	2	2	2	3
ACESH00372	GCA_034732435.1	20201211	Urine(UR)	Gastroenterology Department(DIS)	Hospital	Human	Patient	v3.1.0	Clade III	Klebsiella pneumoniae	strong	51	367086	933310	5492277	no	-	ST5556	1	1	1	1	1	1	38	0	-	-	-	-	-	-	-	-	-	-	-	-	-	0	-	-	-	-	-	-	-	-	-
ACESH00373	GCA_034732325.1	20201211	Blood(BL)	Intensive Care Unit(ICU)	Hospital	Human	Patient	v3.1.0	Clade V	Klebsiella pneumoniae	strong	66	316251	441427	5302747	no	-	ST534	2	1	1	2	61	4	132	0	-	-	-	-	-	-	-	-	-	-	-	-	-	0	-	-	-	-	-	-	-	-	-
ACESH00380	GCA_034732195.1	20201211	Blood(BL)	Oncology Department(ONC)	Hospital	Human	Patient	v3.1.0	Clade V	Klebsiella pneumoniae	strong	70	315906	441427	5302479	no	-	ST534	2	1	1	2	61	4	132	0	-	-	-	-	-	-	-	-	-	-	-	-	-	0	-	-	-	-	-	-	-	-	-
ACESH00386	GCA_034732215.1	20201212	Sputum(SP)	Intensive Care Unit(ICU)	Hospital	Human	Patient	v3.1.0	Clade IV	Klebsiella pneumoniae	strong	59	382244	777367	5607359	no	-	ST23	2	1	1	1	9	4	12	46-1LV	ybt 1; ICEKp10	2	2	2	2	2	36*	6	2	2	2	2	-	29-1LV	clb 2	2	2	2	2	2	2	2	3
ACESH00387	GCA_034732015.1	20201212	Sputum(SP)	Respiratory Department(RES)	Hospital	Human	Patient	v3.1.0	Clade III	Klebsiella pneumoniae	strong	68	227505	507653	5412732	no	-	ST65	2	1	2	1	10	4	13	0	-	-	-	-	-	-	-	-	-	-	-	-	-	0	-	-	-	-	-	-	-	-	-
ACESH00388	GCA_034732175.1	20201212	Sputum(SP)	Intensive Care Unit(ICU)	Hospital	Human	Patient	v3.1.0	Clade IV	Klebsiella pneumoniae	strong	67	314730	763556	5699404	no	-	ST23	2	1	1	1	9	4	12	43	ybt 1; ICEKp10	2	17	2	2	2	36	6	2	2	2	2	-	29	clb 2	2	2	2	2	2	2	2	3
ACESH00389	GCA_034732055.1	20201212	Ear discharge(EM)	Outpatient Department(OUT)	Hospital	Human	Patient	v3.1.0	Clade V	Klebsiella pneumoniae	strong	36	352582	1065234	5147218	no	-	ST105	2	3	2	1	1	4	18	0	-	-	-	-	-	-	-	-	-	-	-	-	-	0	-	-	-	-	-	-	-	-	-
ACESH00397	GCA_034732095.1	20201213	Sputum(SP)	General Medicine Department(GEM)	Hospital	Human	Patient	v3.1.0	Clade IV	Klebsiella pneumoniae	strong	60	441224	1383959	5657035	no	-	ST23	2	1	1	1	9	4	12	46	ybt 1; ICEKp10	2	2	2	2	2	36	6	2	2	2	2	-	29-1LV	clb 2	2	2*	2	2	2	2	2	3
ACESH00398	GCA_034731995.1	20201213	Sputum(SP)	Intensive Care Unit(ICU)	Hospital	Human	Patient	v3.1.0	Clade IV	Klebsiella pneumoniae	strong	51	397244	1787471	5665692	no	-	ST23	2	1	1	1	9	4	12	46-2LV	ybt 1; ICEKp10	2*	2	2	2	2	36	438	2	2	2	2	-	29	clb 2	2	2	2	2	2	2	2	3
ACESH00399	GCA_034731935.1	20201213	Ear discharge(EM)	Otolaryngology Department(OTO)	Hospital	Human	Patient	v3.1.0	Clade III	Klebsiella pneumoniae	strong	120	185995	507005	5556809	no	-	ST34	2	3	6	1	9	7	4	0	-	-	-	-	-	-	-	-	-	-	-	-	-	0	-	-	-	-	-	-	-	-	-
ACESH00400	GCA_034731895.1	20201213	Sputum(SP)	Traditional Chinese Medicine Department(TCM)	Hospital	Human	Patient	v3.1.0	Clade IV	Klebsiella pneumoniae	strong	55	441224	1383959	5655197	no	-	ST23	2	1	1	1	9	4	12	46	ybt 1; ICEKp10	2	2	2	2	2	36	6	2	2	2	2	-	29-1LV	clb 2	2	2*	2	2	2	2	2	3
ACESH00412	GCA_034731955.1	20201215	Sputum(SP)	Respiratory Department(RES)	Hospital	Human	Patient	v3.1.0	Clade IV	Klebsiella pneumoniae	strong	69	312324	604504	5509996	no	-	ST23	2	1	1	1	9	4	12	47	ybt 1; ICEKp10	2	2	2	2	2	6	6	2	2	2	2	-	29-1LV	clb 2	2	2	2*	2	2	2	2	3
ACESH00430	GCA_034731975.1	20201217	Sputum(SP)	Intensive Care Unit(ICU)	Hospital	Human	Patient	v3.1.0	Clade III	Klebsiella pneumoniae	strong	66	309005	462788	5446781	no	-	ST5	2	2	1	1	3	3	3	324-3LV	ybt 2; ICEKp1	8	7	9	6	5	13*	36*	6*	7	7	6	-	0	-	-	-	-	-	-	-	-	-
ACESH00441	GCA_034731915.1	20201218	Sputum(SP)	General Medicine Department(GEM)	Hospital	Human	Patient	v3.1.0	Clade III	Klebsiella pneumoniae	strong	49	368040	954149	5419588	no	-	ST29	2	3	2	2	6	4	4	15-5LV	ybt 9; ICEKp3	14	11	14	5	9	22*	296	9	5	11*	244	-	0	-	-	-	-	-	-	-	-	-
ACESH00442	GCA_034731875.1	20201218	Sputum(SP)	Neurology Department(NEU)	Hospital	Human	Patient	v3.1.0	Clade IV	Klebsiella pneumoniae	strong	53	441217	2100385	5609880	no	-	ST23	2	1	1	1	9	4	12	46-1LV	ybt 1; ICEKp10	2	2	2	2	2	36	6*	2	2	2	2	-	29-1LV	clb 2	2	2*	2	2	2	2	2	3
ACESH00443	GCA_034731835.1	20201218	Sputum(SP)	Respiratory Department(RES)	Hospital	Human	Patient	v3.1.0	Clade IV	Klebsiella pneumoniae	strong	60	327294	1304611	5650431	no	-	ST23	2	1	1	1	9	4	12	43	ybt 1; ICEKp10	2	17	2	2	2	36	6	2	2	2	2	-	29	clb 2	2	2	2	2	2	2	2	3
ACESH00449	GCA_034731855.1	20201219	Sputum(SP)	Traditional Chinese Medicine Department(TCM)	Hospital	Human	Patient	v3.1.0	Clade III	Klebsiella pneumoniae	strong	51	378147	933680	5560009	no	-	ST36	2	1	2	1	7	1	7	0	-	17	18	23	16	1	101	287	9	5	5	11	-	13-3LV	clb 3	2	10	2	2	2	5	2	3
ACESH00450	GCA_034731795.1	20201219	Sputum(SP)	Cardiovascular Department(CAR)	Hospital	Human	Patient	v3.1.0	Clade III	Klebsiella pneumoniae	strong	76	234010	403625	5083577	no	-	ST592	2	3	6	1	9	4	13	0	-	-	-	-	-	-	-	-	-	-	-	-	-	0	-	-	-	-	-	-	-	-	-
ACESH00451	GCA_034731815.1	20201220	Sputum(SP)	General Medicine Department(GEM)	Hospital	Human	Patient	v3.1.0	Clade III	Klebsiella pneumoniae	strong	105	372469	1306838	5782396	no	-	ST111	2	1	5	1	17	4	42	65	ybt 4; plasmid	23	27	30	18	13	65	61	9	18	26	35	-	0	-	-	-	-	-	-	-	-	-
ACESH00452	GCA_034731755.1	20201220	Urine(UR)	Neurology Department(NEU)	Hospital	Human	Patient	v3.1.0	Clade V	Klebsiella pneumoniae	strong	62	370945	1008948	5392898	no	-	ST464	2	5	2	1	26	1	2	0	-	-	-	-	-	-	-	-	-	-	-	-	-	0	-	-	-	-	-	-	-	-	-
ACESH00467-2	GCA_034731775.1	20201222	Sputum(SP)	Infectious Disease Department(IND)	Hospital	Human	Patient	v3.1.0	Clade III	Klebsiella pneumoniae	strong	65	256875	942076	5409358	no	-	ST60	2	1	2	1	4	4	8	324-1LV	ybt 2; ICEKp1	8*	7	9	6	5	13	36	6	7	7	6	-	0	-	-	-	-	-	-	-	-	-
ACESH00469	GCA_034731735.1	20201222	Feces(ST)	Pediatric Department(PED)	Hospital	Human	Patient	v3.1.0	Clade V	Klebsiella pneumoniae	strong	73	319892	711200	5299401	no	-	ST37	2	9	2	1	13	1	16	0	-	-	-	-	-	-	-	-	-	-	-	-	-	0	-	-	-	-	-	-	-	-	-
ACESH00471	GCA_034731695.1	20201222	Sputum(SP)	Intensive Care Unit(ICU)	Hospital	Human	Patient	v3.1.0	Clade III	Klebsiella pneumoniae	strong	68	309430	498429	5351832	no	-	ST592	2	3	6	1	9	4	13	235	ybt 17; ICEKp10	6	15	25	4	11	32	32	16	14	4	2	-	13	clb 3	2	10	2	2	2	2	2	3
ACESH00472	GCA_034731715.1	20201222	Sputum(SP)	Respiratory Department(RES)	Hospital	Human	Patient	v3.1.0	Clade III	Klebsiella pneumoniae	strong	63	294195	633820	5355374	no	-	ST592	2	3	6	1	9	4	13	0	-	-	-	-	-	-	-	-	-	-	-	-	-	0	-	-	-	-	-	-	-	-	-
ACESH00473	GCA_034731655.1	20201222	Sputum(SP)	Respiratory Department(RES)	Hospital	Human	Patient	v3.1.0	Clade III	Klebsiella pneumoniae	strong	46	418875	1520286	5475980	no	-	ST1333	2	1	1	26	12	5	54	323	ybt 2; ICEKp1	8	7	9	6	5	13	1	6	7	7	6	-	0	-	-	-	-	-	-	-	-	-
ACESH00474	GCA_034731635.1	20201222	Sputum(SP)	Gastroenterology Department(DIS)	Hospital	Human	Patient	v3.1.0	Clade III	Klebsiella pneumoniae	strong	68	337983	485698	5577688	no	-	ST828	2	1	1	26	1	1	54	323-2LV	ybt 2; ICEKp1	8	7	9	6	5	88	1	6	7	7	6*	-	0	-	-	-	-	-	-	-	-	-
ACESH00482	GCA_034731675.1	20201223	Sputum(SP)	Intensive Care Unit(ICU)	Hospital	Human	Patient	v3.1.0	Clade IV	Klebsiella pneumoniae	strong	63	314613	1316519	5695133	no	-	ST23	2	1	1	1	9	4	12	46-1LV	ybt 1; ICEKp10	2*	2	2	2	2	36	6	2	2	2	2	-	29	clb 2	2	2	2	2	2	2	2	3
ACESH00483	GCA_034731595.1	20201223	Sputum(SP)	Intensive Care Unit(ICU)	Hospital	Human	Patient	v3.1.0	Clade V	Klebsiella pneumoniae	strong	46	377891	1308570	5197775	no	-	ST234	2	1	2	1	7	1	24	0	-	-	-	-	-	-	-	-	-	-	-	-	-	0	-	-	-	-	-	-	-	-	-
ACESH00484	GCA_034731615.1	20201223	Sputum(SP)	Neurology Department(NEU)	Hospital	Human	Patient	v3.1.0	Clade III	Klebsiella pneumoniae	strong	74	270810	498429	5348929	no	-	ST592	2	3	6	1	9	4	13	235	ybt 17; ICEKp10	6	15	25	4	11	32	32	16	14	4	2	-	13	clb 3	2	10	2	2	2	2	2	3
ACESH00489	GCA_034731575.1	20201223	Pus(PS)	Intensive Care Unit(ICU)	Hospital	Human	Patient	v3.1.0	Clade II	Klebsiella quasipneumoniae subsp. quasipneumoniae	strong	93	301597	601038	5730976	no	-	ST196	17	19	39	39	51	18	72	0	-	-	-	-	-	-	-	-	-	-	-	-	-	0	-	-	-	-	-	-	-	-	-
ACESH00503	GCA_034731555.1	20201224	Ear discharge(EM)	Intensive Care Unit(ICU)	Hospital	Human	Patient	v3.1.0	Clade V	Klebsiella pneumoniae	strong	45	377891	1308570	5197685	no	-	ST234	2	1	2	1	7	1	24	0	-	-	-	-	-	-	-	-	-	-	-	-	-	0	-	-	-	-	-	-	-	-	-
ACESH00505	GCA_034731535.1	20201225	Sputum(SP)	Unknown	Hospital	Human	Patient	v3.1.0	Clade III	Klebsiella pneumoniae	strong	39	525195	1520274	5529014	no	-	ST1333	2	1	1	26	12	5	54	323-1LV	ybt 2; ICEKp1 (truncated)	8	7	9	6	5	13*-14%	1	6	7	7	6	-	0	-	-	-	-	-	-	-	-	-
ACESH00506	GCA_034731515.1	20201225	Sputum(SP)	Unknown	Hospital	Human	Patient	v3.1.0	Clade V	Klebsiella pneumoniae	strong	60	354026	536540	5440046	no	-	ST5214	2	1	1	1	27	5	42	0	-	-	-	-	-	-	-	-	-	-	-	-	-	0	-	-	-	-	-	-	-	-	-
ACESH00507	GCA_034731475.1	20201225	Sputum(SP)	Unknown	Hospital	Human	Patient	v3.1.0	Clade V	Klebsiella pneumoniae	strong	67	265948	739118	5440143	no	-	ST412	2	1	2	1	9	1	112	0	-	-	-	-	-	-	-	-	-	-	-	-	-	0	-	-	-	-	-	-	-	-	-
ACESH00509	GCA_034731495.1	20201225	Sputum(SP)	Unknown	Hospital	Human	Patient	v3.1.0	Clade III	Klebsiella pneumoniae	strong	66	357934	499583	5215371	no	-	ST592	2	3	6	1	9	4	13	0	-	-	-	-	-	-	-	-	-	-	-	-	-	0	-	-	-	-	-	-	-	-	-
ACESH00515	GCA_034731435.1	20201226	Sputum(SP)	Infectious Disease Department(IND)	Hospital	Human	Patient	v3.1.0	Clade III	Klebsiella pneumoniae	strong	67	225560	486332	5576440	no	-	ST65	2	1	2	1	10	4	13	235-1LV	ybt 17; ICEKp10 (truncated)	6	15	25	4	11	32	32*-26%	16	14	4	2	-	13	clb 3	2	10	2	2	2	2	2	3
ACESH00520	GCA_034731455.1	20201226	Feces(ST)	Pediatric Department(PED)	Hospital	Human	Patient	v3.1.0	Clade V	Klebsiella pneumoniae	strong	101	195371	567498	5454036	no	-	ST1296	4	1	2	1	7	70	12	0	-	-	-	-	-	-	-	-	-	-	-	-	-	0	-	-	-	-	-	-	-	-	-
ACESH00521	GCA_034731415.1	20201227	Sputum(SP)	General Medicine Department(GEM)	Hospital	Human	Patient	v3.1.0	Clade V	Klebsiella pneumoniae	strong	64	238832	732540	5429662	no	-	ST412	2	1	2	1	9	1	112	0	-	-	-	-	-	-	-	-	-	-	-	-	-	0	-	-	-	-	-	-	-	-	-
ACESH00522	GCA_034731395.1	20201227	Sputum(SP)	Neurology Department(NEU)	Hospital	Human	Patient	v3.1.0	Clade IV	Klebsiella pneumoniae	strong	49	447661	1356172	5616191	no	-	ST23	2	1	1	1	9	4	12	46-1LV	ybt 1; ICEKp10	2	2	2	2	2	36	6*	2	2	2	2	-	29-1LV	clb 2	2	2	2	2	2	2	2	3
ACESH00528	GCA_034731375.1	20201227	Other discharge(SE)	Ophthalmology Department(OPH)	Hospital	Human	Patient	v3.1.0	Clade IV	Klebsiella pneumoniae	strong	47	447661	1356172	5615856	no	-	ST23	2	1	1	1	9	4	12	46-1LV	ybt 1; ICEKp10	2	2	2	2	2	36	6*	2	2	2	2	-	29-1LV	clb 2	2	2	2	2	2	2	2	3
ACESH00531	GCA_034731345.1	20201227	Feces(ST)	Gastroenterology Department(DIS)	Hospital	Human	Patient	v3.1.0	Clade III	Klebsiella pneumoniae	strong	66	357934	499583	5215504	no	-	ST592	2	3	6	1	9	4	13	0	-	-	-	-	-	-	-	-	-	-	-	-	-	0	-	-	-	-	-	-	-	-	-
ACESH00541	GCA_034731335.1	20201229	Sputum(SP)	Respiratory Department(RES)	Hospital	Human	Patient	v3.1.0	Clade IV	Klebsiella pneumoniae	strong	67	327305	773246	5666406	no	-	ST23	2	1	1	1	9	4	12	46-2LV	ybt 1; ICEKp10	114	2	2	2	2	36	6*	2	2	2	2	-	29-1LV	clb 2	2	2	2	2	2	2	2	3
ACESH00542	GCA_034731315.1	20201229	Sputum(SP)	Respiratory Department(RES)	Hospital	Human	Patient	v3.1.0	Clade III	Klebsiella pneumoniae	strong	80	208783	319993	5615921	no	-	ST65	2	1	2	1	10	4	13	235-1LV	ybt 17; ICEKp10 (truncated)	6*-71%	15	25	4	11	32	32	16	14	4	2	-	13-2LV	clb 3	2	10	2	2	2	2	2	3
ACESH00548	GCA_034731275.1	20201229	Urine(UR)	Gastroenterology Department(DIS)	Hospital	Human	Patient	v3.1.0	Clade III	Klebsiella pneumoniae	strong	64	312767	636388	5443550	no	-	ST7090	2	1	2	144	10	1	4	357-2LV	ybt 14; ICEKp12	4	4	5	4	1	433	532*	2	4	4	2	-	0	-	-	-	-	-	-	-	-	-
ACESH00562	GCA_034731295.1	20201231	Sputum(SP)	Oncology Department(ONC)	Hospital	Human	Patient	v3.1.0	Clade III	Klebsiella pneumoniae	strong	55	449997	612554	5362755	no	-	ST420	2	1	65	2	5	1	36	0	-	-	-	-	-	-	-	-	-	-	-	-	-	0	-	-	-	-	-	-	-	-	-
ACESH00571	GCA_034731245.1	20210103	Urine(UR)	Orthopedic Department(ORT)	Hospital	Human	Patient	v3.1.0	Clade V	Klebsiella pneumoniae	strong	52	343763	889120	5509994	no	-	ST412	2	1	2	1	9	1	112	0	-	-	-	-	-	-	-	-	-	-	-	-	-	0	-	-	-	-	-	-	-	-	-
ACESH00572	GCA_034731235.1	20210103	Blood(BL)	Intensive Care Unit(ICU)	Hospital	Human	Patient	v3.1.0	Clade III	Klebsiella pneumoniae	strong	37	496623	1466283	5428471	no	-	ST29	2	3	2	2	6	4	4	15-2LV	ybt 9; ICEKp3	14	11	14	5	9	22	296	9	5	11	11	-	0	-	-	-	-	-	-	-	-	-
ACESH00573	GCA_034731215.1	20210103	Throat swab(TH)	General Medicine Department(GEM)	Hospital	Human	Patient	v3.1.0	Clade III	Klebsiella pneumoniae	strong	48	372357	1155018	5527719	no	-	ST111	2	1	5	1	17	4	42	322	ybt 2; ICEKp1	8	7	24	17	5	39	17	6	7	7	6	-	0	-	-	-	-	-	-	-	-	-
ACESH00582	GCA_034731195.1	20210104	Sputum(SP)	Respiratory Department(RES)	Hospital	Human	Patient	v3.1.0	Clade IV	Klebsiella pneumoniae	strong	78	289458	1248026	5752766	no	-	ST23	2	1	1	1	9	4	12	47	ybt 1; ICEKp10	2	2	2	2	2	6	6	2	2	2	2	-	29	clb 2	2	2	2	2	2	2	2	3
ACESH00583	GCA_034731175.1	20210104	Sputum(SP)	Respiratory Department(RES)	Hospital	Human	Patient	v3.1.0	Clade IV	Klebsiella pneumoniae	strong	65	314670	681200	5699626	no	-	ST23	2	1	1	1	9	4	12	43	ybt 1; ICEKp10	2	17	2	2	2	36	6	2	2	2	2	-	29	clb 2	2	2	2	2	2	2	2	3
ACESH00584	GCA_034731155.1	20210104	Sputum(SP)	Neurology Department(NEU)	Hospital	Human	Patient	v3.1.0	Clade IV	Klebsiella pneumoniae	strong	59	327281	1101045	5509197	no	-	ST23	2	1	1	1	9	4	12	47	ybt 1; ICEKp10	2	2	2	2	2	6	6	2	2	2	2	-	29-2LV	clb 2	2*	2*	2	2	2	2	2	3
ACESH00591	GCA_034731075.1	20210104	Urine(UR)	Neurology Department(NEU)	Hospital	Human	Patient	v3.1.0	Clade II	Klebsiella quasipneumoniae subsp. similipneumoniae	strong	31	749450	2438620	5127038	no	-	ST477	18	22	68	70	94	20	51	0	-	-	-	-	-	-	-	-	-	-	-	-	-	0	-	-	-	-	-	-	-	-	-
ACESH00594	GCA_034731115.1	20210105	Sputum(SP)	Intensive Care Unit(ICU)	Hospital	Human	Patient	v3.1.0	Clade III	Klebsiella pneumoniae	strong	52	337948	700275	5436198	no	-	ST1333	2	1	1	26	12	5	54	323	ybt 2; ICEKp1	8	7	9	6	5	13	1	6	7	7	6	-	0	-	-	-	-	-	-	-	-	-
ACESH00606	GCA_034731135.1	20210106	Sputum(SP)	Neurology Department(NEU)	Hospital	Human	Patient	v3.1.0	Clade III	Klebsiella pneumoniae	strong	35	453302	1520287	5435273	no	-	ST1333	2	1	1	26	12	5	54	323-1LV	ybt 2; ICEKp1	8*	7	9	6	5	13	1	6	7	7	6	-	0	-	-	-	-	-	-	-	-	-
ACESH00615	GCA_034731015.1	20210107	Ear discharge(EM)	Otolaryngology Department(OTO)	Hospital	Human	Patient	v3.1.0	Clade II	Klebsiella quasipneumoniae subsp. quasipneumoniae	strong	49	1001355	1846308	5253123	no	-	ST526	38	19	53	58	73	21	130	0	-	-	-	-	-	-	-	-	-	-	-	-	-	0	-	-	-	-	-	-	-	-	-
ACESH00617	GCA_034731035.1	20210107	Sputum(SP)	General Medicine Department(GEM)	Hospital	Human	Patient	v3.1.0	Clade IV	Klebsiella pneumoniae	strong	55	397239	1414203	5636719	no	-	ST23	2	1	1	1	9	4	12	46-1LV	ybt 1; ICEKp10	2	2	2	2*	2	36	6	2	2	2	2	-	29	clb 2	2	2	2	2	2	2	2	3
ACESH00618	GCA_034730975.1	20210107	Sputum(SP)	Neurology Department(NEU)	Hospital	Human	Patient	v3.1.0	Clade V	Klebsiella pneumoniae	strong	58	374641	797663	5726093	no	-	ST896	2	9	2	1	13	1	38	0	-	5*	32	6*	68*	1	498*	602*	9*	105*	5*	2*	-	0	-	-	-	-	-	-	-	-	-
ACESH00619	GCA_034730955.1	20210107	Sputum(SP)	Respiratory Department(RES)	Hospital	Human	Patient	v3.1.0	Clade III	Klebsiella pneumoniae	strong	64	254375	645642	5559485	no	-	ST65	2	1	2	1	10	4	13	235-2LV	ybt 17; ICEKp10	6	15	25	4	11*	32*	32	16	14	4	2	-	13	clb 3	2	10	2	2	2	2	2	3
ACESH00628	GCA_034730935.1	20210109	Sputum(SP)	General Medicine Department(GEM)	Hospital	Human	Patient	v3.1.0	Clade III	Klebsiella pneumoniae	strong	50	362070	933282	5489825	no	-	ST36	2	1	2	1	7	1	7	0	-	17	18	23	16	1	101	287*	9	5	5	11	-	13-4LV	clb 3	2	10*	2	2	2	5	2	3
ACESH00632	GCA_034730815.1	20210109	Sputum(SP)	Respiratory Department(RES)	Hospital	Human	Patient	v3.1.0	Clade I	Klebsiella variicola subsp. variicola	strong	40	1359316	1761038	5530090	no	-	ST919	16	24	21	27	47	22	188	400-2LV	ybt 18; ICEKp15	21	21	195	105	67	230	606*	17	1	5	29	-	0	-	-	-	-	-	-	-	-	-
ACESH00636	GCA_034730835.1	20210110	Sputum(SP)	Infectious Disease Department(IND)	Hospital	Human	Patient	v3.1.0	Clade III	Klebsiella pneumoniae	strong	60	329944	660071	5478738	no	-	ST268	2	1	2	1	7	1	81	580	ybt 0; ICEKp10	6	15	25	4	11	371	319	72	14	4	2	-	13	clb 3	2	10	2	2	2	2	2	3
ACESH00642	GCA_034730735.1	20210111	Sputum(SP)	Respiratory Department(RES)	Hospital	Human	Patient	v3.1.0	Clade V	Klebsiella pneumoniae	strong	79	224771	594628	5513149	no	-	ST1427	2	1	10	1	9	1	21	0	-	-	-	-	-	-	-	-	-	-	-	-	-	0	-	-	-	-	-	-	-	-	-
ACESH00643	GCA_034730715.1	20210111	Sputum(SP)	Respiratory Department(RES)	Hospital	Human	Patient	v3.1.0	Clade V	Klebsiella pneumoniae	strong	61	303647	739194	5448303	no	-	ST412	2	1	2	1	9	1	112	0	-	-	-	-	-	-	-	-	-	-	-	-	-	0	-	-	-	-	-	-	-	-	-
ACESH00650	GCA_034730655.1	20210112	Other discharge(SE)	Geriatric Medicine Department(GER)	Hospital	Human	Patient	v3.1.0	Clade V	Klebsiella pneumoniae	strong	85	228119	432020	5576028	no	-	ST726	2	9	2	1	13	1	4	0	-	-	-	-	-	-	-	-	-	-	-	-	-	0	-	-	-	-	-	-	-	-	-
ACESH00661	GCA_034730625.1	20210115	Sputum(SP)	Intensive Care Unit(ICU)	Hospital	Human	Patient	v3.1.0	Clade IV	Klebsiella pneumoniae	strong	76	326492	1050088	5796338	no	-	ST23	2	1	1	1	9	4	12	46-1LV	ybt 1; ICEKp10	2	2	2	2	2	36	6*	2	2	2	2	-	29-2LV	clb 2	2	2*	2	2	2	2	2	3
ACESH00666	GCA_034730595.1	20210116	Sputum(SP)	Neurology Department(NEU)	Hospital	Human	Patient	v3.1.0	Clade III	Klebsiella pneumoniae	strong	71	305058	498429	5358251	no	-	ST592	2	3	6	1	9	4	13	235	ybt 17; ICEKp10	6	15	25	4	11	32	32	16	14	4	2	-	13	clb 3	2	10	2	2	2	2	2	3
ACESH00673	GCA_034730515.1	20210117	Feces(ST)	Gastroenterology Department(DIS)	Hospital	Human	Patient	v3.1.0	Clade IV	Klebsiella pneumoniae	strong	59	397225	633483	5648061	no	-	ST23	2	1	1	1	9	4	12	46-1LV	ybt 1; ICEKp10	2	2	2	2	2	36	6	2	2	2	131	-	26-1LV	clb 2	2	2	2	2	2	2	2	3
ACESH00681	GCA_034730535.1	20210117	Feces(ST)	Pediatric Department(PED)	Hospital	Human	Patient	v3.1.0	Clade V	Klebsiella pneumoniae	strong	95	349179	790131	5457838	no	-	ST963	2	9	2	1	13	1	25	0	-	-	-	-	-	-	-	-	-	-	-	-	-	0	-	-	-	-	-	-	-	-	-
ACESH00682	GCA_034730415.1	20210118	Sputum(SP)	Geriatric Medicine Department(GER)	Hospital	Human	Patient	v3.1.0	Clade III	Klebsiella pneumoniae	strong	51	316940	1125192	5387161	no	-	ST1049	2	3	4	97	12	1	39	322	ybt 2; ICEKp1	8	7	24	17	5	39	17	6	7	7	6	-	0	-	-	-	-	-	-	-	-	-
ACESH00683	GCA_034730435.1	20210118	Sputum(SP)	Neurology Department(NEU)	Hospital	Human	Patient	v3.1.0	Clade IV	Klebsiella pneumoniae	strong	56	327304	869665	5638190	no	-	ST23	2	1	1	1	9	4	12	46-1LV	ybt 1; ICEKp10	2	2	2	2	2	36	6	2	2	2	2*	-	29	clb 2	2	2	2	2	2	2	2	3
ACESH00684	GCA_034730375.1	20210118	Sputum(SP)	Neurology Department(NEU)	Hospital	Human	Patient	v3.1.0	Clade IV	Klebsiella pneumoniae	strong	60	350100	908638	5603526	no	-	ST5211	2	1	1	1	9	282	12	47-1LV	ybt 1; ICEKp10	2	2	2	2	2*	6	6	2	2	2	2	-	26-2LV	clb 2	2	2*	2	2	2	2	2	3
ACESH00696	GCA_034730335.1	20210119	Sputum(SP)	Neurology Department(NEU)	Hospital	Human	Patient	v3.1.0	Clade III	Klebsiella pneumoniae	strong	68	349169	1125476	5486179	no	-	ST160	10	7	1	1	1	1	35	65	ybt 4; plasmid	23	27	30	18	13	65	61	9	18	26	35	-	0	-	-	-	-	-	-	-	-	-
ACESH00697	GCA_034730315.1	20210119	Sputum(SP)	Intensive Care Unit(ICU)	Hospital	Human	Patient	v3.1.0	Clade III	Klebsiella pneumoniae	strong	47	372192	890736	5377604	no	-	ST111	2	1	5	1	17	4	42	322-1LV	ybt 2; ICEKp1 (truncated)	8	7	24	17	5	39*-77%	17	6	7	7	6	-	0	-	-	-	-	-	-	-	-	-
ACESH00701	GCA_034730255.1	20210120	Sputum(SP)	Respiratory Department(RES)	Hospital	Human	Patient	v3.1.0	Clade IV	Klebsiella pneumoniae	strong	57	307257	1330642	5521419	no	-	ST23	2	1	1	1	9	4	12	54-1LV	ybt 1; ICEKp10	2	2	2	2	2	6	40	2	2	2	2*	-	29	clb 2	2	2	2	2	2	2	2	3
ACESH00704	GCA_034730205.1	20210120	Urine(UR)	Gastroenterology Department(DIS)	Hospital	Human	Patient	v3.1.0	Clade III	Klebsiella pneumoniae	strong	74	418754	803122	5621715	no	-	ST29	2	3	2	2	6	4	4	65-2LV	ybt 4; plasmid	23	27	30	18	13	65	61*	9	18	26	35*	-	0	-	-	-	-	-	-	-	-	-
ACESH00713	GCA_034730235.1	20210121	Feces(ST)	Pediatric Department(PED)	Hospital	Human	Patient	v3.1.0	Clade III	Klebsiella pneumoniae	strong	51	381031	809358	5295141	no	-	ST7093	1	6	35	361	12	4	14	0	-	-	-	-	-	-	-	-	-	-	-	-	-	0	-	-	-	-	-	-	-	-	-
ACESH00716	GCA_034730135.1	20210122	Sputum(SP)	Gastroenterology Department(DIS)	Hospital	Human	Patient	v3.1.0	Clade III	Klebsiella pneumoniae	strong	57	374466	899688	5749340	no	-	ST828	2	1	1	26	1	1	54	323-2LV	ybt 2; ICEKp1	8	7	9	6	5	88	1	6	7	7	6*	-	0	-	-	-	-	-	-	-	-	-
ACESH00726	GCA_034730115.1	20210123	Sputum(SP)	Intensive Care Unit(ICU)	Hospital	Human	Patient	v3.1.0	Clade I	Klebsiella variicola subsp. variicola	strong	39	720748	1443377	5585439	no	-	ST3103-1LV	16	18	21	49	454	22	423	0	-	-	-	-	-	-	-	-	-	-	-	-	-	0	-	-	-	-	-	-	-	-	-
ACESH00728	GCA_034730055.1	20210123	Sputum(SP)	Infectious Disease Department(IND)	Hospital	Human	Patient	v3.1.0	Clade IV	Klebsiella pneumoniae	strong	74	250161	1140528	5708718	no	-	ST23	2	1	1	1	9	4	12	47-2LV	ybt 1; ICEKp10	2	2	2	2*	2	6	6	2	2	2*	2	-	29	clb 2	2	2	2	2	2	2	2	3
ACESH00732	GCA_034730015.1	20210124	Sputum(SP)	Intensive Care Unit(ICU)	Hospital	Human	Patient	v3.1.0	Clade IV	Klebsiella pneumoniae	strong	82	278747	604499	5556359	no	-	ST7092	2	1	1	1	663	4	12	323-2LV	ybt 2; ICEKp1 (truncated)	8	7	9	6	5	13*-71%	1*	6	7	7	6	-	0	-	-	-	-	-	-	-	-	-
ACESH00741	GCA_034730035.1	20210125	Sputum(SP)	Respiratory Department(RES)	Hospital	Human	Patient	v3.1.0	Clade III	Klebsiella pneumoniae	strong	59	359682	694296	5440282	no	-	ST111	2	1	5	1	17	4	42	65	ybt 4; plasmid	23	27	30	18	13	65	61	9	18	26	35	-	0	-	-	-	-	-	-	-	-	-
ACESH00749	GCA_034729975.1	20210125	Urine(UR)	Orthopedic Department(ORT)	Hospital	Human	Patient	v3.1.0	Clade V	Klebsiella pneumoniae	strong	103	456519	762268	5486483	no	-	ST869	2	1	2	1	148	4	46	0	-	-	-	-	-	-	-	-	-	-	-	-	-	0	-	-	-	-	-	-	-	-	-
ACESH00751	GCA_034729915.1	20210125	Sputum(SP)	Intensive Care Unit(ICU)	Hospital	Human	Patient	v3.1.0	Clade IV	Klebsiella pneumoniae	strong	65	393314	1123385	5835007	no	-	ST23	2	1	1	1	9	4	12	46	ybt 1; ICEKp10	2	2	2	2	2	36	6	2	2	2	2	-	29-2LV	clb 2	2	2*	2	2*	2	2	2	3
ACESH00752	GCA_034729815.1	20210125	Feces(ST)	Gastroenterology Department(DIS)	Hospital	Human	Patient	v3.1.0	Clade I	Klebsiella variicola subsp. variicola	strong	59	676706	1348603	5950915	no	-	ST355	16	45	21	27	47	22	67	65	ybt 4; plasmid	23	27	30	18	13	65	61	9	18	26	35	-	0	-	-	-	-	-	-	-	-	-
ACESH00754	GCA_034729825.1	20210126	Urine(UR)	Burn Department(BUR)	Hospital	Human	Patient	v3.1.0	Clade V	Klebsiella pneumoniae	strong	64	336176	927195	5353722	no	-	ST307	4	1	2	52	1	1	7	0	-	-	-	-	-	-	-	-	-	-	-	-	-	0	-	-	-	-	-	-	-	-	-
ACESH00758	GCA_034729855.1	20210126	Sputum(SP)	Intensive Care Unit(ICU)	Hospital	Human	Patient	v3.1.0	Clade III	Klebsiella pneumoniae	strong	57	472195	773768	5368931	no	-	ST700	10	1	17	37	12	1	9	0	-	-	-	-	-	-	-	-	-	-	-	-	-	0	-	-	-	-	-	-	-	-	-
ACESH00759	GCA_034729655.1	20210126	Sputum(SP)	Respiratory Department(RES)	Hospital	Human	Patient	v3.1.0	Clade V	Klebsiella pneumoniae	strong	27	480906	1570735	5247108	no	-	ST105	2	3	2	1	1	4	18	482	ybt 0; ICEKp16	72	8	10	100	18	200	225	7	8	5	117	-	0	-	-	-	-	-	-	-	-	-
ACESH00760	GCA_034729685.1	20210126	Urine(UR)	Burn Department(BUR)	Hospital	Human	Patient	v3.1.0	Clade V	Klebsiella pneumoniae	strong	64	307394	927195	5353982	no	-	ST307	4	1	2	52	1	1	7	0	-	-	-	-	-	-	-	-	-	-	-	-	-	0	-	-	-	-	-	-	-	-	-
ACESH00762	GCA_034729605.1	20210126	Sputum(SP)	Neurology Department(NEU)	Hospital	Human	Patient	v3.1.0	Clade III	Klebsiella pneumoniae	strong	59	268778	933696	5600128	no	-	ST36	2	1	2	1	7	1	7	0	-	17	18	23	16	1	101	287	9	5	5	11	-	13-3LV	clb 3	2	10	2	2	2	5	2	3
ACESH00777	GCA_034729575.1	20210129	Pus(PS)	Urology Department(URS)	Hospital	Human	Patient	v3.1.0	Clade III	Klebsiella pneumoniae	strong	48	472195	723804	5387454	no	-	ST700	10	1	17	37	12	1	9	323-1LV	ybt 2; ICEKp1	8	7	9	6	5	13	457	6	7	7	6	-	0	-	-	-	-	-	-	-	-	-
ACESH00826	GCA_034729595.1	20210204	Urine(UR)	Traditional Chinese Medicine Department(TCM)	Hospital	Human	Patient	v3.1.0	Clade V	Klebsiella pneumoniae	strong	70	307699	927615	5403742	no	-	ST307	4	1	2	52	1	1	7	0	-	-	-	-	-	-	-	-	-	-	-	-	-	0	-	-	-	-	-	-	-	-	-
ACESH00831	GCA_034729615.1	20210204	Urine(UR)	Rehabilitation Department(REH)	Hospital	Human	Patient	v3.1.0	Clade III	Klebsiella pneumoniae	strong	56	355107	785974	5475469	no	-	ST290	2	1	1	37	10	1	86	0	-	-	-	-	-	-	-	-	-	-	-	-	-	0	-	-	-	-	-	-	-	-	-
ACESH00849	GCA_034729555.1	20210207	Sputum(SP)	Intensive Care Unit(ICU)	Hospital	Human	Patient	v3.1.0	Clade III	Klebsiella pneumoniae	strong	51	371813	657279	5433943	no	-	ST660	2	1	2	1	4	1	25	9-2LV	ybt 5; ICEKp6 (truncated)	10	8	10	7	18	98	115*-43%	15	8	5	19	-	0	-	-	-	-	-	-	-	-	-
ACESH00856	GCA_050408005.1	20210211	Feces(ST)	Gastroenterology Department(DIS)	Hospital	Human	Patient	v3.1.0	Clade III	Klebsiella pneumoniae	strong	58	364168	1155649	5144522	no	-	ST1919	2	1	1	1	12	4	34	0	-	-	-	-	-	-	-	-	-	-	-	-	-	0	-	-	-	-	-	-	-	-	-
ACESH00858	GCA_034729515.1	20210213	Sputum(SP)	Intensive Care Unit(ICU)	Hospital	Human	Patient	v3.1.0	Clade III	Klebsiella pneumoniae	strong	37	436832	1662127	5269794	no	-	ST111	2	1	5	1	17	4	42	322	ybt 2; ICEKp1	8	7	24	17	5	39	17	6	7	7	6	-	0	-	-	-	-	-	-	-	-	-
ACESH00860	GCA_034729475.1	20210209	Sputum(SP)	Infectious Disease Department(IND)	Hospital	Human	Patient	v3.1.0	Clade III	Klebsiella pneumoniae	strong	50	387898	671952	5308174	no	-	ST86	9	4	2	1	1	1	27	0	-	-	-	-	-	-	-	-	-	-	-	-	-	0	-	-	-	-	-	-	-	-	-
ACESH00870	GCA_034729455.1	20210210	Sputum(SP)	Infectious Disease Department(IND)	Hospital	Human	Patient	v3.1.0	Clade III	Klebsiella pneumoniae	strong	48	308471	623836	5349557	no	-	ST86	9	4	2	1	1	1	27	0	-	-	-	-	-	-	-	-	-	-	-	-	-	0	-	-	-	-	-	-	-	-	-
ACESH00871	GCA_034729435.1	20210210	Sputum(SP)	Gastroenterology Department(DIS)	Hospital	Human	Patient	v3.1.0	Clade IV	Klebsiella pneumoniae	strong	50	481378	2097539	5607757	no	-	ST23	2	1	1	1	9	4	12	46-1LV	ybt 1; ICEKp10	2	2	2	2	2	36	6*	2	2	2	2	-	29	clb 2	2	2	2	2	2	2	2	3
ACESH00880	GCA_034729495.1	20210211	Sputum(SP)	Neurology Department(NEU)	Hospital	Human	Patient	v3.1.0	Clade IV	Klebsiella pneumoniae	strong	91	286012	604472	5492248	no	-	ST23	2	1	1	1	9	4	12	0	-	-	-	-	-	-	-	-	-	-	-	-	-	29	clb 2	2	2	2	2	2	2	2	3
ACESH00887	GCA_034729375.1	20210212	Sputum(SP)	Intensive Care Unit(ICU)	Hospital	Human	Patient	v3.1.0	Clade IV	Klebsiella pneumoniae	strong	54	441197	1971722	5622847	no	-	ST23	2	1	1	1	9	4	12	46-1LV	ybt 1; ICEKp10	2	2	2	2	2	36*	6	2	2	2	2	-	29-2LV	clb 2	2*	2*	2	2	2	2	2	3
ACESH00888	GCA_034729415.1	20210212	Sputum(SP)	Intensive Care Unit(ICU)	Hospital	Human	Patient	v3.1.0	Clade I	Klebsiella variicola subsp. variicola	strong	48	731184	1384757	5721720	no	-	ST7052	16	24	21	27	92	22	67	65	ybt 4; plasmid	23	27	30	18	13	65	61	9	18	26	35	-	0	-	-	-	-	-	-	-	-	-
ACESH00894	GCA_034729395.1	20210213	Sputum(SP)	Intensive Care Unit(ICU)	Hospital	Human	Patient	v3.1.0	Clade IV	Klebsiella pneumoniae	strong	53	413954	1421008	5682297	no	-	ST23	2	1	1	1	9	4	12	46-2LV	ybt 1; ICEKp10	2	2	2	2	2	36*	6	2	2	2	2*	-	29	clb 2	2	2	2	2	2	2	2	3
ACESH00895	GCA_034729355.1	20210214	Sputum(SP)	Intensive Care Unit(ICU)	Hospital	Human	Patient	v3.1.0	Clade III	Klebsiella pneumoniae	strong	76	203911	457695	5319903	no	-	ST1764	5	3	1	1	9	4	283	0	-	-	-	-	-	-	-	-	-	-	-	-	-	0	-	-	-	-	-	-	-	-	-
ACESH00915	GCA_034729335.1	20210216	Pus(PS)	Urology Department(URS)	Hospital	Human	Patient	v3.1.0	Clade III	Klebsiella pneumoniae	strong	295	157413	426640	5912754	no	-	ST25	2	1	1	1	10	4	13	0	-	-	-	-	-	-	-	-	-	-	-	-	-	0	-	-	-	-	-	-	-	-	-
ACESH00916	GCA_034729295.1	20210216	Sputum(SP)	Neurology Department(NEU)	Hospital	Human	Patient	v3.1.0	Clade V	Klebsiella pneumoniae	strong	77	251602	725222	5453754	no	-	ST661	4	3	1	36	9	10	14	65	ybt 4; plasmid	23	27	30	18	13	65	61	9	18	26	35	-	0	-	-	-	-	-	-	-	-	-
ACESH00917	GCA_034729275.1	20210216	Sputum(SP)	Traditional Chinese Medicine Department(TCM)	Hospital	Human	Patient	v3.1.0	Clade IV	Klebsiella pneumoniae	strong	53	413954	1421008	5682325	no	-	ST23	2	1	1	1	9	4	12	46-2LV	ybt 1; ICEKp10	2	2	2	2	2	36*	6	2	2	2	2*	-	29	clb 2	2	2	2	2	2	2	2	3
ACESH00918	GCA_034729315.1	20210216	Sputum(SP)	General Medicine Department(GEM)	Hospital	Human	Patient	v3.1.0	Clade III	Klebsiella pneumoniae	strong	57	325062	758415	5375518	no	-	ST25	2	1	1	1	10	4	13	0	-	-	-	-	-	-	-	-	-	-	-	-	-	0	-	-	-	-	-	-	-	-	-
ACESH00921	GCA_034729235.1	20210217	Urine(UR)	Neurology Department(NEU)	Hospital	Human	Patient	v3.1.0	Clade III	Klebsiella pneumoniae	strong	97	202757	507650	5403044	no	-	ST73	2	3	4	1	12	6	19	0	-	-	-	-	-	-	-	-	-	-	-	-	-	0	-	-	-	-	-	-	-	-	-
ACESH00926	GCA_034729255.1	20210217	Bronchoalveolar lavage fluid(BA)	Respiratory Department(RES)	Hospital	Human	Patient	v3.1.0	Clade III	Klebsiella pneumoniae	strong	96	187933	595504	5666809	no	-	ST65	2	1	2	1	10	4	13	235-1LV	ybt 17; ICEKp10	6	15	25	4	11	32	32	16	14	4*	2	-	13	clb 3	2	10	2	2	2	2	2	3
ACESH00931	GCA_034729215.1	20210218	Sputum(SP)	Infectious Disease Department(IND)	Hospital	Human	Patient	v3.1.0	Clade IV	Klebsiella pneumoniae	strong	53	440752	1603647	5573146	no	-	ST23	2	1	1	1	9	4	12	46	ybt 1; ICEKp10	2	2	2	2	2	36	6	2	2	2	2	-	29-1LV	clb 2	2	2	2	2	2	2	2	3
ACESH00944	GCA_034729155.1	20210219	Sputum(SP)	Cardiovascular Department(CAR)	Hospital	Human	Patient	v3.1.0	Clade V	Klebsiella pneumoniae	strong	58	302058	537251	5390053	no	-	ST412	2	1	2	1	9	1	112	0	-	-	-	-	-	-	-	-	-	-	-	-	-	0	-	-	-	-	-	-	-	-	-
ACESH00949	GCA_034729195.1	20210219	Sputum(SP)	Infectious Disease Department(IND)	Hospital	Human	Patient	v3.1.0	Clade III	Klebsiella pneumoniae	strong	48	308471	623836	5349243	no	-	ST86	9	4	2	1	1	1	27	0	-	-	-	-	-	-	-	-	-	-	-	-	-	0	-	-	-	-	-	-	-	-	-
ACESH00950	GCA_034729135.1	20210219	Sputum(SP)	Intensive Care Unit(ICU)	Hospital	Human	Patient	v3.1.0	Clade III	Klebsiella pneumoniae	strong	57	361530	719361	5478444	no	-	ST65	2	1	2	1	10	4	13	235-1LV	ybt 17; ICEKp10	6	15	25	4	11	32*	32	16	14	4	2	-	13-1LV	clb 3	2	10	2	2	2	2	2	3*
ACESH00952	GCA_034729175.1	20210220	Sputum(SP)	General Medicine Department(GEM)	Hospital	Human	Patient	v3.1.0	Clade III	Klebsiella pneumoniae	strong	71	311471	586309	5433044	no	-	ST1934	2	1	2	1	235	4	6	323-1LV	ybt 2; ICEKp1	8	7	9	6	5	13	1*	6	7	7	6	-	0	-	-	-	-	-	-	-	-	-
ACESH00953	GCA_034729115.1	20210220	Sputum(SP)	General Medicine Department(GEM)	Hospital	Human	Patient	v3.1.0	Clade III	Klebsiella pneumoniae	strong	65	282690	682268	5374579	no	-	ST25	2	1	1	1	10	4	13	0	-	-	-	-	-	-	-	-	-	-	-	-	-	0	-	-	-	-	-	-	-	-	-
ACESH00961	GCA_034729095.1	20210221	Urine(UR)	Neurology Department(NEU)	Hospital	Human	Patient	v3.1.0	Clade III	Klebsiella pneumoniae	strong	56	393833	704697	5556856	no	-	ST29	2	3	2	2	6	4	4	0	-	-	-	-	-	-	-	-	-	-	-	-	-	0	-	-	-	-	-	-	-	-	-
ACESH00972	GCA_034729045.1	20210222	Sputum(SP)	Intensive Care Unit(ICU)	Hospital	Human	Patient	v3.1.0	Clade V	Klebsiella pneumoniae	strong	83	219958	435076	5538146	no	-	ST412	2	1	2	1	9	1	112	0	-	-	-	-	-	-	-	-	-	-	-	-	-	0	-	-	-	-	-	-	-	-	-
ACESH00975	GCA_034729075.1	20210223	Pus(PS)	Obstetrics and Gynecology Department(OBG)	Hospital	Human	Patient	v3.1.0	Clade III	Klebsiella pneumoniae	strong	64	225747	446638	5580247	no	-	ST65	2	1	2	1	10	4	13	235-1LV	ybt 17; ICEKp10	6	15	25	4	11	32	32*	16	14	4	2	-	13	clb 3	2	10	2	2	2	2	2	3
ACESH00993	GCA_034729035.1	20210224	Sputum(SP)	Traditional Chinese Medicine Department(TCM)	Hospital	Human	Patient	v3.1.0	Clade IV	Klebsiella pneumoniae	strong	59	328926	1450960	5676586	no	-	ST23	2	1	1	1	9	4	12	46	ybt 1; ICEKp10	2	2	2	2	2	36	6	2	2	2	2	-	29	clb 2	2	2	2	2	2	2	2	3
ACESH00994	GCA_034728935.1	20210224	Sputum(SP)	Infectious Disease Department(IND)	Hospital	Human	Patient	v3.1.0	Clade IV	Klebsiella pneumoniae	strong	75	307103	604508	5557761	no	-	ST23	2	1	1	1	9	4	12	47-1LV	ybt 1; ICEKp10	2	2	2	2	2	6	6	2	2*	2	2	-	29-1LV	clb 2	2	2*	2	2	2	2	2	3
ACESH00995	GCA_034729015.1	20210224	Sputum(SP)	Oncology Department(ONC)	Hospital	Human	Patient	v3.1.0	Clade III	Klebsiella pneumoniae	strong	63	354885	859132	5573035	no	-	ST45	2	1	1	6	7	1	12	78	ybt 10; ICEKp4	3	12	4	11	3	21	18	3	10	16	2	-	0	-	-	-	-	-	-	-	-	-
ACESH00997	GCA_034728915.1	20210225	Sputum(SP)	Intensive Care Unit(ICU)	Hospital	Human	Patient	v3.1.0	Clade III	Klebsiella pneumoniae	strong	62	358755	855195	5369374	no	-	ST314	2	1	5	2	7	4	23	65-1LV	ybt 4; plasmid (truncated)	23	27	30	18	13	65	61	9	18*-79%	26	35	-	0	-	-	-	-	-	-	-	-	-
ACESH00998	GCA_034728955.1	20210225	Sputum(SP)	Intensive Care Unit(ICU)	Hospital	Human	Patient	v3.1.0	Clade III	Klebsiella pneumoniae	strong	69	200921	444712	5444117	no	-	ST218	2	3	1	1	9	4	12	0	-	-	-	-	-	-	-	-	-	-	-	-	-	0	-	-	-	-	-	-	-	-	-
ACESH01000	GCA_034728895.1	20210225	Sputum(SP)	Neurology Department(NEU)	Hospital	Human	Patient	v3.1.0	Clade III	Klebsiella pneumoniae	strong	67	227505	507864	5633235	no	-	ST65	2	1	2	1	10	4	13	235	ybt 17; ICEKp10	6	15	25	4	11	32	32	16	14	4	2	-	13	clb 3	2	10	2	2	2	2	2	3
ACESH01002	GCA_034728775.1	20210225	Other discharge(SE)	Otolaryngology Department(OTO)	Hospital	Human	Patient	v3.1.0	Clade V	Klebsiella pneumoniae	strong	153	176338	456044	5525206	no	-	ST3640	2	3	1	1	4	4	23	0	-	-	-	-	-	-	-	-	-	-	-	-	-	0	-	-	-	-	-	-	-	-	-
ACESH01006	GCA_034728755.1	20210226	Sputum(SP)	Neurology Department(NEU)	Hospital	Human	Patient	v3.1.0	Clade IV	Klebsiella pneumoniae	strong	58	441210	1139043	5608526	no	-	ST23	2	1	1	1	9	4	12	46	ybt 1; ICEKp10	2	2	2	2	2	36	6	2	2	2	2	-	29-2LV	clb 2	2	2	2*	2	2	2	2	3
ACESH01009	GCA_034728795.1	20210226	Urine(UR)	Cardiovascular Department(CAR)	Hospital	Human	Patient	v3.1.0	Clade III	Klebsiella pneumoniae	strong	78	289661	567366	5543695	no	-	ST25	2	1	1	1	10	4	13	323	ybt 2; ICEKp1	8	7	9	6	5	13	1	6	7	7	6	-	0	-	-	-	-	-	-	-	-	-
ACESH01014	GCA_034728655.1	20210226	Sputum(SP)	Intensive Care Unit(ICU)	Hospital	Human	Patient	v3.1.0	Clade III	Klebsiella pneumoniae	strong	85	233148	508006	5402087	no	-	ST792	2	7	1	26	1	4	4	281	ybt 17; ICEKp10	6	15	5	4	11	78	26	2	11	4	2	-	15	clb 3	2	10	2	2	2	2	2	3
ACESH01016	GCA_034728735.1	20210227	Sputum(SP)	Infectious Disease Department(IND)	Hospital	Human	Patient	v3.1.0	Clade IV	Klebsiella pneumoniae	strong	83	209226	604497	5445892	no	-	ST23	2	1	1	1	9	4	12	47	ybt 1; ICEKp10	2	2	2	2	2	6	6	2	2	2	2	-	29-1LV	clb 2	2	2*	2	2	2	2	2	3
ACESH01034	GCA_034728575.1	20210301	Urine(UR)	Neurology Department(NEU)	Hospital	Human	Patient	v3.1.0	Clade III	Klebsiella pneumoniae	strong	54	419371	958445	5383702	no	-	ST6795	2	1	2	14	1	27	9	0	-	-	-	-	-	-	-	-	-	-	-	-	-	0	-	-	-	-	-	-	-	-	-
ACESH01046	GCA_034728595.1	20210302	Throat swab(TH)	Oncology Department(ONC)	Hospital	Human	Patient	v3.1.0	Clade IV	Klebsiella pneumoniae	strong	66	447658	1304089	5572787	no	-	ST23	2	1	1	1	9	4	12	54	ybt 1; ICEKp10	2	2	2	2	2	6	40	2	2	2	2	-	29	clb 2	2	2	2	2	2	2	2	3
ACESH01048	GCA_034728555.1	20210302	Urine(UR)	Pediatric Department(PED)	Hospital	Human	Patient	v3.1.0	Clade I	Klebsiella variicola subsp. variicola	strong	58	388122	1798812	5824186	no	-	ST4493	60	18	21	33	146	22	225	0	-	-	-	-	-	-	-	-	-	-	-	-	-	0	-	-	-	-	-	-	-	-	-
ACESH01058	GCA_034728495.1	20210303	Bronchoalveolar lavage fluid(BA)	Respiratory Department(RES)	Hospital	Human	Patient	v3.1.0	Clade IV	Klebsiella pneumoniae	strong	67	327295	643699	5606258	no	-	ST23	2	1	1	1	9	4	12	46-2LV	ybt 1; ICEKp10 (truncated)	2*-45%	2	2	2	2	36*	6	2	2	2	2	-	29-1LV	clb 2	2	2	2	2	2	2	2	3
ACESH01066	GCA_034728395.1	20210305	Sputum(SP)	Geriatric Medicine Department(GER)	Hospital	Human	Patient	v3.1.0	Clade III	Klebsiella pneumoniae	strong	242	325366	855043	5214509	no	-	ST60	2	1	2	1	4	4	8	323-2LV	ybt 2; ICEKp1 (truncated)	8*-47%	7	9	6	5	13	1*	6	7	7	6	-	0	-	2*-70%	-	-	-	-	-	-	-
ACESH01097	GCA_034728475.1	20210309	Urine(UR)	Gastroenterology Department(DIS)	Hospital	Human	Patient	v3.1.0	Clade V	Klebsiella pneumoniae	strong	38	735557	1411912	5076854	no	-	ST1537	2	1	2	1	12	1	46	0	-	-	-	-	-	-	-	-	-	-	-	-	-	0	-	-	-	-	-	-	-	-	-
ACESH01106	GCA_034728375.1	20210310	Urine(UR)	Respiratory Department(RES)	Hospital	Human	Patient	v3.1.0	Clade V	Klebsiella pneumoniae	strong	97	295320	697152	5568294	no	-	ST37	2	9	2	1	13	1	16	0	-	-	-	-	-	-	-	-	-	-	-	-	-	0	-	-	-	-	-	-	-	-	-
ACESH01108	GCA_034728295.1	20210310	Sputum(SP)	Infectious Disease Department(IND)	Hospital	Human	Patient	v3.1.0	Clade IV	Klebsiella pneumoniae	strong	53	481379	1179329	5648464	no	-	ST23	2	1	1	1	9	4	12	46	ybt 1; ICEKp10	2	2	2	2	2	36	6	2	2	2	2	-	29	clb 2	2	2	2	2	2	2	2	3
ACESH01109	GCA_034728355.1	20210310	Sputum(SP)	Infectious Disease Department(IND)	Hospital	Human	Patient	v3.1.0	Clade V	Klebsiella pneumoniae	strong	92	295320	697356	5567027	no	-	ST37	2	9	2	1	13	1	16	0	-	-	-	-	-	-	-	-	-	-	-	-	-	0	-	-	-	-	-	-	-	-	-
ACESH01114	GCA_034728255.1	20210311	Sputum(SP)	Neurology Department(NEU)	Hospital	Human	Patient	v3.1.0	Clade III	Klebsiella pneumoniae	strong	47	349845	1002259	5161151	no	-	ST60	2	1	2	1	4	4	8	323-2LV	ybt 2; ICEKp1 (truncated)	8	7	9	6	5	13	1*-3%	6	7	59	6	-	0	-	-	-	-	-	-	-	-	-
ACESH01142	GCA_034728215.1	20210313	Sputum(SP)	Respiratory Department(RES)	Hospital	Human	Patient	v3.1.0	Clade III	Klebsiella pneumoniae	strong	72	212692	472783	5346575	no	-	ST65	2	1	2	1	10	4	13	0	-	-	-	-	-	-	-	-	-	-	-	-	-	0	-	-	-	-	-	-	-	-	-
ACESH01147	GCA_034728115.1	20210314	Sputum(SP)	Respiratory Department(RES)	Hospital	Human	Patient	v3.1.0	Clade V	Klebsiella pneumoniae	strong	95	215428	789947	5523723	no	-	ST307	4	1	2	52	1	1	7	0	-	-	-	-	-	-	-	-	-	-	-	-	-	0	-	-	-	-	-	-	-	-	-
ACESH01153	GCA_034728175.1	20210314	Sputum(SP)	Neurology Department(NEU)	Hospital	Human	Patient	v3.1.0	Clade III	Klebsiella pneumoniae	strong	43	420470	1506037	5442344	no	-	ST692	2	1	2	1	1	4	42	323-2LV	ybt 2; ICEKp1	9*	7	9	6	5	13*	1	6	7	7	6	-	0	-	-	-	-	-	-	-	-	-
ACESH01155	GCA_034728095.1	20210315	Sputum(SP)	Intensive Care Unit(ICU)	Hospital	Human	Patient	v3.1.0	Clade III	Klebsiella pneumoniae	strong	53	373743	971600	5485642	no	-	ST268	2	1	2	1	7	1	81	432-2LV	ybt 20; ICEKp10	132	65	201	71	46	452	26*	2	11	4*	2	-	73	clb 3	2	10	21	2	2	2	2	28
ACESH01156	GCA_034728075.1	20210315	Throat swab(TH)	Otolaryngology Department(OTO)	Hospital	Human	Patient	v3.1.0	Clade III	Klebsiella pneumoniae	strong	49	256429	932309	5600484	no	-	ST36	2	1	2	1	7	1	7	0	-	17	18	23	16	1	101	287	9	5	5	11	-	13-3LV	clb 3	2	10	2	2	2	5	2	3
ACESH01169	GCA_034727995.1	20210316	Sputum(SP)	Neurology Department(NEU)	Hospital	Human	Patient	v3.1.0	Clade IV	Klebsiella pneumoniae	strong	60	441127	931894	5652905	no	-	ST23	2	1	1	1	9	4	12	46-2LV	ybt 1; ICEKp10	111*	2	2	2	2	36*	6	2	2	2	2	-	29	clb 2	2	2	2	2	2	2	2	3
ACESH01185	GCA_034728015.1	20210317	Sputum(SP)	Neurology Department(NEU)	Hospital	Human	Patient	v3.1.0	Clade III	Klebsiella pneumoniae	strong	76	222494	384623	5581218	no	-	ST7094	360	1	2	1	10	4	13	235	ybt 17; ICEKp10	6	15	25	4	11	32	32	16	14	4	2	-	13	clb 3	2	10	2	2	2	2	2	3
ACESH01187	GCA_034727895.1	20210317	Sputum(SP)	Intensive Care Unit(ICU)	Hospital	Human	Patient	v3.1.0	Clade III	Klebsiella pneumoniae	strong	62	232281	447309	5465430	no	-	ST65	2	1	2	1	10	4	13	0	-	-	-	-	-	-	-	-	-	-	-	-	-	13	clb 3	2	10	2	2	2	2	2	3
ACESH01189	GCA_034727915.1	20210318	Sputum(SP)	Respiratory Department(RES)	Hospital	Human	Patient	v3.1.0	Clade IV	Klebsiella pneumoniae	strong	64	361541	1140487	5647014	no	-	ST23	2	1	1	1	9	4	12	43-2LV	ybt 1; ICEKp10 (truncated)	2	17	2*	2	2	36*-69%	6	2	2	2	2	-	29	clb 2	2	2	2	2	2	2	2	3
ACESH01190	GCA_034727835.1	20210318	Sputum(SP)	Respiratory Department(RES)	Hospital	Human	Patient	v3.1.0	Clade III	Klebsiella pneumoniae	strong	75	380194	958361	5664784	no	-	ST35	2	1	2	1	10	1	19	187-2LV	ybt 9; ICEKp3	5	11	6	5	1	25*	282*	9	5	5	11	-	0	-	-	-	-	-	-	-	-	-
ACESH01191	GCA_034727875.1	20210318	Sputum(SP)	Respiratory Department(RES)	Hospital	Human	Patient	v3.1.0	Clade II	Klebsiella quasipneumoniae subsp. similipneumoniae	strong	87	375756	759838	5406972	no	-	ST1224	18	67	26	63	142	38	169	0	-	-	-	-	-	-	-	-	-	-	-	-	-	0	-	-	-	-	-	-	-	-	-
ACESH01194	GCA_034727855.1	20210318	Sputum(SP)	Intensive Care Unit(ICU)	Hospital	Human	Patient	v3.1.0	Clade V	Klebsiella pneumoniae	strong	85	258501	735596	5469517	no	-	ST37	2	9	2	1	13	1	16	0	-	-	-	-	-	-	-	-	-	-	-	-	-	0	-	-	-	-	-	-	-	-	-
ACESH01203	GCA_034727755.1	20210318	Sputum(SP)	Intensive Care Unit(ICU)	Hospital	Human	Patient	v3.1.0	Clade V	Klebsiella pneumoniae	strong	78	372040	767677	5343227	no	-	ST2188	4	1	1	1	223	1	4	0	-	-	-	-	-	-	-	-	-	-	-	-	-	0	-	-	-	-	-	-	-	-	-
ACESH01205	GCA_034727655.1	20210319	Sputum(SP)	Respiratory Department(RES)	Hospital	Human	Patient	v3.1.0	Clade III	Klebsiella pneumoniae	strong	91	206022	393996	5643533	no	-	ST268	2	1	2	1	7	1	81	580-2LV	ybt 0; ICEKp10	6	15	25	4	11	371*	319	72	14	4*	2	-	13	clb 3	2	10	2	2	2	2	2	3
ACESH01220	GCA_034727675.1	20210320	Sputum(SP)	Cardiovascular Department(CAR)	Hospital	Human	Patient	v3.1.0	Clade IV	Klebsiella pneumoniae	strong	115	229225	604507	5647599	no	-	ST23	2	1	1	1	9	4	12	47-1LV	ybt 1; ICEKp10	2	2	2	2	2	6*	6	2	2	2	2	-	29	clb 2	2	2	2	2	2	2	2	3
ACESH01224	GCA_034727715.1	20210320	Sputum(SP)	Respiratory Department(RES)	Hospital	Human	Patient	v3.1.0	Clade V	Klebsiella pneumoniae	strong	69	312376	563627	5377548	no	-	ST37	2	9	2	1	13	1	16	0	-	-	-	-	-	-	-	-	-	-	-	-	-	0	-	-	-	-	-	-	-	-	-
ACESH01226	GCA_034727635.1	20210320	Sputum(SP)	Gastroenterology Department(DIS)	Hospital	Human	Patient	v3.1.0	Clade III	Klebsiella pneumoniae	strong	81	284880	485665	5376921	no	-	ST268	2	1	2	1	7	1	81	580-1LV	ybt 0; ICEKp10	6	15	25	4	11	371*	319	72	14	4	2	-	13-1LV	clb 3	2	10	2	2	2	2	2	3
ACESH01228	GCA_034727555.1	20210321	Sputum(SP)	Respiratory Department(RES)	Hospital	Human	Patient	v3.1.0	Clade III	Klebsiella pneumoniae	strong	91	205585	381913	5645783	no	-	ST268	2	1	2	1	7	1	81	580-2LV	ybt 0; ICEKp10	6	15	25	4	11	371*	319	72	14	4*	2	-	13	clb 3	2	10	2	2	2	2	2	3
ACESH01236	GCA_034727515.1	20210321	Sputum(SP)	Neurology Department(NEU)	Hospital	Human	Patient	v3.1.0	Clade III	Klebsiella pneumoniae	strong	85	259891	508006	5402683	no	-	ST792	2	7	1	26	1	4	4	281	ybt 17; ICEKp10	6	15	5	4	11	78	26	2	11	4	2	-	15	clb 3	2	10	2	2	2	2	2	3
ACESH01237	GCA_034727495.1	20210322	Sputum(SP)	Respiratory Department(RES)	Hospital	Human	Patient	v3.1.0	Clade III	Klebsiella pneumoniae	strong	83	204211	523601	5445475	no	-	ST375	43	1	2	1	10	4	13	0	-	-	-	-	-	-	-	-	-	-	-	-	-	0	-	-	-	-	-	-	-	-	-
ACESH01238	GCA_034727475.1	20210322	Sputum(SP)	Geriatric Medicine Department(GER)	Hospital	Human	Patient	v3.1.0	Clade V	Klebsiella pneumoniae	strong	102	209458	981811	5581404	no	-	ST719	10	1	5	1	129	11	24	0	-	-	-	-	-	-	-	-	-	-	-	-	-	0	-	-	-	-	-	-	-	-	-
ACESH01246	GCA_034727435.1	20210322	Blood(BL)	Cardiovascular Department(CAR)	Hospital	Human	Patient	v3.1.0	Clade III	Klebsiella pneumoniae	strong	65	304042	614769	5569501	no	-	ST65	2	1	2	1	10	4	13	235-1LV	ybt 17; ICEKp10	6	15	25*	4	11	32	32	16	14	4	2	-	13	clb 3	2	10	2	2	2	2	2	3
ACESH01248	GCA_034727295.1	20210322	Feces(ST)	Infectious Disease Department(IND)	Hospital	Human	Patient	v3.1.0	Clade I	Klebsiella variicola subsp. variicola	strong	45	542553	1059380	5720941	no	-	ST7022	16	32	21	105	47	22	951	0	-	-	-	-	-	-	-	-	-	-	-	-	-	0	-	-	-	-	-	-	-	-	-
ACESH01250	GCA_034727375.1	20210323	Sputum(SP)	Infectious Disease Department(IND)	Hospital	Human	Patient	v3.1.0	Clade III	Klebsiella pneumoniae	strong	40	495467	1467867	5402212	no	-	ST29	2	3	2	2	6	4	4	15-2LV	ybt 9; ICEKp3	14	11	14	5	9	22	296*	9	5	11	11	-	0	-	-	-	-	-	-	-	-	-
ACESH01251	GCA_034727335.1	20210323	Sputum(SP)	Intensive Care Unit(ICU)	Hospital	Human	Patient	v3.1.0	Clade III	Klebsiella pneumoniae	strong	60	389437	727739	5510311	no	-	ST45	2	1	1	6	7	1	12	0	-	-	-	-	-	-	-	-	-	-	-	-	-	0	-	-	-	-	-	-	-	-	-
ACESH01252	GCA_034727275.1	20210323	Sputum(SP)	Neurology Department(NEU)	Hospital	Human	Patient	v3.1.0	Clade III	Klebsiella pneumoniae	strong	35	801719	1940213	5396067	no	-	ST380	2	1	1	1	1	4	19	178-4LV	ybt 9; ICEKp3 (truncated)	5	11	6	5	63	16*-69%	210	9	5	5*	11	-	0	-	-	-	-	-	-	-	-	-
ACESH01265	GCA_034727255.1	20210324	Sputum(SP)	Intensive Care Unit(ICU)	Hospital	Human	Patient	v3.1.0	Clade IV	Klebsiella pneumoniae	strong	100	289650	548522	5639629	no	-	ST23	2	1	1	1	9	4	12	47	ybt 1; ICEKp10	2	2	2	2	2	6	6	2	2	2	2	-	29-1LV	clb 2	2	2	2	2	2	2	2	3
ACESH01266	GCA_034727235.1	20210324	Sputum(SP)	Rehabilitation Department(REH)	Hospital	Human	Patient	v3.1.0	Clade II	Klebsiella quasipneumoniae subsp. similipneumoniae	strong	53	690282	924402	5403939	no	-	ST283	18	22	18	22	59	13	51	0	-	-	-	-	-	-	-	-	-	-	-	-	-	0	-	-	-	-	-	-	-	-	-
ACESH01267	GCA_034727175.1	20210324	Urine(UR)	Neurology Department(NEU)	Hospital	Human	Patient	v3.1.0	Clade III	Klebsiella pneumoniae	strong	58	374533	790197	5640609	no	-	ST25	2	1	1	1	10	4	13	570	ybt 2; ICEKp1	8	7	9	6	5	445	1	6	7	7	6	-	0	-	-	-	-	-	-	-	-	-
ACESH01269	GCA_034727195.1	20210324	Sputum(SP)	Intensive Care Unit(ICU)	Hospital	Human	Patient	v3.1.0	Clade III	Klebsiella pneumoniae	strong	56	270263	753740	5542335	no	-	ST65	2	1	2	1	10	4	13	235-1LV	ybt 17; ICEKp10	6	15	25	4	11	32	32*	16	14	4	2	-	13-1LV	clb 3	2	10	2	2	2	2	2	3
ACESH01278	GCA_034727215.1	20210325	Sputum(SP)	Neurology Department(NEU)	Hospital	Human	Patient	v3.1.0	Clade IV	Klebsiella pneumoniae	strong	70	307295	906759	5605566	no	-	ST5211	2	1	1	1	9	282	12	47	ybt 1; ICEKp10	2	2	2	2	2	6	6	2	2	2	2	-	13-7LV	clb 3 (incomplete) (truncated)	2	-	-	-	-	-	2*-0%	3
ACESH01279	GCA_034727115.1	20210325	Sputum(SP)	Cardiovascular Department(CAR)	Hospital	Human	Patient	v3.1.0	Clade IV	Klebsiella pneumoniae	strong	61	307506	918575	5652475	no	-	ST23	2	1	1	1	9	4	12	46	ybt 1; ICEKp10	2	2	2	2	2	36	6	2	2	2	2	-	29-1LV	clb 2	2	2	2	2	2	2	2*	3
ACESH01294	GCA_034727155.1	20210327	Sputum(SP)	Neurology Department(NEU)	Hospital	Human	Patient	v3.1.0	Clade V	Klebsiella pneumoniae	strong	62	382753	908978	5537110	no	-	ST322	2	1	5	1	26	4	12	303-1LV	ybt 13; ICEKp2	6	4	20	61	1	253	299	2	76	4	2	-	0	-	-	-	-	-	-	-	-	-
ACESH01297	GCA_034727095.1	20210328	Sputum(SP)	Respiratory Department(RES)	Hospital	Human	Patient	v3.1.0	Clade III	Klebsiella pneumoniae	strong	53	357017	449213	5410409	no	-	ST86	9	4	2	1	1	1	27	0	-	-	-	-	-	-	-	-	-	-	-	-	-	0	-	-	-	-	-	-	-	-	-
ACESH01298	GCA_034727135.1	20210328	Sputum(SP)	Infectious Disease Department(IND)	Hospital	Human	Patient	v3.1.0	Clade III	Klebsiella pneumoniae	strong	57	351021	695779	5488064	no	-	ST5930	2	1	2	1	10	1	826	145-4LV	ybt 14; ICEKp5	4*	4	5	4*	1	8*	47*	2	4	4	2	-	0	-	-	-	-	-	-	-	-	-
ACESH01299	GCA_034727075.1	20210328	Sputum(SP)	Intensive Care Unit(ICU)	Hospital	Human	Patient	v3.1.0	Clade IV	Klebsiella pneumoniae	strong	67	289650	548522	5629022	no	-	ST23	2	1	1	1	9	4	12	47	ybt 1; ICEKp10	2	2	2	2	2	6	6	2	2	2	2	-	29-1LV	clb 2	2	2	2	2	2	2	2	3
ACESH01320	GCA_034727005.1	20210329	Sputum(SP)	Gastroenterology Department(DIS)	Hospital	Human	Patient	v3.1.0	Clade IV	Klebsiella pneumoniae	strong	61	481872	2148733	5774509	no	-	ST23	2	1	1	1	9	4	12	46	ybt 1; ICEKp10	2	2	2	2	2	36	6	2	2	2	2	-	29	clb 2	2	2	2	2	2	2	2	3
ACESH01322	GCA_034726985.1	20210330	Sputum(SP)	Respiratory Department(RES)	Hospital	Human	Patient	v3.1.0	Clade III	Klebsiella pneumoniae	strong	904	49798	275482	5867159	no	-	ST818	43	1	1	1	10	4	13	0	-	-	-	-	-	-	-	-	-	-	-	-	-	0	-	-	-	-	-	-	-	-	-
ACESH01335	GCA_034726975.1	20210331	Sputum(SP)	Cardiovascular Department(CAR)	Hospital	Human	Patient	v3.1.0	Clade IV	Klebsiella pneumoniae	strong	85	233157	632779	5566076	no	-	ST23	2	1	1	1	9	4	12	47	ybt 1; ICEKp10	2	2	2	2	2	6	6	2	2	2	2	-	0	-	2	2	2	-	-	-	-	-
ACESH01344	GCA_034727015.1	20210331	Feces(ST)	Pediatric Department(PED)	Hospital	Human	Patient	v3.1.0	Clade II	Klebsiella quasipneumoniae subsp. similipneumoniae	strong	37	1236680	1670113	5287402	no	-	ST1319	18	15	120	96	80	13	51	0	-	-	-	-	-	-	-	-	-	-	-	-	-	0	-	-	-	-	-	-	-	-	-
ACESH01346	GCA_034726955.1	20210401	Sputum(SP)	Intensive Care Unit(ICU)	Hospital	Human	Patient	v3.1.0	Clade IV	Klebsiella pneumoniae	strong	72	333605	1108853	5727337	no	-	ST23	2	1	1	1	9	4	12	43	ybt 1; ICEKp10	2	17	2	2	2	36	6	2	2	2	2	-	29-2LV	clb 2	2	2	2*	2	2	2	2	3
ACESH01348	GCA_034726935.1	20210401	Urine(UR)	Rehabilitation Department(REH)	Hospital	Human	Patient	v3.1.0	Clade V	Klebsiella pneumoniae	strong	239	331649	958026	5362377	no	-	ST636	2	5	1	1	4	1	4	0	-	-	-	-	-	-	-	-	-	-	-	-	-	0	-	-	-	-	-	-	-	-	-
ACESH01351	GCA_034726895.1	20210401	Sputum(SP)	Respiratory Department(RES)	Hospital	Human	Patient	v3.1.0	Clade III	Klebsiella pneumoniae	strong	68	303903	644957	5455064	no	-	ST375	43	1	2	1	10	4	13	0	-	-	-	-	-	-	-	-	-	-	-	-	-	0	-	-	-	-	-	-	-	-	-
ACESH01360	GCA_034726915.1	20210401	Blood(BL)	General Surgery Department(GES)	Hospital	Human	Patient	v3.1.0	Clade III	Klebsiella pneumoniae	strong	54	365822	944925	5113417	no	-	ST1934	2	1	2	1	235	4	6	0	-	-	-	-	-	-	-	-	-	-	-	-	-	0	-	-	-	-	-	-	-	-	-
ACESH01363	GCA_034726875.1	20210401	Feces(ST)	Pediatric Department(PED)	Hospital	Human	Patient	v3.1.0	Clade V	Klebsiella pneumoniae	strong	149	129671	329232	5557389	no	-	ST4732	2	1	2	1	7	4	13	0	-	-	-	-	-	-	-	-	-	-	-	-	-	0	-	-	-	-	-	-	-	-	-
ACESH01364	GCA_034726855.1	20210402	Sputum(SP)	Neurology Department(NEU)	Hospital	Human	Patient	v3.1.0	Clade III	Klebsiella pneumoniae	strong	69	318678	489084	5476511	no	-	ST268	2	1	2	1	7	1	81	580	ybt 0; ICEKp10	6	15	25	4	11	371	319	72	14	4	2	-	13-2LV	clb 3	2	10*	2	2	2	2	2	3
ACESH01365	GCA_034726835.1	20210402	Sputum(SP)	Neurology Department(NEU)	Hospital	Human	Patient	v3.1.0	Clade IV	Klebsiella pneumoniae	strong	54	342596	1445386	5656748	no	-	ST23	2	1	1	1	9	4	12	46-1LV	ybt 1; ICEKp10	2	2	2	2	2	36	6	2	2	2*	2	-	29	clb 2	2	2	2	2	2	2	2	3
ACESH01366	GCA_034726815.1	20210402	Sputum(SP)	Geriatric Medicine Department(GER)	Hospital	Human	Patient	v3.1.0	Clade IV	Klebsiella pneumoniae	strong	108	198862	604502	5536377	no	-	ST23	2	1	1	1	9	4	12	47	ybt 1; ICEKp10	2	2	2	2	2	6	6	2	2	2	2	-	29	clb 2	2	2	2	2	2	2	2	3
ACESH01368	GCA_034726795.1	20210402	Sputum(SP)	Geriatric Medicine Department(GER)	Hospital	Human	Patient	v3.1.0	Clade III	Klebsiella pneumoniae	strong	56	324857	597452	5545982	no	-	ST268	2	1	2	1	7	1	81	580	ybt 0; ICEKp10	6	15	25	4	11	371	319	72	14	4	2	-	13-1LV	clb 3	2	10	2	2	2	2	2	3
ACESH01377	GCA_034726775.1	20210403	Sputum(SP)	Geriatric Medicine Department(GER)	Hospital	Human	Patient	v3.1.0	Clade III	Klebsiella pneumoniae	strong	58	398258	1298038	5573887	no	-	ST35	2	1	2	1	10	1	19	196	ybt 8; ICEKp3	5	11	6	5	30	105	107	36	33	55	11	-	0	-	-	-	-	-	-	-	-	-
ACESH01378	GCA_034726755.1	20210404	Sputum(SP)	Intensive Care Unit(ICU)	Hospital	Human	Patient	v3.1.0	Clade III	Klebsiella pneumoniae	strong	58	346089	630618	5437628	no	-	ST5	2	2	1	1	3	3	3	324	ybt 2; ICEKp1	8	7	9	6	5	13	36	6	7	7	6	-	0	-	-	-	-	-	-	-	-	-
ACESH01385	GCA_034726715.1	20210404	Sputum(SP)	Infectious Disease Department(IND)	Hospital	Human	Patient	v3.1.0	Clade III	Klebsiella pneumoniae	strong	55	346089	630618	5436889	no	-	ST5	2	2	1	1	3	3	3	324	ybt 2; ICEKp1	8	7	9	6	5	13	36	6	7	7	6	-	0	-	-	-	-	-	-	-	-	-
ACESH01386	GCA_034726695.1	20210404	Sputum(SP)	Neurology Department(NEU)	Hospital	Human	Patient	v3.1.0	Clade V	Klebsiella pneumoniae	strong	61	329051	1226781	5483300	no	-	ST11	3	3	1	1	1	1	4	26	ybt 10; ICEKp4	16	12	4	3	3	35	33	3	10	9	2	-	0	-	-	-	-	-	-	-	-	-
ACESH01387	GCA_034726735.1	20210404	Sputum(SP)	Intensive Care Unit(ICU)	Hospital	Human	Patient	v3.1.0	Clade III	Klebsiella pneumoniae	strong	65	441587	1407021	5410138	no	-	ST4788	2	1	5	4	1	4	42	65	ybt 4; plasmid	23	27	30	18	13	65	61	9	18	26	35	-	0	-	-	-	-	-	-	-	-	-
ACESH01391	GCA_034726675.1	20210405	Sputum(SP)	Neurology Department(NEU)	Hospital	Human	Patient	v3.1.0	Clade III	Klebsiella pneumoniae	strong	82	372273	1059601	5323740	no	-	ST111	2	1	5	1	17	4	42	178	ybt 9; ICEKp3	5	11	6	5	1	16	15	9	5	5	11	-	0	-	-	-	-	-	-	-	-	-
ACESH01397	GCA_034726655.1	20210406	Sputum(SP)	General Medicine Department(GEM)	Hospital	Human	Patient	v3.1.0	Clade III	Klebsiella pneumoniae	strong	58	361508	736245	5467388	no	-	ST65	2	1	2	1	10	4	13	0	-	-	-	-	-	-	-	-	-	-	-	-	-	0	-	-	-	-	-	-	-	-	-
ACESH01404	GCA_034726635.1	20210407	Other discharge(SE)	Respiratory Department(RES)	Hospital	Human	Patient	v3.1.0	Clade III	Klebsiella pneumoniae	strong	524	248702	457237	6207465	no	-	ST2943	2	52	2	1	12	1	34	324	ybt 2; ICEKp1	8	7	9	6	5	13	36	6	7	7	6	-	0	-	-	-	-	-	-	-	-	-
ACESH01429	GCA_034726615.1	20210408	Sputum(SP)	Intensive Care Unit(ICU)	Hospital	Human	Patient	v3.1.0	Clade III	Klebsiella pneumoniae	strong	85	215582	515911	5540276	no	-	ST65	2	1	2	1	10	4	13	235	ybt 17; ICEKp10	6	15	25	4	11	32	32	16	14	4	2	-	13-2LV	clb 3	2	10*	2	2	2	2	2	3
ACESH01438	GCA_034726575.1	20210409	Sputum(SP)	Neurology Department(NEU)	Hospital	Human	Patient	v3.1.0	Clade III	Klebsiella pneumoniae	strong	73	206171	517699	5571028	no	-	ST65	2	1	2	1	10	4	13	235-1LV	ybt 17; ICEKp10	6	15	25	4	11	32	32	16	14	4*	2	-	13	clb 3	2	10	2	2	2	2	2	3
ACESH01439	GCA_034726595.1	20210409	Sputum(SP)	Intensive Care Unit(ICU)	Hospital	Human	Patient	v3.1.0	Clade III	Klebsiella pneumoniae	strong	62	293197	706530	5577167	no	-	ST65	2	1	2	1	10	4	13	235	ybt 17; ICEKp10	6	15	25	4	11	32	32	16	14	4	2	-	13-2LV	clb 3	2	10	2	2	2	2	2	3
ACESH01454	GCA_034726555.1	20210410	Feces(ST)	Gastroenterology Department(DIS)	Hospital	Human	Patient	v3.1.0	Clade IV	Klebsiella pneumoniae	strong	62	314576	799852	5702309	no	-	ST23	2	1	1	1	9	4	12	46-1LV	ybt 1; ICEKp10	2	2	2	2	2	36	6*	2	2	2	2	-	29	clb 2	2	2	2	2	2	2	2	3
ACESH01467	GCA_034726535.1	20210413	Sputum(SP)	Intensive Care Unit(ICU)	Hospital	Human	Patient	v3.1.0	Clade III	Klebsiella pneumoniae	strong	64	330384	648568	5471891	no	-	ST268	2	1	2	1	7	1	81	580	ybt 0; ICEKp10	6	15	25	4	11	371	319	72	14	4	2	-	13-1LV	clb 3	2	10	2	2	2	2	2	3
ACESH01468	GCA_034726515.1	20210413	Urine(UR)	Respiratory Department(RES)	Hospital	Human	Patient	v3.1.0	Clade III	Klebsiella pneumoniae	strong	52	372302	923071	5424392	no	-	ST111	2	1	5	1	17	4	42	64-1LV	ybt 4; plasmid	23	27	30	18	13	220*	61	9	18	26	35	-	0	-	-	-	-	-	-	-	-	-
ACESH01481	GCA_034726495.1	20210414	Sputum(SP)	Respiratory Department(RES)	Hospital	Human	Patient	v3.1.0	Clade V	Klebsiella pneumoniae	strong	77	345801	534821	5697925	no	-	ST412	2	1	2	1	9	1	112	0	-	18	27	146	18*	44	358	213	9	89	26	35*	-	0	-	-	-	-	-	-	-	-	-
ACESH01502	GCA_034726475.1	20210415	Sputum(SP)	Neurology Department(NEU)	Hospital	Human	Patient	v3.1.0	Clade III	Klebsiella pneumoniae	strong	76	318707	679182	5523551	no	-	ST268	2	1	2	1	7	1	81	580	ybt 0; ICEKp10	6	15	25	4	11	371	319	72	14	4	2	-	13-2LV	clb 3	2	10*	2	2	2	2	2	3
ACESH01505	GCA_034726455.1	20210416	Sputum(SP)	Neurology Department(NEU)	Hospital	Human	Patient	v3.1.0	Clade III	Klebsiella pneumoniae	strong	56	372302	1114258	5387437	no	-	ST111	2	1	5	1	17	4	42	65	ybt 4; plasmid	23	27	30	18	13	65	61	9	18	26	35	-	0	-	-	-	-	-	-	-	-	-
ACESH01520	GCA_034726395.1	20210416	Feces(ST)	Gastroenterology Department(DIS)	Hospital	Human	Patient	v3.1.0	Clade III	Klebsiella pneumoniae	strong	89	308533	499511	5544032	no	-	ST815	2	1	2	1	7	1	12	0	-	-	-	-	-	-	-	-	-	-	-	-	-	0	-	-	-	-	-	-	-	-	-
ACESH01522	GCA_034726415.1	20210417	Sputum(SP)	Intensive Care Unit(ICU)	Hospital	Human	Patient	v3.1.0	Clade V	Klebsiella pneumoniae	strong	48	474789	1519166	5239183	no	-	ST469	2	1	2	1	10	1	4	0	-	5*	32	6*	68*	1	498*	602*	9*	105*	5*	2*	-	0	-	-	-	-	-	-	-	-	-
ACESH01527	GCA_034726315.1	20210417	Sputum(SP)	Intensive Care Unit(ICU)	Hospital	Human	Patient	v3.1.0	Clade V	Klebsiella pneumoniae	strong	83	267686	647916	5394683	no	-	ST412	2	1	2	1	9	1	112	0	-	-	-	-	-	-	-	-	-	-	-	-	-	0	-	-	-	-	-	-	-	-	-
ACESH01529	GCA_034726355.1	20210417	Sputum(SP)	Infectious Disease Department(IND)	Hospital	Human	Patient	v3.1.0	Clade III	Klebsiella pneumoniae	strong	59	391718	569516	5532089	no	-	ST29	2	3	2	2	6	4	4	65	ybt 4; plasmid	23	27	30	18	13	65	61	9	18	26	35	-	0	-	-	-	-	-	-	-	-	-
ACESH01530	GCA_034726275.1	20210417	Sputum(SP)	Infectious Disease Department(IND)	Hospital	Human	Patient	v3.1.0	Clade III	Klebsiella pneumoniae	strong	51	376548	898777	5443744	no	-	ST29	2	3	2	2	6	4	4	65-1LV	ybt 4; plasmid (truncated)	23	27	30	18	13	65	61	9	18*-79%	26	35	-	0	-	-	-	-	-	-	-	-	-
ACESH01537	GCA_034726215.1	20210418	Sputum(SP)	General Medicine Department(GEM)	Hospital	Human	Patient	v3.1.0	Clade V	Klebsiella pneumoniae	strong	60	345814	626439	5422468	no	-	ST412	2	1	2	1	9	1	112	0	-	-	-	-	-	-	-	-	-	-	-	-	-	0	-	-	-	-	-	-	-	-	-
ACESH01538	GCA_034726195.1	20210418	Sputum(SP)	Neurology Department(NEU)	Hospital	Human	Patient	v3.1.0	Clade III	Klebsiella pneumoniae	strong	42	386418	670404	5386115	no	-	ST1536	2	1	2	37	45	4	9	209-1LV	ybt 9; ICEKp3	5	19	6	5	1	51	242	9	5	5	21	-	0	-	-	-	-	-	-	-	-	-
ACESH01539	GCA_034726095.1	20210418	Sputum(SP)	Intensive Care Unit(ICU)	Hospital	Human	Patient	v3.1.0	Clade III	Klebsiella pneumoniae	strong	73	303734	741387	5619439	no	-	ST65	2	1	2	1	10	4	13	235	ybt 17; ICEKp10	6	15	25	4	11	32	32	16	14	4	2	-	13-1LV	clb 3	2	10	2	2	2	2	2	3
ACESH01542	GCA_034726135.1	20210418	Sputum(SP)	Respiratory Department(RES)	Hospital	Human	Patient	v3.1.0	Clade V	Klebsiella pneumoniae	strong	81	343437	613389	5613265	no	-	ST412	2	1	2	1	9	1	112	322-5LV	ybt 2; ICEKp1 (truncated)	8	7	24	6	5	39	17*-77%	6*	7	7*	6*	-	0	-	-	-	-	-	-	-	-	-
ACESH01546	GCA_034726055.1	20210419	Sputum(SP)	Neurology Department(NEU)	Hospital	Human	Patient	v3.1.0	Clade III	Klebsiella pneumoniae	strong	58	291738	505183	5382964	no	-	ST1764	5	3	1	1	9	4	283	0	-	-	-	-	-	-	-	-	-	-	-	-	-	0	-	-	-	-	-	-	-	-	-
ACESH01549	GCA_034726015.1	20210419	Sputum(SP)	General Medicine Department(GEM)	Hospital	Human	Patient	v3.1.0	Clade III	Klebsiella pneumoniae	strong	104	335963	852565	5567969	no	-	ST14	1	6	1	1	1	1	1	0	-	-	-	-	-	-	-	-	-	-	-	-	-	0	-	-	-	-	-	-	-	-	-
ACESH01550	GCA_034725995.1	20210419	Urine(UR)	Neurology Department(NEU)	Hospital	Human	Patient	v3.1.0	Clade V	Klebsiella pneumoniae	strong	87	298232	487003	5284331	no	-	ST967	2	1	19	4	9	4	34	0	-	-	-	-	-	-	-	-	-	-	-	-	-	0	-	-	-	-	-	-	-	-	-
ACESH01551	GCA_034725975.1	20210420	Sputum(SP)	Intensive Care Unit(ICU)	Hospital	Human	Patient	v3.1.0	Clade III	Klebsiella pneumoniae	strong	59	360523	517188	5586014	no	-	ST86	9	4	2	1	1	1	27	202	ybt 9; ICEKp3	5	19	26	5	1	79	53	9	5	5	21	-	0	-	-	-	-	-	-	-	-	-
ACESH01552	GCA_034725895.1	20210420	Sputum(SP)	Neurology Department(NEU)	Hospital	Human	Patient	v3.1.0	Clade III	Klebsiella pneumoniae	strong	63	318411	643234	5428416	no	-	ST268	2	1	2	1	7	1	81	580-1LV	ybt 0; ICEKp10	6	15	25	4	11	371	319	72	14	4	2*	-	13-2LV	clb 3	2	10*	2	2	2	2	2	3
ACESH01562	GCA_034725855.1	20210420	Urine(UR)	Neurology Department(NEU)	Hospital	Human	Patient	v3.1.0	Clade I	Klebsiella variicola subsp. variicola	strong	45	827918	1358307	5609200	no	-	ST4485	16	66	21	76	47	22	103	0	-	-	-	-	-	-	-	-	-	-	-	-	-	0	-	-	-	-	-	-	-	-	-
ACESH01569	GCA_034725815.1	20210420	Sputum(SP)	Intensive Care Unit(ICU)	Hospital	Human	Patient	v3.1.0	Clade III	Klebsiella pneumoniae	strong	56	372302	647266	5371926	no	-	ST111	2	1	5	1	17	4	42	65	ybt 4; plasmid	23	27	30	18	13	65	61	9	18	26	35	-	0	-	-	-	-	-	-	-	-	-
ACESH01571	GCA_034725715.1	20210421	Pus(PS)	Obstetrics and Gynecology Department(OBG)	Hospital	Human	Patient	v3.1.0	Clade III	Klebsiella pneumoniae	strong	71	309974	771188	5402914	no	-	ST218	2	3	1	1	9	4	12	581-1LV	ybt 9; ICEKp3	5	19	26*	5	1	378	53	9	5	5	21	-	0	-	-	-	-	-	-	-	-	-
ACESH01576	GCA_034725695.1	20210421	Urine(UR)	General Surgery Department(GES)	Hospital	Human	Patient	v3.1.0	Clade III	Klebsiella pneumoniae	strong	43	378268	933693	5556191	no	-	ST36	2	1	2	1	7	1	7	0	-	17	18	23	16	1	101	287	9	5	5	11	-	13-4LV	clb 3	2	10*	2	2	2	5	2	3
ACESH01581	GCA_034725735.1	20210422	Sputum(SP)	Respiratory Department(RES)	Hospital	Human	Patient	v3.1.0	Clade IV	Klebsiella pneumoniae	strong	690	203695	374075	6241996	no	-	ST23	2	1	1	1	9	4	12	46-3LV	ybt 1; ICEKp10 (truncated)	2	2*-86%	2	2	2	36*-0%	6	2	2	2*	2	-	29	clb 2	2	2	2	2	2	2	2	3
ACESH01584	GCA_034725675.1	20210422	Sputum(SP)	General Surgery Department(GES)	Hospital	Human	Patient	v3.1.0	Clade III	Klebsiella pneumoniae	strong	57	332500	989388	5448705	no	-	ST5	2	2	1	1	3	3	3	324-2LV	ybt 2; ICEKp1 (truncated)	8*-71%	7	9	6	5	13	36	6	7	7	6*	-	0	-	-	-	-	-	-	-	-	-
ACESH01591	GCA_034725615.1	20210423	Sputum(SP)	Intensive Care Unit(ICU)	Hospital	Human	Patient	v3.1.0	Clade III	Klebsiella pneumoniae	strong	65	293286	574620	5492202	no	-	ST268	2	1	2	1	7	1	81	580	ybt 0; ICEKp10	6	15	25	4	11	371	319	72	14	4	2	-	13-1LV	clb 3	2	10	2	2	2	2	2	3
ACESH01597	GCA_034725535.1	20210424	Sputum(SP)	Intensive Care Unit(ICU)	Hospital	Human	Patient	v3.1.0	Clade IV	Klebsiella pneumoniae	strong	61	397238	1440599	5652099	no	-	ST23	2	1	1	1	9	4	12	43	ybt 1; ICEKp10	2	17	2	2	2	36	6	2	2	2	2	-	29	clb 2	2	2	2	2	2	2	2	3
ACESH01610	GCA_034725575.1	20210425	Pus(PS)	General Medicine Department(GEM)	Hospital	Human	Patient	v3.1.0	Clade V	Klebsiella pneumoniae	strong	94	181895	987260	5326199	no	-	ST7095	2	1	2	4	7	1	4	0	-	-	-	-	-	-	-	-	-	-	-	-	-	0	-	-	-	-	-	-	-	-	-
ACESH01621	GCA_034725505.1	20210426	Sputum(SP)	Neurology Department(NEU)	Hospital	Human	Patient	v3.1.0	Clade IV	Klebsiella pneumoniae	strong	54	441135	1446654	5611538	no	-	ST23	2	1	1	1	9	4	12	43	ybt 1; ICEKp10	2	17	2	2	2	36	6	2	2	2	2	-	29	clb 2	2	2	2	2	2	2	2	3
ACESH01622	GCA_034725475.1	20210426	Sputum(SP)	Respiratory Department(RES)	Hospital	Human	Patient	v3.1.0	Clade III	Klebsiella pneumoniae	strong	69	290680	544106	5542737	no	-	ST2058	2	3	2	4	7	4	24	317-2LV	ybt 12; ICEKp10	7	1	1	22*	1	49*	45	1	1	1	13	-	5-3LV	clb 1	1	13*	1	1	1	3	1	9
ACESH01636	GCA_034725455.1	20210426	Feces(ST)	Neurology Department(NEU)	Hospital	Human	Patient	v3.1.0	Clade V	Klebsiella pneumoniae	strong	82	368711	498106	5640094	no	-	ST6611	4	5	255	1	9	1	25	0	-	-	-	-	-	-	-	-	-	-	-	-	-	0	-	-	-	-	-	-	-	-	-
ACESH01644	GCA_034725295.1	20210427	Sputum(SP)	Intensive Care Unit(ICU)	Hospital	Human	Patient	v3.1.0	Clade III	Klebsiella pneumoniae	strong	68	293286	574620	5492532	no	-	ST268	2	1	2	1	7	1	81	580	ybt 0; ICEKp10	6	15	25	4	11	371	319	72	14	4	2	-	13-1LV	clb 3	2	10	2	2	2	2	2	3
ACESH01661	GCA_034725315.1	20210428	Sputum(SP)	Respiratory Department(RES)	Hospital	Human	Patient	v3.1.0	Clade I	Klebsiella variicola subsp. variicola	strong	45	486243	1675705	5586348	no	-	ST363	16	18	21	27	53	22	67	0	-	-	-	-	-	-	-	-	-	-	-	-	-	0	-	-	-	-	-	-	-	-	-
ACESH01662	GCA_034725275.1	20210428	Sputum(SP)	Respiratory Department(RES)	Hospital	Human	Patient	v3.1.0	Clade IV	Klebsiella pneumoniae	strong	78	327293	707210	5647551	no	-	ST23	2	1	1	1	9	4	12	47-1LV	ybt 1; ICEKp10 (truncated)	2	2	2	2	2	6*-59%	6	2	2	2	2	-	29	clb 2	2	2	2	2	2	2	2	3
ACESH01663	GCA_034725335.1	20210428	Sputum(SP)	Neurology Department(NEU)	Hospital	Human	Patient	v3.1.0	Clade III	Klebsiella pneumoniae	strong	47	562300	1345599	5409729	no	-	ST76	4	1	1	1	21	1	35	323	ybt 2; ICEKp1	8	7	9	6	5	13	1	6	7	7	6	-	0	-	-	-	-	-	-	-	-	-
ACESH01664	GCA_034725235.1	20210428	Sputum(SP)	Gastroenterology Department(DIS)	Hospital	Human	Patient	v3.1.0	Clade IV	Klebsiella pneumoniae	strong	61	378673	681432	5510192	no	-	ST23	2	1	1	1	9	4	12	47	ybt 1; ICEKp10	2	2	2	2	2	6	6	2	2	2	2	-	29-1LV	clb 2	2	2	2*	2	2	2	2	3
ACESH01670	GCA_034725135.1	20210428	Ear discharge(EM)	Outpatient Department(OUT)	Hospital	Human	Patient	v3.1.0	Clade V	Klebsiella pneumoniae	strong	102	328648	619023	5615645	no	-	ST273	3	4	6	1	7	4	4	382-1LV	ybt 14; ICEKp5	4	4	5	4	1	69	191*	2	4	4	20	-	0	-	-	-	-	-	-	-	-	-
ACESH01673	GCA_034725155.1	20210429	Ear discharge(EM)	Otolaryngology Department(OTO)	Hospital	Human	Patient	v3.1.0	Clade III	Klebsiella pneumoniae	strong	101	254029	532969	5632686	no	-	ST25	2	1	1	1	10	4	13	323	ybt 2; ICEKp1	8	7	9	6	5	13	1	6	7	7	6	-	0	-	-	-	-	-	-	-	-	-
ACESH01685	GCA_034725095.1	20210429	Throat swab(TH)	Neurology Department(NEU)	Hospital	Human	Patient	v3.1.0	Clade V	Klebsiella pneumoniae	strong	101	328649	619023	5615705	no	-	ST273	3	4	6	1	7	4	4	382-1LV	ybt 14; ICEKp5	4	4	5	4	1	69	191*	2	4	4	20	-	0	-	-	-	-	-	-	-	-	-
ACESH01689	GCA_034725075.1	20210430	Sputum(SP)	Neurology Department(NEU)	Hospital	Human	Patient	v3.1.0	Clade III	Klebsiella pneumoniae	strong	69	232775	482105	5624371	no	-	ST65	2	1	2	1	10	4	13	235	ybt 17; ICEKp10	6	15	25	4	11	32	32	16	14	4	2	-	13-1LV	clb 3	2	10*	2	2	2	2	2	3
ACESH01696	GCA_034725035.1	20210430	Sputum(SP)	Respiratory Department(RES)	Hospital	Human	Patient	v3.1.0	Clade IV	Klebsiella pneumoniae	strong	50	441207	2121148	5629994	no	-	ST23	2	1	1	1	9	4	12	46-1LV	ybt 1; ICEKp10	2*	2	2	2	2	36	6	2	2	2	2	-	29-1LV	clb 2	2	2	2	2	2	2	2	3
ACESH01698	GCA_034724995.1	20210430	Urine(UR)	Infectious Disease Department(IND)	Hospital	Human	Patient	v3.1.0	Clade V	Klebsiella pneumoniae	strong	58	358783	739184	5466419	no	-	ST412	2	1	2	1	9	1	112	0	-	-	-	-	-	-	-	-	-	-	-	-	-	0	-	-	-	-	-	-	-	-	-
ACESH01701	GCA_034724975.1	20210430	Sputum(SP)	Neurology Department(NEU)	Hospital	Human	Patient	v3.1.0	Clade III	Klebsiella pneumoniae	strong	53	361698	720343	5513893	no	-	ST65	2	1	2	1	10	4	13	235	ybt 17; ICEKp10	6	15	25	4	11	32	32	16	14	4	2	-	13	clb 3	2	10	2	2	2	2	2	3
ACESH01702	GCA_034724895.1	20210501	Sputum(SP)	Intensive Care Unit(ICU)	Hospital	Human	Patient	v3.1.0	Clade IV	Klebsiella pneumoniae	strong	59	481405	1175695	5599140	no	-	ST23-1LV	2	1	1	1	-	4	12	46	ybt 1; ICEKp10	2	2	2	2	2	36	6	2	2	2	2	-	29	clb 2	2	2	2	2	2	2	2	3
ACESH01707	GCA_034724875.1	20210501	Urine(UR)	General Medicine Department(GEM)	Hospital	Human	Patient	v3.1.0	Clade V	Klebsiella pneumoniae	strong	114	123598	312870	5057100	no	-	ST7098	2	5	1	1	9	4	963	0	-	-	-	-	-	-	-	-	-	-	-	-	-	0	-	-	-	-	-	-	-	-	-
ACESH01711	GCA_034724915.1	20210502	Sputum(SP)	Respiratory Department(RES)	Hospital	Human	Patient	v3.1.0	Clade IV	Klebsiella pneumoniae	strong	55	481449	1419500	5646921	no	-	ST23	2	1	1	1	9	4	12	46	ybt 1; ICEKp10	2	2	2	2	2	36	6	2	2	2	2	-	29-1LV	clb 2	2	2	2	2	2	2	2	3
ACESH01712	GCA_034724795.1	20210502	Pus(PS)	Urology Department(URS)	Hospital	Human	Patient	v3.1.0	Clade III	Klebsiella pneumoniae	strong	42	387807	670197	5474528	no	-	ST7100	9	4	2	1	1	1	964	13-1LV	ybt 22; ICEKp12	11	9	11	8	1	2*	2	8	9	8	8	-	0	-	-	-	-	-	-	-	-	-
ACESH01720	GCA_034724775.1	20210502	Sputum(SP)	General Surgery Department(GES)	Hospital	Human	Patient	v3.1.0	Clade IV	Klebsiella pneumoniae	strong	59	307245	1563559	5631065	no	-	ST23	2	1	1	1	9	4	12	47	ybt 1; ICEKp10	2	2	2	2	2	6	6	2	2	2	2	-	29-1LV	clb 2	2	2	2	2	2	2	2	3
ACESH01736	GCA_034724755.1	20210504	Feces(ST)	Cardiovascular Department(CAR)	Hospital	Human	Patient	v3.1.0	Clade V	Klebsiella pneumoniae	strong	122	208619	395229	5560681	no	-	ST37	2	9	2	1	13	1	16	0	-	-	-	-	-	-	-	-	-	-	-	-	-	0	-	-	-	-	-	-	-	-	-
ACESH01737	GCA_034724735.1	20210505	Sputum(SP)	Respiratory Department(RES)	Hospital	Human	Patient	v3.1.0	Clade IV	Klebsiella pneumoniae	strong	61	314767	1301166	5648402	no	-	ST23	2	1	1	1	9	4	12	43	ybt 1; ICEKp10	2	17	2	2	2	36	6	2	2	2	2	-	29	clb 2	2	2	2	2	2	2	2	3
ACESH01738	GCA_034724695.1	20210505	Sputum(SP)	Neurology Department(NEU)	Hospital	Human	Patient	v3.1.0	Clade III	Klebsiella pneumoniae	strong	41	481449	1497077	5404931	no	-	ST1333	2	1	1	26	12	5	54	323	ybt 2; ICEKp1	8	7	9	6	5	13	1	6	7	7	6	-	0	-	-	-	-	-	-	-	-	-
ACESH01739	GCA_034724715.1	20210505	Sputum(SP)	General Surgery Department(GES)	Hospital	Human	Patient	v3.1.0	Clade IV	Klebsiella pneumoniae	strong	65	441210	2148537	5653478	no	-	ST23	2	1	1	1	9	4	12	46-2LV	ybt 1; ICEKp10	111	2	2	2	2	36	6	2	2	2	2*	-	29-1LV	clb 2	2	2	2	2	2	2	2	27
ACESH01750	GCA_034724675.1	20210506	Urine(UR)	Neurology Department(NEU)	Hospital	Human	Patient	v3.1.0	Clade V	Klebsiella pneumoniae	strong	70	298824	927209	5393036	no	-	ST307	4	1	2	52	1	1	7	0	-	-	-	-	-	-	-	-	-	-	-	-	-	0	-	-	-	-	-	-	-	-	-
ACESH01755	GCA_034724635.1	20210506	Other discharge(SE)	General Surgery Department(GES)	Hospital	Human	Patient	v3.1.0	Clade III	Klebsiella pneumoniae	strong	63	330381	449047	5593245	no	-	ST268	2	1	2	1	7	1	81	580-1LV	ybt 0; ICEKp10	6	15	25	4	11	371*	319	72	14	4	2	-	13	clb 3	2	10	2	2	2	2	2	3
ACESH01758	GCA_034724655.1	20210506	Sputum(SP)	Infectious Disease Department(IND)	Hospital	Human	Patient	v3.1.0	Clade III	Klebsiella pneumoniae	strong	66	309503	498428	5355669	no	-	ST592	2	3	6	1	9	4	13	235-1LV	ybt 17; ICEKp10	6*	15	25	4	11	32	32	16	14	4	2	-	13	clb 3	2	10	2	2	2	2	2	3
ACESH01760	GCA_034724615.1	20210506	Sputum(SP)	Pediatric Department(PED)	Hospital	Human	Patient	v3.1.0	Clade V	Klebsiella pneumoniae	strong	90	349657	915768	5476761	no	-	ST309	2	9	2	1	13	1	10	0	-	-	-	-	-	-	-	-	-	-	-	-	-	0	-	-	-	-	-	-	-	-	-
ACESH01761	GCA_034724575.1	20210507	Urine(UR)	Orthopedic Department(ORT)	Hospital	Human	Patient	v3.1.0	Clade III	Klebsiella pneumoniae	strong	58	284055	709590	5244053	no	-	ST592	2	3	6	1	9	4	13	0	-	-	-	-	-	-	-	-	-	-	-	-	-	0	-	-	-	-	-	-	-	-	-
ACESH01766	GCA_034724595.1	20210508	Pus(PS)	General Surgery Department(GES)	Hospital	Human	Patient	v3.1.0	Clade III	Klebsiella pneumoniae	strong	47	468523	1300651	5443623	no	-	ST7096	2	1	1	1	1	4	962	1-3LV	ybt 12; ICEKp10	1	1	1	1*	1	3	16	1	1*	1	1	-	9-2LV	clb 1	1	5	1	1	1	1	1	5
ACESH01770	GCA_034724555.1	20210508	Sputum(SP)	Neurology Department(NEU)	Hospital	Human	Patient	v3.1.0	Clade III	Klebsiella pneumoniae	strong	65	203905	612495	5335323	no	-	ST1764	5	3	1	1	9	4	283	0	-	-	-	-	-	-	-	-	-	-	-	-	-	0	-	-	-	-	-	-	-	-	-
ACESH01772	GCA_034724535.1	20210508	Sputum(SP)	Cardiovascular Department(CAR)	Hospital	Human	Patient	v3.1.0	Clade III	Klebsiella pneumoniae	strong	62	349603	994233	5447612	no	-	ST60	2	1	2	1	4	4	8	324-2LV	ybt 2; ICEKp1	8	7	9*	6	5	13*	36	6	7	7	6	-	0	-	-	-	-	-	-	-	-	-
ACESH01776	GCA_034724515.1	20210509	Sputum(SP)	Traditional Chinese Medicine Department(TCM)	Hospital	Human	Patient	v3.1.0	Clade IV	Klebsiella pneumoniae	strong	78	307109	936940	5677607	no	-	ST7101	2	1	1	429	9	4	12	43	ybt 1; ICEKp10	2	17	2	2	2	36	6	2	2	2	2	-	29	clb 2	2	2	2	2	2	2	2	3
ACESH01777	GCA_034724495.1	20210509	Sputum(SP)	Respiratory Department(RES)	Hospital	Human	Patient	v3.1.0	Clade III	Klebsiella pneumoniae	strong	84	228449	339259	5348534	no	-	ST299	2	10	1	1	56	24	31	0	-	-	-	-	-	-	-	-	-	-	-	-	-	0	-	-	-	-	-	-	-	-	-
ACESH01781	GCA_034724455.1	20210509	Sputum(SP)	Cardiovascular Department(CAR)	Hospital	Human	Patient	v3.1.0	Clade III	Klebsiella pneumoniae	strong	80	327966	824099	5378692	no	-	ST25	2	1	1	1	10	4	13	64-3LV	ybt 4; plasmid	23	27	30*	18	13*	110*	61	9	18	26	35	-	0	-	-	-	-	-	-	-	-	-
ACESH01788	GCA_034724475.1	20210510	Sputum(SP)	General Medicine Department(GEM)	Hospital	Human	Patient	v3.1.0	Clade III	Klebsiella pneumoniae	strong	70	311472	505031	5399671	no	-	ST7097	2	1	2	428	235	4	6	323-2LV	ybt 2; ICEKp1	8	7	9	6	5	13	1*	6	7	7*	6	-	0	-	-	-	-	-	-	-	-	-
ACESH01792	GCA_034724415.1	20210510	Sputum(SP)	Respiratory Department(RES)	Hospital	Human	Patient	v3.1.0	Clade III	Klebsiella pneumoniae	strong	63	325365	895084	5457562	no	-	ST60	2	1	2	1	4	4	8	324-2LV	ybt 2; ICEKp1	8	7	9*	6	5	13*	36	6	7	7	6	-	0	-	-	-	-	-	-	-	-	-
ACESH01797	GCA_034724435.1	20210511	Throat swab(TH)	General Surgery Department(GES)	Hospital	Human	Patient	v3.1.0	Clade III	Klebsiella pneumoniae	strong	69	303897	573561	5448507	no	-	ST375	43	1	2	1	10	4	13	0	-	-	-	-	-	-	-	-	-	-	-	-	-	0	-	-	-	-	-	-	-	-	-
ACESH01804	GCA_034724395.1	20210512	Ear discharge(EM)	Outpatient Department(OUT)	Hospital	Human	Patient	v3.1.0	Clade III	Klebsiella pneumoniae	strong	45	427306	1474039	5244766	no	-	ST315	2	35	2	35	56	24	92	0	-	-	-	-	-	-	-	-	-	-	-	-	-	0	-	-	-	-	-	-	-	-	-
ACESH01823	GCA_034724375.1	20210513	Feces(ST)	Pediatric Department(PED)	Hospital	Human	Patient	v3.1.0	Clade V	Klebsiella pneumoniae	strong	34	459981	1471000	5146509	no	-	ST966	2	1	2	1	1	1	68	0	-	-	-	-	-	-	-	-	-	-	-	-	-	0	-	-	-	-	-	-	-	-	-
ACESH01826	GCA_034724355.1	20210514	Sputum(SP)	General Surgery Department(GES)	Hospital	Human	Patient	v3.1.0	Clade IV	Klebsiella pneumoniae	strong	48	441206	2056433	5564390	no	-	ST23	2	1	1	1	9	4	12	59-1LV	ybt 1; ICEKp10	2	2*	2	70	2	36	158	2	2	2	2	-	25-2LV	clb 2	2	2*	2	2	2	2	2	3
ACESH01827	GCA_034724335.1	20210514	Sputum(SP)	Respiratory Department(RES)	Hospital	Human	Patient	v3.1.0	Clade IV	Klebsiella pneumoniae	strong	61	327295	1284007	5631480	no	-	ST23	2	1	1	1	9	4	12	43	ybt 1; ICEKp10	2	17	2	2	2	36	6	2	2	2	2	-	29	clb 2	2	2	2	2	2	2	2	3
ACESH01845	GCA_034724295.1	20210515	Sputum(SP)	Respiratory Department(RES)	Hospital	Human	Patient	v3.1.0	Clade V	Klebsiella pneumoniae	strong	111	239146	411171	5448294	no	-	ST39	2	1	2	4	9	1	14	0	-	-	-	-	-	-	-	-	-	-	-	-	-	0	-	-	-	-	-	-	-	-	-
ACESH01846	GCA_034724275.1	20210516	Sputum(SP)	Oncology Department(ONC)	Hospital	Human	Patient	v3.1.0	Clade III	Klebsiella pneumoniae	strong	82	196638	471291	5369448	no	-	ST218	2	3	1	1	9	4	12	0	-	-	-	-	-	-	-	-	-	-	-	-	-	0	-	-	-	-	-	-	-	-	-
ACESH01849	GCA_034724235.1	20210516	Sputum(SP)	Neurology Department(NEU)	Hospital	Human	Patient	v3.1.0	Clade III	Klebsiella pneumoniae	strong	60	322675	568156	5396443	no	-	ST86	9	4	2	1	1	1	27	72-1LV	ybt 10; ICEKp4?	3	10	4	3	29	5	5	3	10	9	10	-	0	-	-	-	-	-	-	-	-	-
ACESH01850	GCA_034724255.1	20210516	Sputum(SP)	Intensive Care Unit(ICU)	Hospital	Human	Patient	v3.1.0	Clade III	Klebsiella pneumoniae	strong	63	345180	693970	5642281	no	-	ST7099	2	1	500	1	10	4	13	570	ybt 2; ICEKp1	8	7	9	6	5	445	1	6	7	7	6	-	0	-	-	-	-	-	-	-	-	-
ACESH01854	GCA_034724215.1	20210516	Sputum(SP)	Neurology Department(NEU)	Hospital	Human	Patient	v3.1.0	Clade III	Klebsiella pneumoniae	strong	51	349423	490844	5433951	no	-	ST660	2	1	2	1	4	1	25	9-1LV	ybt 5; ICEKp6	10	8	10	7	18	98	115	15	8	5	19	-	0	-	-	-	-	-	-	-	-	-
ACESH01859	GCA_034724195.1	20210516	Sputum(SP)	Respiratory Department(RES)	Hospital	Human	Patient	v3.1.0	Clade III	Klebsiella pneumoniae	strong	112	185129	326957	5632156	no	-	ST65	2	1	2	1	10	4	13	235-2LV	ybt 17; ICEKp10 (truncated)	6	15	25	4	11	32*-69%	32*	16	14	4	2	-	13	clb 3	2	10	2	2	2	2	2	3
ACESH01860	GCA_034724175.1	20210517	Feces(ST)	Infectious Disease Department(IND)	Hospital	Human	Patient	v3.1.0	Clade V	Klebsiella pneumoniae	strong	103	349177	979180	5491848	no	-	ST37	2	9	2	1	13	1	16	0	-	-	-	-	-	-	-	-	-	-	-	-	-	0	-	-	-	-	-	-	-	-	-
ACESH01864	GCA_034724155.1	20210517	Feces(ST)	Gastroenterology Department(DIS)	Hospital	Human	Patient	v3.1.0	Clade III	Klebsiella pneumoniae	strong	92	249544	416927	5384896	no	-	ST268	2	1	2	1	7	1	81	580-1LV	ybt 0; ICEKp10	6	15	25	4	11	371	319*	72	14	4	2	-	13-2LV	clb 3	2	10*	2	2	2	2	2	3
ACESH01876	GCA_034724135.1	20210518	Sputum(SP)	Neurology Department(NEU)	Hospital	Human	Patient	v3.1.0	Clade III	Klebsiella pneumoniae	strong	42	468647	1296842	5422224	no	-	ST380	2	1	1	1	1	4	19	1-2LV	ybt 12; ICEKp10	1	1	1	1	1	3	16	1	1*	1	1	-	9-2LV	clb 1	1	5	1	1	1	1	1	5
ACESH01881	GCA_034724115.1	20210518	Feces(ST)	Pediatric Department(PED)	Hospital	Human	Patient	v3.1.0	Clade V	Klebsiella pneumoniae	strong	56	368198	727490	5304054	no	-	ST353	3	9	47	1	13	1	16	377	ybt 10; ICEKp4	3	12	4	3	14	50	216	3	15	8	2	-	0	-	-	-	-	-	-	-	-	-
ACESH01883	GCA_034724095.1	20210519	Sputum(SP)	Intensive Care Unit(ICU)	Hospital	Human	Patient	v3.1.0	Clade IV	Klebsiella pneumoniae	strong	55	314625	986977	5549506	no	-	ST1265	2	1	1	1	10	4	12	46-1LV	ybt 1; ICEKp10	2	2	2	2	2	36	6	2	2	2	2*	-	29-1LV	clb 2	2	2*	2	2	2	2	2	3
ACESH01897	GCA_034724075.1	20210519	Sputum(SP)	Intensive Care Unit(ICU)	Hospital	Human	Patient	v3.1.0	Clade III	Klebsiella pneumoniae	strong	61	359441	1130549	5439716	no	-	ST111	2	1	5	1	17	4	42	65-1LV	ybt 4; plasmid (truncated)	23*-0%	27	30	18	13	65	61	9	18	26	35	ybtS_117*-0%	0	-	-	-	-	-	-	-	-	-
ACESH01904	GCA_034720295.1	20210520	Urine(UR)	Pediatric Department(PED)	Hospital	Human	Patient	v3.1.0	Clade III	Klebsiella pneumoniae	strong	115	259234	472869	5651899	no	-	ST15	1	1	1	1	1	1	1	0	-	-	-	-	-	-	-	-	-	-	-	-	-	0	-	-	-	-	-	-	-	-	-
ACESH01914	GCA_034720415.1	20210521	Feces(ST)	Gastroenterology Department(DIS)	Hospital	Human	Patient	v3.1.0	Clade III	Klebsiella pneumoniae	strong	69	320108	737243	5541273	no	-	ST45	2	1	1	6	7	1	12	571	ybt 10; ICEKp4	3	12	4	11	3	21	18	3	10	16	150	-	0	-	-	-	-	-	-	-	-	-
ACESH01916	GCA_034720375.1	20210521	Sputum(SP)	Intensive Care Unit(ICU)	Hospital	Human	Patient	v3.1.0	Clade IV	Klebsiella pneumoniae	strong	99	257111	835947	5659280	no	-	ST23	2	1	1	1	9	4	12	47-1LV	ybt 1; ICEKp10	2	2	2	2	2	6	6	2	2	2	2*	-	29-1LV	clb 2	2	2*	2	2	2	2	2	3
ACESH01917	GCA_034720275.1	20210521	Sputum(SP)	Respiratory Department(RES)	Hospital	Human	Patient	v3.1.0	Clade IV	Klebsiella pneumoniae	strong	58	328926	1450960	5676389	no	-	ST23	2	1	1	1	9	4	12	46	ybt 1; ICEKp10	2	2	2	2	2	36	6	2	2	2	2	-	29	clb 2	2	2	2	2	2	2	2	3
ACESH01918	GCA_034720235.1	20210521	Sputum(SP)	Respiratory Department(RES)	Hospital	Human	Patient	v3.1.0	Clade III	Klebsiella pneumoniae	strong	44	453094	1484387	5488148	no	-	ST1333	2	1	1	26	12	5	54	323	ybt 2; ICEKp1	8	7	9	6	5	13	1	6	7	7	6	-	0	-	-	-	-	-	-	-	-	-
ACESH01934	GCA_034720245.1	20210522	Sputum(SP)	Urology Department(URS)	Hospital	Human	Patient	v3.1.0	Clade III	Klebsiella pneumoniae	strong	75	304041	601081	5680973	no	-	ST65	2	1	2	1	10	4	13	235	ybt 17; ICEKp10	6	15	25	4	11	32	32	16	14	4	2	-	13	clb 3	2	10	2	2	2	2	2	3
ACESH01944	GCA_034720215.1	20210523	Sputum(SP)	Intensive Care Unit(ICU)	Hospital	Human	Patient	v3.1.0	Clade IV	Klebsiella pneumoniae	strong	52	441209	2130285	5639350	no	-	ST23	2	1	1	1	9	4	12	46-1LV	ybt 1; ICEKp10	2	2	2	2	2	36	6*	2	2	2	2	-	29	clb 2	2	2	2	2	2	2	2	3
ACESH01945	GCA_034720195.1	20210524	Sputum(SP)	General Medicine Department(GEM)	Hospital	Human	Patient	v3.1.0	Clade III	Klebsiella pneumoniae	strong	64	357944	859351	5563121	no	-	ST45	2	1	1	6	7	1	12	78-2LV	ybt 10; ICEKp4	3	12	4	11	3	21*	18*	3	10	16	2	-	0	-	-	-	-	-	-	-	-	-
ACESH01946	GCA_034720175.1	20210524	Sputum(SP)	Respiratory Department(RES)	Hospital	Human	Patient	v3.1.0	Clade IV	Klebsiella pneumoniae	strong	152	278709	604502	5568488	no	-	ST23	2	1	1	1	9	4	12	47	ybt 1; ICEKp10	2	2	2	2	2	6	6	2	2	2	2	-	29	clb 2	2	2	2	2	2	2	2	3
ACESH01947	GCA_034720155.1	20210524	Sputum(SP)	Respiratory Department(RES)	Hospital	Human	Patient	v3.1.0	Clade III	Klebsiella pneumoniae	strong	68	212692	546383	5576739	no	-	ST65	2	1	2	1	10	4	13	235	ybt 17; ICEKp10	6	15	25	4	11	32	32	16	14	4	2	-	13	clb 3	2	10	2	2	2	2	2	3
ACESH01954	GCA_034720135.1	20210525	Sputum(SP)	Respiratory Department(RES)	Hospital	Human	Patient	v3.1.0	Clade III	Klebsiella pneumoniae	strong	61	236740	992281	5399409	no	-	ST60	2	1	2	1	4	4	8	324-2LV	ybt 2; ICEKp1	8*	7	9	6	5	13*	36	6	7	7	6	-	0	-	-	-	-	-	-	-	-	-
ACESH01955	GCA_034814205.1	20210525	Sputum(SP)	Cardiovascular Department(CAR)	Hospital	Human	Patient	v3.1.0	Clade V	Klebsiella pneumoniae	strong	55	372964	995631	5348299	no	-	ST2938	2	3	2	1	7	4	12	0	-	-	-	-	-	-	-	-	-	-	-	-	-	0	-	-	-	-	-	-	-	-	-
ACESH01971	GCA_034720125.1	20210526	Sputum(SP)	Infectious Disease Department(IND)	Hospital	Human	Patient	v3.1.0	Clade III	Klebsiella pneumoniae	strong	97	373804	1540046	5842795	no	-	ST6097	326	1	1	26	1	1	54	323-2LV	ybt 2; ICEKp1	8	7	9	6	5	88	1	6	7	7	6*	-	0	-	-	-	-	-	-	-	-	-
ACESH01974	GCA_034720115.1	20210526	Sputum(SP)	Gastroenterology Department(DIS)	Hospital	Human	Patient	v3.1.0	Clade I	Klebsiella variicola subsp. variicola	strong	190	155756	319413	5550126	no	-	ST415	45	24	21	27	84	22	67	0	-	-	-	-	-	-	-	-	-	-	-	-	-	0	-	-	-	-	-	-	-	-	-
ACESH01981	GCA_034720065.1	20210527	Throat swab(TH)	General Surgery Department(GES)	Hospital	Human	Patient	v3.1.0	Clade IV	Klebsiella pneumoniae	strong	69	327294	934536	5697471	no	-	ST23	2	1	1	1	9	4	12	43-1LV	ybt 1; ICEKp10 (truncated)	2	17	2	2	2	36*-2%	6	2	2	2	2	-	29	clb 2	2	2	2	2	2	2	2	3
ACESH01982	GCA_034720015.1	20210527	Bronchoalveolar lavage fluid(BA)	Respiratory Department(RES)	Hospital	Human	Patient	v3.1.0	Clade IV	Klebsiella pneumoniae	strong	69	327294	1139132	5655707	no	-	ST23	2	1	1	1	9	4	12	46	ybt 1; ICEKp10	2	2	2	2	2	36	6	2	2	2	2	-	29	clb 2	2	2	2	2	2	2	2	3
ACESH01983	GCA_034720055.1	20210527	Sputum(SP)	Neurology Department(NEU)	Hospital	Human	Patient	v3.1.0	Clade III	Klebsiella pneumoniae	strong	58	253191	561795	5248198	no	-	ST86	9	4	2	1	1	1	27	0	-	-	-	-	-	-	-	-	-	-	-	-	-	0	-	-	-	-	-	-	-	-	-
ACESH01987	GCA_034720025.1	20210528	Sputum(SP)	Neurology Department(NEU)	Hospital	Human	Patient	v3.1.0	Clade V	Klebsiella pneumoniae	strong	37	436818	1409012	5068847	no	-	ST200	2	1	2	1	12	1	68	0	-	-	-	-	-	-	-	-	-	-	-	-	-	0	-	-	-	-	-	-	-	-	-
ACESH02002	GCA_034720035.1	20210528	Feces(ST)	Gastroenterology Department(DIS)	Hospital	Human	Patient	v3.1.0	Clade V	Klebsiella pneumoniae	strong	93	199761	781597	5363656	no	-	ST152	2	3	2	1	1	4	56	0	-	-	-	-	-	-	-	-	-	-	-	-	-	0	-	-	-	-	-	-	-	-	-
ACESH02006	GCA_034719995.1	20210529	Sputum(SP)	Cardiovascular Department(CAR)	Hospital	Human	Patient	v3.1.0	Clade IV	Klebsiella pneumoniae	strong	64	441210	688795	5595103	no	-	ST23	2	1	1	1	9	4	12	57	ybt 1; ICEKp10	2	2	2	2	2	6	6	49	2	2	2	-	29-1LV	clb 2	2*	2	2	2	2	2	2	3
ACESH02012	GCA_034719915.1	20210529	Sputum(SP)	Respiratory Department(RES)	Hospital	Human	Patient	v3.1.0	Clade III	Klebsiella pneumoniae	strong	47	472246	1464772	5264202	no	-	ST1919	2	1	1	1	12	4	34	0	-	-	-	-	-	-	-	-	-	-	-	-	-	0	-	-	-	-	-	-	-	-	-
ACESH02014	GCA_034719935.1	20210530	Sputum(SP)	Neurology Department(NEU)	Hospital	Human	Patient	v3.1.0	Clade IV	Klebsiella pneumoniae	strong	67	314669	938262	5623802	no	-	ST23	2	1	1	1	9	4	12	43-1LV	ybt 1; ICEKp10	2*	17	2	2	2	36	6	2	2	2	2	-	29	clb 2	2	2	2	2	2	2	2	3
ACESH02015	GCA_034719945.1	20210530	Sputum(SP)	Neurology Department(NEU)	Hospital	Human	Patient	v3.1.0	Clade IV	Klebsiella pneumoniae	strong	77	306994	604499	5508243	no	-	ST23	2	1	1	1	9	4	12	323-2LV	ybt 2; ICEKp1 (truncated)	8	7	9	6	5	13*-71%	1*	6	7	7	6	-	0	-	-	-	-	-	-	-	-	-
ACESH02025	GCA_034719925.1	20210530	Sputum(SP)	Cardiovascular Department(CAR)	Hospital	Human	Patient	v3.1.0	Clade V	Klebsiella pneumoniae	strong	53	361712	437391	5390143	no	-	ST412	2	1	2	1	9	1	112	0	-	-	-	-	-	-	-	-	-	-	-	-	-	0	-	-	-	-	-	-	-	-	-
ACESH02033	GCA_034719895.1	20210531	Sputum(SP)	Intensive Care Unit(ICU)	Hospital	Human	Patient	v3.1.0	Clade IV	Klebsiella pneumoniae	strong	60	280086	1056779	5620455	no	-	ST23	2	1	1	1	9	4	12	46-1LV	ybt 1; ICEKp10	2	2	2*	2	2	36	6	2	2	2	2	-	29-1LV	clb 2	2	2*	2	2	2	2	2	3
ACESH02039	GCA_034719845.1	20210601	Sputum(SP)	Neurology Department(NEU)	Hospital	Human	Patient	v3.1.0	Clade IV	Klebsiella pneumoniae	strong	56	397219	1445501	5631009	no	-	ST23	2	1	1	1	9	4	12	43	ybt 1; ICEKp10	2	17	2	2	2	36	6	2	2	2	2	-	29	clb 2	2	2	2	2	2	2	2	3
ACESH02040	GCA_034719865.1	20210601	Throat swab(TH)	Neurology Department(NEU)	Hospital	Human	Patient	v3.1.0	Clade III	Klebsiella pneumoniae	strong	63	330384	593444	5483157	no	-	ST268	2	1	2	1	7	1	81	580	ybt 0; ICEKp10	6	15	25	4	11	371	319	72	14	4	2	-	13	clb 3	2	10	2	2	2	2	2	3
ACESH02041	GCA_034719825.1	20210601	Sputum(SP)	Respiratory Department(RES)	Hospital	Human	Patient	v3.1.0	Clade III	Klebsiella pneumoniae	strong	116	241591	560679	5404232	no	-	ST34	2	3	6	1	9	7	4	0	-	-	-	-	-	-	-	-	-	-	-	-	-	0	-	-	-	-	-	-	-	-	-
ACESH02052	GCA_034719805.1	20210601	Sputum(SP)	Neurology Department(NEU)	Hospital	Human	Patient	v3.1.0	Clade III	Klebsiella pneumoniae	strong	46	375004	1319974	5351012	no	-	ST290	2	1	1	37	10	1	86	393	ybt 14; ICEKp5	81	4	5	4	1	8	243	2	4	4	2	-	0	-	-	-	-	-	-	-	-	-
ACESH02053	GCA_034719795.1	20210601	Feces(ST)	General Surgery Department(GES)	Hospital	Human	Patient	v3.1.0	Clade V	Klebsiella pneumoniae	strong	83	238265	927210	5632383	no	-	ST307	4	1	2	52	1	1	7	0	-	-	-	-	-	-	-	-	-	-	-	-	-	0	-	-	-	-	-	-	-	-	-
ACESH02054	GCA_034719775.1	20210601	Sputum(SP)	General Surgery Department(GES)	Hospital	Human	Patient	v3.1.0	Clade III	Klebsiella pneumoniae	strong	87	481903	1233684	5577384	no	-	ST35	2	1	2	1	10	1	19	0	-	-	-	-	-	-	-	-	-	-	-	-	-	0	-	-	-	-	-	-	-	-	-
ACESH02060	GCA_034719715.1	20210602	Sputum(SP)	Orthopedic Department(ORT)	Hospital	Human	Patient	v3.1.0	Clade V	Klebsiella pneumoniae	strong	35	1269307	1462593	5382445	no	-	ST7104	2	4	2	430	7	1	46	0	-	-	-	-	-	-	-	-	-	-	-	-	-	0	-	-	-	-	-	-	-	-	-
ACESH02068	GCA_034719755.1	20210602	Sputum(SP)	Respiratory Department(RES)	Hospital	Human	Patient	v3.1.0	Clade I	Klebsiella variicola subsp. variicola	strong	37	3076457	3076457	5492684	no	-	ST454	16	24	21	27	29	22	105	0	-	-	-	-	-	-	-	-	-	-	-	-	-	0	-	-	-	-	-	-	-	-	-
ACESH02069	GCA_034719675.1	20210602	Sputum(SP)	Respiratory Department(RES)	Hospital	Human	Patient	v3.1.0	Clade III	Klebsiella pneumoniae	strong	59	463764	1298038	5574365	no	-	ST35	2	1	2	1	10	1	19	196	ybt 8; ICEKp3	5	11	6	5	30	105	107	36	33	55	11	-	0	-	-	-	-	-	-	-	-	-
ACESH02077	GCA_034719685.1	20210603	Bronchoalveolar lavage fluid(BA)	Respiratory Department(RES)	Hospital	Human	Patient	v3.1.0	Clade III	Klebsiella pneumoniae	strong	60	463764	1297834	5573598	no	-	ST35	2	1	2	1	10	1	19	196	ybt 8; ICEKp3	5	11	6	5	30	105	107	36	33	55	11	-	0	-	-	-	-	-	-	-	-	-
ACESH02083	GCA_034719615.1	20210603	Sputum(SP)	Intensive Care Unit(ICU)	Hospital	Human	Patient	v3.1.0	Clade III	Klebsiella pneumoniae	strong	72	330383	632510	5549133	no	-	ST268	2	1	2	1	7	1	81	580	ybt 0; ICEKp10	6	15	25	4	11	371	319	72	14	4	2	-	13-1LV	clb 3	2	10	2	2	2	2	2	3
ACESH02088	GCA_034719535.1	20210604	Sputum(SP)	Respiratory Department(RES)	Hospital	Human	Patient	v3.1.0	Clade III	Klebsiella pneumoniae	strong	81	212693	437699	5635472	no	-	ST65	2	1	2	1	10	4	13	235	ybt 17; ICEKp10	6	15	25	4	11	32	32	16	14	4	2	-	13	clb 3	2	10	2	2	2	2	2	3
ACESH02103	GCA_034719525.1	20210604	Feces(ST)	Pediatric Department(PED)	Hospital	Human	Patient	v3.1.0	Clade V	Klebsiella pneumoniae	strong	128	338863	1196211	5501616	no	-	ST20	2	3	1	1	4	4	4	0	-	-	-	-	-	-	-	-	-	-	-	-	-	0	-	-	-	-	-	-	-	-	-
ACESH02104	GCA_034719475.1	20210604	Feces(ST)	Pediatric Department(PED)	Hospital	Human	Patient	v3.1.0	Clade V	Klebsiella pneumoniae	strong	77	306486	786354	5572093	no	-	ST273	3	4	6	1	7	4	4	382-1LV	ybt 14; ICEKp5	4	4	5	4	1	69	191*	2	4	4	20	-	0	-	-	-	-	-	-	-	-	-
ACESH02120	GCA_034719485.1	20210605	Sputum(SP)	Gastroenterology Department(DIS)	Hospital	Human	Patient	v3.1.0	Clade III	Klebsiella pneumoniae	strong	68	304692	763639	5363296	no	-	ST592	2	3	6	1	9	4	13	69-3LV	ybt 9; ICEKp3	28*	11	6*	5	1	25	37*	9	5	5	11	-	13-4LV	clb 3	2	10	2*	2	2	5	2	3
ACESH02121	GCA_050407985.1	20210605	Urine(UR)	Traditional Chinese Medicine Department(TCM)	Hospital	Human	Patient	v3.1.0	Clade III	Klebsiella pneumoniae	strong	65	282409	515920	5237374	no	-	ST7103	2	1	1	1	1	25	19	0	-	-	-	-	-	-	-	-	-	-	-	-	-	0	-	-	-	-	-	-	-	-	-
ACESH02126	GCA_034741615.1	20210606	Sputum(SP)	Neurology Department(NEU)	Hospital	Human	Patient	v3.1.0	Clade III	Klebsiella pneumoniae	strong	50	357017	517286	5420604	no	-	ST86	9	4	2	1	1	1	27	0	-	-	-	-	-	-	-	-	-	-	-	-	-	0	-	-	-	-	-	-	-	-	-
ACESH02134	GCA_034741595.1	20210607	Feces(ST)	Pediatric Department(PED)	Hospital	Human	Patient	v3.1.0	Clade III	Klebsiella pneumoniae	strong	110	289541	735570	5693179	no	-	ST3393	2	1	99	1	1	1	129	0	-	-	-	-	-	-	-	-	-	-	-	-	-	0	-	-	-	-	-	-	-	-	-
ACESH02136	GCA_034741555.1	20210607	Blood(BL)	General Medicine Department(GEM)	Hospital	Human	Patient	v3.1.0	Clade IV	Klebsiella pneumoniae	strong	55	481404	1414589	5639916	no	-	ST23	2	1	1	1	9	4	12	46-3LV	ybt 1; ICEKp10 (truncated)	2	2	2	2*	2	36*-76%	6*	2	2	2	2	-	29	clb 2	2	2	2	2	2	2	2	3
ACESH02137	GCA_034741575.1	20210607	Sputum(SP)	Intensive Care Unit(ICU)	Hospital	Human	Patient	v3.1.0	Clade III	Klebsiella pneumoniae	strong	89	354954	759996	5702347	no	-	ST45	2	1	1	6	7	1	12	78	ybt 10; ICEKp4	3	12	4	11	3	21	18	3	10	16	2	-	0	-	-	-	-	-	-	-	-	-
ACESH02138	GCA_034741515.1	20210607	Sputum(SP)	Otolaryngology Department(OTO)	Hospital	Human	Patient	v3.1.0	Clade I	Klebsiella variicola subsp. variicola	strong	41	468274	1593712	5464179	no	-	ST4448	45	18	21	105	455	22	67	0	-	-	-	-	-	-	-	-	-	-	-	-	-	0	-	-	-	-	-	-	-	-	-
ACESH02141	GCA_034741495.1	20210608	Sputum(SP)	Intensive Care Unit(ICU)	Hospital	Human	Patient	v3.1.0	Clade III	Klebsiella pneumoniae	strong	77	372763	1253689	5636201	no	-	ST494	2	3	70	1	1	1	70	0	-	-	-	-	-	-	-	-	-	-	-	-	-	0	-	-	-	-	-	-	-	-	-
ACESH02142	GCA_034741535.1	20210608	Urine(UR)	Urology Department(URS)	Hospital	Human	Patient	v3.1.0	Clade V	Klebsiella pneumoniae	strong	83	310744	709033	5506328	no	-	ST7106	2	1	195	1	9	1	22	0	-	-	-	-	-	-	-	-	-	-	-	-	-	0	-	-	-	-	-	-	-	-	-
ACESH02160	GCA_034741475.1	20210608	Urine(UR)	Urology Department(URS)	Hospital	Human	Patient	v3.1.0	Clade III	Klebsiella pneumoniae	strong	96	240436	517526	5481662	no	-	ST15	1	1	1	1	1	1	1	0	-	-	-	-	-	-	-	-	-	-	-	-	-	0	-	-	-	-	-	-	-	-	-
ACESH02164	GCA_034741455.1	20210609	Bronchoalveolar lavage fluid(BA)	Infectious Disease Department(IND)	Hospital	Human	Patient	v3.1.0	Clade V	Klebsiella pneumoniae	strong	59	361708	635889	5448755	no	-	ST412	2	1	2	1	9	1	112	0	-	-	-	-	-	-	-	-	-	-	-	-	-	0	-	-	-	-	-	-	-	-	-
ACESH02165	GCA_034741435.1	20210609	Sputum(SP)	Gastroenterology Department(DIS)	Hospital	Human	Patient	v3.1.0	Clade V	Klebsiella pneumoniae	strong	59	361708	635889	5448755	no	-	ST412	2	1	2	1	9	1	112	0	-	-	-	-	-	-	-	-	-	-	-	-	-	0	-	-	-	-	-	-	-	-	-
ACESH02181	GCA_034741415.1	20210609	Blood(BL)	Urology Department(URS)	Hospital	Human	Patient	v3.1.0	Clade V	Klebsiella pneumoniae	strong	93	310744	495514	5541731	no	-	ST7106	2	1	195	1	9	1	22	0	-	-	-	-	-	-	-	-	-	-	-	-	-	0	-	-	-	-	-	-	-	-	-
ACESH02190	GCA_034741395.1	20210610	Sputum(SP)	Infectious Disease Department(IND)	Hospital	Human	Patient	v3.1.0	Clade V	Klebsiella pneumoniae	strong	53	371557	783521	5359484	no	-	ST2055	2	1	1	6	101	1	10	0	-	-	-	-	-	-	-	-	-	-	-	-	-	0	-	-	-	-	-	-	-	-	-
ACESH02192	GCA_034741375.1	20210610	Feces(ST)	Pediatric Department(PED)	Hospital	Human	Patient	v3.1.0	Clade III	Klebsiella pneumoniae	strong	78	368915	1297770	5601191	no	-	ST111	2	1	5	1	17	4	42	562-1LV	ybt 19; ICEKp16	131	152	61	68	43	449	556	48	8	5	71	-	0	-	-	-	-	-	-	-	-	-
ACESH02193	GCA_034741355.1	20210610	Feces(ST)	Pediatric Department(PED)	Hospital	Human	Patient	v3.1.0	Clade V	Klebsiella pneumoniae	strong	60	458150	1445599	5354219	no	-	ST20	2	3	1	1	4	4	4	0	-	-	-	-	-	-	-	-	-	-	-	-	-	0	-	-	-	-	-	-	-	-	-
ACESH02195	GCA_034741335.1	20210610	Sputum(SP)	Intensive Care Unit(ICU)	Hospital	Human	Patient	v3.1.0	Clade III	Klebsiella pneumoniae	strong	104	200227	693294	5478716	no	-	ST34	2	3	6	1	9	7	4	0	-	-	-	-	-	-	-	-	-	-	-	-	-	0	-	-	-	-	-	-	-	-	-
ACESH02211	GCA_034741295.1	20210612	Urine(UR)	General Surgery Department(GES)	Hospital	Human	Patient	v3.1.0	Clade V	Klebsiella pneumoniae	strong	68	299079	643997	5332954	no	-	ST194	27	1	1	1	10	1	17	0	-	-	-	-	-	-	-	-	-	-	-	-	-	0	-	-	-	-	-	-	-	-	-
ACESH02220	GCA_034741315.1	20210613	Sputum(SP)	Traditional Chinese Medicine Department(TCM)	Hospital	Human	Patient	v3.1.0	Clade IV	Klebsiella pneumoniae	strong	79	289653	760322	5740647	no	-	ST7102	2	1	501	1	9	4	12	43	ybt 1; ICEKp10	2	17	2	2	2	36	6	2	2	2	2	-	29	clb 2	2	2	2	2	2	2	2	3
ACESH02221	GCA_034741275.1	20210613	Sputum(SP)	Neurology Department(NEU)	Hospital	Human	Patient	v3.1.0	Clade III	Klebsiella pneumoniae	strong	57	360744	517174	5427162	no	-	ST86	9	4	2	1	1	1	27	0	-	-	-	-	-	-	-	-	-	-	-	-	-	0	-	-	-	-	-	-	-	-	-
ACESH02228	GCA_034741215.1	20210613	Sputum(SP)	General Surgery Department(GES)	Hospital	Human	Patient	v3.1.0	Clade V	Klebsiella pneumoniae	strong	65	371376	1210503	5516695	no	-	ST3453	4	3	1	36	9	10	16	65-1LV	ybt 4; plasmid	23	27	30	18	13	65	61*	9	18	26	35	-	0	-	-	-	-	-	-	-	-	-
ACESH02229	GCA_034741235.1	20210613	Feces(ST)	Obstetrics and Gynecology Department(OBG)	Hospital	Human	Patient	v3.1.0	Clade III	Klebsiella pneumoniae	strong	65	476346	1519535	5413410	no	-	ST7107	2	3	1	1	12	1	965	0	-	-	-	-	-	-	-	-	-	-	-	-	-	0	-	-	-	-	-	-	-	-	-
ACESH02236	GCA_034741195.1	20210614	Feces(ST)	General Medicine Department(GEM)	Hospital	Human	Patient	v3.1.0	Clade III	Klebsiella pneumoniae	strong	134	179555	473863	5440146	no	-	ST502	2	53	3	1	10	4	18	0	-	-	-	-	-	-	-	-	-	-	-	-	-	0	-	-	-	-	-	-	-	-	-
ACESH02239	GCA_034741255.1	20210614	Feces(ST)	General Medicine Department(GEM)	Hospital	Human	Patient	v3.1.0	Clade V	Klebsiella pneumoniae	strong	71	370189	1265311	5514734	no	-	ST20	2	3	1	1	4	4	4	0	-	-	-	-	-	-	-	-	-	-	-	-	-	0	-	-	-	-	-	-	-	-	-
ACESH02244	GCA_034741175.1	20210614	Sputum(SP)	Neurology Department(NEU)	Hospital	Human	Patient	v3.1.0	Clade IV	Klebsiella pneumoniae	strong	60	327294	1273348	5699314	no	-	ST23	2	1	1	1	9	4	12	43-1LV	ybt 1; ICEKp10	2	17	2	2*	2	36	6	2	2	2	2	-	29	clb 2	2	2	2	2	2	2	2	3
ACESH02245	GCA_034741155.1	20210614	Sputum(SP)	Intensive Care Unit(ICU)	Hospital	Human	Patient	v3.1.0	Clade I	Klebsiella variicola subsp. variicola	strong	21	3170151	3170151	5431614	no	-	ST4751	16	18	21	49	47	22	67	0	-	-	-	-	-	-	-	-	-	-	-	-	-	0	-	-	-	-	-	-	-	-	-
ACESH02246	GCA_034741075.1	20210614	Sputum(SP)	Gastroenterology Department(DIS)	Hospital	Human	Patient	v3.1.0	Clade III	Klebsiella pneumoniae	strong	64	352971	1578569	5479066	no	-	ST29	2	3	2	2	6	4	4	65	ybt 4; plasmid	23	27	30	18	13	65	61	9	18	26	35	-	0	-	-	-	-	-	-	-	-	-
ACESH02256	GCA_034741115.1	20210615	Sputum(SP)	Intensive Care Unit(ICU)	Hospital	Human	Patient	v3.1.0	Clade III	Klebsiella pneumoniae	strong	59	347457	990654	5403970	no	-	ST25	2	1	1	1	10	4	13	0	-	-	-	-	-	-	-	-	-	-	-	-	-	0	-	-	-	-	-	-	-	-	-
ACESH02257	GCA_034741055.1	20210615	Sputum(SP)	Intensive Care Unit(ICU)	Hospital	Human	Patient	v3.1.0	Clade IV	Klebsiella pneumoniae	strong	63	289650	713032	5506655	no	-	ST23	2	1	1	1	9	4	12	47	ybt 1; ICEKp10	2	2	2	2	2	6	6	2	2	2	2	-	29-1LV	clb 2	2	2	2	2	2	2	2	3
ACESH02266	GCA_034741095.1	20210616	Sputum(SP)	Cardiovascular Department(CAR)	Hospital	Human	Patient	v3.1.0	Clade III	Klebsiella pneumoniae	strong	64	293698	643218	5428410	no	-	ST268	2	1	2	1	7	1	81	580-1LV	ybt 0; ICEKp10	6	15	25	4	11	371	319	72	14	4	2*	-	13-2LV	clb 3	2	10*	2	2	2	2	2	3
ACESH02274	GCA_034741035.1	20210617	Feces(ST)	General Medicine Department(GEM)	Hospital	Human	Patient	v3.1.0	Clade III	Klebsiella pneumoniae	strong	61	231279	763785	5262605	no	-	ST592	2	3	6	1	9	4	13	0	-	-	-	-	-	-	-	-	-	-	-	-	-	0	-	-	-	-	-	-	-	-	-
ACESH02280	GCA_034741015.1	20210617	Other discharge(SE)	Orthopedic Department(ORT)	Hospital	Human	Patient	v3.1.0	Clade V	Klebsiella pneumoniae	strong	62	319471	492791	5338131	no	-	ST37	2	9	2	1	13	1	16	0	-	-	-	-	-	-	-	-	-	-	-	-	-	0	-	-	-	-	-	-	-	-	-
ACESH02281	GCA_034740995.1	20210617	Other discharge(SE)	Oncology Department(ONC)	Hospital	Human	Patient	v3.1.0	Clade I	Klebsiella variicola subsp. variicola	strong	44	701218	1392107	5564542	no	-	ST1757-2LV	16	97	21	40	68	57	67	0	-	-	-	-	-	-	-	-	-	-	-	-	-	0	-	-	-	-	-	-	-	-	-
ACESH02282	GCA_034740975.1	20210617	Sputum(SP)	Infectious Disease Department(IND)	Hospital	Human	Patient	v3.1.0	Clade IV	Klebsiella pneumoniae	strong	72	289459	469612	5645227	no	-	ST23	2	1	1	1	9	4	12	47-3LV	ybt 1; ICEKp10	2*	2	2	2	2	6	6*	2	2*	2	2	-	26-2LV	clb 2	2	2	2*	2	2	2	2	3
ACESH02283	GCA_034740955.1	20210617	Sputum(SP)	Respiratory Department(RES)	Hospital	Human	Patient	v3.1.0	Clade V	Klebsiella pneumoniae	strong	218	344089	738745	5603469	no	-	ST412	2	1	2	1	9	1	112	0	-	-	-	-	-	-	-	-	-	-	-	-	-	0	-	-	-	-	-	-	-	-	-
ACESH02286	GCA_034740915.1	20210618	Feces(ST)	Pediatric Department(PED)	Hospital	Human	Patient	v3.1.0	Clade I	Klebsiella variicola subsp. variicola	strong	87	466359	1576055	5750508	no	-	ST360	16	24	21	53	47	17	67	0	-	-	-	-	-	-	-	-	-	-	-	-	-	0	-	-	-	-	-	-	-	-	-
ACESH02289	GCA_034740935.1	20210618	Bronchoalveolar lavage fluid(BA)	Infectious Disease Department(IND)	Hospital	Human	Patient	v3.1.0	Clade IV	Klebsiella pneumoniae	strong	67	289459	783136	5467921	no	-	ST23	2	1	1	1	9	4	12	47-2LV	ybt 1; ICEKp10	2	2	2	2	2	6*	6*	2	2	2	2	-	29	clb 2	2	2	2	2	2	2	2	3
ACESH02292	GCA_034740895.1	20210618	Throat swab(SB)	Neurology Department(NEU)	Hospital	Human	Patient	v3.1.0	Clade III	Klebsiella pneumoniae	strong	72	372763	1253690	5636026	no	-	ST494	2	3	70	1	1	1	70	0	-	-	-	-	-	-	-	-	-	-	-	-	-	0	-	-	-	-	-	-	-	-	-
ACESH02295	GCA_034740875.1	20210618	Pus(PS)	Otolaryngology Department(OTO)	Hospital	Human	Patient	v3.1.0	Clade V	Klebsiella pneumoniae	strong	77	326358	720138	5500871	no	-	ST7105	2	274	2	1	13	1	16	0	-	-	-	-	-	-	-	-	-	-	-	-	-	0	-	-	-	-	-	-	-	-	-
ACESH02308	GCA_034740855.1	20210619	Sputum(SP)	Respiratory Department(RES)	Hospital	Human	Patient	v3.1.0	Clade III	Klebsiella pneumoniae	strong	74	294539	617452	5307521	no	-	ST218	2	3	1	1	9	4	12	581-1LV	ybt 9; ICEKp3	5	19	26*	5	1	378	53	9	5	5	21	-	0	-	-	-	-	-	-	-	-	-
ACESH02310	GCA_034740835.1	20210619	Bronchoalveolar lavage fluid(BA)	Respiratory Department(RES)	Hospital	Human	Patient	v3.1.0	Clade IV	Klebsiella pneumoniae	strong	55	397230	1749362	5596672	no	-	ST23	2	1	1	1	9	4	12	46-2LV	ybt 1; ICEKp10	111	2	2	2	2	36	6	2	2	2	2*	-	29-1LV	clb 2	2	2	2	2	2	2	2	27
ACESH02312	GCA_034740815.1	20210619	Sputum(SP)	Intensive Care Unit(ICU)	Hospital	Human	Patient	v3.1.0	Clade IV	Klebsiella pneumoniae	strong	57	397142	1410741	5622648	no	-	ST23	2	1	1	1	9	4	12	46-1LV	ybt 1; ICEKp10	2	2	2	2	2	36	6*	2	2	2	2	-	29	clb 2	2	2	2	2	2	2	2	3
ACESH02315	GCA_034740785.1	20210620	Sputum(SP)	Intensive Care Unit(ICU)	Hospital	Human	Patient	v3.1.0	Clade I	Klebsiella variicola subsp. variicola	strong	53	408946	695219	5699273	no	-	ST2586	16	18	109	76	47	22	124	323	ybt 2; ICEKp1	8	7	9	6	5	13	1	6	7	7	6	-	0	-	-	-	-	-	-	-	-	-
ACESH02316	GCA_034740775.1	20210620	Sputum(SP)	Neurology Department(NEU)	Hospital	Human	Patient	v3.1.0	Clade III	Klebsiella pneumoniae	strong	60	203911	421571	5389212	no	-	ST1764	5	3	1	1	9	4	283	0	-	-	-	-	-	-	-	-	-	-	-	-	-	0	-	-	-	-	-	-	-	-	-
ACESH02329	GCA_034740755.1	20210621	Sputum(SP)	Infectious Disease Department(IND)	Hospital	Human	Patient	v3.1.0	Clade III	Klebsiella pneumoniae	strong	63	271362	617953	5444374	no	-	ST218	2	3	1	1	9	4	12	202-3LV	ybt 9; ICEKp3 (truncated)	5*-11%	19	26*	5	1	406	53	9	5	5	21	-	0	-	-	-	-	-	-	-	-	-
ACESH02368	GCA_034740735.1	20210624	Sputum(SP)	Neurology Department(NEU)	Hospital	Human	Patient	v3.1.0	Clade IV	Klebsiella pneumoniae	strong	52	397084	1489166	5698071	no	-	ST23	2	1	1	1	9	4	12	43-1LV	ybt 1; ICEKp10	2	17	2	2*	2	36	6	2	2	2	2	-	29	clb 2	2	2	2	2	2	2	2	3
ACESH02378	GCA_034740695.1	20210624	Sputum(SP)	Cardiovascular Department(CAR)	Hospital	Human	Patient	v3.1.0	Clade III	Klebsiella pneumoniae	strong	53	347457	1455515	5298431	no	-	ST25	2	1	1	1	10	4	13	0	-	-	-	-	-	-	-	-	-	-	-	-	-	0	-	-	-	-	-	-	-	-	-
ACESH02380	GCA_034740715.1	20210624	Sputum(SP)	Respiratory Department(RES)	Hospital	Human	Patient	v3.1.0	Clade V	Klebsiella pneumoniae	strong	78	385609	844996	5394581	no	-	ST20	2	3	1	1	4	4	4	0	-	-	-	-	-	-	-	-	-	-	-	-	-	0	-	-	-	-	-	-	-	-	-
ACESH02401	GCA_034740675.1	20210626	Sputum(SP)	Respiratory Department(RES)	Hospital	Human	Patient	v3.1.0	Clade I	Klebsiella variicola subsp. variicola	strong	62	410593	1640742	5754498	no	-	ST1456	16	18	42	27	55	22	241	0	-	-	-	-	-	-	-	-	-	-	-	-	-	0	-	-	-	-	-	-	-	-	-
ACESH02418	GCA_034740655.1	20210626	Pus(PS)	Urology Department(URS)	Hospital	Human	Patient	v3.1.0	Clade III	Klebsiella pneumoniae	strong	65	405080	733533	5404909	no	-	ST485	2	1	1	1	7	1	12	0	-	-	-	-	-	-	-	-	-	-	-	-	-	0	-	-	-	-	-	-	-	-	-
ACESH02449	GCA_034740635.1	20210628	Feces(ST)	Pediatric Department(PED)	Hospital	Human	Patient	v3.1.0	Clade III	Klebsiella pneumoniae	strong	75	350911	697173	5751294	no	-	ST35	2	1	2	1	10	1	19	173-1LV	ybt 9; ICEKp3	5	11	6	5	1	369	37	9	5	5	11	-	0	-	-	-	-	-	-	-	-	-
ACESH02461	GCA_034740605.1	20210629	Pus(PS)	Urology Department(URS)	Hospital	Human	Patient	v3.1.0	Clade III	Klebsiella pneumoniae	strong	57	369591	459955	5303246	no	-	ST6	2	10	1	1	14	3	20	376	ybt 14; ICEKp5	4	4	5	4	1	8	8	2	4	4	2	-	0	-	-	-	-	-	-	-	-	-
ACESH02463	GCA_034740595.1	20210630	Sputum(SP)	Infectious Disease Department(IND)	Hospital	Human	Patient	v3.1.0	Clade IV	Klebsiella pneumoniae	strong	52	435948	1328532	5606912	no	-	ST23	2	1	1	1	9	4	12	46	ybt 1; ICEKp10	2	2	2	2	2	36	6	2	2	2	2	-	26-2LV	clb 2	2	2	2	2	2	2	2	3
ACESH02464	GCA_034740575.1	20210630	Sputum(SP)	General Surgery Department(GES)	Hospital	Human	Patient	v3.1.0	Clade III	Klebsiella pneumoniae	strong	56	405680	588886	5483573	no	-	ST268	2	1	2	1	7	1	81	432-1LV	ybt 20; ICEKp10	132	65	201	71	46	452	26	2	11	4*	2	-	73	clb 3	2	10	21	2	2	2	2	28
ACESH02465	GCA_034740555.1	20210630	Bronchoalveolar lavage fluid(BA)	Intensive Care Unit(ICU)	Hospital	Human	Patient	v3.1.0	Clade III	Klebsiella pneumoniae	strong	65	368299	733533	5368780	no	-	ST485	2	1	1	1	7	1	12	0	-	-	-	-	-	-	-	-	-	-	-	-	-	0	-	-	-	-	-	-	-	-	-
ACESH02478	GCA_034740535.1	20210701	Sputum(SP)	Neurology Department(NEU)	Hospital	Human	Patient	v3.1.0	Clade IV	Klebsiella pneumoniae	strong	95	283965	657153	5596749	no	-	ST23	2	1	1	1	9	4	12	47	ybt 1; ICEKp10	2	2	2	2	2	6	6	2	2	2	2	-	29-1LV	clb 2	2	2	2	2	2	2	2	3
ACESH02487	GCA_034740495.1	20210701	Urine(UR)	General Surgery Department(GES)	Hospital	Human	Patient	v3.1.0	Clade V	Klebsiella pneumoniae	strong	67	260596	916467	5363341	no	-	ST147	3	4	6	1	7	4	38	0	-	-	-	-	-	-	-	-	-	-	-	-	-	0	-	-	-	-	-	-	-	-	-
ACESH02490	GCA_034740515.1	20210702	Urine(UR)	General Surgery Department(GES)	Hospital	Human	Patient	v3.1.0	Clade II	Klebsiella quasipneumoniae subsp. similipneumoniae	strong	50	1115387	1901492	5423771	no	-	ST138	18	22	26	23	31	13	49	0	-	-	-	-	-	-	-	-	-	-	-	-	-	0	-	-	-	-	-	-	-	-	-
ACESH02502	GCA_034740475.1	20210702	Sputum(SP)	Infectious Disease Department(IND)	Hospital	Human	Patient	v3.1.0	Clade IV	Klebsiella pneumoniae	strong	77	307412	849894	5518710	no	-	ST23	2	1	1	1	9	4	12	47	ybt 1; ICEKp10	2	2	2	2	2	6	6	2	2	2	2	-	29	clb 2	2	2	2	2	2	2	2	3
ACESH02504	GCA_034740435.1	20210703	Sputum(SP)	Intensive Care Unit(ICU)	Hospital	Human	Patient	v3.1.0	Clade III	Klebsiella pneumoniae	strong	77	352134	421800	5780056	no	-	ST268	2	1	2	1	7	1	81	580	ybt 0; ICEKp10	6	15	25	4	11	371	319	72	14	4	2	-	13-1LV	clb 3	2	10	2*	2	2	2	2	3
ACESH02506	GCA_034740455.1	20210703	Sputum(SP)	Orthopedic Department(ORT)	Hospital	Human	Patient	v3.1.0	Clade V	Klebsiella pneumoniae	strong	68	327711	904978	5375647	no	-	ST716	71	1	1	2	16	4	164	0	-	-	-	-	-	-	-	-	-	-	-	-	-	0	-	-	-	-	-	-	-	-	-
ACESH02508	GCA_034740395.1	20210703	Sputum(SP)	Respiratory Department(RES)	Hospital	Human	Patient	v3.1.0	Clade III	Klebsiella pneumoniae	strong	107	349607	688645	5571713	no	-	ST60	2	1	2	1	4	4	8	324-2LV	ybt 2; ICEKp1	8	7	9	6	5	13	36*	6	7	7*	6	-	0	-	-	-	-	-	-	-	-	-
ACESH02518	GCA_034740415.1	20210703	Sputum(SP)	Neurology Department(NEU)	Hospital	Human	Patient	v3.1.0	Clade V	Klebsiella pneumoniae	strong	92	423663	712684	5367661	no	-	ST17	2	1	1	1	4	4	4	0	-	-	-	-	-	-	-	-	-	-	-	-	-	0	-	-	-	-	-	-	-	-	-
ACESH02521	GCA_034740355.1	20210704	Other discharge(SE)	General Surgery Department(GES)	Hospital	Human	Patient	v3.1.0	Clade V	Klebsiella pneumoniae	strong	71	278330	721439	5242965	no	-	ST7108	14	3	6	1	21	7	1	0	-	-	-	-	-	-	-	-	-	-	-	-	-	0	-	-	-	-	-	-	-	-	-
ACESH02529	GCA_034740375.1	20210704	Feces(ST)	General Surgery Department(GES)	Hospital	Human	Patient	v3.1.0	Clade V	Klebsiella pneumoniae	strong	81	328834	511632	5345100	no	-	ST37	2	9	2	1	13	1	16	0	-	-	-	-	-	-	-	-	-	-	-	-	-	0	-	-	-	-	-	-	-	-	-
ACESH02530	GCA_034740335.1	20210704	Sputum(SP)	Intensive Care Unit(ICU)	Hospital	Human	Patient	v3.1.0	Clade V	Klebsiella pneumoniae	strong	45	377891	1308570	5200065	no	-	ST234	2	1	2	1	7	1	24	0	-	-	-	-	-	-	-	-	-	-	-	-	-	0	-	-	-	-	-	-	-	-	-
ACESH02532	GCA_034740315.1	20210705	Sputum(SP)	Neurology Department(NEU)	Hospital	Human	Patient	v3.1.0	Clade III	Klebsiella pneumoniae	strong	86	298238	808180	5731256	no	-	ST45	2	1	1	6	7	1	12	571	ybt 10; ICEKp4	3	12	4	11	3	21	18	3	10	16	150	-	0	-	-	-	-	-	-	-	-	-
ACESH02544	GCA_034740295.1	20210706	Sputum(SP)	Infectious Disease Department(IND)	Hospital	Human	Patient	v3.1.0	Clade V	Klebsiella pneumoniae	strong	1543	60331	445611	6387347	no	-	ST883	2	5	1	1	9	4	9	0	-	-	-	-	-	-	-	-	-	-	-	-	-	0	-	-	-	-	-	-	-	-	-
ACESH02545	GCA_034740255.1	20210706	Sputum(SP)	Respiratory Department(RES)	Hospital	Human	Patient	v3.1.0	Clade III	Klebsiella pneumoniae	strong	102	349607	857657	5539028	no	-	ST60	2	1	2	1	4	4	8	324-2LV	ybt 2; ICEKp1	8	7	9	6	5	13	36*	6	7	7*	6	-	0	-	-	-	-	-	-	-	-	-
ACESH02551	GCA_034740275.1	20210706	Pus(PS)	Urology Department(URS)	Hospital	Human	Patient	v3.1.0	Clade V	Klebsiella pneumoniae	strong	66	360878	629234	5454595	no	-	ST392	3	4	6	1	7	4	40	28-1LV	ybt 10; ICEKp4 (truncated)	16	12	4	3	3	35*-24%	50	3	10	23	2	-	0	-	-	-	-	-	-	-	-	-
ACESH02558	GCA_034740235.1	20210707	Throat swab(TH)	General Surgery Department(GES)	Hospital	Human	Patient	v3.1.0	Clade III	Klebsiella pneumoniae	strong	56	285191	566621	5441044	no	-	ST420	2	1	65	2	5	1	36	69-1LV	ybt 9; ICEKp3 (truncated)	28	11	6	5	1	25*-78%	37	9	5	5	11	-	0	-	-	-	-	-	-	-	-	-
ACESH02564	GCA_034740215.1	20210708	Sputum(SP)	Respiratory Department(RES)	Hospital	Human	Patient	v3.1.0	Clade III	Klebsiella pneumoniae	strong	68	289971	427973	5327027	no	-	ST1764	5	3	1	1	9	4	283	0	-	-	-	-	-	-	-	-	-	-	-	-	-	0	-	-	-	-	-	-	-	-	-
ACESH02565	GCA_034740195.1	20210708	Sputum(SP)	Respiratory Department(RES)	Hospital	Human	Patient	v3.1.0	Clade III	Klebsiella pneumoniae	strong	69	236384	472195	5382407	no	-	ST1049	2	3	4	97	12	1	39	322-2LV	ybt 2; ICEKp1	8*	7	24	17	5	39	17*	6	7	7	6	-	0	-	-	-	-	-	-	-	-	-
ACESH02566	GCA_034740135.1	20210708	Sputum(SP)	Neurology Department(NEU)	Hospital	Human	Patient	v3.1.0	Clade IV	Klebsiella pneumoniae	strong	72	289459	1141693	5763103	no	-	ST23	2	1	1	1	9	4	12	46-1LV	ybt 1; ICEKp10	2	2	2	2	2	36	6	2	2	2*	2	-	29-1LV	clb 2	2	2	2	2	2	2	2	3
ACESH02567	GCA_034740165.1	20210708	Throat swab(TH)	Outpatient Department(OUT)	Hospital	Human	Patient	v3.1.0	Clade III	Klebsiella pneumoniae	strong	47	374800	1041794	5539237	no	-	ST828	2	1	1	26	1	1	54	323-2LV	ybt 2; ICEKp1	8	7	9	6	5	88	1	6	7	7	6*	-	0	-	-	-	-	-	-	-	-	-
ACESH02579	GCA_034740155.1	20210708	Other discharge(SE)	Intensive Care Unit(ICU)	Hospital	Human	Patient	v3.1.0	Clade V	Klebsiella pneumoniae	strong	71	353841	598921	5510646	no	-	ST189	2	3	41	1	17	4	46	0	-	-	-	-	-	-	-	-	-	-	-	-	-	0	-	-	-	-	-	-	-	-	-
ACESH02598	GCA_034740115.1	20210710	Urine(UR)	Urology Department(URS)	Hospital	Human	Patient	v3.1.0	Clade III	Klebsiella pneumoniae	strong	73	284597	490375	5605746	no	-	ST15	1	1	1	1	1	1	1	28	ybt 10; ICEKp4	16	12	4	3	3	35	50	3	10	23	2	-	0	-	-	-	-	-	-	-	-	-
ACESH02609	GCA_034740095.1	20210710	Feces(ST)	Pediatric Department(PED)	Hospital	Human	Patient	v3.1.0	Clade II	Klebsiella quasipneumoniae subsp. similipneumoniae	strong	86	291813	698585	5489357	no	-	ST1795-1LV	18	23	18	63	171	13	179	0	-	-	-	-	-	-	-	-	-	-	-	-	-	0	-	-	-	-	-	-	-	-	-
ACESH02610	GCA_034740055.1	20210710	Feces(ST)	Gastroenterology Department(DIS)	Hospital	Human	Patient	v3.1.0	Clade V	Klebsiella pneumoniae	strong	87	330806	530892	5383233	no	-	ST2601	2	1	11	1	9	4	242	0	-	-	-	-	-	-	-	-	-	-	-	-	-	0	-	-	-	-	-	-	-	-	-
ACESH02614	GCA_034740075.1	20210710	Blood(BL)	Outpatient Department(OUT)	Hospital	Human	Patient	v3.1.0	Clade V	Klebsiella pneumoniae	strong	64	348821	724219	5254206	no	-	ST464	2	5	2	1	26	1	2	0	-	-	-	-	-	-	-	-	-	-	-	-	-	0	-	-	-	-	-	-	-	-	-
ACESH02615	GCA_034740035.1	20210711	Sputum(SP)	Intensive Care Unit(ICU)	Hospital	Human	Patient	v3.1.0	Clade II	Klebsiella quasipneumoniae subsp. similipneumoniae	strong	35	750312	1284114	5229591	no	-	ST3276-1LV	18	22	55	16	94	13	51	0	-	-	-	-	-	-	-	-	-	-	-	-	-	0	-	-	-	-	-	-	-	-	-
ACESH02616	GCA_034739995.1	20210711	Urine(UR)	Urology Department(URS)	Hospital	Human	Patient	v3.1.0	Clade V	Klebsiella pneumoniae	strong	91	216984	409146	5388063	no	-	ST6839	4	4	485	1	7	4	111	0	-	-	-	-	-	-	-	-	-	-	-	-	-	0	-	-	-	-	-	-	-	-	-
ACESH02617	GCA_034740015.1	20210711	Sputum(SP)	Neurology Department(NEU)	Hospital	Human	Patient	v3.1.0	Clade V	Klebsiella pneumoniae	strong	61	337238	1084264	5355860	no	-	ST7110	4	6	19	13	1	4	966	0	-	-	-	-	-	-	-	-	-	-	-	-	-	0	-	-	-	-	-	-	-	-	-
ACESH02618	GCA_034739945.1	20210711	Urine(UR)	Gastroenterology Department(DIS)	Hospital	Human	Patient	v3.1.0	Clade V	Klebsiella pneumoniae	strong	68	275552	758563	5472719	no	-	ST39	2	1	2	4	9	1	14	0	-	-	-	-	-	-	-	-	-	-	-	-	-	0	-	-	-	-	-	-	-	-	-
ACESH02628	GCA_034739975.1	20210711	Feces(ST)	Pediatric Department(PED)	Hospital	Human	Patient	v3.1.0	Clade II	Klebsiella quasipneumoniae subsp. similipneumoniae	strong	46	2828051	2828051	5454188	no	-	ST5309	18	22	26	96	526	20	208	0	-	-	-	-	-	-	-	-	-	-	-	-	-	0	-	-	-	-	-	-	-	-	-
ACESH02629	GCA_034739935.1	20210711	Feces(ST)	Oncology Department(ONC)	Hospital	Human	Patient	v3.1.0	Clade III	Klebsiella pneumoniae	strong	77	258686	466243	5405203	no	-	ST15	1	1	1	1	1	1	1	0	-	-	-	-	-	-	-	-	-	-	-	-	-	0	-	-	-	-	-	-	-	-	-
ACESH02630	GCA_034739915.1	20210712	Sputum(SP)	Cardiovascular Department(CAR)	Hospital	Human	Patient	v3.1.0	Clade III	Klebsiella pneumoniae	strong	46	468288	1306354	5489450	no	-	ST380	2	1	1	1	1	4	19	1-3LV	ybt 12; ICEKp10	1*	1	1	1	1	3	16	1	1*	1	1	-	9-2LV	clb 1	1	5	1	1	1	1	1	5
ACESH02641	GCA_034739895.1	20210713	Sputum(SP)	Respiratory Department(RES)	Hospital	Human	Patient	v3.1.0	Clade V	Klebsiella pneumoniae	strong	79	205132	536541	5475064	no	-	ST337	2	1	11	1	1	1	13	0	-	-	-	-	-	-	-	-	-	-	-	-	-	0	-	-	-	-	-	-	-	-	-
ACESH02649	GCA_034739855.1	20210714	Blood(BL)	Urology Department(URS)	Hospital	Human	Patient	v3.1.0	Clade IV	Klebsiella pneumoniae	strong	58	289639	686806	5597160	no	-	ST23	2	1	1	1	9	4	12	46-1LV	ybt 1; ICEKp10	2	2	2	2	2	36*	6	2	2	2	2	-	29-1LV	clb 2	2	2*	2	2	2	2	2	3
ACESH02650	GCA_034739875.1	20210714	Sputum(SP)	Respiratory Department(RES)	Hospital	Human	Patient	v3.1.0	Clade III	Klebsiella pneumoniae	strong	45	360521	517185	5465189	no	-	ST86	9	4	2	1	1	1	27	202	ybt 9; ICEKp3	5	19	26	5	1	79	53	9	5	5	21	-	0	-	-	-	-	-	-	-	-	-
ACESH02672	GCA_034739835.1	20210715	Sputum(SP)	Neurology Department(NEU)	Hospital	Human	Patient	v3.1.0	Clade IV	Klebsiella pneumoniae	strong	81	375133	636501	5669549	no	-	ST23	2	1	1	1	9	4	12	46-2LV	ybt 1; ICEKp10	2	2	2	2	2	36*	6*	2	2	2	2	-	29	clb 2	2	2	2	2	2	2	2	3
ACESH02673	GCA_034739795.1	20210715	Sputum(SP)	Respiratory Department(RES)	Hospital	Human	Patient	v3.1.0	Clade III	Klebsiella pneumoniae	strong	45	468288	1306354	5441837	no	-	ST380	2	1	1	1	1	4	19	1-3LV	ybt 12; ICEKp10	1*	1	1	1	1	3	16	1	1*	1	1	-	9-2LV	clb 1	1	5	1	1	1	1	1	5
ACESH02691	GCA_034739815.1	20210715	Feces(ST)	Pediatric Department(PED)	Hospital	Human	Patient	v3.1.0	Clade V	Klebsiella pneumoniae	strong	64	459559	1409330	5476419	no	-	ST7109	2	275	1	1	1	4	4	0	-	-	-	-	-	-	-	-	-	-	-	-	-	0	-	-	-	-	-	-	-	-	-
ACESH02700	GCA_034739775.1	20210716	Other discharge(SE)	Oncology Department(ONC)	Hospital	Human	Patient	v3.1.0	Clade V	Klebsiella pneumoniae	strong	95	258551	450644	5540896	no	-	ST7106	2	1	195	1	9	1	22	0	-	-	-	-	-	-	-	-	-	-	-	-	-	0	-	-	-	-	-	-	-	-	-
ACESH02708	GCA_034739755.1	20210716	Ear discharge(EM)	Otolaryngology Department(OTO)	Hospital	Human	Patient	v3.1.0	Clade III	Klebsiella pneumoniae	strong	71	284597	490354	5660168	no	-	ST15	1	1	1	1	1	1	1	28	ybt 10; ICEKp4	16	12	4	3	3	35	50	3	10	23	2	-	0	-	-	-	-	-	-	-	-	-
ACESH02711	GCA_034739715.1	20210716	Urine(UR)	General Surgery Department(GES)	Hospital	Human	Patient	v3.1.0	Clade III	Klebsiella pneumoniae	strong	73	330384	505916	5374247	no	-	ST268	2	1	2	1	7	1	81	0	-	-	-	-	-	-	-	-	-	-	-	-	-	0	-	-	-	-	-	-	-	-	-
ACESH02725	GCA_034739695.1	20210719	Sputum(SP)	Neurology Department(NEU)	Hospital	Human	Patient	v3.1.0	Clade IV	Klebsiella pneumoniae	strong	62	289615	1057984	5573175	no	-	ST23	2	1	1	1	9	4	12	43	ybt 1; ICEKp10	2	17	2	2	2	36	6	2	2	2	2	-	29	clb 2	2	2	2	2	2	2	2	3
ACESH02727	GCA_034739735.1	20210720	Bronchoalveolar lavage fluid(BA)	Respiratory Department(RES)	Hospital	Human	Patient	v3.1.0	Clade III	Klebsiella pneumoniae	strong	75	318857	505916	5501978	no	-	ST268	2	1	2	1	7	1	81	580	ybt 0; ICEKp10	6	15	25	4	11	371	319	72	14	4	2	-	13-1LV	clb 3	2	10	2	2	2	2	2	3
ACESH02728	GCA_034739675.1	20210720	Sputum(SP)	Respiratory Department(RES)	Hospital	Human	Patient	v3.1.0	Clade IV	Klebsiella pneumoniae	strong	56	307140	749036	5646488	no	-	ST23	2	1	1	1	9	4	12	47-2LV	ybt 1; ICEKp10	2	2	2	2	2	6	6*	2	2*	2	2	-	26-2LV	clb 2	2	2	2*	2	2	2	2	3
ACESH02729	GCA_034739655.1	20210720	Throat swab(TH)	General Surgery Department(GES)	Hospital	Human	Patient	v3.1.0	Clade III	Klebsiella pneumoniae	strong	54	372138	761498	5423418	no	-	ST86	9	4	2	1	1	1	27	202-1LV	ybt 9; ICEKp3	5	19	26	5	1	79*	53	9	5	5	21	-	0	-	-	-	-	-	-	-	-	-
ACESH02730	GCA_034739635.1	20210720	Sputum(SP)	Intensive Care Unit(ICU)	Hospital	Human	Patient	v3.1.0	Clade IV	Klebsiella pneumoniae	strong	64	314493	1341455	5604480	no	-	ST23	2	1	1	1	9	4	12	54	ybt 1; ICEKp10	2	2	2	2	2	6	40	2	2	2	2	-	29	clb 2	2	2	2	2	2	2	2	3
ACESH02743	GCA_034739595.1	20210721	Sputum(SP)	Intensive Care Unit(ICU)	Hospital	Human	Patient	v3.1.0	Clade III	Klebsiella pneumoniae	strong	42	418758	1459017	5478237	no	-	ST29	2	3	2	2	6	4	4	15-5LV	ybt 9; ICEKp3 (truncated)	14	11*	14	5	9	22	459*-26%	9	5	11*	11*	-	0	-	-	-	-	-	-	-	-	-
ACESH02744	GCA_034739615.1	20210721	Sputum(SP)	Intensive Care Unit(ICU)	Hospital	Human	Patient	v3.1.0	Clade V	Klebsiella pneumoniae	strong	87	214969	425272	5515554	no	-	ST1427	2	1	10	1	9	1	21	0	-	-	-	-	-	-	-	-	-	-	-	-	-	0	-	-	-	-	-	-	-	-	-
ACESH02745	GCA_034739555.1	20210721	Throat swab(TH)	Neurology Department(NEU)	Hospital	Human	Patient	v3.1.0	Clade IV	Klebsiella pneumoniae	strong	67	430290	1871548	5792683	no	-	ST23	2	1	1	1	9	4	12	46	ybt 1; ICEKp10	2	2	2	2	2	36	6	2	2	2	2	-	29	clb 2	2	2	2	2	2	2	2	3
ACESH02746	GCA_034739575.1	20210721	Sputum(SP)	Neurology Department(NEU)	Hospital	Human	Patient	v3.1.0	Clade V	Klebsiella pneumoniae	strong	85	196855	473869	5453450	no	-	ST412	2	1	2	1	9	1	112	0	-	-	-	-	-	-	-	-	-	-	-	-	-	0	-	-	-	-	-	-	-	-	-
ACESH02752	GCA_034739495.1	20210721	Sputum(SP)	Intensive Care Unit(ICU)	Hospital	Human	Patient	v3.1.0	Clade III	Klebsiella pneumoniae	strong	61	331175	989404	5452311	no	-	ST5	2	2	1	1	3	3	3	324	ybt 2; ICEKp1	8	7	9	6	5	13	36	6	7	7	6	-	0	-	-	-	-	-	-	-	-	-
ACESH02765	GCA_034739515.1	20210721	Feces(ST)	Pediatric Department(PED)	Hospital	Human	Patient	v3.1.0	Clade V	Klebsiella pneumoniae	strong	75	356933	720685	5306050	no	-	ST2426	4	3	1	1	9	10	14	0	-	-	-	-	-	-	-	-	-	-	-	-	-	0	-	-	-	-	-	-	-	-	-
ACESH02766	GCA_034739535.1	20210722	Sputum(SP)	Intensive Care Unit(ICU)	Hospital	Human	Patient	v3.1.0	Clade V	Klebsiella pneumoniae	strong	70	343764	750575	5482482	no	-	ST412	2	1	2	1	9	1	112	0	-	-	-	-	-	-	-	-	-	-	-	-	-	0	-	-	-	-	-	-	-	-	-
ACESH02767	GCA_034739455.1	20210722	Sputum(SP)	Cardiovascular Department(CAR)	Hospital	Human	Patient	v3.1.0	Clade V	Klebsiella pneumoniae	strong	55	343763	850675	5434540	no	-	ST412	2	1	2	1	9	1	112	0	-	-	-	-	-	-	-	-	-	-	-	-	-	0	-	-	-	-	-	-	-	-	-
ACESH02768	GCA_034739475.1	20210722	Sputum(SP)	Cardiovascular Department(CAR)	Hospital	Human	Patient	v3.1.0	Clade IV	Klebsiella pneumoniae	strong	54	477144	1123674	5647327	no	-	ST23	2	1	1	1	9	4	12	46-1LV	ybt 1; ICEKp10	2	2	2	2	2	36*	6	2	2	2	2	-	29-1LV	clb 2	2*	2	2	2	2	2	2	3
ACESH02769	GCA_034739435.1	20210722	Sputum(SP)	Neurology Department(NEU)	Hospital	Human	Patient	v3.1.0	Clade III	Klebsiella pneumoniae	strong	67	318926	637428	5519627	no	-	ST268	2	1	2	1	7	1	81	580	ybt 0; ICEKp10	6	15	25	4	11	371	319	72	14	4	2	-	13-2LV	clb 3	2	10*	2	2	2	2	2	3
ACESH02770	GCA_034739415.1	20210722	Other discharge(SE)	Urology Department(URS)	Hospital	Human	Patient	v3.1.0	Clade III	Klebsiella pneumoniae	strong	68	357944	759982	5505944	no	-	ST45	2	1	1	6	7	1	12	78	ybt 10; ICEKp4	3	12	4	11	3	21	18	3	10	16	2	-	0	-	-	-	-	-	-	-	-	-
ACESH02779	GCA_034739395.1	20210722	Sputum(SP)	General Surgery Department(GES)	Hospital	Human	Patient	v3.1.0	Clade III	Klebsiella pneumoniae	strong	60	332110	911454	5495556	no	-	ST660	2	1	2	1	4	1	25	9-1LV	ybt 5; ICEKp6	10	8	10	7	18	98	115	15	8	5	19	-	0	-	-	-	-	-	-	-	-	-
ACESH02781	GCA_034739375.1	20210722	Sputum(SP)	Neurology Department(NEU)	Hospital	Human	Patient	v3.1.0	Clade III	Klebsiella pneumoniae	strong	49	318409	760007	5418175	no	-	ST86	9	4	2	1	1	1	27	202	ybt 9; ICEKp3	5	19	26	5	1	79	53	9	5	5	21	-	0	-	-	-	-	-	-	-	-	-
ACESH02782	GCA_034739355.1	20210722	Sputum(SP)	Pediatric Department(PED)	Hospital	Human	Patient	v3.1.0	Clade V	Klebsiella pneumoniae	strong	95	353472	972556	5601697	no	-	ST248	4	1	1	1	9	4	4	0	-	-	-	-	-	-	-	-	-	-	-	-	-	0	-	-	-	-	-	-	-	-	-
ACESH02787	GCA_034739335.1	20210723	Sputum(SP)	Infectious Disease Department(IND)	Hospital	Human	Patient	v3.1.0	Clade III	Klebsiella pneumoniae	strong	38	481201	1484375	5444972	no	-	ST1333	2	1	1	26	12	5	54	323	ybt 2; ICEKp1	8	7	9	6	5	13	1	6	7	7	6	-	0	-	-	-	-	-	-	-	-	-
ACESH02788	GCA_034739315.1	20210723	Sputum(SP)	Infectious Disease Department(IND)	Hospital	Human	Patient	v3.1.0	Clade IV	Klebsiella pneumoniae	strong	70	289609	1251874	5652445	no	-	ST23	2	1	1	1	9	4	12	47-2LV	ybt 1; ICEKp10	2	2	2	2*	2	6	6	2	2	2*	2	-	29	clb 2	2	2	2	2	2	2	2	3
ACESH02796	GCA_034739295.1	20210724	Sputum(SP)	General Surgery Department(GES)	Hospital	Human	Patient	v3.1.0	Clade III	Klebsiella pneumoniae	strong	31	419883	1616412	5331456	no	-	ST111	2	1	5	1	17	4	42	277-1LV	ybt 16; ICEKp12	6	15	5	4	11	33	23*	2	11	4	2	-	0	-	-	-	-	-	-	-	-	-
ACESH02798	GCA_034739255.1	20210724	Sputum(SP)	Neurology Department(NEU)	Hospital	Human	Patient	v3.1.0	Clade III	Klebsiella pneumoniae	strong	53	325207	1002254	5160880	no	-	ST60	2	1	2	1	4	4	8	323-2LV	ybt 2; ICEKp1 (truncated)	8	7	9	6	5	13	1*-3%	6	7	59	6	-	0	-	-	-	-	-	-	-	-	-
ACESH02799	GCA_034739275.1	20210724	Sputum(SP)	Intensive Care Unit(ICU)	Hospital	Human	Patient	v3.1.0	Clade III	Klebsiella pneumoniae	strong	52	374674	679876	5435940	no	-	ST25	2	1	1	1	10	4	13	323-1LV	ybt 2; ICEKp1	8	7	9	6	5	13	1	6*	7	7	6	-	0	-	-	-	-	-	-	-	-	-
ACESH02800	GCA_034739235.1	20210724	Sputum(SP)	Cardiovascular Department(CAR)	Hospital	Human	Patient	v3.1.0	Clade III	Klebsiella pneumoniae	strong	76	182858	470541	5299521	no	-	ST218	2	3	1	1	9	4	12	0	-	-	-	-	-	-	-	-	-	-	-	-	-	0	-	-	-	-	-	-	-	-	-
ACESH02810	GCA_034739215.1	20210724	Sputum(SP)	Infectious Disease Department(IND)	Hospital	Human	Patient	v3.1.0	Clade V	Klebsiella pneumoniae	strong	50	447893	913217	5450221	no	-	ST17	2	1	1	1	4	4	4	231-1LV	ybt 15; ICEKp11	6	15	22	4	1	37	34*	14	1	33	17	-	0	-	-	-	-	-	-	-	-	-
ACESH02811	GCA_034739195.1	20210724	Sputum(SP)	Respiratory Department(RES)	Hospital	Human	Patient	v3.1.0	Clade III	Klebsiella pneumoniae	strong	45	443478	760748	5472372	no	-	ST86	9	4	2	1	1	1	27	202	ybt 9; ICEKp3	5	19	26	5	1	79	53	9	5	5	21	-	0	-	-	-	-	-	-	-	-	-
ACESH02812	GCA_034739175.1	20210724	Feces(ST)	Cardiovascular Department(CAR)	Hospital	Human	Patient	v3.1.0	Clade III	Klebsiella pneumoniae	strong	71	308027	421272	5542343	no	-	ST35	2	1	2	1	10	1	19	174	ybt 9; ICEKp3	5	11	6	5	1	34	15	9	5	5	11	-	0	-	-	-	-	-	-	-	-	-
ACESH02837	GCA_034739155.1	20210726	Feces(ST)	Obstetrics and Gynecology Department(OBG)	Hospital	Human	Patient	v3.1.0	Clade IV	Klebsiella pneumoniae	strong	67	249985	1443701	5628896	no	-	ST23	2	1	1	1	9	4	12	43	ybt 1; ICEKp10	2	17	2	2	2	36	6	2	2	2	2	-	29	clb 2	2	2	2	2	2	2	2	3
ACESH02841	GCA_034739135.1	20210727	Sputum(SP)	Infectious Disease Department(IND)	Hospital	Human	Patient	v3.1.0	Clade III	Klebsiella pneumoniae	strong	48	458951	1344890	5434935	no	-	ST6094	10	7	1	1	1	1	850	230-1LV	ybt 15; ICEKp11	6	15	22	4	1	37	503	14	1	4	17	-	0	-	-	-	-	-	-	-	-	-
ACESH02842	GCA_034739115.1	20210727	Sputum(SP)	Intensive Care Unit(ICU)	Hospital	Human	Patient	v3.1.0	Clade V	Klebsiella pneumoniae	strong	119	305916	517206	5491312	no	-	ST501	2	3	1	1	1	4	42	0	-	-	-	-	-	-	-	-	-	-	-	-	-	0	-	-	-	-	-	-	-	-	-
ACESH02843	GCA_034739095.1	20210727	Urine(UR)	General Surgery Department(GES)	Hospital	Human	Patient	v3.1.0	Clade V	Klebsiella pneumoniae	strong	112	272410	480173	5431733	no	-	ST634	2	1	1	1	118	4	61	0	-	-	-	-	-	-	-	-	-	-	-	-	-	0	-	-	-	-	-	-	-	-	-
ACESH02855	GCA_034739055.1	20210727	Sputum(SP)	Respiratory Department(RES)	Hospital	Human	Patient	v3.1.0	Clade II	Klebsiella quasipneumoniae subsp. quasipneumoniae	strong	100	192843	489310	5308570	no	-	ST1040	69	19	90	20	125	18	148	0	-	-	-	-	-	-	-	-	-	-	-	-	-	0	-	-	-	-	-	-	-	-	-
ACESH02857	GCA_050407975.1	20210727	Feces(ST)	General Surgery Department(GES)	Hospital	Human	Patient	v3.1.0	Clade III	Klebsiella pneumoniae	strong	88	330114	727792	5559056	no	-	ST485	2	1	1	1	7	1	12	0	-	-	-	-	-	-	-	-	-	-	-	-	-	0	-	-	-	-	-	-	-	-	-
ACESH02859	GCA_034739035.1	20210728	Sputum(SP)	Respiratory Department(RES)	Hospital	Human	Patient	v3.1.0	Clade IV	Klebsiella pneumoniae	strong	64	314725	908687	5657382	no	-	ST23	2	1	1	1	9	4	12	46-1LV	ybt 1; ICEKp10	2	2	2	2	2	36	6	2	2	2*	2	-	29-1LV	clb 2	2	2	2	2	2	2	2*	3
ACESH02865	GCA_034738975.1	20210729	Sputum(SP)	Neurology Department(NEU)	Hospital	Human	Patient	v3.1.0	Clade IV	Klebsiella pneumoniae	strong	54	482085	1122115	5619283	no	-	ST23	2	1	1	1	9	4	12	46-1LV	ybt 1; ICEKp10	2	2	2	2	2	36	6*	2	2	2	2	-	29-1LV	clb 2	2	2	2*	2	2	2	2	3
ACESH02866	GCA_034738995.1	20210729	Sputum(SP)	General Surgery Department(GES)	Hospital	Human	Patient	v3.1.0	Clade III	Klebsiella pneumoniae	strong	52	562300	1345598	5410843	no	-	ST76	4	1	1	1	21	1	35	323	ybt 2; ICEKp1	8	7	9	6	5	13	1	6	7	7	6	-	0	-	-	-	-	-	-	-	-	-
ACESH02867	GCA_034738955.1	20210729	Sputum(SP)	Oncology Department(ONC)	Hospital	Human	Patient	v3.1.0	Clade III	Klebsiella pneumoniae	strong	56	327901	854239	5404582	no	-	ST314	2	1	5	2	7	4	23	65-1LV	ybt 4; plasmid (truncated)	23	27	30	18	13	65	61	9	18*-79%	26	35	-	0	-	-	-	-	-	-	-	-	-
ACESH02868	GCA_034738935.1	20210729	Ear discharge(EM)	Outpatient Department(OUT)	Hospital	Human	Patient	v3.1.0	Clade V	Klebsiella pneumoniae	strong	89	369657	866006	5691638	no	-	ST20	2	3	1	1	4	4	4	0	-	-	-	-	-	-	-	-	-	-	-	-	-	0	-	-	-	-	-	-	-	-	-
ACESH02878	GCA_034738915.1	20210729	Sputum(SP)	Neurology Department(NEU)	Hospital	Human	Patient	v3.1.0	Clade III	Klebsiella pneumoniae	strong	61	270703	451612	5198144	no	-	ST592	2	3	6	1	9	4	13	0	-	-	-	-	-	-	-	-	-	-	-	-	-	0	-	-	-	-	-	-	-	-	-
ACESH02938	GCA_034738895.1	20210802	Feces(ST)	Infectious Disease Department(IND)	Hospital	Human	Patient	v3.1.0	Clade V	Klebsiella pneumoniae	strong	57	269587	549196	5319782	no	-	ST1015	10	1	11	1	4	8	43	89-2LV	ybt 10; ICEKp4	3	12	4	3	3	137*	85*	3	10	9	2	-	0	-	-	-	-	-	-	-	-	-
ACESH02939	GCA_034738875.1	20210802	Feces(ST)	Pediatric Department(PED)	Hospital	Human	Patient	v3.1.0	Clade II	Klebsiella quasipneumoniae subsp. similipneumoniae	strong	75	224329	561563	5357132	no	-	ST1308	48	22	18	59	92	13	51	0	-	-	-	-	-	-	-	-	-	-	-	-	-	0	-	-	-	-	-	-	-	-	-
ACESH02980	GCA_034738855.1	20210805	Throat swab(TH)	Pediatric Department(PED)	Hospital	Human	Patient	v3.1.0	Clade V	Klebsiella pneumoniae	strong	196	117963	294779	5689099	no	-	ST534	2	1	1	2	61	4	132	0	-	-	-	-	-	-	-	-	-	-	-	-	-	0	-	-	-	-	-	-	-	-	-
ACESH02982	GCA_034738835.1	20210805	Sputum(SP)	Intensive Care Unit(ICU)	Hospital	Human	Patient	v3.1.0	Clade V	Klebsiella pneumoniae	strong	100	307733	630627	5553420	no	-	ST1569	10	1	11	1	9	8	257	65	ybt 4; plasmid	23	27	30	18	13	65	61	9	18	26	35	-	0	-	-	-	-	-	-	-	-	-
ACESH02984	GCA_034738815.1	20210805	Urine(UR)	Infectious Disease Department(IND)	Hospital	Human	Patient	v3.1.0	Clade III	Klebsiella pneumoniae	strong	113	255062	472869	5450710	no	-	ST709	1	1	1	1	1	1	4	0	-	-	-	-	-	-	-	-	-	-	-	-	-	0	-	-	-	-	-	-	-	-	-
ACESH02985	GCA_034738795.1	20210806	Sputum(SP)	Intensive Care Unit(ICU)	Hospital	Human	Patient	v3.1.0	Clade IV	Klebsiella pneumoniae	strong	57	314613	604224	5652839	no	-	ST23	2	1	1	1	9	4	12	43	ybt 1; ICEKp10	2	17	2	2	2	36	6	2	2	2	2	-	29	clb 2	2	2	2	2	2	2	2	3
ACESH02986	GCA_034738735.1	20210806	Sputum(SP)	Infectious Disease Department(IND)	Hospital	Human	Patient	v3.1.0	Clade IV	Klebsiella pneumoniae	strong	60	349220	1110284	5479727	no	-	ST23	2	1	1	1	9	4	12	0	-	-	-	-	-	-	-	-	-	-	-	-	-	0	-	-	-	-	-	-	-	-	-
ACESH02987	GCA_034738755.1	20210806	Sputum(SP)	Outpatient Department(OUT)	Hospital	Human	Patient	v3.1.0	Clade IV	Klebsiella pneumoniae	strong	64	441210	1413670	5708904	no	-	ST1660	2	1	1	1	9	4	260	46	ybt 1; ICEKp10	2	2	2	2	2	36	6	2	2	2	2	-	29	clb 2	2	2	2	2	2	2	2	3
ACESH02996	GCA_034738775.1	20210806	Sputum(SP)	Respiratory Department(RES)	Hospital	Human	Patient	v3.1.0	Clade III	Klebsiella pneumoniae	strong	85	200135	450154	5710385	no	-	ST65	2	1	2	1	10	4	13	235-1LV	ybt 17; ICEKp10	6	15	25	4	11	32	32	16	14	4*	2	-	13-1LV	clb 3	2	10	2	2	2	2	2	3
ACESH02998	GCA_034738715.1	20210806	Sputum(SP)	General Surgery Department(GES)	Hospital	Human	Patient	v3.1.0	Clade III	Klebsiella pneumoniae	strong	64	362070	932298	5851446	no	-	ST36	2	1	2	1	7	1	7	0	-	17	18	23	16	1	101	287	9	5	5	11	-	13-4LV	clb 3	2	10	2	2	2	5	2	3
ACESH03002	GCA_034738695.1	20210808	Unknown	Unknown	Hospital	Human	Patient	v3.1.0	Clade III	Klebsiella pneumoniae	strong	43	369919	1037619	5461247	no	-	ST5	2	2	1	1	3	3	3	324-2LV	ybt 2; ICEKp1	8	7	9*	6	5	13	36*	6	7	7	6	-	0	-	-	-	-	-	-	-	-	-
ACESH03003	GCA_034738635.1	20210808	Unknown	Unknown	Hospital	Human	Patient	v3.1.0	Clade IV	Klebsiella pneumoniae	strong	57	481409	772177	5655031	no	-	ST23	2	1	1	1	9	4	12	46-1LV	ybt 1; ICEKp10	2	2	2	2	2	36	6	2	2	2	131	-	26-1LV	clb 2	2	2	2	2	2	2	2	3
ACESH03042	GCA_034738675.1	20210811	Sputum(SP)	Neurology Department(NEU)	Hospital	Human	Patient	v3.1.0	Clade V	Klebsiella pneumoniae	strong	75	371376	816133	5454817	no	-	ST661	4	3	1	36	9	10	14	65-1LV	ybt 4; plasmid	23	27	30	18	13	65	61	9	18	26	35*	-	0	-	-	-	-	-	-	-	-	-
ACESH03044	GCA_034738645.1	20210811	Sputum(SP)	Intensive Care Unit(ICU)	Hospital	Human	Patient	v3.1.0	Clade III	Klebsiella pneumoniae	strong	45	383540	1585946	5275447	no	-	ST295	2	1	2	1	60	25	19	327	ybt 14; ICEKp5	4	4	31	4	1	114	25	2	4	4	2	-	0	-	-	-	-	-	-	-	-	-
ACESH03045	GCA_034738615.1	20210811	Sputum(SP)	Intensive Care Unit(ICU)	Hospital	Human	Patient	v3.1.0	Clade III	Klebsiella pneumoniae	strong	65	232775	671653	5499322	no	-	ST65	2	1	2	1	10	4	13	235-1LV	ybt 17; ICEKp10	6*	15	25	4	11	32	32	16	14	4	2	-	13-1LV	clb 3	2*	10	2	2	2	2	2	3
ACESH03050	GCA_034738595.1	20210812	Sputum(SP)	Respiratory Department(RES)	Hospital	Human	Patient	v3.1.0	Clade V	Klebsiella pneumoniae	strong	61	360682	823354	5579147	no	-	ST412	2	1	2	1	9	1	112	0	-	-	-	-	-	-	-	-	-	-	-	-	-	0	-	-	-	-	-	-	-	-	-
ACESH03051	GCA_034738535.1	20210812	Sputum(SP)	Cardiovascular Department(CAR)	Hospital	Human	Patient	v3.1.0	Clade III	Klebsiella pneumoniae	strong	61	325947	946802	5570352	no	-	ST881	2	68	1	1	10	4	13	0	-	-	-	-	-	-	-	-	-	-	-	-	-	0	-	-	-	-	-	-	-	-	-
ACESH03052	GCA_034738575.1	20210812	Sputum(SP)	Intensive Care Unit(ICU)	Hospital	Human	Patient	v3.1.0	Clade III	Klebsiella pneumoniae	strong	49	384639	756446	5385673	no	-	ST86	9	4	2	1	1	1	27	0	-	-	-	-	-	-	-	-	-	-	-	-	-	0	-	-	-	-	-	-	-	-	-
ACESH03085	GCA_034738555.1	20210814	Sputum(SP)	Infectious Disease Department(IND)	Hospital	Human	Patient	v3.1.0	Clade V	Klebsiella pneumoniae	strong	129	295391	850113	5643747	no	-	ST6924	4	4	1	1	7	4	226	0	-	-	-	-	-	-	-	-	-	-	-	-	-	0	-	-	-	-	-	-	-	-	-
ACESH03093	GCA_034738515.1	20210815	Sputum(SP)	Cardiovascular Department(CAR)	Hospital	Human	Patient	v3.1.0	Clade III	Klebsiella pneumoniae	strong	44	468288	1339383	5468876	no	-	ST380	2	1	1	1	1	4	19	1-3LV	ybt 12; ICEKp10	1*	1	1	1	1	3	16	1	1*	1	1	-	9-2LV	clb 1	1	5	1	1	1	1	1	5
ACESH03094	GCA_034738495.1	20210815	Sputum(SP)	Pediatric Department(PED)	Hospital	Human	Patient	v3.1.0	Clade III	Klebsiella pneumoniae	strong	90	398893	764929	5530729	no	-	ST45	2	1	1	6	7	1	12	78	ybt 10; ICEKp4	3	12	4	11	3	21	18	3	10	16	2	-	0	-	-	-	-	-	-	-	-	-
ACESH03100	GCA_034738475.1	20210816	Bronchoalveolar lavage fluid(BA)	Intensive Care Unit(ICU)	Hospital	Human	Patient	v3.1.0	Clade III	Klebsiella pneumoniae	strong	43	478971	1535058	5499880	no	-	ST505	7	1	5	1	1	1	84	0	-	8*	7	24	6*	5	39*	17*	6*	7	7*	6*	-	0	-	-	-	-	-	-	-	-	-
ACESH03101	GCA_034738415.1	20210816	Sputum(SP)	Intensive Care Unit(ICU)	Hospital	Human	Patient	v3.1.0	Clade III	Klebsiella pneumoniae	strong	89	400326	1535059	5521395	no	-	ST505	7	1	5	1	1	1	84	0	-	8*	7	24	6*	5	39*	17*	6*	7	7*	6*	-	0	-	-	-	-	-	-	-	-	-
ACESH03107	GCA_034738435.1	20210816	Feces(ST)	Oncology Department(ONC)	Hospital	Human	Patient	v3.1.0	Clade V	Klebsiella pneumoniae	strong	41	453939	771662	5207253	no	-	ST7111	2	1	2	14	12	4	12	0	-	-	-	-	-	-	-	-	-	-	-	-	-	0	-	-	-	-	-	-	-	-	-
ACESH03108	GCA_034738445.1	20210816	Feces(ST)	Outpatient Department(OUT)	Hospital	Human	Patient	v3.1.0	Clade III	Klebsiella pneumoniae	strong	105	161134	413840	5395512	no	-	ST1117	2	1	2	2	10	4	19	0	-	-	-	-	-	-	-	-	-	-	-	-	-	0	-	-	-	-	-	-	-	-	-
ACESH03120	GCA_034738395.1	20210818	Sputum(SP)	Neurology Department(NEU)	Hospital	Human	Patient	v3.1.0	Clade IV	Klebsiella pneumoniae	strong	59	440985	1331379	5641718	no	-	ST23	2	1	1	1	9	4	12	43	ybt 1; ICEKp10	2	17	2	2	2	36	6	2	2	2	2	-	29	clb 2	2	2	2	2	2	2	2	3
ACESH03121	GCA_034738375.1	20210818	Sputum(SP)	Neurology Department(NEU)	Hospital	Human	Patient	v3.1.0	Clade III	Klebsiella pneumoniae	strong	68	232784	507685	5461652	no	-	ST65	2	1	2	1	10	4	13	0	-	-	-	-	-	-	-	-	-	-	-	-	-	0	-	-	-	-	-	-	-	-	-
ACESH03129	GCA_034738315.1	20210818	Urine(UR)	Urology Department(URS)	Hospital	Human	Patient	v3.1.0	Clade V	Klebsiella pneumoniae	strong	84	206344	497436	5603448	no	-	ST1766	4	4	1	1	7	4	16	0	-	-	-	-	-	-	-	-	-	-	-	-	-	0	-	-	-	-	-	-	-	-	-
ACESH03132	GCA_034738335.1	20210818	Bronchoalveolar lavage fluid(BA)	Respiratory Department(RES)	Hospital	Human	Patient	v3.1.0	Clade III	Klebsiella pneumoniae	strong	57	359261	1155381	5574744	no	-	ST111	2	1	5	1	17	4	42	65	ybt 4; plasmid	23	27	30	18	13	65	61	9	18	26	35	-	0	-	-	-	-	-	-	-	-	-
ACESH03133	GCA_034738355.1	20210819	Sputum(SP)	Neurology Department(NEU)	Hospital	Human	Patient	v3.1.0	Clade III	Klebsiella pneumoniae	strong	57	399719	1156098	5549424	no	-	ST111	2	1	5	1	17	4	42	65	ybt 4; plasmid	23	27	30	18	13	65	61	9	18	26	35	-	0	-	-	-	-	-	-	-	-	-
ACESH03165-2	GCA_034738295.1	20210822	Throat swab(TH)	Thoracic Surgery Department(THS)	Hospital	Human	Patient	v3.1.0	Clade III	Klebsiella pneumoniae	strong	44	364717	1040928	5202843	no	-	ST2494	10	1	2	37	45	4	9	0	-	-	-	-	-	-	-	-	-	-	-	-	-	0	-	-	-	-	-	-	-	-	-
ACESH03170	GCA_034738275.1	20210823	Sputum(SP)	Neurology Department(NEU)	Hospital	Human	Patient	v3.1.0	Clade IV	Klebsiella pneumoniae	strong	63	313455	792071	5643516	no	-	ST23	2	1	1	1	9	4	12	47-2LV	ybt 1; ICEKp10	2	2	2	2	2	6	6*	2	2*	2	2	-	26-2LV	clb 2	2	2	2*	2	2	2	2	3
ACESH03171	GCA_034738255.1	20210823	Sputum(SP)	Respiratory Department(RES)	Hospital	Human	Patient	v3.1.0	Clade III	Klebsiella pneumoniae	strong	72	291254	648516	5574505	no	-	ST268	2	1	2	1	7	1	81	580	ybt 0; ICEKp10	6	15	25	4	11	371	319	72	14	4	2	-	13-1LV	clb 3	2	10	2	2	2	2	2	3
ACESH03177	GCA_034738235.1	20210824	Sputum(SP)	Neurology Department(NEU)	Hospital	Human	Patient	v3.1.0	Clade IV	Klebsiella pneumoniae	strong	67	396835	720670	5701551	no	-	ST23	2	1	1	1	9	4	12	47-1LV	ybt 1; ICEKp10	2	2	2	2	2	6	6*	2	2	2	2	-	29	clb 2	2	2	2	2	2	2	2	3
ACESH03178	GCA_034738215.1	20210824	Sputum(SP)	Neurology Department(NEU)	Hospital	Human	Patient	v3.1.0	Clade III	Klebsiella pneumoniae	strong	42	366309	827735	5223594	no	-	ST4815	4	1	1	80	10	1	155	0	-	-	-	-	-	-	-	-	-	-	-	-	-	0	-	-	-	-	-	-	-	-	-
ACESH03179	GCA_034738195.1	20210824	Sputum(SP)	General Surgery Department(GES)	Hospital	Human	Patient	v3.1.0	Clade III	Klebsiella pneumoniae	strong	77	195138	383863	5507784	no	-	ST65	2	1	2	1	10	4	13	235	ybt 17; ICEKp10	6	15	25	4	11	32	32	16	14	4	2	-	13	clb 3	2	10	2	2	2	2	2	3
ACESH03180	GCA_034738175.1	20210824	Sputum(SP)	Cardiovascular Department(CAR)	Hospital	Human	Patient	v3.1.0	Clade III	Klebsiella pneumoniae	strong	60	335993	498429	5250274	no	-	ST592	2	3	6	1	9	4	13	0	-	-	-	-	-	-	-	-	-	-	-	-	-	0	-	-	-	-	-	-	-	-	-
ACESH03219	GCA_034738155.1	20210827	Sputum(SP)	Intensive Care Unit(ICU)	Hospital	Human	Patient	v3.1.0	Clade III	Klebsiella pneumoniae	strong	72	199343	384622	5458365	no	-	ST65	2	1	2	1	10	4	13	235-1LV	ybt 17; ICEKp10	6	15	25	4	11	32	32	16	14	4*	2	-	13	clb 3	2	10	2	2	2	2	2	3
ACESH03232	GCA_034738135.1	20210828	Bronchoalveolar lavage fluid(BA)	Respiratory Department(RES)	Hospital	Human	Patient	v3.1.0	Clade III	Klebsiella pneumoniae	strong	63	291738	515704	5283813	no	-	ST1764	5	3	1	1	9	4	283	0	-	-	-	-	-	-	-	-	-	-	-	-	-	0	-	-	-	-	-	-	-	-	-
ACESH03233	GCA_034738115.1	20210828	Sputum(SP)	Cardiovascular Department(CAR)	Hospital	Human	Patient	v3.1.0	Clade IV	Klebsiella pneumoniae	strong	57	440905	1303805	5629629	no	-	ST23	2	1	1	1	9	4	12	46-1LV	ybt 1; ICEKp10	2	2	2	2*	2	36	6	2	2	2	2	-	29-4LV	clb 2	2	2*	2*	2	2	2*	2	3
ACESH03234	GCA_034738095.1	20210828	Urine(UR)	General Surgery Department(GES)	Hospital	Human	Patient	v3.1.0	Clade III	Klebsiella pneumoniae	strong	49	371265	720586	5386036	no	-	ST86	9	4	2	1	1	1	27	0	-	-	-	-	-	-	-	-	-	-	-	-	-	0	-	-	-	-	-	-	-	-	-
ACESH03239	GCA_034738075.1	20210828	Other discharge(SE)	Otolaryngology Department(OTO)	Hospital	Human	Patient	v3.1.0	Clade III	Klebsiella pneumoniae	strong	37	711715	1240138	5432232	no	-	ST4295	2	6	1	3	10	1	15	0	-	-	-	-	-	-	-	-	-	-	-	-	-	0	-	-	-	-	-	-	-	-	-
ACESH03248	GCA_034738055.1	20210828	Feces(ST)	Pediatric Department(PED)	Hospital	Human	Patient	v3.1.0	Clade III	Klebsiella pneumoniae	strong	76	350908	696969	5752145	no	-	ST35	2	1	2	1	10	1	19	173-1LV	ybt 9; ICEKp3	5	11	6	5	1	369	37	9	5	5	11	-	0	-	-	-	-	-	-	-	-	-
ACESH03249	GCA_034738015.1	20210828	Feces(ST)	Pediatric Department(PED)	Hospital	Human	Patient	v3.1.0	Clade V	Klebsiella pneumoniae	strong	62	349577	470943	5348188	no	-	ST37	2	9	2	1	13	1	16	0	-	-	-	-	-	-	-	-	-	-	-	-	-	0	-	-	-	-	-	-	-	-	-
ACESH03260	GCA_034738035.1	20210830	Feces(ST)	Pediatric Department(PED)	Hospital	Human	Patient	v3.1.0	Clade V	Klebsiella pneumoniae	strong	126	157102	383657	5380886	no	-	ST163	2	1	1	1	9	1	12	0	-	-	-	-	-	-	-	-	-	-	-	-	-	0	-	-	-	-	-	-	-	-	-
ACESH03265	GCA_034737995.1	20210830	Sputum(SP)	Intensive Care Unit(ICU)	Hospital	Human	Patient	v3.1.0	Clade II	Klebsiella quasipneumoniae subsp. similipneumoniae	strong	51	745750	1631730	5372968	no	-	ST5013	42	15	18	63	31	37	593	0	-	-	-	-	-	-	-	-	-	-	-	-	-	0	-	-	-	-	-	-	-	-	-
ACESH03272	GCA_034737955.1	20210831	Sputum(SP)	Respiratory Department(RES)	Hospital	Human	Patient	v3.1.0	Clade III	Klebsiella pneumoniae	strong	70	331003	1085591	5692453	no	-	ST5	2	2	1	1	3	3	3	324-2LV	ybt 2; ICEKp1	8*	7	9	6	5	13	36	6	7	7	6*	-	0	-	-	-	-	-	-	-	-	-
ACESH03280	GCA_034737975.1	20210901	Ear discharge(EM)	Outpatient Department(OUT)	Hospital	Human	Patient	v3.1.0	Clade III	Klebsiella pneumoniae	strong	100	198799	489414	5531342	no	-	ST2791	3	4	1	1	1	5	91	0	-	-	-	-	-	-	-	-	-	-	-	-	-	0	-	-	-	-	-	-	-	-	-
ACESH03288	GCA_034737915.1	20210901	Sputum(SP)	Neurology Department(NEU)	Hospital	Human	Patient	v3.1.0	Clade III	Klebsiella pneumoniae	strong	66	253688	428569	5572866	no	-	ST65	2	1	2	1	10	4	13	235	ybt 17; ICEKp10	6	15	25	4	11	32	32	16	14	4	2	-	13	clb 3	2	10	2	2	2	2	2	3
ACESH03296	GCA_034737935.1	20210902	Sputum(SP)	General Surgery Department(GES)	Hospital	Human	Patient	v3.1.0	Clade III	Klebsiella pneumoniae	strong	59	294611	718495	5419024	no	-	ST268	2	1	2	1	7	1	81	0	-	17	18	23	16	1	101	287*-43%	9	5	5	11	-	13-3LV	clb 3	2	10	2	2	2	5	2	3
ACESH03304	GCA_034737895.1	20210902	Blood(BL)	General Surgery Department(GES)	Hospital	Human	Patient	v3.1.0	Clade III	Klebsiella pneumoniae	strong	59	345310	858621	5342186	no	-	ST420	2	1	65	2	5	1	36	0	-	-	-	-	-	-	-	-	-	-	-	-	-	0	-	-	-	-	-	-	-	-	-
ACESH03307	GCA_034737855.1	20210902	Feces(ST)	Pediatric Department(PED)	Hospital	Human	Patient	v3.1.0	Clade II	Klebsiella quasipneumoniae subsp. quasipneumoniae	strong	49	478825	1575216	5326109	no	-	ST2942-1LV	17	113	39	112*	228	18	52	0	-	-	-	-	-	-	-	-	-	-	-	-	-	0	-	-	-	-	-	-	-	-	-
ACESH03311	GCA_034737875.1	20210903	Sputum(SP)	Respiratory Department(RES)	Hospital	Human	Patient	v3.1.0	Clade III	Klebsiella pneumoniae	strong	54	349245	1194846	5510711	no	-	ST25	2	1	1	1	10	4	13	529-1LV	ybt 2; ICEKp1	8	7	9	6	5	446	1	6	7	7	6*	-	0	-	-	-	-	-	-	-	-	-
ACESH03312	GCA_034737835.1	20210903	Throat swab(TH)	Otolaryngology Department(OTO)	Hospital	Human	Patient	v3.1.0	Clade IV	Klebsiella pneumoniae	strong	64	289645	1264518	5530374	no	-	ST23	2	1	1	1	9	4	12	47-1LV	ybt 1; ICEKp10	2*	2	2	2	2	6	6	2	2	2	2	-	29-1LV	clb 2	2	2	2	2	2	2	2	3
ACESH03326	GCA_034737815.1	20210904	Sputum(SP)	Rehabilitation Department(REH)	Hospital	Human	Patient	v3.1.0	Clade III	Klebsiella pneumoniae	strong	130	235432	362475	5736641	no	-	ST15	1	1	1	1	1	1	1	0	-	-	-	-	-	-	-	-	-	-	-	-	-	0	-	-	-	-	-	-	-	-	-
ACESH03327	GCA_034737795.1	20210904	Bronchoalveolar lavage fluid(BA)	General Surgery Department(GES)	Hospital	Human	Patient	v3.1.0	Clade III	Klebsiella pneumoniae	strong	59	318856	718493	5430843	no	-	ST268	2	1	2	1	7	1	81	0	-	17	18	23	16	1	101	287	9	5	5	11	-	13-3LV	clb 3	2	10	2	2	2	5	2	3
ACESH03338	GCA_034737775.1	20210904	Bronchoalveolar lavage fluid(BA)	Respiratory Department(RES)	Hospital	Human	Patient	v3.1.0	Clade III	Klebsiella pneumoniae	strong	66	331004	1037612	5646557	no	-	ST5	2	2	1	1	3	3	3	324-2LV	ybt 2; ICEKp1	8*	7	9	6	5	13	36	6	7	7	6*	-	0	-	-	-	-	-	-	-	-	-
ACESH03343	GCA_034737755.1	20210905	Sputum(SP)	Respiratory Department(RES)	Hospital	Human	Patient	v3.1.0	Clade III	Klebsiella pneumoniae	strong	71	345982	795295	5644740	no	-	ST5	2	2	1	1	3	3	3	324-2LV	ybt 2; ICEKp1	8*	7	9	6	5	13	36	6	7	7	6*	-	0	-	-	-	-	-	-	-	-	-
ACESH03344	GCA_034737695.1	20210905	Sputum(SP)	Intensive Care Unit(ICU)	Hospital	Human	Patient	v3.1.0	Clade III	Klebsiella pneumoniae	strong	134	235703	362533	5745589	no	-	ST15	1	1	1	1	1	1	1	0	-	-	-	-	-	-	-	-	-	-	-	-	-	0	-	-	-	-	-	-	-	-	-
ACESH03350	GCA_034737735.1	20210906	Sputum(SP)	Intensive Care Unit(ICU)	Hospital	Human	Patient	v3.1.0	Clade III	Klebsiella pneumoniae	strong	70	322742	880779	5362328	no	-	ST592	2	3	6	1	9	4	13	0	-	-	-	-	-	-	-	-	-	-	-	-	-	0	-	-	-	-	-	-	-	-	-
ACESH03357	GCA_034737715.1	20210907	Feces(ST)	Pediatric Department(PED)	Hospital	Human	Patient	v3.1.0	Clade III	Klebsiella pneumoniae	strong	509	85889	234422	6582431	no	total_size	ST5297	2	1	2	1	523	1	733	0	-	-	-	-	-	-	-	-	-	-	-	-	-	0	-	-	-	-	-	-	-	-	-
ACESH03362	GCA_034737655.1	20210907	Sputum(SP)	Intensive Care Unit(ICU)	Hospital	Human	Patient	v3.1.0	Clade III	Klebsiella pneumoniae	strong	50	315520	422732	5204314	no	-	ST1049	2	3	4	97	12	1	39	322	ybt 2; ICEKp1	8	7	24	17	5	39	17	6	7	7	6	-	0	-	-	-	-	-	-	-	-	-
ACESH03363	GCA_034737675.1	20210907	Bronchoalveolar lavage fluid(BA)	Intensive Care Unit(ICU)	Hospital	Human	Patient	v3.1.0	Clade III	Klebsiella pneumoniae	strong	66	373075	873117	5352968	no	-	ST592	2	3	6	1	9	4	13	0	-	-	-	-	-	-	-	-	-	-	-	-	-	0	-	-	-	-	-	-	-	-	-
ACESH03375	GCA_034737615.1	20210907	Throat swab(TH)	General Surgery Department(GES)	Hospital	Human	Patient	v3.1.0	Clade III	Klebsiella pneumoniae	strong	70	225126	507663	5562301	no	-	ST65	2	1	2	1	10	4	13	0	-	-	-	-	-	-	-	-	-	-	-	-	-	13-1LV	clb 3	2	10	2	2	2	2	2	3
ACESH03376	GCA_034737635.1	20210908	Sputum(SP)	Intensive Care Unit(ICU)	Hospital	Human	Patient	v3.1.0	Clade III	Klebsiella pneumoniae	strong	68	369629	1114136	5581495	no	-	ST7113	7	1	5	46	1	1	967	0	-	-	-	-	-	-	-	-	-	-	-	-	-	0	-	-	-	-	-	-	-	-	-
ACESH03377	GCA_034737595.1	20210908	Sputum(SP)	Respiratory Department(RES)	Hospital	Human	Patient	v3.1.0	Clade IV	Klebsiella pneumoniae	strong	56	397142	1410780	5622313	no	-	ST23	2	1	1	1	9	4	12	46-1LV	ybt 1; ICEKp10	2	2	2	2	2	36	6*	2	2	2	2	-	29	clb 2	2	2	2	2	2	2	2	3
ACESH03378	GCA_034737535.1	20210908	Sputum(SP)	Neurology Department(NEU)	Hospital	Human	Patient	v3.1.0	Clade III	Klebsiella pneumoniae	strong	54	355779	740263	5429584	no	-	ST290	2	1	1	37	10	1	86	0	-	-	-	-	-	-	-	-	-	-	-	-	-	0	-	-	-	-	-	-	-	-	-
ACESH03389	GCA_034737555.1	20210908	Feces(ST)	Pediatric Department(PED)	Hospital	Human	Patient	v3.1.0	Clade V	Klebsiella pneumoniae	strong	63	370102	1337107	5454644	no	-	ST3025	2	1	167	1	1	1	410	0	-	-	-	-	-	-	-	-	-	-	-	-	-	0	-	-	-	-	-	-	-	-	-
ACESH03393	GCA_034737575.1	20210909	Sputum(SP)	Respiratory Department(RES)	Hospital	Human	Patient	v3.1.0	Clade V	Klebsiella pneumoniae	strong	54	361618	755904	5388855	no	-	ST412	2	1	2	1	9	1	112	0	-	-	-	-	-	-	-	-	-	-	-	-	-	0	-	-	-	-	-	-	-	-	-
ACESH03398	GCA_034737515.1	20210909	Sputum(SP)	Intensive Care Unit(ICU)	Hospital	Human	Patient	v3.1.0	Clade III	Klebsiella pneumoniae	strong	47	358263	1387098	5435309	no	-	ST660	2	1	2	1	4	1	25	9-2LV	ybt 5; ICEKp6	10	8*	10	7	18	98	115	15	8	5	19	-	0	-	-	-	-	-	-	-	-	-
ACESH03400	GCA_034737435.1	20210909	Sputum(SP)	Intensive Care Unit(ICU)	Hospital	Human	Patient	v3.1.0	Clade IV	Klebsiella pneumoniae	strong	84	289460	667192	5624940	no	-	ST23	2	1	1	1	9	4	12	47	ybt 1; ICEKp10	2	2	2	2	2	6	6	2	2	2	2	-	29	clb 2	2	2	2	2	2	2	2	3
ACESH03400-2	GCA_034737495.1	20210909	Sputum(SP)	Intensive Care Unit(ICU)	Hospital	Human	Patient	v3.1.0	Clade V	Klebsiella pneumoniae	strong	56	358551	586586	5377501	no	-	ST3311	2	1	1	1	7	1	23	0	-	-	-	-	-	-	-	-	-	-	-	-	-	0	-	-	-	-	-	-	-	-	-
ACESH03403	GCA_034737455.1	20210909	Feces(ST)	Pediatric Department(PED)	Hospital	Human	Patient	v3.1.0	Clade III	Klebsiella pneumoniae	strong	58	232775	524671	5505939	no	-	ST65	2	1	2	1	10	4	13	235-1LV	ybt 17; ICEKp10 (truncated)	6	15	25	4	11	32*-84%	32	16	14	4	2	-	13	clb 3	2	10	2	2	2	2	2	3
ACESH03403-2	GCA_034737475.1	20210909	Feces(ST)	Pediatric Department(PED)	Hospital	Human	Patient	v3.1.0	Clade III	Klebsiella pneumoniae	strong	78	270624	587527	5414152	no	-	ST3393	2	1	99	1	1	1	129	0	-	-	-	-	-	-	-	-	-	-	-	-	-	0	-	-	-	-	-	-	-	-	-
ACESH03404	GCA_034737415.1	20210909	Feces(ST)	Pediatric Department(PED)	Hospital	Human	Patient	v3.1.0	Clade III	Klebsiella pneumoniae	strong	78	405428	708873	5783949	no	-	ST25	2	1	1	1	10	4	13	323-1LV	ybt 2; ICEKp1	8	7	9	6	5	13*	1	6	7	7	6	-	0	-	-	-	-	-	-	-	-	-
ACESH03407	GCA_034737395.1	20210910	Sputum(SP)	Oncology Department(ONC)	Hospital	Human	Patient	v3.1.0	Clade III	Klebsiella pneumoniae	strong	61	351806	676417	5529679	no	-	ST1536	2	1	2	37	45	4	9	209-1LV	ybt 9; ICEKp3	5	19	6	5	1	51	242	9	5	5	21	-	0	-	-	-	-	-	-	-	-	-
ACESH03408	GCA_034737355.1	20210910	Bronchoalveolar lavage fluid(BA)	Intensive Care Unit(ICU)	Hospital	Human	Patient	v3.1.0	Clade III	Klebsiella pneumoniae	strong	91	309388	735564	5387240	no	-	ST3393	2	1	99	1	1	1	129	0	-	-	-	-	-	-	-	-	-	-	-	-	-	0	-	-	-	-	-	-	-	-	-
ACESH03410	GCA_034737375.1	20210910	Sputum(SP)	Neurology Department(NEU)	Hospital	Human	Patient	v3.1.0	Clade III	Klebsiella pneumoniae	strong	103	256508	525537	5661891	no	-	ST268	2	1	2	1	7	1	81	580-1LV	ybt 0; ICEKp10	6	15*	25	4	11	371	319	72	14	4	2	-	13-3LV	clb 3	2	10*	2	2	2	2	2	3*
ACESH03432	GCA_034737335.1	20210912	Ear discharge(EM)	Outpatient Department(OUT)	Hospital	Human	Patient	v3.1.0	Clade V	Klebsiella pneumoniae	strong	167	209217	789015	5562176	no	-	ST152	2	3	2	1	1	4	56	0	-	-	-	-	-	-	-	-	-	-	-	-	-	0	-	-	-	-	-	-	-	-	-
ACESH03434	GCA_034737275.1	20210912	Sputum(SP)	Respiratory Department(RES)	Hospital	Human	Patient	v3.1.0	Clade III	Klebsiella pneumoniae	strong	51	360693	624056	5502194	no	-	ST86	9	4	2	1	1	1	27	202-1LV	ybt 9; ICEKp3 (truncated)	5*-75%	19	26	5	1	79	53	9	5	5	21	-	0	-	-	-	-	-	-	-	-	-
ACESH03443	GCA_034737315.1	20210913	Sputum(SP)	Neurology Department(NEU)	Hospital	Human	Patient	v3.1.0	Clade IV	Klebsiella pneumoniae	strong	76	249986	604481	5771469	no	-	ST23	2	1	1	1	9	4	12	43-1LV	ybt 1; ICEKp10	2	17	2	2	2	36*	6	2	2	2	2	-	29	clb 2	2	2	2	2	2	2	2	3
ACESH03445	GCA_034737255.1	20210913	Sputum(SP)	General Surgery Department(GES)	Hospital	Human	Patient	v3.1.0	Clade V	Klebsiella pneumoniae	strong	182	108907	264724	5615792	no	-	ST12	6	3	1	1	12	1	4	0	-	-	-	-	-	-	-	-	-	-	-	-	-	0	-	-	-	-	-	-	-	-	-
ACESH03448	GCA_034737295.1	20210913	Urine(UR)	Gastroenterology Department(DIS)	Hospital	Human	Patient	v3.1.0	Clade III	Klebsiella pneumoniae	strong	83	301549	634062	5226938	no	-	ST29	2	3	2	2	6	4	4	0	-	-	-	-	-	-	-	-	-	-	-	-	-	0	-	-	-	-	-	-	-	-	-
ACESH03458	GCA_034737235.1	20210913	Sputum(SP)	Respiratory Department(RES)	Hospital	Human	Patient	v3.1.0	Clade III	Klebsiella pneumoniae	strong	62	346033	989646	5631113	no	-	ST7114	2	2	1	1	3	384	3	324	ybt 2; ICEKp1	8	7	9	6	5	13	36	6	7	7	6	-	0	-	-	-	-	-	-	-	-	-
ACESH03459	GCA_034737215.1	20210913	Sputum(SP)	Intensive Care Unit(ICU)	Hospital	Human	Patient	v3.1.0	Clade IV	Klebsiella pneumoniae	strong	60	314613	1374432	5630869	no	-	ST23	2	1	1	1	9	4	12	43	ybt 1; ICEKp10	2	17	2	2	2	36	6	2	2	2	2	-	29	clb 2	2	2	2	2	2	2	2	3
ACESH03465	GCA_034737155.1	20210914	Bronchoalveolar lavage fluid(BA)	Intensive Care Unit(ICU)	Hospital	Human	Patient	v3.1.0	Clade III	Klebsiella pneumoniae	strong	46	358263	1387034	5434698	no	-	ST660	2	1	2	1	4	1	25	9-2LV	ybt 5; ICEKp6	10	8*	10	7	18	98	115	15	8	5	19	-	0	-	-	-	-	-	-	-	-	-
ACESH03466	GCA_034737195.1	20210914	Sputum(SP)	Respiratory Department(RES)	Hospital	Human	Patient	v3.1.0	Clade III	Klebsiella pneumoniae	strong	47	362219	1312516	5466443	no	-	ST36	2	1	2	1	7	1	7	0	-	5	11*	34	33	1	75*	73*	9	20*	31	284	-	0	-	-	-	-	-	-	-	-	-
ACESH03467	GCA_034737175.1	20210914	Sputum(SP)	Infectious Disease Department(IND)	Hospital	Human	Patient	v3.1.0	Clade III	Klebsiella pneumoniae	strong	59	372469	1130611	5540338	no	-	ST111	2	1	5	1	17	4	42	65	ybt 4; plasmid	23	27	30	18	13	65	61	9	18	26	35	-	0	-	-	-	-	-	-	-	-	-
ACESH03468	GCA_034737135.1	20210914	Sputum(SP)	Infectious Disease Department(IND)	Hospital	Human	Patient	v3.1.0	Clade V	Klebsiella pneumoniae	strong	49	388350	1396645	5233834	no	-	ST1557	2	5	1	8	1	4	56	0	-	-	-	-	-	-	-	-	-	-	-	-	-	0	-	-	-	-	-	-	-	-	-
ACESH03470	GCA_034737115.1	20210914	Sputum(SP)	Oncology Department(ONC)	Hospital	Human	Patient	v3.1.0	Clade III	Klebsiella pneumoniae	strong	40	418786	1224814	5538673	no	-	ST1333	2	1	1	26	12	5	54	323	ybt 2; ICEKp1	8	7	9	6	5	13	1	6	7	7	6	-	0	-	-	-	-	-	-	-	-	-
ACESH03492	GCA_034737095.1	20210914	Feces(ST)	Gastroenterology Department(DIS)	Hospital	Human	Patient	v3.1.0	Clade III	Klebsiella pneumoniae	strong	75	356268	821296	5319016	no	-	ST1213	2	1	1	1	7	4	87	0	-	-	-	-	-	-	-	-	-	-	-	-	-	0	-	-	-	-	-	-	-	-	-
ACESH03524	GCA_034737075.1	20210917	Sputum(SP)	Neurology Department(NEU)	Hospital	Human	Patient	v3.1.0	Clade III	Klebsiella pneumoniae	strong	66	244398	541207	5462500	no	-	ST218	2	3	1	1	9	4	12	0	-	-	-	-	-	-	-	-	-	-	-	-	-	0	-	-	-	-	-	-	-	-	-
ACESH03531	GCA_034737055.1	20210918	Ear discharge(EM)	Otolaryngology Department(OTO)	Hospital	Human	Patient	v3.1.0	Clade V	Klebsiella pneumoniae	strong	76	388411	827689	5302115	no	-	ST967	2	1	19	4	9	4	34	0	-	-	-	-	-	-	-	-	-	-	-	-	-	0	-	-	-	-	-	-	-	-	-
ACESH03532	GCA_034736995.1	20210918	Sputum(SP)	Respiratory Department(RES)	Hospital	Human	Patient	v3.1.0	Clade IV	Klebsiella pneumoniae	strong	49	441210	2100396	5609193	no	-	ST23	2	1	1	1	9	4	12	46-2LV	ybt 1; ICEKp10	111	2	2	2	2	36	6	2	2*	2	2	-	29	clb 2	2	2	2	2	2	2	2	3
ACESH03534	GCA_034737015.1	20210918	Sputum(SP)	General Medicine Department(GEM)	Hospital	Human	Patient	v3.1.0	Clade IV	Klebsiella pneumoniae	strong	64	289638	865740	5690406	no	-	ST23	2	1	1	1	9	4	12	47-3LV	ybt 1; ICEKp10	2	2	2	2	2	6	6*	2	2	2*	2*	-	29	clb 2	2	2	2	2	2	2	2	3
ACESH03535	GCA_034737035.1	20210918	Sputum(SP)	Oncology Department(ONC)	Hospital	Human	Patient	v3.1.0	Clade V	Klebsiella pneumoniae	strong	63	383585	804778	5456055	no	-	ST656	4	4	1	1	7	4	4	382-1LV	ybt 14; ICEKp5	4	4	5	4	1	69*	191	2	4	4	20	-	0	-	-	-	-	-	-	-	-	-
ACESH03547	GCA_034736955.1	20210919	Sputum(SP)	Intensive Care Unit(ICU)	Hospital	Human	Patient	v3.1.0	Clade III	Klebsiella pneumoniae	strong	83	233246	1194673	5471881	no	-	ST881	2	68	1	1	10	4	13	0	-	-	-	-	-	-	-	-	-	-	-	-	-	0	-	-	-	-	-	-	-	-	-
ACESH03558	GCA_034736975.1	20210920	Blood(BL)	Intensive Care Unit(ICU)	Hospital	Human	Patient	v3.1.0	Clade V	Klebsiella pneumoniae	strong	85	381815	613538	5316298	no	-	ST967	2	1	19	4	9	4	34	0	-	-	-	-	-	-	-	-	-	-	-	-	-	0	-	-	-	-	-	-	-	-	-
ACESH03559	GCA_034736915.1	20210920	Bronchoalveolar lavage fluid(BA)	Intensive Care Unit(ICU)	Hospital	Human	Patient	v3.1.0	Clade V	Klebsiella pneumoniae	strong	74	722880	1347012	5550545	no	-	ST2407	2	1	99	1	9	5	5	238-3LV	ybt 15; ICEKp11	6	15	29	4	1	394	486*	2	1	25	26	-	0	-	-	-	-	-	-	-	-	-
ACESH03560	GCA_034736895.1	20210920	Sputum(SP)	Intensive Care Unit(ICU)	Hospital	Human	Patient	v3.1.0	Clade V	Klebsiella pneumoniae	strong	63	441071	1136537	5551066	no	-	ST1662	4	1	1	1	3	44	4	0	-	-	-	-	-	-	-	-	-	-	-	-	-	0	-	-	-	-	-	-	-	-	-
ACESH03564	GCA_034736875.1	20210920	Urine(UR)	Infectious Disease Department(IND)	Hospital	Human	Patient	v3.1.0	Clade V	Klebsiella pneumoniae	strong	128	371377	1022250	5527465	no	-	ST353	3	9	47	1	13	1	16	377	ybt 10; ICEKp4	3	12	4	3	14	50	216	3	15	8	2	-	0	-	-	-	-	-	-	-	-	-
ACESH03575	GCA_034736855.1	20210920	Feces(ST)	Outpatient Department(OUT)	Hospital	Human	Patient	v3.1.0	Clade V	Klebsiella pneumoniae	strong	79	381815	613538	5314997	no	-	ST967	2	1	19	4	9	4	34	0	-	-	-	-	-	-	-	-	-	-	-	-	-	0	-	-	-	-	-	-	-	-	-
ACESH03590	GCA_034736835.1	20210921	Vaginal discharge(VA)	Obstetrics and Gynecology Department(OBG)	Hospital	Human	Patient	v3.1.0	Clade III	Klebsiella pneumoniae	strong	50	321623	923129	5400809	no	-	ST420	2	1	65	2	5	1	36	0	-	-	-	-	-	-	-	-	-	-	-	-	-	0	-	-	-	-	-	-	-	-	-
ACESH03592	GCA_034736815.1	20210921	Urine(UR)	General Surgery Department(GES)	Hospital	Human	Patient	v3.1.0	Clade V	Klebsiella pneumoniae	strong	83	388411	1144675	5356968	no	-	ST967	2	1	19	4	9	4	34	0	-	-	-	-	-	-	-	-	-	-	-	-	-	0	-	-	-	-	-	-	-	-	-
ACESH03593	GCA_034736795.1	20210921	Urine(UR)	Intensive Care Unit(ICU)	Hospital	Human	Patient	v3.1.0	Clade III	Klebsiella pneumoniae	strong	44	314324	600418	5458479	no	-	ST215	2	1	38	37	10	4	18	0	-	-	-	-	-	-	-	-	-	-	-	-	-	0	-	-	-	-	-	-	-	-	-
ACESH03595	GCA_034736735.1	20210922	Urine(UR)	Otolaryngology Department(OTO)	Hospital	Human	Patient	v3.1.0	Clade V	Klebsiella pneumoniae	strong	76	349583	991913	5407577	no	-	ST37	2	9	2	1	13	1	16	0	-	-	-	-	-	-	-	-	-	-	-	-	-	0	-	-	-	-	-	-	-	-	-
ACESH03605	GCA_034736755.1	20210922	Feces(ST)	Pediatric Department(PED)	Hospital	Human	Patient	v3.1.0	Clade V	Klebsiella pneumoniae	strong	145	120796	286680	5371639	no	-	ST7112	2	1	1	1	664	5	181	0	-	-	-	-	-	-	-	-	-	-	-	-	-	0	-	-	-	-	-	-	-	-	-
ACESH03606	GCA_034736715.1	20210923	Feces(ST)	Oncology Department(ONC)	Hospital	Human	Patient	v3.1.0	Clade V	Klebsiella pneumoniae	strong	138	334310	937280	5507165	no	-	ST20	2	3	1	1	4	4	4	0	-	-	-	-	-	-	-	-	-	-	-	-	-	0	-	-	-	-	-	-	-	-	-
ACESH03608	GCA_034736775.1	20210923	Feces(ST)	Pediatric Department(PED)	Hospital	Human	Patient	v3.1.0	Clade III	Klebsiella pneumoniae	strong	149	163331	295052	5505036	no	-	ST495	4	1	1	1	9	1	35	0	-	-	-	-	-	-	-	-	-	-	-	-	-	0	-	-	-	-	-	-	-	-	-
ACESH03610	GCA_034736695.1	20210923	Sputum(SP)	Respiratory Department(RES)	Hospital	Human	Patient	v3.1.0	Clade III	Klebsiella pneumoniae	strong	55	374517	851486	5669511	no	-	ST828	2	1	1	26	1	1	54	323-2LV	ybt 2; ICEKp1	8	7	9	6	5	88	1	6	7	7	6*	-	0	-	-	-	-	-	-	-	-	-
ACESH03611	GCA_034736635.1	20210923	Sputum(SP)	Intensive Care Unit(ICU)	Hospital	Human	Patient	v3.1.0	Clade IV	Klebsiella pneumoniae	strong	57	441205	1415199	5611680	no	-	ST23	2	1	1	1	9	4	12	46-1LV	ybt 1; ICEKp10	2	2	2	2	2	36	438	2	2	2	2	-	29	clb 2	2	2	2	2	2	2	2	3
ACESH03612	GCA_034736615.1	20210923	Sputum(SP)	Rehabilitation Department(REH)	Hospital	Human	Patient	v3.1.0	Clade V	Klebsiella pneumoniae	strong	59	384843	900654	5558479	no	-	ST211	2	1	2	42	26	4	18	463	ybt 4; plasmid	75	34	37	44	47	104	227	25	23	45	118	-	0	-	-	-	-	-	-	-	-	-
ACESH03623	GCA_034736655.1	20210924	Throat swab(SB)	Pediatric Department(PED)	Hospital	Human	Patient	v3.1.0	Clade IV	Klebsiella pneumoniae	strong	58	307103	1072890	5654699	no	-	ST23	2	1	1	1	9	4	12	43	ybt 1; ICEKp10	2	17	2	2	2	36	6	2	2	2	2	-	29	clb 2	2	2	2	2	2	2	2	3
ACESH03624	GCA_034736675.1	20210924	Sputum(SP)	Pediatric Department(PED)	Hospital	Human	Patient	v3.1.0	Clade IV	Klebsiella pneumoniae	strong	53	441205	1415044	5610934	no	-	ST23	2	1	1	1	9	4	12	46-1LV	ybt 1; ICEKp10	2	2	2	2	2	36	438	2	2	2	2	-	29	clb 2	2	2	2	2	2	2	2	3
ACESH03627	GCA_034736575.1	20210924	Sputum(SP)	Infectious Disease Department(IND)	Hospital	Human	Patient	v3.1.0	Clade IV	Klebsiella pneumoniae	strong	62	314636	1299572	5621929	no	-	ST23	2	1	1	1	9	4	12	54	ybt 1; ICEKp10	2	2	2	2	2	6	40	2	2	2	2	-	29	clb 2	2	2	2	2	2	2	2	3
ACESH03636	GCA_034736555.1	20210925	Sputum(SP)	Pediatric Department(PED)	Hospital	Human	Patient	v3.1.0	Clade V	Klebsiella pneumoniae	strong	74	722880	1346599	5516246	no	-	ST2407	2	1	99	1	9	5	5	238-3LV	ybt 15; ICEKp11	6	15	29	4	1	394	486*	2	1	25	26	-	0	-	-	-	-	-	-	-	-	-
ACESH03637	GCA_034736595.1	20210925	Sputum(SP)	Respiratory Department(RES)	Hospital	Human	Patient	v3.1.0	Clade V	Klebsiella pneumoniae	strong	69	263499	435076	5502734	no	-	ST412	2	1	2	1	9	1	112	0	-	-	-	-	-	-	-	-	-	-	-	-	-	0	-	-	-	-	-	-	-	-	-
ACESH03638	GCA_034736515.1	20210925	Sputum(SP)	Cardiovascular Department(CAR)	Hospital	Human	Patient	v3.1.0	Clade III	Klebsiella pneumoniae	strong	47	421246	1432864	5251160	no	-	ST5207	2	1	1	26	3	4	9	0	-	-	-	-	-	-	-	-	-	-	-	-	-	0	-	-	-	-	-	-	-	-	-
ACESH03639	GCA_034736535.1	20210925	Bronchoalveolar lavage fluid(BA)	Respiratory Department(RES)	Hospital	Human	Patient	v3.1.0	Clade III	Klebsiella pneumoniae	strong	100	220062	478829	5367371	no	-	ST592	2	3	6	1	9	4	13	0	-	-	-	-	-	-	-	-	-	-	-	-	-	0	-	-	-	-	-	-	-	-	-
ACESH03650	GCA_034736475.1	20210926	Sputum(SP)	Neurology Department(NEU)	Hospital	Human	Patient	v3.1.0	Clade III	Klebsiella pneumoniae	strong	39	374580	997806	5464624	no	-	ST828	2	1	1	26	1	1	54	274	ybt 15; ICEKp11?	6	15	5	4	1	45	41	2	1	4	26	-	0	-	-	-	-	-	-	-	-	-
ACESH03667	GCA_034736455.1	20210927	Sputum(SP)	Intensive Care Unit(ICU)	Hospital	Human	Patient	v3.1.0	Clade III	Klebsiella pneumoniae	strong	45	981482	1974045	5406579	no	-	ST692	2	1	2	1	1	4	42	323-3LV	ybt 2; ICEKp1	9	7	9	6	5	13*	1	6	7	7*	6	-	0	-	-	-	-	-	-	-	-	-
ACESH03668	GCA_034736495.1	20210927	Sputum(SP)	General Surgery Department(GES)	Hospital	Human	Patient	v3.1.0	Clade V	Klebsiella pneumoniae	strong	39	1031793	2038835	5314335	no	-	ST105	2	3	2	1	1	4	18	482-1LV	ybt 0; ICEKp16	72	8	10	100	18	200*	225	7	8	5	117	-	0	-	-	-	-	-	-	-	-	-
ACESH03669	GCA_034736435.1	20210927	Sputum(SP)	General Surgery Department(GES)	Hospital	Human	Patient	v3.1.0	Clade IV	Klebsiella pneumoniae	strong	56	442695	1352044	5646801	no	-	ST23	2	1	1	1	9	4	12	46-1LV	ybt 1; ICEKp10	2	2	2	2	2	36	6	2	2	2	2*	-	29	clb 2	2	2	2	2	2	2	2	3
ACESH03670	GCA_034736415.1	20210927	Sputum(SP)	Respiratory Department(RES)	Hospital	Human	Patient	v3.1.0	Clade III	Klebsiella pneumoniae	strong	56	387814	898777	5405153	no	-	ST29	2	3	2	2	6	4	4	65-1LV	ybt 4; plasmid (truncated)	23	27	30	18	13	65	61	9	18*-79%	26	35	-	0	-	-	-	-	-	-	-	-	-
ACESH03678	GCA_034736395.1	20210927	Sputum(SP)	Intensive Care Unit(ICU)	Hospital	Human	Patient	v3.1.0	Clade III	Klebsiella pneumoniae	strong	56	323999	483224	5484080	no	-	ST893	25	1	101	1	10	1	100	566-1LV	ybt 19; ICEKp16	5	63	182	174	72	450*	555	9	8	162	276	-	0	-	-	-	-	-	-	-	-	-
ACESH03682	GCA_034736355.1	20210927	Feces(ST)	Gastroenterology Department(DIS)	Hospital	Human	Patient	v3.1.0	Clade III	Klebsiella pneumoniae	strong	445	138200	369547	6041887	no	-	ST3273	4	1	1	97	27	7	4	0	-	-	-	-	-	-	-	-	-	-	-	-	-	0	-	-	-	-	-	-	-	-	-
ACESH03689	GCA_034736335.1	20210928	Sputum(SP)	Neurology Department(NEU)	Hospital	Human	Patient	v3.1.0	Clade V	Klebsiella pneumoniae	strong	64	375172	1283468	5400454	no	-	ST2459	2	1	5	1	9	4	13	0	-	-	-	-	-	-	-	-	-	-	-	-	-	0	-	-	-	-	-	-	-	-	-
ACESH03692	GCA_034736375.1	20210928	Pus(PS)	Urology Department(URS)	Hospital	Human	Patient	v3.1.0	Clade III	Klebsiella pneumoniae	strong	60	468521	1069421	5461674	no	-	ST380	2	1	1	1	1	4	19	547-2LV	ybt 9; ICEKp3	5	11	6	5	63	16*	210	9	5	5	97	-	0	-	-	-	-	-	-	-	-	-
ACESH03701	GCA_034736295.1	20210929	Sputum(SP)	Oncology Department(ONC)	Hospital	Human	Patient	v3.1.0	Clade V	Klebsiella pneumoniae	strong	127	154305	397439	5261940	no	-	ST2053	2	3	1	4	1	4	13	0	-	-	-	-	-	-	-	-	-	-	-	-	-	0	-	-	-	-	-	-	-	-	-
ACESH03702	GCA_034736255.1	20210929	Sputum(SP)	Respiratory Department(RES)	Hospital	Human	Patient	v3.1.0	Clade V	Klebsiella pneumoniae	strong	112	173220	397615	5259991	no	-	ST2053	2	3	1	4	1	4	13	0	-	-	-	-	-	-	-	-	-	-	-	-	-	0	-	-	-	-	-	-	-	-	-
ACESH03703	GCA_034736315.1	20210929	Sputum(SP)	Intensive Care Unit(ICU)	Hospital	Human	Patient	v3.1.0	Clade V	Klebsiella pneumoniae	strong	113	196559	397615	5259630	no	-	ST2053	2	3	1	4	1	4	13	0	-	-	-	-	-	-	-	-	-	-	-	-	-	0	-	-	-	-	-	-	-	-	-
ACESH03716	GCA_034736275.1	20210929	Urine(UR)	General Surgery Department(GES)	Hospital	Human	Patient	v3.1.0	Clade V	Klebsiella pneumoniae	strong	69	319633	939307	5353907	no	-	ST6677	2	1	2	410	1	4	12	0	-	-	-	-	-	-	-	-	-	-	-	-	-	0	-	-	-	-	-	-	-	-	-
ACESH03723	GCA_034736235.1	20210930	Sputum(SP)	Neurology Department(NEU)	Hospital	Human	Patient	v3.1.0	Clade II	Klebsiella quasipneumoniae subsp. similipneumoniae	strong	48	376641	1292066	5264157	no	-	ST477	18	22	68	70	94	20	51	0	-	-	-	-	-	-	-	-	-	-	-	-	-	0	-	-	-	-	-	-	-	-	-
ACESH03733	GCA_034736215.1	20211001	Feces(ST)	Pediatric Department(PED)	Hospital	Human	Patient	v3.1.0	Clade V	Klebsiella pneumoniae	strong	84	259240	694715	5326354	no	-	ST1419	2	1	2	1	10	1	112	0	-	-	-	-	-	-	-	-	-	-	-	-	-	0	-	-	-	-	-	-	-	-	-
ACESH03739	GCA_034736155.1	20211001	Urine(UR)	General Medicine Department(GEM)	Hospital	Human	Patient	v3.1.0	Clade III	Klebsiella pneumoniae	strong	106	233676	474658	5405093	no	-	ST495	4	1	1	1	9	1	35	0	-	-	-	-	-	-	-	-	-	-	-	-	-	0	-	-	-	-	-	-	-	-	-
ACESH03746	GCA_034736195.1	20211002	Sputum(SP)	Neurology Department(NEU)	Hospital	Human	Patient	v3.1.0	Clade III	Klebsiella pneumoniae	strong	44	372138	517189	5288719	no	-	ST86	9	4	2	1	1	1	27	0	-	-	-	-	-	-	-	-	-	-	-	-	-	0	-	-	-	-	-	-	-	-	-
ACESH03747	GCA_034736175.1	20211002	Sputum(SP)	Pediatric Department(PED)	Hospital	Human	Patient	v3.1.0	Clade III	Klebsiella pneumoniae	strong	46	472061	804584	5414697	no	-	ST3574	2	1	2	35	10	24	4	65-1LV	ybt 4; plasmid	23	27	30	18	13	65	61*	9	18	26	35	-	0	-	-	-	-	-	-	-	-	-
ACESH03748	GCA_034736135.1	20211002	Sputum(SP)	Neurology Department(NEU)	Hospital	Human	Patient	v3.1.0	Clade V	Klebsiella pneumoniae	strong	91	306128	630433	5491469	no	-	ST1172	2	1	11	1	10	4	13	65	ybt 4; plasmid	23	27	30	18	13	65	61	9	18	26	35	-	0	-	-	-	-	-	-	-	-	-
ACESH03761	GCA_034736075.1	20211003	Bronchoalveolar lavage fluid(BA)	Intensive Care Unit(ICU)	Hospital	Human	Patient	v3.1.0	Clade III	Klebsiella pneumoniae	strong	79	224150	437923	5260487	no	-	ST218	2	3	1	1	9	4	12	0	-	-	-	-	-	-	-	-	-	-	-	-	-	0	-	-	-	-	-	-	-	-	-
ACESH03762	GCA_034736055.1	20211003	Sputum(SP)	Neurology Department(NEU)	Hospital	Human	Patient	v3.1.0	Clade IV	Klebsiella pneumoniae	strong	50	397226	1370160	5593603	no	-	ST23	2	1	1	1	9	4	12	46	ybt 1; ICEKp10	2	2	2	2	2	36	6	2	2	2	2	-	29-1LV	clb 2	2	2	2	2	2	2	2	3*
ACESH03773	GCA_034736095.1	20211004	Sputum(SP)	Intensive Care Unit(ICU)	Hospital	Human	Patient	v3.1.0	Clade III	Klebsiella pneumoniae	strong	50	369919	989639	5376708	no	-	ST5	2	2	1	1	3	3	3	324	ybt 2; ICEKp1	8	7	9	6	5	13	36	6	7	7	6	-	0	-	-	-	-	-	-	-	-	-
ACESH03774	GCA_034736115.1	20211004	Sputum(SP)	Respiratory Department(RES)	Hospital	Human	Patient	v3.1.0	Clade III	Klebsiella pneumoniae	strong	58	305070	642437	5157990	no	-	ST592	2	3	6	1	9	4	13	0	-	-	-	-	-	-	-	-	-	-	-	-	-	0	-	-	-	-	-	-	-	-	-
ACESH03788	GCA_034736035.1	20211004	Blood(BL)	Infectious Disease Department(IND)	Hospital	Human	Patient	v3.1.0	Clade IV	Klebsiella pneumoniae	strong	51	397233	1713164	5611106	no	-	ST23	2	1	1	1	9	4	12	46-1LV	ybt 1; ICEKp10	2	2	107	2	2	36	6	2	2	2	2	-	29-1LV	clb 2	2	2	2	2	2	2	2	15
ACESH03796	GCA_034736015.1	20211005	Sputum(SP)	Infectious Disease Department(IND)	Hospital	Human	Patient	v3.1.0	Clade III	Klebsiella pneumoniae	strong	61	290687	1055771	5478221	no	-	ST420	2	1	65	2	5	1	36	69-1LV	ybt 9; ICEKp3	28*	11	6	5	1	25	37	9	5	5	11	-	0	-	-	-	-	-	-	-	-	-
ACESH03799	GCA_034735995.1	20211005	Sputum(SP)	Pediatric Department(PED)	Hospital	Human	Patient	v3.1.0	Clade III	Klebsiella pneumoniae	strong	86	301189	993065	5514169	no	-	ST1145	2	1	4	34	1	1	2	400-3LV	ybt 18; ICEKp15	21	21	195	105*	67	230	606*	17	1	5	29	-	0	-	-	-	-	-	-	-	-	-
ACESH03816	GCA_034735975.1	20211006	Sputum(SP)	Neurology Department(NEU)	Hospital	Human	Patient	v3.1.0	Clade IV	Klebsiella pneumoniae	strong	66	481405	1416229	5827842	no	-	ST23	2	1	1	1	9	4	12	46	ybt 1; ICEKp10	2	2	2	2	2	36	6	2	2	2	2	-	29-1LV	clb 2	2	2	2	2	2	2	2*	3
ACESH03817	GCA_034735955.1	20211006	Sputum(SP)	Neurology Department(NEU)	Hospital	Human	Patient	v3.1.0	Clade III	Klebsiella pneumoniae	strong	67	316119	381912	5566438	no	-	ST268	2	1	2	1	7	1	81	580	ybt 0; ICEKp10	6	15	25	4	11	371	319	72	14	4	2	-	13-1LV	clb 3	2	10	2	2	2	2	2	3
ACESH03818	GCA_034735935.1	20211006	Sputum(SP)	Neurology Department(NEU)	Hospital	Human	Patient	v3.1.0	Clade III	Klebsiella pneumoniae	strong	42	362070	933678	5555744	no	-	ST36	2	1	2	1	7	1	7	0	-	17	18	23	16	1	101	287	9	5	5	11	-	13-3LV	clb 3	2	10	2	2	2	5	2	3
ACESH03829	GCA_034735895.1	20211006	Sputum(SP)	Respiratory Department(RES)	Hospital	Human	Patient	v3.1.0	Clade III	Klebsiella pneumoniae	strong	69	226562	507643	5652251	no	-	ST65	2	1	2	1	10	4	13	235	ybt 17; ICEKp10	6	15	25	4	11	32	32	16	14	4	2	-	13-1LV	clb 3	2	10	2	2	2	2	2*	3
ACESH03832	GCA_034735915.1	20211006	Ear discharge(EM)	Outpatient Department(OUT)	Hospital	Human	Patient	v3.1.0	Clade III	Klebsiella pneumoniae	strong	155	162716	295052	5506402	no	-	ST495	4	1	1	1	9	1	35	0	-	-	-	-	-	-	-	-	-	-	-	-	-	0	-	-	-	-	-	-	-	-	-
ACESH03835	GCA_034735875.1	20211006	Sputum(SP)	Infectious Disease Department(IND)	Hospital	Human	Patient	v3.1.0	Clade III	Klebsiella pneumoniae	strong	74	318926	632546	5617988	no	-	ST268	2	1	2	1	7	1	81	580	ybt 0; ICEKp10	6	15	25	4	11	371	319	72	14	4	2	-	13-2LV	clb 3	2	10*	2	2	2	2	2	3
ACESH03842	GCA_034735855.1	20211007	Sputum(SP)	Intensive Care Unit(ICU)	Hospital	Human	Patient	v3.1.0	Clade IV	Klebsiella pneumoniae	strong	59	289614	823955	5658494	no	-	ST23	2	1	1	1	9	4	12	46	ybt 1; ICEKp10	2	2	2	2	2	36	6	2	2	2	2	-	29-1LV	clb 2	2	2*	2	2	2	2	2	3
ACESH03849	GCA_034735835.1	20211008	Sputum(SP)	Neurology Department(NEU)	Hospital	Human	Patient	v3.1.0	Clade V	Klebsiella pneumoniae	strong	67	332943	1049399	5358867	no	-	ST39	2	1	2	4	9	1	14	0	-	-	-	-	-	-	-	-	-	-	-	-	-	0	-	-	-	-	-	-	-	-	-
ACESH03854	GCA_034735805.1	20211008	Urine(UR)	General Surgery Department(GES)	Hospital	Human	Patient	v3.1.0	Clade V	Klebsiella pneumoniae	strong	63	311362	1030660	5341661	no	-	ST17	2	1	1	1	4	4	4	0	-	-	-	-	-	-	-	-	-	-	-	-	-	0	-	-	-	-	-	-	-	-	-
ACESH03870	GCA_034735795.1	20211009	Feces(ST)	Pediatric Department(PED)	Hospital	Human	Patient	v3.1.0	Clade V	Klebsiella pneumoniae	strong	106	482786	916366	5456708	no	-	ST661	4	3	1	36	9	10	14	0	-	-	-	-	-	-	-	-	-	-	-	-	-	0	-	-	-	-	-	-	-	-	-
ACESH03872	GCA_034735775.1	20211009	Bronchoalveolar lavage fluid(BA)	Infectious Disease Department(IND)	Hospital	Human	Patient	v3.1.0	Clade III	Klebsiella pneumoniae	strong	54	360367	760900	5475033	no	-	ST86	9	4	2	1	1	1	27	202	ybt 9; ICEKp3	5	19	26	5	1	79	53	9	5	5	21	-	0	-	-	-	-	-	-	-	-	-
ACESH03874	GCA_034735755.1	20211009	Sputum(SP)	Intensive Care Unit(ICU)	Hospital	Human	Patient	v3.1.0	Clade III	Klebsiella pneumoniae	strong	48	370672	724383	5344615	no	-	ST2159	4	7	1	37	177	4	6	0	-	-	-	-	-	-	-	-	-	-	-	-	-	0	-	-	-	-	-	-	-	-	-
ACESH03880	GCA_034735735.1	20211009	Sputum(SP)	Respiratory Department(RES)	Hospital	Human	Patient	v3.1.0	Clade II	Klebsiella quasipneumoniae subsp. similipneumoniae	strong	55	711400	1272000	5408404	no	-	ST2059	18	22	26	23	31	41	49	0	-	-	-	-	-	-	-	-	-	-	-	-	-	0	-	-	-	-	-	-	-	-	-
ACESH03890	GCA_034735675.1	20211010	Sputum(SP)	General Medicine Department(GEM)	Hospital	Human	Patient	v3.1.0	Clade V	Klebsiella pneumoniae	strong	85	162665	374778	5478240	no	-	ST412	2	1	2	1	9	1	112	0	-	-	-	-	-	-	-	-	-	-	-	-	-	0	-	-	-	-	-	-	-	-	-
ACESH03898	GCA_034735695.1	20211011	Sputum(SP)	Respiratory Department(RES)	Hospital	Human	Patient	v3.1.0	Clade V	Klebsiella pneumoniae	strong	113	215188	477400	5469221	no	-	ST1937	27	3	2	1	7	4	17	0	-	-	-	-	-	-	-	-	-	-	-	-	-	0	-	-	-	-	-	-	-	-	-
ACESH03899	GCA_034735715.1	20211011	Sputum(SP)	Neurology Department(NEU)	Hospital	Human	Patient	v3.1.0	Clade III	Klebsiella pneumoniae	strong	92	156854	481862	5483592	no	-	ST65	2	1	2	1	10	4	13	235	ybt 17; ICEKp10	6	15	25	4	11	32	32	16	14	4	2	-	13	clb 3	2	10	2	2	2	2	2	3
ACESH03935	GCA_034735655.1	20211013	Sputum(SP)	Pediatric Department(PED)	Hospital	Human	Patient	v3.1.0	Clade V	Klebsiella pneumoniae	strong	98	215142	374784	5560369	no	-	ST726	2	9	2	1	13	1	4	0	-	-	-	-	-	-	-	-	-	-	-	-	-	0	-	-	-	-	-	-	-	-	-
ACESH03938	GCA_034735635.1	20211014	Sputum(SP)	Neurology Department(NEU)	Hospital	Human	Patient	v3.1.0	Clade III	Klebsiella pneumoniae	strong	54	457913	1111037	5210407	no	-	ST592	2	3	6	1	9	4	13	0	-	-	-	-	-	-	-	-	-	-	-	-	-	0	-	-	-	-	-	-	-	-	-
ACESH03946	GCA_034735595.1	20211014	Feces(ST)	Pediatric Department(PED)	Hospital	Human	Patient	v3.1.0	Clade III	Klebsiella pneumoniae	strong	73	316838	717715	5318784	no	-	ST15	1	1	1	1	1	1	1	0	-	-	-	-	-	-	-	-	-	-	-	-	-	0	-	-	-	-	-	-	-	-	-
ACESH03950	GCA_034735555.1	20211014	Feces(ST)	Gastroenterology Department(DIS)	Hospital	Human	Patient	v3.1.0	Clade III	Klebsiella pneumoniae	strong	40	372644	1181730	5226880	no	-	ST36	2	1	2	1	7	1	7	0	-	-	-	-	-	-	-	-	-	-	-	-	-	0	-	-	-	-	-	-	-	-	-
ACESH03956	GCA_034735615.1	20211015	Sputum(SP)	Neurology Department(NEU)	Hospital	Human	Patient	v3.1.0	Clade V	Klebsiella pneumoniae	strong	58	265948	850668	5427581	no	-	ST412	2	1	2	1	9	1	112	0	-	-	-	-	-	-	-	-	-	-	-	-	-	0	-	-	-	-	-	-	-	-	-
ACESH03957	GCA_034735575.1	20211015	Sputum(SP)	Infectious Disease Department(IND)	Hospital	Human	Patient	v3.1.0	Clade V	Klebsiella pneumoniae	strong	47	371408	716568	5190192	no	-	ST4074	14	2	1	1	1	94	211	0	-	-	-	-	-	-	-	-	-	-	-	-	-	0	-	-	-	-	-	-	-	-	-
ACESH03959-2	GCA_034735535.1	20211015	Sputum(SP)	Oncology Department(ONC)	Hospital	Human	Patient	v3.1.0	Clade III	Klebsiella pneumoniae	strong	141	150755	321371	5078161	no	-	ST7115	2	1	1	20	9	4	4	0	-	-	-	-	-	-	-	-	-	-	-	-	-	0	-	-	-	-	-	-	-	-	-
ACESH03966	GCA_034735515.1	20211015	Other discharge(SE)	Orthopedic Department(ORT)	Hospital	Human	Patient	v3.1.0	Clade V	Klebsiella pneumoniae	strong	97	284441	569791	5193089	no	-	ST4074	14	2	1	1	1	94	211	0	-	-	-	-	-	-	-	-	-	-	-	-	-	0	-	-	-	-	-	-	-	-	-
ACESH03976-3	GCA_034735455.1	20211016	Urine(UR)	Gastroenterology Department(DIS)	Hospital	Human	Patient	v3.1.0	Clade III	Klebsiella pneumoniae	strong	179	201046	473118	5923246	no	-	ST15	1	1	1	1	1	1	1	28	ybt 10; ICEKp4	16	12	4	3	3	35	50	3	10	23	2	-	0	-	-	-	-	-	-	-	-	-
ACESH03980	GCA_034735495.1	20211016	Sputum(SP)	Neurology Department(NEU)	Hospital	Human	Patient	v3.1.0	Clade III	Klebsiella pneumoniae	strong	68	356417	1271077	5524061	no	-	ST1621	4	3	1	2	1	1	62	65-2LV	ybt 4; plasmid	23	27	30	18	13	65*	61	9	18	26	35*	-	0	-	-	-	-	-	-	-	-	-
ACESH03981	GCA_034735475.1	20211016	Sputum(SP)	Intensive Care Unit(ICU)	Hospital	Human	Patient	v3.1.0	Clade IV	Klebsiella pneumoniae	strong	78	289459	835917	5488542	no	-	ST23	2	1	1	1	9	4	12	47	ybt 1; ICEKp10	2	2	2	2	2	6	6	2	2	2	2	-	29	clb 2	2	2	2	2	2	2	2	3
ACESH03983	GCA_034735435.1	20211016	Sputum(SP)	Respiratory Department(RES)	Hospital	Human	Patient	v3.1.0	Clade IV	Klebsiella pneumoniae	strong	57	376247	1182220	5646885	no	-	ST23	2	1	1	1	9	4	12	46	ybt 1; ICEKp10	2	2	2	2	2	36	6	2	2	2	2	-	29	clb 2	2	2	2	2	2	2	2	3
ACESH03984	GCA_034735415.1	20211016	Feces(ST)	Pediatric Department(PED)	Hospital	Human	Patient	v3.1.0	Clade V	Klebsiella pneumoniae	strong	65	309414	909243	5426054	no	-	ST730	2	1	33	1	1	4	56	0	-	-	-	-	-	-	-	-	-	-	-	-	-	0	-	-	-	-	-	-	-	-	-
ACESH03989	GCA_034735395.1	20211017	Sputum(SP)	General Medicine Department(GEM)	Hospital	Human	Patient	v3.1.0	Clade III	Klebsiella pneumoniae	strong	51	256663	617856	5365897	no	-	ST218	2	3	1	1	9	4	12	202-3LV	ybt 9; ICEKp3 (truncated)	5*	19	26	5	1	406	53*-10%	9	5	5	21	-	0	-	-	-	-	-	-	-	-	-
ACESH03994	GCA_034735355.1	20211017	Sputum(SP)	General Medicine Department(GEM)	Hospital	Human	Patient	v3.1.0	Clade III	Klebsiella pneumoniae	strong	40	360641	722193	5368683	no	-	ST86	9	4	2	1	1	1	27	202	ybt 9; ICEKp3	5	19	26	5	1	79	53	9	5	5	21	-	0	-	-	-	-	-	-	-	-	-
ACESH04002	GCA_034735375.1	20211018	Feces(ST)	Pediatric Department(PED)	Hospital	Human	Patient	v3.1.0	Clade V	Klebsiella pneumoniae	strong	146	143545	372309	5387383	no	-	ST313	10	3	1	1	9	10	9	0	-	-	-	-	-	-	-	-	-	-	-	-	-	0	-	-	-	-	-	-	-	-	-
ACESH04021	GCA_034735335.1	20211019	Sputum(SP)	Intensive Care Unit(ICU)	Hospital	Human	Patient	v3.1.0	Clade III	Klebsiella pneumoniae	strong	102	207669	451782	5517968	no	-	ST792	2	7	1	26	1	4	4	281	ybt 17; ICEKp10	6	15	5	4	11	78	26	2	11	4	2	-	15	clb 3	2	10	2	2	2	2	2	3
ACESH04028	GCA_034735315.1	20211020	Sputum(SP)	Intensive Care Unit(ICU)	Hospital	Human	Patient	v3.1.0	Clade III	Klebsiella pneumoniae	strong	89	321783	773237	5440490	no	-	ST25	2	1	1	1	10	4	13	65-1LV	ybt 4; plasmid	23	27	30	18	13	65	61*	9	18	26	35	-	0	-	-	-	-	-	-	-	-	-
ACESH04029	GCA_034735295.1	20211020	Sputum(SP)	Respiratory Department(RES)	Hospital	Human	Patient	v3.1.0	Clade III	Klebsiella pneumoniae	strong	71	223972	697522	5327869	no	-	ST36	2	1	2	1	7	1	7	0	-	-	-	-	-	-	-	-	-	-	-	-	-	0	-	-	-	-	-	-	-	-	-
ACESH04033	GCA_034735275.1	20211020	Throat swab(SB)	General Medicine Department(GEM)	Hospital	Human	Patient	v3.1.0	Clade V	Klebsiella pneumoniae	strong	55	361701	855917	5423965	no	-	ST412	2	1	2	1	9	1	112	0	-	-	-	-	-	-	-	-	-	-	-	-	-	0	-	-	-	-	-	-	-	-	-
ACESH04036	GCA_034735235.1	20211021	Sputum(SP)	Infectious Disease Department(IND)	Hospital	Human	Patient	v3.1.0	Clade V	Klebsiella pneumoniae	strong	132	125295	360057	5338388	no	-	ST2471	2	1	1	1	232	1	13	0	-	-	-	-	-	-	-	-	-	-	-	-	-	0	-	-	-	-	-	-	-	-	-
ACESH04038	GCA_034735215.1	20211021	Sputum(SP)	General Medicine Department(GEM)	Hospital	Human	Patient	v3.1.0	Clade III	Klebsiella pneumoniae	strong	65	232775	507667	5554572	no	-	ST65	2	1	2	1	10	4	13	235	ybt 17; ICEKp10	6	15	25	4	11	32	32	16	14	4	2	-	13	clb 3	2	10	2	2	2	2	2	3
ACESH04039	GCA_034735255.1	20211021	Sputum(SP)	Intensive Care Unit(ICU)	Hospital	Human	Patient	v3.1.0	Clade III	Klebsiella pneumoniae	strong	75	319350	808181	5654959	no	-	ST45	2	1	1	6	7	1	12	571-1LV	ybt 10; ICEKp4	3	12	4	11	3	21	18	3	10*	16	150	-	0	-	-	-	-	-	-	-	-	-
ACESH04044	GCA_034735195.1	20211021	Sputum(SP)	Intensive Care Unit(ICU)	Hospital	Human	Patient	v3.1.0	Clade III	Klebsiella pneumoniae	strong	68	264733	483367	5457513	no	-	ST268	2	1	2	1	7	1	81	580	ybt 0; ICEKp10	6	15	25	4	11	371	319	72	14	4	2	-	13-1LV	clb 3	2	10	2	2	2	2	2	3
ACESH04048	GCA_034735175.1	20211022	Sputum(SP)	Intensive Care Unit(ICU)	Hospital	Human	Patient	v3.1.0	Clade III	Klebsiella pneumoniae	strong	66	266323	483367	5454838	no	-	ST268	2	1	2	1	7	1	81	580	ybt 0; ICEKp10	6	15	25	4	11	371	319	72	14	4	2	-	13-1LV	clb 3	2	10	2	2	2	2	2	3
ACESH04050	GCA_034735135.1	20211022	Sputum(SP)	Respiratory Department(RES)	Hospital	Human	Patient	v3.1.0	Clade III	Klebsiella pneumoniae	strong	33	421959	1469312	5438641	no	-	ST1049	2	3	4	97	12	1	39	0	-	-	-	-	-	-	-	-	-	-	-	-	-	0	-	-	-	-	-	-	-	-	-
ACESH04051	GCA_034735155.1	20211022	Sputum(SP)	Infectious Disease Department(IND)	Hospital	Human	Patient	v3.1.0	Clade III	Klebsiella pneumoniae	strong	50	269695	495876	5483125	no	-	ST36	2	1	2	1	7	1	7	0	-	17	18	23	16	1	101	287	9	5	5	11	-	13-3LV	clb 3	2	10	2	2	2	5	2	3
ACESH04067	GCA_034735095.1	20211023	Throat swab(TH)	Oncology Department(ONC)	Hospital	Human	Patient	v3.1.0	Clade III	Klebsiella pneumoniae	strong	38	433597	1477820	5340348	no	-	ST791	2	1	1	37	9	4	64	0	-	-	-	-	-	-	-	-	-	-	-	-	-	0	-	-	-	-	-	-	-	-	-
ACESH04071	GCA_034735035.1	20211024	Sputum(SP)	Respiratory Department(RES)	Hospital	Human	Patient	v3.1.0	Clade III	Klebsiella pneumoniae	strong	135	148201	425574	5590750	no	-	ST60	2	1	2	1	4	4	8	324-2LV	ybt 2; ICEKp1	8	7	9	6	5	13	36*	6	7	7*	6	-	0	-	-	-	-	-	-	-	-	-
ACESH04076	GCA_034735075.1	20211025	Sputum(SP)	Respiratory Department(RES)	Hospital	Human	Patient	v3.1.0	Clade III	Klebsiella pneumoniae	strong	54	374674	1193586	5509572	no	-	ST25	2	1	1	1	10	4	13	529-1LV	ybt 2; ICEKp1	8	7	9	6	5	446	1	6	7	7	6*	-	0	-	-	-	-	-	-	-	-	-
ACESH04077	GCA_034735115.1	20211025	Throat swab(TH)	Neurology Department(NEU)	Hospital	Human	Patient	v3.1.0	Clade IV	Klebsiella pneumoniae	strong	50	482085	1809934	5630438	no	-	ST23	2	1	1	1	9	4	12	46-1LV	ybt 1; ICEKp10 (truncated)	2	2	2	2	2	36*-83%	6	2	2	2	2	-	29	clb 2	2	2	2	2	2	2	2	3
ACESH04085	GCA_034735055.1	20211025	Blood(BL)	Respiratory Department(RES)	Hospital	Human	Patient	v3.1.0	Clade III	Klebsiella pneumoniae	strong	49	350617	480985	5537378	no	-	ST86	9	4	2	1	1	1	27	13-2LV	ybt 22; ICEKp12	11	9	11	8	1	220*	2*	8	9	8	8	-	0	-	-	-	-	-	-	-	-	-
ACESH04093	GCA_034735015.1	20211025	Sputum(SP)	Pediatric Department(PED)	Hospital	Human	Patient	v3.1.0	Clade V	Klebsiella pneumoniae	strong	75	334102	490344	5410869	no	-	ST2601	2	1	11	1	9	4	242	0	-	-	-	-	-	-	-	-	-	-	-	-	-	0	-	-	-	-	-	-	-	-	-
ACESH04101	GCA_034734975.1	20211026	Other discharge(SE)	Neurology Department(NEU)	Hospital	Human	Patient	v3.1.0	Clade III	Klebsiella pneumoniae	strong	41	370124	1116973	5339094	no	-	ST1630	2	94	5	1	1	1	4	280	ybt 16; ICEKp12	6	15	5	4	11	125	129	2	11	51	2	-	0	-	-	-	-	-	-	-	-	-
ACESH04102	GCA_034734995.1	20211026	Sputum(SP)	Gastroenterology Department(DIS)	Hospital	Human	Patient	v3.1.0	Clade V	Klebsiella pneumoniae	strong	89	301740	534250	5673444	no	-	ST412	2	1	2	1	9	1	112	0	-	18	27	146	18*	44	358	213	9	89	26	35*	-	0	-	-	-	-	-	-	-	-	-
ACESH04106	GCA_034734935.1	20211026	Sputum(SP)	Infectious Disease Department(IND)	Hospital	Human	Patient	v3.1.0	Clade II	Klebsiella quasipneumoniae subsp. similipneumoniae	strong	38	462986	1116952	5314222	no	-	ST824	18	22	18	22	79	41	51	0	-	-	-	-	-	-	-	-	-	-	-	-	-	0	-	-	-	-	-	-	-	-	-
ACESH04108	GCA_034734915.1	20211026	Sputum(SP)	Traditional Chinese Medicine Department(TCM)	Hospital	Human	Patient	v3.1.0	Clade III	Klebsiella pneumoniae	strong	80	173422	613871	5426603	no	-	ST375	43	1	2	1	10	4	13	0	-	-	-	-	-	-	-	-	-	-	-	-	-	0	-	-	-	-	-	-	-	-	-
ACESH04114	GCA_034734895.1	20211026	Feces(ST)	Pediatric Department(PED)	Hospital	Human	Patient	v3.1.0	Clade V	Klebsiella pneumoniae	strong	173	133889	372309	5442524	no	-	ST313	10	3	1	1	9	10	9	0	-	-	-	-	-	-	-	-	-	-	-	-	-	0	-	-	-	-	-	-	-	-	-
ACESH04137	GCA_034734875.1	20211028	Bronchoalveolar lavage fluid(BA)	Respiratory Department(RES)	Hospital	Human	Patient	v3.1.0	Clade III	Klebsiella pneumoniae	strong	78	374680	675121	5681579	no	-	ST25	2	1	1	1	10	4	13	323	ybt 2; ICEKp1	8	7	9	6	5	13	1	6	7	7	6	-	0	-	-	-	-	-	-	-	-	-
ACESH04148	GCA_034734855.1	20211029	Feces(ST)	Pediatric Department(PED)	Hospital	Human	Patient	v3.1.0	Clade III	Klebsiella pneumoniae	strong	88	349189	749381	5489853	no	-	ST327	2	1	1	1	10	1	19	0	-	-	-	-	-	-	-	-	-	-	-	-	-	0	-	-	-	-	-	-	-	-	-
ACESH04156	GCA_034734835.1	20211029	Sputum(SP)	General Medicine Department(GEM)	Hospital	Human	Patient	v3.1.0	Clade III	Klebsiella pneumoniae	strong	64	318926	648500	5450903	no	-	ST7116	2	1	2	1	7	385	81	580	ybt 0; ICEKp10	6	15	25	4	11	371	319	72	14	4	2	-	13-1LV	clb 3	2	10	2	2	2	2	2	3
ACESH04157	GCA_034734815.1	20211029	Urine(UR)	Infectious Disease Department(IND)	Hospital	Human	Patient	v3.1.0	Clade V	Klebsiella pneumoniae	strong	83	371382	738565	5417925	no	-	ST661	4	3	1	36	9	10	14	524	ybt 10; ICEKp4	3	3	4	3	3	341	7	3	3	3	32	-	0	-	-	-	-	-	-	-	-	-
ACESH04160	GCA_034734735.1	20211030	Sputum(SP)	Intensive Care Unit(ICU)	Hospital	Human	Patient	v3.1.0	Clade III	Klebsiella pneumoniae	strong	50	327527	957191	5412812	no	-	ST268	2	1	2	1	7	1	81	432-1LV	ybt 20; ICEKp10	132	65	201	71	46	452*	26	2	11	4	2	-	73-1LV	clb 3	2	10	21	2	2	2	2	28
ACESH04162	GCA_034734715.1	20211030	Sputum(SP)	Respiratory Department(RES)	Hospital	Human	Patient	v3.1.0	Clade III	Klebsiella pneumoniae	strong	47	327522	779574	5371559	no	-	ST268	2	1	2	1	7	1	81	432-1LV	ybt 20; ICEKp10	132	65	201	71	46	452*	26	2	11	4	2	-	73-1LV	clb 3	2	10	21	2	2	2	2	28
ACESH04163	GCA_034734625.1	20211030	Sputum(SP)	Gastroenterology Department(DIS)	Hospital	Human	Patient	v3.1.0	Clade III	Klebsiella pneumoniae	strong	69	362205	626803	5514265	no	-	ST268	2	1	2	1	7	1	81	580	ybt 0; ICEKp10	6	15	25	4	11	371	319	72	14	4	2	-	13-1LV	clb 3	2	10	2	2	2	2	2	3
ACESH04172	GCA_034734685.1	20211030	Sputum(SP)	Gastroenterology Department(DIS)	Hospital	Human	Patient	v3.1.0	Clade IV	Klebsiella pneumoniae	strong	59	307103	1338350	5588376	no	-	ST23	2	1	1	1	9	4	12	47-1LV	ybt 1; ICEKp10	2	2	2	2	2	6	6*	2	2	2	2	-	29	clb 2	2	2	2	2	2	2	2	3
ACESH04183	GCA_034734655.1	20211031	Sputum(SP)	Neurology Department(NEU)	Hospital	Human	Patient	v3.1.0	Clade V	Klebsiella pneumoniae	strong	61	198238	628324	5134839	no	-	ST1930	2	3	172	3	1	28	56	0	-	-	-	-	-	-	-	-	-	-	-	-	-	0	-	-	-	-	-	-	-	-	-
ACESH04186	GCA_034734575.1	20211031	Sputum(SP)	Respiratory Department(RES)	Hospital	Human	Patient	v3.1.0	Clade III	Klebsiella pneumoniae	strong	89	141249	305899	5595514	no	-	ST65	2	1	2	1	10	4	13	235-3LV	ybt 17; ICEKp10	6	15	25	4	11	32	32*	16	14	4*	2*	-	13-2LV	clb 3	2	10*	2	2	2	2	2	3*
ACESH04188	GCA_034734515.1	20211031	Urine(UR)	Neurology Department(NEU)	Hospital	Human	Patient	v3.1.0	Clade V	Klebsiella pneumoniae	strong	73	336257	725918	5371346	no	-	ST37	2	9	2	1	13	1	16	0	-	-	-	-	-	-	-	-	-	-	-	-	-	0	-	-	-	-	-	-	-	-	-
ACESH04203-2	GCA_034734495.1	20211101	Urine(UR)	Intensive Care Unit(ICU)	Hospital	Human	Patient	v3.1.0	Clade III	Klebsiella pneumoniae	strong	64	216490	392578	5549830	no	-	ST65	2	1	2	1	10	4	13	235-1LV	ybt 17; ICEKp10 (truncated)	6	15	25	4	11	32*-84%	32	16	14	4	2	-	13	clb 3	2	10	2	2	2	2	2	3
ACESH04208	GCA_034734475.1	20211101	Sputum(SP)	Gastroenterology Department(DIS)	Hospital	Human	Patient	v3.1.0	Clade III	Klebsiella pneumoniae	strong	69	156823	372385	5175899	no	-	ST3132	2	1	1	37	10	1	9	0	-	-	-	-	-	-	-	-	-	-	-	-	-	0	-	-	-	-	-	-	-	-	-
ACESH04226	GCA_034734355.1	20211103	Sputum(SP)	Intensive Care Unit(ICU)	Hospital	Human	Patient	v3.1.0	Clade IV	Klebsiella pneumoniae	strong	60	250008	1101578	5542077	no	-	ST23	2	1	1	1	9	4	12	54	ybt 1; ICEKp10	2	2	2	2	2	6	40	2	2	2	2	-	29	clb 2	2	2	2	2	2	2	2	3
ACESH04229	GCA_034734435.1	20211103	Pus(PS)	Urology Department(URS)	Hospital	Human	Patient	v3.1.0	Clade III	Klebsiella pneumoniae	strong	78	304682	1122869	5401813	no	-	ST1049	2	3	4	97	12	1	39	322-2LV	ybt 2; ICEKp1 (truncated)	8*	7	24	17	5	39	17*-8%	6	7	7	6	-	0	-	-	-	-	-	-	-	-	-
ACESH04230	GCA_034734315.1	20211103	Sputum(SP)	Neurology Department(NEU)	Hospital	Human	Patient	v3.1.0	Clade III	Klebsiella pneumoniae	strong	54	346034	988369	5330068	no	-	ST5	2	2	1	1	3	3	3	324	ybt 2; ICEKp1	8	7	9	6	5	13	36	6	7	7	6	-	0	-	-	-	-	-	-	-	-	-
ACESH04247	GCA_034734295.1	20211103	Sputum(SP)	Infectious Disease Department(IND)	Hospital	Human	Patient	v3.1.0	Clade IV	Klebsiella pneumoniae	strong	85	206655	604500	5689881	no	-	ST23	2	1	1	1	9	4	12	47-1LV	ybt 1; ICEKp10	2	2	2	2	2	6	6*	2	2	2	2	-	29	clb 2	2	2	2	2	2	2	2	3
ACESkongxincai9-3	GCA_034741695.1	20210624	Vegetable	Agriculture Market	Community	Environment	Food	v3.1.0	Clade V	Klebsiella pneumoniae	strong	159	260667	727021	5203184	no	-	ST4288	2	4	1	1	10	10	43	0	-	-	-	-	-	-	-	-	-	-	-	-	-	0	-	-	-	-	-	-	-	-	-
ACESmacai2-4	GCA_034741675.1	20210624	Vegetable	Agriculture Market	Community	Environment	Food	v3.1.0	Clade V	Klebsiella pneumoniae	strong	33	517141	1407471	5222694	no	-	ST2	3	4	1	1	9	4	17	0	-	-	-	-	-	-	-	-	-	-	-	-	-	0	-	-	-	-	-	-	-	-	-
ACESmacai3-8	GCA_034741655.1	20210624	Vegetable	Agriculture Market	Community	Environment	Food	v3.1.0	Clade V	Klebsiella pneumoniae	strong	31	504731	1426335	5096224	no	-	ST878	2	5	1	1	144	1	4	0	-	-	-	-	-	-	-	-	-	-	-	-	-	0	-	-	-	-	-	-	-	-	-
ACESxiaobaicai-5	GCA_034741635.1	20210624	Vegetable	Agriculture Market	Community	Environment	Food	v3.1.0	Clade I	Klebsiella variicola subsp. variicola	strong	64	744281	1166013	5819864	no	-	ST595	16	24	21	27	55	22	67	0	-	-	-	-	-	-	-	-	-	-	-	-	-	0	-	-	-	-	-	-	-	-	-
[truncated: 72 more columns]
