# Supplementary material for: Eco‐Geography Reverses Dominant AMR Reservoirs in Klebsiella pneumoniae: Integron‐Rich Mobilomes and Cross‐Niche Connectivity
Source: Adv Sci (Weinh). 2026 May 6;13(42):e75537. doi: 10.1002/advs.75537 (PMC13336099; doi:10.1002/advs.75537)
Supplement: Supplementary file 5 — Supporting File 5: advs75537‐sup‐0005‐DataS3.xlsx. [file ADVS-13-e75537-s010.xlsx]

## Sheet: Sheet1
MIC（μg/mL）
Antibiotic Type	CARBAPENEMS	CARBAPENEMS	CEPHEMS (PARENTERAL)	CEPHEMS (PARENTERAL)	CEPHEMS (PARENTERAL)	CEPHEMS (PARENTERAL)	MONOBACTAMS	FLUOROQUINOLONES	FLUOROQUINOLONES	AMINOGLYCOSIDES	AMINOGLYCOSIDES	β-LACTAM COMBINATION AGENTS	PHENICOLS	PHENICOLS	FOLATE PATHWAY ANTAGONISTS	β-LACTAM COMBINATION AGENTS	FLUOROQUINOLONES	TETRACYCLINES	LIPOPEPTIDES
Strain	IPM	MEM	CRO	CTX	CAZ	FEP	ATM	LVX	CIP	AMK	GEN	TZP	FOS	CHL	SXT	AMC	FFC	TGC	PB
ACESxiaobaicai-5	0.25	0.015	0.06	0.125	0.5	0.03	0.125	0.06	0.125	4	2	4/4	2/25	32	0.125/2.375	4/2	8	0.125	2
ACESmacai3-8	0.25	0.015	0.06	0.125	0.25	0.03	0.125	0.125	0.125	4	2	4/4	1/25	16	0.125/2.375	2/1	8	0.25	2
ACESmacai2-4	0.25	0.015	0.06	0.125	0.25	0.03	0.125	0.06	0.125	2	1	4/4	2/25	8	0.125/2.375	4/2	8	0.125	2
ACESkongxincai9-3	0.25	0.015	0.06	0.25	0.25	0.03	0.125	0.06	0.125	4	1	4/4	2/25	32	0.125/2.375	4/2	8	0.25	2
ACESH04247	0.25	0.015	0.06	0.06	0.25	0.03	0.125	0.06	0.125	1	1	8/4	8/25	4	0.125/2.375	2/1	8	0.5	1
ACESH04230	0.25	0.015	0.06	0.06	0.125	0.015	0.125	1	2	1	1	4/4	2/25	128	＞8/152	2/1	＞64	0.5	2
ACESH04229	0.125	0.015	0.06	0.125	0.125	0.015	0.125	0.06	0.125	1	1	4/4	2/25	4	0.125/2.375	2/1	8	0.5	2
ACESH04226	0.125	0.008	0.5	1	1	0.25	0.25	0.5	0.5	1	1	32/4	8/25	64	0.5/9.5	4/2	64	4	2
ACESH04208	0.25	0.03	0.06	0.125	0.125	0.03	0.06	0.06	0.06	1	2	4/4	8/25	4	0.125/2.375	2/1	4	0.125	2
ACESH04203-2	0.25	0.015	0.06	0.06	0.25	0.015	0.125	0.06	0.125	1	1	4/4	8/25	4	0.125/2.375	2/1	4	0.25	4
ACESH04188	0.25	0.015	128	64	8	16	64	8	64	2	2	4/4	4/25	＞128	8/152	16/8	＞64	0.5	2
ACESH04186	0.25	0.015	0.06	0.06	0.125	0.015	0.125	0.06	0.125	1	1	4/4	8/25	8	0.125/2.375	2/1	8	0.25	2
ACESH04183	0.125	0.008	0.06	0.06	0.125	0.03	0.125	0.06	0.125	1	1	4/4	2/25	4	0.125/2.375	2/1	8	0.25	2
ACESH04172	0.125	0.008	0.25	0.5	1	0.25	0.25	0.5	0.5	1	1	64/4	8/25	64	0.25/4.75	2/1	32	2	2
ACESH04163	0.25	0.015	0.06	0.06	0.125	0.015	0.125	0.125	0.125	2	2	4/4	2/25	4	0.25/4.75	2/1	8	0.25	1
ACESH04162	0.125	0.008	0.06	0.06	0.25	0.03	0.125	0.06	0.125	1	1	4/4	2/25	8	0.25/4.75	2/1	8	0.25	1
ACESH04160	0.125	0.008	0.06	0.06	0.25	0.03	0.125	0.06	0.125	1	1	4/4	4/25	8	0.25/4.75	2/1	8	0.25	1
ACESH04157	0.25	0.015	4	4	2	1	2	1	2	1	128	4/4	4/25	4	＞8/152	8/4	8	0.5	2
ACESH04156	0.25	0.008	0.06	0.06	0.25	0.03	0.125	0.06	0.125	1	1	4/4	1/25	4	0.5/9.5	2/1	8	0.25	2
ACESH04148	0.125	0.008	0.06	0.06	0.125	0.03	0.125	0.06	0.125	1	1	4/4	16/25	4	0.125/2.375	2/1	4	0.25	2
ACESH04137	0.25	0.008	0.06	0.06	0.25	0.015	0.125	1	2	2	1	4/4	1/25	＞128	0.5/9.5	2/1	＞64	0.5	2
ACESH04114	0.25	0.008	0.06	0.06	0.125	0.015	0.06	0.06	0.125	2	2	4/4	2/25	＞128	8/152	2/1	4	0.25	2
ACESH04108	0.25	0.008	0.06	0.06	0.25	0.03	0.125	0.06	0.125	1	2	4/4	4/25	4	0.125/2.375	2/1	8	1	2
ACESH04106	0.25	0.015	0.06	0.06	0.25	0.03	0.125	0.06	0.125	1	1	4/4	4/25	4	0.125/2.375	4/2	4	0.25	2
ACESH04102	0.25	0.015	0.03	0.06	0.125	0.015	0.06	0.06	0.125	1	1	4/4	4/25	4	0.125/2.375	2/1	4	0.25	1
ACESH04101	0.25	0.015	0.06	0.06	0.125	0.03	0.125	0.06	0.125	1	1	4/4	4/25	4	0.25/4.75	2/1	4	0.25	2
ACESH04093	0.25	0.008	0.03	0.03	0.06	0.015	0.06	0.06	0.06	1	1	2/4	2/25	2	0.125/2.375	2/1	4	0.25	1
ACESH04085	0.125	0.008	0.06	0.06	0.125	0.03	0.06	0.06	0.06	1	1	4/4	1/25	4	0.125/2.375	2/1	8	0.5	2
ACESH04077	0.125	0.015	0.125	0.125	0.25	0.03	0.125	0.125	0.125	4	4	8/4	4/25	4	0.125/2.375	2/1	8	0.25	4
ACESH04076	0.125	0.008	0.06	0.06	0.125	0.015	0.125	0.06	0.125	1	2	4/4	4/25	4	0.125/2.375	2/1	8	1	2
ACESH04071	0.25	0.015	128	64	8	16	32	1	4	1	128	4/4	2/25	＞128	＞8/152	16/8	＞64	0.5	2
ACESH04067	0.125	0.008	0.06	0.06	0.125	0.03	0.125	0.06	0.125	1	2	4/4	8/25	4	0.125/2.375	2/1	8	0.25	2
ACESH04051	0.125	0.008	0.06	0.125	0.25	0.03	0.125	0.06	0.125	1	1	4/4	8/25	8	0.125/2.375	2/1	8	0.25	2
ACESH04050	0.25	0.015	0.06	0.06	0.25	0.03	0.125	0.06	0.125	1	1	4/4	2/25	8	0.125/2.375	2/1	8	0.25	2
ACESH04048	0.25	0.015	0.06	0.06	0.25	0.03	0.125	0.06	0.125	1	1	4/4	2/25	4	0.25/4.75	2/1	8	0.5	2
ACESH04044	0.25	0.008	0.06	0.06	0.25	0.03	0.125	0.06	0.125	1	1	4/4	2/25	4	0.25/4.75	2/1	8	0.25	2
ACESH04039	0.25	0.015	0.06	0.06	0.125	0.015	0.125	0.06	0.125	2	1	4/4	2/25	128	1/19	2/1	＞64	0.5	2
ACESH04038	0.25	0.015	0.06	0.06	0.25	0.015	0.125	0.06	1	1	2	4/4	4/25	32	0.125/2.375	2/1	64	0.5	2
ACESH04036	0.125	0.008	0.06	0.06	0.125	0.03	0.06	1	2	2	1	4/4	2/25	＞128	＞8/152	8/4	＞64	0.5	2
ACESH04033	0.25	0.015	0.06	0.06	0.125	0.015	0.06	0.06	0.125	2	2	4/4	0.5/25	4	0.25/4.75	2/1	8	0.25	2
ACESH04029	0.125	0.008	0.06	0.06	0.125	0.015	0.06	0.06	0.125	2	2	4/4	0.5/25	32	0.125/2.375	2/1	4	0.25	2
ACESH04028	0.25	0.015	0.03	0.06	0.06	0.015	0.06	0.06	0.125	1	2	4/4	1/25	4	0.125/2.375	2/1	4	0.25	2
ACESH04021	0.25	0.015	＞128	＞128	16	64	128	8	16	2	1	＞128/4	2/25	64	1/19	16/8	64	2	2
ACESH04002	0.25	0.015	0.06	0.06	0.06	0.015	0.06	0.06	0.125	1	1	4/4	4/25	4	0.125/2.375	2/1	8	0.25	2
ACESH03994	0.125	0.008	0.06	0.03	0.125	0.015	0.125	0.06	0.125	1	1	4/4	1/25	4	0.125/2.375	2/1	8	0.25	2
ACESH03989	0.25	0.015	0.06	0.06	0.25	0.03	0.125	0.06	0.125	1	1	8/4	4/25	4	0.125/2.375	2/1	8	0.25	2
ACESH03984	0.5	0.015	0.06	0.06	0.125	0.015	0.125	0.06	0.125	1	1	4/4	1/25	4	0.125/2.375	2/1	4	2	2
ACESH03983	1	0.03	0.125	0.125	0.5	0.06	0.25	0.125	0.125	0.5	1	8/4	16/25	8	0.125/2.375	2/1	8	0.5	2
ACESH03981	0.25	0.015	0.06	0.06	0.125	0.03	0.06	0.06	0.125	1	1	4/4	16/25	4	0.125/2.375	2/1	8	0.25	2
ACESH03980	0.25	0.015	0.06	0.06	0.25	0.03	0.125	0.06	0.125	1	1	4/4	4/25	4	0.125/2.375	2/1	8	0.5	2
ACESH03976-3	0.25	0.015	＞128	128	64	32	＞128	＞64	＞64	＞128	＞128	128/4	4/25	16	8/152	64/32	32	1	2
ACESH03966	0.25	0.015	0.06	0.06	0.125	0.015	0.125	0.06	0.125	1	1	4/4	2/25	4	0.125/2.375	2/1	8	1	2
ACESH03959-2	0.125	0.008	0.06	0.06	0.25	0.03	0.125	0.06	0.125	2	2	4/4	1/25	4	0.125/2.375	2/1	8	0.25	2
ACESH03957	0.25	0.015	0.06	0.06	0.125	0.015	0.125	0.06	0.125	1	1	4/4	1/25	4	0.125/2.375	2/1	8	0.25	1
ACESH03956	0.25	0.015	0.06	0.06	0.125	0.015	0.125	0.06	0.125	1	1	4/4	1/25	4	0.25/4.75	2/1	8	0.25	2
ACESH03950	0.25	0.008	0.06	0.06	0.125	0.015	0.125	0.06	0.125	1	1	4/4	0.5/25	4	0.125/2.375	2/1	4	0.5	2
ACESH03946	0.25	0.008	0.125	0.125	0.5	0.03	0.25	2	4	1	2	16/4	4/25	＞128	＞8/152	2/1	＞64	1	2
ACESH03938	0.5	0.03	0.06	0.03	0.25	0.03	0.06	0.06	0.06	2	2	4/4	2/25	8	0.125/2.375	2/1	8	0.25	2
ACESH03935	0.125	0.015	0.03	0.03	0.25	0.015	0.06	0.06	0.06	1	1	2/4	2/25	16	0.125/2.375	2/1	8	0.25	1
ACESH03899	0.25	0.015	0.03	0.06	0.25	0.03	0.06	0.06	0.06	0.5	2	2/4	16/25	8	0.125/2.375	2/1	8	0.125	1
ACESH03898	0.125	0.015	0.03	0.03	0.25	0.03	0.06	0.06	0.06	2	2	2/4	4/25	4	0.125/2.375	2/1	4	0.125	2
ACESH03890	0.25	0.015	0.03	0.03	0.25	0.015	0.03	0.06	0.06	2	2	2/4	8/25	8	0.125/2.375	2/1	8	0.25	2
ACESH03880	0.25	0.03	128	128	32	16	128	32	16	2	2	8/4	8/25	＞128	＞8/152	8/4	32	0.5	1
ACESH03874	0.25	0.03	0.06	0.06	0.5	0.03	0.06	0.06	0.06	1	1	4/4	16/25	8	0.125/2.375	2/1	8	0.25	2
ACESH03872	0.125	0.03	＞128	0.125	0.25	0.06	64	16	0.03	2	2	8/4	0.5/25	8	0.125/2.375	8/4	8	0.5	1
ACESH03870	0.25	0.03	32	16	4	2	8	0.5	1	2	128	4/4	256/25	＞128	8/152	64/32	＞64	0.25	1
ACESH03854	0.125	0.015	0.06	0.06	0.5	0.03	0.06	0.06	0.06	2	2	4/4	1/25	4	0.125/2.375	2/1	8	0.25	1
ACESH03849	0.25	0.03	0.06	0.03	0.25	0.03	0.06	0.06	0.06	2	1	4/4	8/25	8	0.25/4.75	2/1	16	0.25	1
ACESH03842	0.125	0.03	0.06	0.03	0.25	0.03	0.06	0.06	0.06	4	2	4/4	512/25	8	0.25/4.75	2/1	16	0.5	1
ACESH03835	0.125	0.015	0.03	0.03	0.25	0.03	0.06	0.06	0.06	2	1	4/4	1/25	8	0.25/4.75	4/2	16	0.25	2
ACESH03832	0.125	0.015	0.06	0.06	0.25	0.06	0.125	0.06	0.03	2	0.5	4/4	1/25	8	0.25/4.75	4/2	16	0.25	1
ACESH03829	0.125	0.03	0.03	0.03	0.06	0.015	0.03	0.03	0.03	2	1	2/4	4/25	8	0.25/4.75	2/1	16	0.25	2
ACESH03818	0.125	0.03	0.06	0.03	0.25	0.03	0.06	0.06	0.06	2	1	8/4	8/25	8	0.25/4.75	4/2	16	0.25	2
ACESH03817	0.125	0.015	0.06	0.03	0.25	0.03	0.06	0.06	0.06	2	1	4/4	0.5/25	8	0.25/4.75	4/2	8	0.25	2
ACESH03816	0.125	0.015	0.06	0.03	0.25	0.06	0.06	0.06	0.06	2	2	4/4	2/25	8	0.25/4.75	2/1	16	0.5	2
ACESH03799	0.5	0.03	0.06	0.03	0.25	0.03	0.03	0.06	0.06	2	2	4/4	8/25	8	0.125/2.375	2/1	8	0.25	2
ACESH03796	0.125	0.06	0.06	0.06	0.25	0.06	0.06	0.06	0.06	2	1	4/4	2/25	8	0.25/4.75	2/1	16	0.25	2
ACESH03788	0.125	0.03	0.06	0.06	0.25	0.06	0.125	0.06	0.06	2	1	4/4	4/25	8	0.25/4.75	4/2	16	0.25	2
ACESH03774	0.25	0.06	0.03	0.03	0.125	0.03	0.06	0.06	0.06	2	1	2/4	2/25	8	0.25/4.75	4/2	16	0.25	2
ACESH03773	0.125	0.03	0.06	0.03	0.25	0.03	0.06	0.06	0.06	2	1	4/4	2/25	8	0.25/4.75	4/2	8	1	2
ACESH03762	0.25	0.03	0.06	0.03	0.25	0.03	0.06	0.06	0.06	2	1	4/4	8/25	8	0.25/4.75	4/2	16	0.25	2
ACESH03761	0.125	0.03	0.03	0.03	0.25	0.03	0.06	0.06	0.03	1	0.5	4/4	2/25	8	0.25/4.75	2/1	8	0.25	2
ACESH03748	0.25	0.03	0.03	0.03	0.25	0.03	0.06	0.06	0.06	2	2	4/4	2/25	8	0.25/4.75	2/1	16	0.25	2
ACESH03747	0.25	0.03	0.06	0.03	0.25	0.03	0.06	0.06	0.06	2	1	4/4	4/25	8	0.25/4.75	2/1	8	0.25	2
ACESH03746	0.125	0.03	0.06	0.03	0.25	0.03	0.06	0.06	0.06	2	1	4/4	0.5/25	8	0.25/4.75	2/1	16	0.25	2
ACESH03739	0.125	0.015	0.03	0.03	0.125	0.03	0.03	0.06	0.06	2	1	4/4	2/25	8	0.25/4.75	2/1	8	0.25	2
ACESH03733	0.125	0.03	＞128	64	8	32	64	1	2	2	4	16/4	2/25	＞128	＞8/152	32/16	＞64	0.5	2
ACESH03723	0.5	0.03	0.06	0.03	0.25	0.03	0.06	0.06	0.06	2	1	4/4	2/25	8	0.25/4.75	4/2	8	0.25	2
ACESH03716	0.25	0.03	128	64	16	16	64	8	32	2	1	16/4	2/25	＞128	＞8/152	32/16	＞64	1	2
ACESH03703	0.25	0.03	0.03	0.03	0.125	0.03	0.06	0.06	0.03	2	1	4/4	1/25	8	0.25/4.75	4/2	16	0.25	2
ACESH03702	0.125	0.03	0.03	0.03	0.25	0.06	0.06	0.06	0.06	2	1	4/4	2/25	8	0.25/4.75	2/1	16	0.25	2
ACESH03701	0.25	0.03	0.03	0.03	0.125	0.03	0.06	0.06	0.06	2	1	2/4	2/25	8	0.25/4.75	4/2	8	0.25	2
ACESH03692	0.125	0.015	0.06	0.03	0.25	0.03	0.06	0.06	0.03	2	1	4/4	4/25	8	0.25/4.75	2/1	16	0.25	2
ACESH03689	0.125	0.03	0.03	0.03	0.125	0.03	0.06	0.06	0.06	2	1	4/4	2/25	4	0.25/4.75	2/1	8	0.5	4
ACESH03682	0.25	0.03	0.06	0.03	0.25	0.03	0.06	0.06	0.06	2	1	4/4	2/25	8	2/38	1/0.5	16	0.5	2
ACESH03678	0.25	0.03	0.06	0.03	0.25	0.03	0.06	0.06	0.06	1	0.5	4/4	2/25	8	0.25/4.75	1/0.5	16	1	2
ACESH03670	0.125	0.03	0.03	0.03	0.25	0.03	0.03	0.06	0.015	2	1	4/4	4/25	8	0.25/4.75	2/1	8	0.5	2
ACESH03669	0.5	0.06	0.06	0.06	0.5	0.06	0.06	0.125	0.06	2	1	8/4	4/25	8	0.25/4.75	4/2	16	0.25	2
ACESH03668	0.125	0.03	0.06	0.03	0.25	0.03	0.06	0.06	0.06	2	1	4/4	0.25/25	8	0.25/4.75	2/1	8	0.25	2
ACESH03667	0.25	1	0.125	0.06	0.25	0.06	0.25	0.06	0.06	2	1	4/4	16/25	8	0.125/2.375	2/1	8	2	2
ACESH03650	1	0.03	0.125	0.06	0.5	0.06	0.125	0.125	0.125	2	1	4/4	32/25	8	0.25/4.75	2/1	16	1	2
ACESH03639	0.5	0.03	0.125	0.06	0.5	0.06	0.25	0.125	0.06	2	1	4/4	2/25	8	0.125/2.375	2/1	16	0.5	2
ACESH03638	0.25	0.03	0.125	0.06	0.5	0.06	0.25	0.125	0.125	2	2	8/4	8/25	8	0.125/2.375	2/1	16	2	1
ACESH03637	0.25	0.03	0.06	0.06	0.25	0.06	0.125	0.125	0.06	2	2	4/4	8/25	8	0.125/2.375	2/1	16	0.5	2
ACESH03636	0.5	0.03	32	16	8	4	8	1	2	2	2	8/4	16/25	8	＞8/152	64/32	16	1	2
ACESH03627	0.5	0.03	0.125	0.06	0.25	0.06	0.125	0.125	0.125	2	1	4/4	8/25	8	0.125/2.375	2/1	16	0.5	2
ACESH03624	0.25	0.03	0.125	0.06	0.25	0.06	0.125	0.06	0.06	2	1	4/4	8/25	8	0.125/2.375	2/1	16	1	2
ACESH03623	0.25	0.03	0.125	0.06	0.5	0.06	0.125	0.06	0.06	2	1	4/4	8/25	8	0.125/2.375	2/1	16	0.5	2
ACESH03612	0.25	0.03	0.125	0.06	0.25	0.06	0.25	0.125	0.06	2	2	4/4	4/25	8	0.125/2.375	2/1	8	1	2
ACESH03611	0.25	0.03	0.125	0.06	0.25	0.06	0.125	0.125	0.06	2	2	4/4	8/25	8	0.125/2.375	2/1	16	0.5	2
ACESH03610	0.25	0.06	0.25	0.06	0.25	0.06	0.25	1	2	2	2	8/4	2/25	＞128	＞8/152	8/4	＞64	0.5	2
ACESH03608	0.125	0.015	0.03	0.03	0.125	0.03	0.03	0.06	0.03	2	1	4/4	0.5/25	8	0.25/4.75	1/0.5	8	0.25	2
ACESH03606	0.125	0.015	0.06	0.03	0.125	0.03	0.06	0.06	0.03	2	2	4/4	0.5/25	8	0.125/2.375	2/1	8	0.25	2
ACESH03605	0.25	0.03	0.03	0.03	0.06	0.03	0.03	0.06	0.03	2	2	2/4	2/25	4	0.25/4.75	1/0.5	8	0.125	2
ACESH03595	0.125	0.03	128	64	32	4	32	＞64	＞64	2	64	8/4	2/25	＞128	＞8/152	8/4	＞64	0.5	2
ACESH03593	0.125	0.03	0.06	0.03	0.25	0.03	0.06	0.06	0.06	2	2	4/4	4/25	8	0.125/2.375	2/1	8	0.5	2
ACESH03592	0.25	0.06	＞128	＞128	64	64	＞128	＞64	＞64	8	2	＞128/4	8/25	＞128	＞8/152	32/16	＞64	4	8
ACESH03590	0.125	0.03	0.125	0.06	0.25	0.125	0.125	0.06	0.06	2	1	4/4	4/25	8	0.125/2.375	2/1	16	0.5	2
ACESH03575	0.25	0.06	0.125	0.06	0.25	0.06	0.25	1	2	4	2	4/4	8/25	8	0.5/9.5	4/2	8	2	2
ACESH03564	1	0.06	＞128	64	16	16	64	8	64	4	128	32/4	8/25	＞128	＞8/152	32/16	＞64	1	2
ACESH03560	0.25	0.06	0.125	0.06	0.5	0.06	0.25	0.125	0.125	4	2	4/4	2/25	＞128	1/19	2/1	＞64	0.5	2
ACESH03559	0.25	0.06	64	8	8	4	8	1	2	2	2	8/4	8/25	8	＞8/152	64/32	8	0.5	2
ACESH03558	0.25	0.03	64	16	4	8	8	2	8	2	2	2/4	16/25	8	0.125/2.375	16/8	8	2	2
ACESH03547	0.25	0.03	0.125	0.06	0.5	0.06	0.25	0.125	0.06	2	2	4/4	2/25	8	＞8/152	2/1	8	0.5	2
ACESH03535	0.125	0.03	8	2	8	1	8	64	＞64	2	128	16/4	4/25	＞128	＞8/152	8/4	＞64	2	1
ACESH03534	0.5	0.03	0.125	0.125	0.5	0.06	0.125	0.06	0.06	2	1	4/4	16/25	8	0.125/2.375	2/1	16	0.5	2
ACESH03532	0.125	0.06	0.125	0.06	0.25	0.06	0.125	0.06	0.06	2	1	4/4	8/25	8	0.125/2.375	2/1	16	0.5	2
ACESH03531	0.5	0.125	＞128	128	32	32	128	32	＞64	4	2	＞128/4	8/25	64	＞8/152	32/16	32	0.5	2
ACESH03524	0.25	0.03	0.06	0.03	0.25	0.06	0.125	0.06	0.06	2	2	4/4	32/25	8	0.125/2.375	2/1	8	0.5	2
ACESH03492	0.125	0.03	0.125	0.06	0.5	0.06	0.125	0.06	0.06	2	2	4/4	4/25	8	0.25/4.75	2/1	8	1	2
ACESH03470	0.25	0.03	0.125	0.06	0.25	0.06	0.25	0.06	0.06	2	2	8/4	16/25	＞128	1/19	2/1	＞64	0.5	2
ACESH03468	0.25	0.03	0.125	0.06	0.25	0.06	0.125	0.06	0.06	2	2	8/4	16/25	8	0.125/2.375	2/1	8	1	2
ACESH03467	0.5	0.03	0.25	0.06	0.5	0.06	0.25	0.125	0.125	2	2	4/4	32/25	8	0.25/4.75	2/1	16	1	2
ACESH03466	0.25	0.03	0.125	0.06	0.25	0.06	0.125	0.06	0.06	2	2	4/4	2/25	8	0.25/4.75	2/1	8	0.5	2
ACESH03465	0.25	0.03	0.125	0.06	0.25	0.06	0.25	0.06	0.125	2	1	4/4	4/25	8	0.125/2.375	2/1	16	0.5	2
ACESH03459	1	0.06	0.125	0.125	0.5	0.06	0.25	0.06	0.125	2	1	4/4	8/25	8	0.25/4.75	2/1	16	1	2
ACESH03458	0.5	0.03	＞128	128	32	16	64	2	8	8	128	8/4	8/25	＞128	＞8/152	8/4	＞64	1	2
ACESH03448	0.125	0.015	0.06	0.03	0.25	0.03	0.125	2	2	4	2	8/4	16/25	＞64	8/152	2/1	＞64	0.5	2
ACESH03445	0.125	0.015	0.06	0.03	0.25	0.06	0.125	0.06	0.06	2	2	4/4	4/25	8	0.125/2.375	2/1	8	0.25	2
ACESH03443	0.5	0.015	0.06	0.03	0.25	0.06	0.125	0.125	0.06	2	1	4/4	8/25	8	0.125/2.375	2/1	8	0.25	2
ACESH03434	0.125	0.015	0.06	0.03	0.25	0.06	0.125	0.125	0.06	2	2	4/4	2/25	8	0.125/2.375	2/1	8	0.25	2
ACESH03432	0.5	0.015	0.06	0.03	2	8	0.125	1	0.06	32	32	16/4	64/25	8	0.125/2.375	128/64	8	0.25	2
ACESH03410	0.125	0.015	1	2	8	8	4	8	8	32	32	16/4	64/25	＞64	＞8/152	128/64	＞64	0.25	2
ACESH03408	1	0.03	64	128	＞128	1	64	2	1	4	128	＞128/4	8/25	＞64	＞8/152	＞128/64	＞64	2	2
ACESH03407	4	0.03	0.5	1	2	0.5	0.5	8	8	2	2	64/4	4/25	64	0.5/9.5	16/8	＞64	2	2
ACESH03404	1	0.03	0.06	0.06	0.5	0.06	0.25	1	1	8	2	16/4	2/25	＞64	8/152	16/8	＞64	0.25	2
ACESH03403-2	1	0.06	2	2	32	0.125	2	1	2	2	64	8/4	16/25	＞128	＞8/152	64/32	＞64	1	2
ACESH03403-1	0.5	0.03	2	8	＞128	0.03	2	1	1	4	128	32/4	1/25	＞64	＞8/152	128/64	＞64	1	2
ACESH03400-2	0.25	0.03	0.125	0.06	0.5	0.06	0.125	0.06	0.03	2	2	4/4	16/25	8	0.125/2.375	2/1	16	0.25	2
ACESH03400-1	0.5	0.03	0.06	0.03	0.5	0.06	0.125	0.125	0.125	4	2	8/4	4/25	＞64	＞8/152	16/8	＞64	1	2
ACESH03398	0.25	0.03	0.06	0.03	0.25	0.06	0.125	0.25	0.25	4	1	8/4	4/25	8	0.125/2.375	4/2	8	0.25	2
ACESH03393	0.5	0.03	0.03	0.03	0.25	0.125	0.06	0.125	0.06	2	2	4/4	2/25	8	0.125/2.375	4/2	16	0.25	2
ACESH03389	0.5	0.03	0.06	0.03	0.25	0.06	0.125	0.125	0.125	4	2	4/4	4/25	8	0.125/2.375	4/2	16	0.125	2
ACESH03378	0.125	0.015	0.125	0.06	0.25	0.06	0.25	1	1	4	2	16/4	4/25	＞64	0.25/4.75	16/8	＞64	0.25	2
ACESH03377	0.5	0.03	0.125	0.06	0.25	0.06	0.125	0.125	0.06	2	2	4/4	8/25	16	0.125/2.375	4/2	16	0.25	2
ACESH03376	0.25	0.03	0.06	0.06	0.25	0.06	0.125	1	2	4	32	16/4	0.5/25	＞64	8/152	4/2	＞64	0.5	2
ACESH03375	0.5	0.03	0.06	0.03	0.5	0.06	0.25	0.125	0.125	4	2	4/4	16/25	16	0.125/2.375	4/2	16	0.25	1
ACESH03363	0.5	0.015	0.125	0.06	0.5	0.125	0.25	0.125	0.125	8	2	32/4	4/25	8	0.125/2.375	2/1	＞64	0.125	2
ACESH03362	0.5	0.03	0.25	0.03	0.25	0.06	0.125	0.125	0.06	2	1	4/4	4/25	8	0.125/2.375	4/2	8	0.125	2
ACESH03357	0.5	0.03	32	64	4	8	8	1	1	4	1	128/4	4/25	＞64	0.5/9.5	64/32	＞64	0.25	2
ACESH03350	0.25	0.015	0.06	0.03	0.25	0.125	0.125	0.125	0.06	4	2	4/4	2/25	8	0.125/2.375	2/1	8	0.25	2
ACESH03344	0.125	0.03	32	128	＞128	16	＞128	＞64	＞64	＞128	＞128	＞128/4	64/25	＞64	8/152	128/64	＞64	1	2
ACESH03343	0.25	0.015	4	8	64	0.5	＞128	4	4	＞128	＞128	16/4	8/25	64	0.5/9.5	64/32	16	0.5	1
ACESH03338	0.25	0.015	32	4	128	2	＞128	8	8	＞128	＞128	16/4	128/25	16	1/19	64/32	＞64	0.5	2
ACESH03327	0.25	0.03	0.25	0.06	0.25	0.06	4	0.125	0.25	4	4	16/4	256/25	16	0.25/4.75	8/4	32	0.25	2
ACESH03326	0.25	0.03	64	128	＞128	32	＞128	＞64	＞64	＞128	＞128	＞128/4	8/25	＞64	8/152	128/64	＞64	1	4
ACESH03312	1	0.03	0.06	0.06	0.5	0.06	0.125	0.125	0.125	4	1	4/4	16/25	8	0.125/2.375	2/1	8	0.25	2
ACESH03311	0.125	0.015	0.03	0.03	0.125	0.06	0.06	0.125	0.125	4	1	4/4	2/25	8	0.125/2.375	4/2	8	0.5	2
ACESH03307	0.5	0.03	0.125	0.06	0.25	0.06	0.125	0.125	0.125	2	2	8/4	8/25	8	0.125/2.375	8/4	8	0.25	2
ACESH03304	0.125	0.015	0.06	0.06	0.25	0.06	0.25	0.125	0.125	2	2	4/4	4/25	8	0.125/2.375	2/1	16	0.25	2
ACESH03296	0.125	0.015	0.03	0.03	0.25	0.06	0.125	0.125	0.06	2	1	4/4	256/25	16	0.125/2.375	2/1	8	0.125	2
ACESH03288	0.5	0.03	0.03	0.03	0.25	0.125	0.5	0.125	0.06	2	4	2/4	32/25	16	0.125/2.375	8/4	16	0.125	1
ACESH03280	0.125	0.015	0.125	0.125	0.25	0.125	0.125	0.06	0.03	4	2	8/4	4/25	16	0.25/4.75	2/1	32	1	2
ACESH03272	1	0.03	16	8	128	2	＞128	8	8	＞128	＞128	8/4	16/25	32	0.25/4.75	128/64	16	0.125	2
ACESH03265	1	0.03	0.06	0.06	0.25	0.03	0.125	0.125	0.06	4	2	4/4	4/25	8	0.125/2.375	4/2	8	0.25	2
ACESH03260	1	0.03	0.125	0.06	0.25	0.06	0.125	0.125	0.125	2	2	8/4	4/25	8	0.125/2.375	4/2	16	0.125	2
ACESH03249	0.125	0.03	64	128	32	16	64	2	32	4	128	32/4	4/25	＞64	＞8/152	64/32	＞64	0.25	2
ACESH03248	0.25	0.03	64	＞128	32	16	128	1	1	4	2	32/4	64/25	＞64	8/152	8/4	＞64	0.5	2
ACESH03239	0.25	0.015	0.25	0.125	0.5	0.06	0.06	0.06	0.06	2	2	4/4	4/25	8	0.125/2.375	2/1	8	0.125	2
ACESH03234	0.25	0.015	0.03	0.06	0.5	0.06	0.25	0.25	0.06	2	32	8/4	4/25	8	0.125/2.375	2/1	8	0.25	2
ACESH03233	0.5	0.03	0.03	0.03	0.25	0.06	0.125	0.125	0.06	4	4	2/4	128/25	8	0.125/2.375	2/1	32	0.25	2
ACESH03232	4	0.125	0.03	0.03	0.25	0.06	0.06	0.125	0.125	4	4	4/4	64/25	16	0.125/2.375	4/2	16	0.25	2
ACESH03219	2	0.06	0.125	0.06	0.5	0.125	0.125	0.125	0.125	2	1	16/4	64/25	16	0.125/2.375	4/2	16	0.125	2
ACESH03180	1	0.03	0.03	0.03	0.5	0.03	0.125	0.5	0.06	4	2	2/4	4/25	64	0.5/9.5	2/1	＞64	0.25	2
ACESH03179	0.5	0.03	0.125	0.06	0.25	0.06	0.125	0.125	0.06	2	2	4/4	16/25	8	0.125/2.375	2/1	8	1	2
ACESH03178	0.5	0.03	32	32	2	2	16	2	4	4	2	4/4	4/25	＞64	＞8/152	8/4	＞64	0.5	2
ACESH03177	0.5	0.03	0.06	0.06	0.5	0.06	0.125	0.125	0.06	2	1	4/4	＞512/25	16	0.125/2.375	2/1	16	0.125	2
ACESH03171	0.5	0.015	0.06	0.06	0.5	0.06	0.125	0.125	0.125	2	2	8/4	32/25	8	0.125/2.375	4/2	16	0.25	2
ACESH03170	0.25	0.015	0.06	0.06	8	16	0.06	1	0.06	16	32	16/4	64/25	8	0.125/2.375	64/32	16	0.25	2
ACESH03165-2	0.5	0.015	0.06	0.03	0.25	0.06	0.125	0.125	0.06	2	2	4/4	4/25	8	0.125/2.375	2/1	8	0.25	2
ACESH03133	0.5	0.015	0.03	0.06	8	16	0.125	1	0.06	32	32	16/4	64/25	8	0.125/2.375	64/32	16	0.125	2
ACESH03132	0.5	0.03	0.125	0.5	4	0.25	2	8	8	2	8	16/4	4/25	16	＞8/152	2/1	＞64	1	2
ACESH03129	1	0.06	128	64	16	32	64	128	＞64	2	8	128/4	4/25	＞128	＞8/152	16/8	＞64	4	2
ACESH03121	0.25	0.03	0.06	0.125	0.25	0.03	0.5	0.5	0.5	16	4	4/4	4/25	8	＞8/152	16/8	16	0.5	1
ACESH03120	0.5	0.03	0.06	0.125	0.5	0.06	0.25	0.125	0.125	2	1	4/4	8/25	8	0.125/2.375	2/1	8	0.5	2
ACESH03108	0.25	0.03	0.06	0.125	0.5	0.06	0.25	0.125	0.125	2	1	4/4	4/25	8	0.25/4.75	2/1	8	0.25	2
ACESH03107	0.25	0.03	0.06	0.125	0.25	0.06	0.25	0.06	0.06	2	1	4/4	2/25	4	0.125/2.375	2/1	8	0.25	2
ACESH03101	0.25	0.03	0.06	0.125	0.25	0.06	0.25	0.125	0.125	2	1	4/4	4/25	8	0.125/2.375	2/1	16	2	2
ACESH03100	0.25	0.03	0.06	0.125	0.5	0.06	0.25	0.125	0.125	2	1	4/4	4/25	8	0.125/2.375	2/1	8	2	2
ACESH03094	0.5	0.03	0.06	0.06	0.25	0.06	0.25	1	2	4	128	4/4	4/25	＞128	＞8/152	8/4	＞64	2	2
ACESH03093	0.5	0.03	0.03	0.03	0.125	0.03	0.125	0.06	0.03	2	1	4/4	8/25	4	0.125/2.375	2/1	8	0.25	2
ACESH03085	0.25	0.03	1	2	16	1	2	128	＞64	2	16	32/4	2/25	＞128	＞8/152	32/16	＞64	2	2
ACESH03052	0.5	0.03	0.06	0.125	0.25	0.06	0.25	0.06	0.06	2	1	4/4	1/25	8	0.125/2.375	2/1	8	2	2
ACESH03051	0.5	0.03	0.06	0.125	0.25	0.06	0.25	1	4	4	128	4/4	1/25	＞128	＞8/152	2/1	＞64	1	2
ACESH03050	0.25	0.03	0.06	0.125	0.5	0.06	0.125	0.125	0.125	4	2	4/4	8/25	4	0.125/2.375	2/1	8	0.5	2
ACESH03045	0.25	0.03	0.03	0.03	0.25	0.03	0.06	0.06	0.06	1	1	4/4	4/25	8	0.25/4.75	4/2	16	0.25	2
ACESH03044	0.25	0.03	0.06	0.125	0.5	0.06	0.25	0.125	0.125	2	1	4/4	4/25	8	0.125/2.375	2/1	8	0.5	2
ACESH03042	0.25	0.03	0.06	0.06	0.25	0.06	0.25	0.06	0.125	2	1	4/4	4/25	8	0.125/2.375	2/1	8	0.5	2
ACESH03003	0.25	0.03	0.03	0.03	0.125	0.03	0.06	0.03	0.03	2	1	2/4	2/25	4	0.125/2.375	4/2	8	0.5	2
ACESH03002	0.25	0.03	0.03	0.03	0.25	0.03	0.06	0.06	0.06	2	1	4/4	1/25	4	0.25/4.75	4/2	4	1	2
ACESH02998	0.25	0.03	0.03	0.03	0.125	0.03	0.03	0.06	0.06	2	0.5	2/4	0.25/25	8	0.125/2.375	4/2	8	0.25	2
ACESH02996	1	0.06	＞128	＞128	32	32	128	8	＞64	8	2	32/4	16/25	16	＞8/152	64/32	16	0.5	4
ACESH02987	0.25	0.03	0.125	0.125	0.5	0.06	0.5	0.125	0.06	1	0.5	4/4	16/25	8	0.125/2.375	2/1	16	0.5	2
ACESH02986	0.5	0.06	0.125	2	0.5	0.06	0.5	0.125	0.125	2	1	4/4	8/25	8	0.25/4.75	2/1	16	0.5	2
ACESH02985	0.25	0.03	0.125	0.06	0.25	0.06	0.125	0.06	0.06	2	2	4/4	256/25	8	0.125/2.375	2/1	16	0.5	2
ACESH02984	0.25	0.06	1	1	32	0.5	16	＞64	＞64	8	2	32/4	8/25	＞128	＞8/152	64/32	＞64	4	2
ACESH02982	0.25	0.03	0.125	0.125	0.5	0.06	0.25	0.125	0.125	2	1	4/4	32/25	8	0.125/2.375	2/1	16	1	2
ACESH02980	0.5	0.03	0.06	0.06	0.25	0.06	0.25	0.06	0.06	2	1	4/4	2/25	4	0.125/2.375	2/1	8	0.5	2
ACESH02939	0.25	0.03	16	32	＞64	0.06	32	2	2	2	2	128/4	1/25	4	0.125/2.375	64/32	8	2	2
ACESH02938	0.5	0.06	0.06	0.06	0.25	0.06	0.125	0.125	0.06	4	2	4/4	8/25	8	0.125/2.375	2/1	16	0.5	2
ACESH02878	1	0.03	0.06	0.06	0.25	0.06	0.25	0.125	0.125	2	1	4/4	4/25	4	0.25/4.75	2/1	8	0.5	2
ACESH02868	0.25	0.03	0.06	0.06	0.25	0.03	0.25	0.06	0.03	2	1	4/4	4/25	4	0.125/2.375	0.5/0.25	8	0.5	2
ACESH02867	1	0.06	0.06	0.25	0.5	0.06	0.25	0.125	0.06	2	1	4/4	2/25	4	0.125/2.375	2/1	8	0.5	2
ACESH02866	0.5	0.06	0.125	0.25	0.5	0.06	0.25	1	1	2	1	4/4	8/25	＞128	0.5/9.5	2/1	＞64	0.5	2
ACESH02865	0.25	0.03	0.125	0.25	0.5	0.06	0.25	0.125	0.125	2	1	8/4	8/25	8	0.25/4.75	2/1	8	0.25	2
ACESH02859	1	0.03	0.25	0.25	0.5	0.06	0.25	0.125	0.125	2	1	8/4	16/25	8	0.25/4.75	2/1	8	0.5	2
ACESH02857	16	4	＞128	＞128	＞64	32	0.5	16	32	4	1	＞128/4	8/25	＞128	＞8/152	128/64	＞64	1	2
ACESH02855	0.25	0.03	0.06	0.125	0.5	0.06	0.25	1	2	2	4	8/4	2/25	4	1/19	4/2	8	0.25	4
ACESH02843	0.5	0.06	0.06	0.125	0.25	0.06	0.25	0.125	0.125	2	1	4/4	4/25	4	0.25/4.75	2/1	8	0.5	2
ACESH02842	0.25	0.03	0.06	0.125	0.5	0.06	0.5	1	1	2	1	4/4	8/25	＞128	1/19	8/4	＞64	1	2
ACESH02841	0.25	0.03	0.125	0.5	0.25	0.06	0.25	0.125	0.125	2	1	4/4	4/25	4	0.25/4.75	2/1	8	0.5	8
ACESH02837	0.5	0.03	0.125	0.25	0.5	0.06	0.25	0.125	0.125	2	1	8/4	16/25	8	0.125/2.375	2/1	16	0.5	2
ACESH02812	1	0.06	1	1	2	0.06	2	1	1	16	1	8/4	32/25	8	0.25/4.75	2/1	16	0.5	2
ACESH02811	0.125	0.03	0.06	0.06	0.25	0.03	8	0.125	0.03	2	1	4/4	2/25	8	0.125/2.375	8/4	8	0.5	1
ACESH02810	0.5	0.03	0.125	0.25	0.5	0.06	0.5	1	1	2	1	8/4	8/25	＞128	＞8/152	16/8	＞64	1	2
ACESH02800	0.25	0.03	0.06	0.06	0.25	0.03	0.25	0.06	0.06	2	1	4/4	16/25	4	0.125/2.375	2/1	8	1	2
ACESH02799	0.5	0.03	0.125	0.25	0.5	0.06	0.25	1	4	4	2	16/4	4/25	＞128	＞8/152	2/1	＞64	0.5	1
ACESH02798	0.5	0.03	0.06	0.25	0.5	0.06	0.5	0.06	0.06	2	1	4/4	32/25	8	0.125/2.375	2/1	8	0.5	2
ACESH02796	0.125	0.03	0.125	0.06	0.25	0.06	0.125	0.125	0.03	2	2	4/4	4/25	8	0.125/2.375	1/0.5	8	0.125	2
ACESH02788	0.125	0.015	0.125	0.125	1	0.06	0.5	0.125	0.03	1	1	8/4	4/25	8	0.125/2.375	2/1	16	1	2
ACESH02787	0.125	0.015	0.06	0.06	0.125	0.03	0.06	0.125	0.03	2	1	2/4	0.5/25	＞128	0.5/9.5	1/0.5	＞64	0.25	2
ACESH02782	0.125	0.015	0.125	0.06	0.5	0.06	0.5	0.125	0.03	2	2	4/4	1/25	8	0.125/2.375	2/1	8	0.5	2
ACESH02781	0.125	0.03	0.125	0.06	0.25	0.03	0.125	0.125	0.03	2	2	4/4	4/25	8	0.125/2.375	1/0.5	16	0.25	2
ACESH02779	0.25	0.03	0.125	0.06	0.25	0.03	0.125	0.125	0.015	2	2	4/4	2/25	8	0.125/2.375	2/1	16	0.25	2
ACESH02770	0.125	0.06	＞128	128	16	128	64	1	4	4	2	＞128/4	1/25	＞128	＞8/152	16/8	＞64	1	2
ACESH02769	0.125	0.03	0.125	0.06	0.25	0.06	0.125	0.125	0.03	1	1	4/4	0.5/25	8	0.125/2.375	2/1	8	0.25	2
ACESH02768	0.125	0.03	0.125	0.06	0.25	0.06	0.125	0.125	0.03	1	1	4/4	4/25	8	0.125/2.375	2/1	8	0.25	2
ACESH02767	0.125	0.03	0.125	0.06	0.25	0.03	0.06	0.125	0.03	2	2	4/4	8/25	4	0.25/4.75	2/1	8	0.25	2
ACESH02766	0.25	0.03	0.125	0.06	0.25	0.03	0.125	0.25	0.03	2	2	4/4	8/25	16	0.125/2.375	2/1	16	0.5	2
ACESH02765	0.125	0.03	0.125	0.06	0.5	0.06	0.125	0.125	0.015	2	2	4/4	8/25	4	0.125/2.375	1/0.5	8	0.25	2
ACESH02752	0.125	0.03	0.125	0.06	0.25	0.06	0.125	1	0.5	2	2	4/4	2/25	＞128	0.5/9.5	2/1	＞64	0.5	2
ACESH02746	0.125	0.03	0.06	0.06	0.25	0.03	0.06	0.5	0.5	2	2	4/4	4/25	4	0.125/2.375	1/0.5	8	0.25	2
ACESH02745	0.125	0.03	0.125	0.125	0.5	0.06	0.25	2	2	2	2	4/4	8/25	＞128	＞8/152	1/0.5	16	0.5	2
ACESH02744	0.125	0.03	0.125	0.06	0.25	0.06	0.125	1	1	2	2	4/4	4/25	＞128	＞8/152	1/0.5	＞64	0.25	2
ACESH02743	0.125	0.03	0.125	0.06	0.25	0.03	0.125	0.125	0.015	2	2	2/4	8/25	8	0.125/2.375	1/0.5	8	0.25	2
ACESH02730	0.125	0.03	0.125	0.06	0.25	0.06	0.125	0.125	0.03	2	2	4/4	8/25	8	0.125/2.375	2/1	16	0.25	2
ACESH02729	0.125	0.03	0.125	0.06	0.25	0.06	0.125	0.125	0.03	2	2	4/4	1/25	8	0.125/2.375	2/1	16	0.25	2
ACESH02728	0.125	0.03	0.125	0.06	0.25	0.03	0.125	0.125	0.015	1	1	4/4	8/25	8	0.125/2.375	2/1	8	0.25	2
ACESH02727	0.125	0.03	0.125	0.06	0.25	0.03	0.125	0.125	0.015	1	1	4/4	2/25	8	0.125/2.375	2/1	16	0.25	2
ACESH02725	0.125	0.03	0.125	0.06	0.5	0.06	0.125	0.125	0.015	2	2	4/4	8/25	8	0.125/2.375	2/1	8	0.25	2
ACESH02711	0.125	0.03	0.125	0.125	0.25	0.06	0.125	0.125	0.015	2	1	4/4	2/25	8	0.125/2.375	2/1	16	0.25	2
ACESH02708	0.125	0.03	128	128	32	8	64	8	32	4	2	32/4	4/25	8	＞8/152	16/8	16	0.5	2
ACESH02700	0.06	0.06	＞128	＞128	＞128	＞128	128	8	32	2	1	64/4	4/25	＞128	＞8/152	4/2	＞64	2	2
ACESH02691	0.125	0.03	0.125	0.125	0.25	0.06	0.125	0.125	0.03	2	2	4/4	1/25	8	0.125/2.375	1/0.5	8	0.25	2
ACESH02673	2	0.06	0.03	0.03	0.06	0.03	0.03	0.06	0.06	0.25	0.25	1/4	1/25	4	0.25/4.75	1/0.5	8	0.125	2
ACESH02672	0.25	0.03	0.125	0.125	0.25	0.06	0.125	0.125	0.03	2	2	4/4	8/25	8	0.125/2.375	2/1	8	0.5	2
ACESH02650	0.125	0.03	0.125	0.125	0.5	0.06	0.25	0.125	0.015	2	2	8/4	2/25	8	0.125/2.375	2/1	8	0.25	2
ACESH02649	0.125	0.03	0.125	0.06	0.25	0.06	0.125	0.125	0.5	2	2	4/4	4/25	8	0.125/2.375	1/0.5	8	0.25	2
ACESH02641	0.125	0.03	0.06	0.06	0.25	0.03	0.06	1	0.03	2	128	2/4	2/25	4	＞8/152	8/4	4	0.5	2
ACESH02630	0.125	0.03	0.03	＜0.03	0.125	＜0.008	＜0.03	0.06	0.015	1	2	0.5/4	8/25	4	0.125/2.375	1/0.5	8	＜0.03	2
ACESH02629	0.06	0.03	＞128	128	32	64	128	32	＞8	2	128	64/4	2/25	＞128	＞8/152	16/8	＞64	2	2
ACESH02628	＞4	2	＞128	128	32	32	0.5	2	2	2	1	64/4	4/25	＞128	＞8/152	64/32	16	2	2
ACESH02618	0.25	0.015	0.125	0.125	0.25	0.06	0.125	0.06	0.03	4	2	4/4	4/25	＞128	＞8/152	4/2	＞64	0.125	1
ACESH02617	0.125	0.03	0.5	0.125	1	0.06	0.5	8	4	2	2	16/4	4/25	＞128	＞8/152	8/4	＞64	2	2
ACESH02616	0.06	0.03	128	64	16	16	64	＞64	＞8	2	128	64/4	2/25	＞128	＞8/152	8/4	＞64	1	2
ACESH02615	0.125	0.03	0.125	0.125	0.25	0.06	0.125	2	1	2	2	4/4	2/25	＞128	＞8/152	16/8	＞64	0.25	2
ACESH02614	0.125	0.03	0.125	0.125	0.5	0.06	0.25	0.125	0.03	2	2	4/4	2/25	8	0.125/2.375	2/1	16	0.25	2
ACESH02610	0.125	0.03	0.06	0.125	0.25	0.06	0.06	0.125	0.03	2	2	4/4	2/25	4	0.125/2.375	1/0.5	8	0.5	2
ACESH02609	0.125	0.03	0.125	0.125	0.25	0.03	0.06	0.125	0.015	2	2	4/4	4/25	4	0.125/2.375	1/0.5	4	0.25	2
ACESH02598	0.125	0.03	128	64	32	8	64	16	64	4	2	32/4	4/25	8	＞8/152	16/8	16	0.5	2
ACESH02579	0.125	0.03	0.125	0.125	0.25	0.06	0.125	0.125	0.03	2	2	4/4	4/25	8	0.125/2.375	2/1	8	0.125	2
ACESH02567	0.125	0.03	0.125	0.06	0.25	0.03	0.125	1	1	2	2	4/4	0.5/25	＞128	0.5/9.5	1/0.5	＞128	0.5	2
ACESH02566	0.125	0.03	0.125	0.125	0.5	0.06	0.25	2	2	2	128	4/4	4/25	8	＞8/152	4/2	16	0.5	2
ACESH02565	0.125	0.03	0.125	0.06	0.25	0.06	0.125	0.125	0.03	2	1	4/4	2/25	8	0.125/2.375	2/1	16	0.25	2
ACESH02564	0.25	0.03	0.03	0.03	0.25	0.015	0.125	0.06	0.06	2	1	0.5/4	32/25	16	0.5/9.5	2/1	16	0.06	2
ACESH02558	0.125	0.015	0.125	0.06	0.25	0.03	0.06	0.125	0.03	2	2	4/4	2/25	8	0.125/2.375	1/0.5	8	＞32	2
ACESH02551	0.125	0.03	0.125	0.125	0.5	0.125	0.25	8	64	2	128	64/4	4/25	＞128	＞8/152	16/8	＞128	＞32	1
ACESH02545	0.125	0.03	128	64	16	32	32	1	4	2	64	8/4	2/25	2	＞8/152	16/8	4	＞32	2
ACESH02544	0.125	0.015	0.06	0.06	0.25	0.03	0.06	0.125	0.015	2	2	2/4	2/25	4	0.125/2.375	1/0.5	8	＞32	2
ACESH02532	0.125	0.03	0.125	0.06	0.25	0.06	0.125	1	2	2	32	4/4	2/25	128	＞8/152	2/1	＞64	0.5	2
ACESH02530	0.125	0.03	0.125	0.06	0.25	0.03	0.125	1	1	2	2	4/4	1/25	4	0.125/2.375	2/1	8	0.125	2
ACESH02529	0.125	0.03	0.125	0.06	0.25	0.03	0.06	0.125	0.03	2	2	4/4	4/25	4	0.125/2.375	2/1	8	0.125	0.5
ACESH02521	0.125	0.03	＞128	＞128	32	32	128	32	32	2	2	128/4	8/25	＞128	8/152	16/8	＞64	0.25	2
ACESH02518	0.25	0.015	0.06	0.125	0.5	0.06	0.125	0.06	0.125	2	2	4/4	2/25	16	0.125/2.375	2/1	8	1	1
ACESH02508	0.5	0.06	128	64	8	16	32	4	2	8	32	4/4	8/25	＞64	＞8/152	16/8	8	2	1
ACESH02506	0.25	0.03	128	128	16	8	64	1	2	2	2	4/4	2/25	8	＞8/152	8/4	8	0.5	1
ACESH02504	0.125	0.015	0.06	0.125	0.25	0.03	0.125	1	4	2	1	4/4	128/25	32	0.125/2.375	2/1	8	0.25	1
ACESH02502	0.125	0.015	0.06	0.125	0.25	0.03	0.125	0.06	0.125	2	1	4/4	8/25	64	0.125/2.375	2/1	8	0.25	2
ACESH02490	0.25	0.03	＞128	128	64	8	128	1	2	4	2	4/4	8/25	＞64	＞8/152	4/2	8	0.25	2
ACESH02487	0.25	0.03	＞128	128	8	16	64	64	＞64	4	128	16/4	4/25	＞64	＞8/152	16/8	＞64	1	1
ACESH02478	0.5	0.015	0.06	0.125	0.5	0.03	0.125	0.06	0.125	2	1	4/4	8/25	64	0.125/2.375	2/1	8	0.25	1
ACESH02465	0.125	0.125	＞128	＞128	128	128	＞128	＞64	＞64	2	1	32/4	4/25	＞64	＞8/152	16/8	＞64	4	1
ACESH02464	0.25	0.015	0.06	0.125	0.5	0.03	0.25	0.125	0.125	2	1	4/4	1/25	64	0.125/2.375	2/1	8	0.25	2
ACESH02463	2	0.06	0.06	0.125	0.25	0.03	0.125	0.125	0.25	2	1	4/4	8/25	64	0.125/2.375	2/1	8	0.25	1
ACESH02461	0.125	0.015	0.06	0.125	0.25	0.03	0.125	0.06	0.125	2	2	4/4	2/25	32	0.25/4.75	2/1	8	0.25	2
ACESH02449	0.125	0.03	＞128	＞128	＞64	16	128	0.5	1	32	2	4/4	64/25	＞64	＞8/152	8/4	＞64	2	2
ACESH02418	0.125	0.03	＞128	＞128	＞64	32	128	＞64	＞64	32	2	32/4	4/25	＞64	＞8/152	16/8	＞64	8	2
ACESH02401	0.25	0.03	16	0.5	0.25	0.03	0.06	0.06	0.06	32	2	4/4	8/25	8	0.125/2.375	4/2	8	0.5	2
ACESH02380	0.25	0.03	0.125	0.25	0.25	0.03	0.06	1	1	32	64	4/4	8/25	＞64	＞8/152	8/4	＞64	0.5	2
ACESH02378	0.25	0.03	0.125	0.25	0.5	0.06	0.06	0.125	0.015	32	2	4/4	4/25	8	0.25/4.75	2/1	8	0.5	1
ACESH02368	0.25	0.06	0.25	0.25	0.25	0.03	0.06	0.06	0.03	32	2	4/4	16/25	8	0.125/2.375	2/1	8	0.5	2
ACESH02329	0.5	0.03	0.06	0.25	0.25	0.015	0.03	0.125	0.5	32	1	4/4	1/25	8	＞8/152	2/1	4	1	1
ACESH02316	0.25	0.03	0.06	0.25	0.25	0.03	0.06	0.125	0.06	16	2	4/4	8/25	8	0.125/2.375	2/1	8	0.5	1
ACESH02315	0.25	0.03	0.06	0.25	0.25	0.03	0.03	0.06	0.03	32	2	4/4	8/25	4	0.125/2.375	4/2	8	0.5	2
ACESH02312	0.25	0.03	0.125	0.25	0.25	0.03	0.06	0.06	0.06	32	2	4/4	8/25	8	0.125/2.375	2/1	8	0.5	2
ACESH02310	0.25	0.03	128	128	16	0.03	128	8	＞64	32	1	64/4	8/25	＞64	＞8/152	2/1	8	16	2
ACESH02308	0.25	0.03	0.125	0.25	0.5	0.06	0.125	0.06	0.06	32	1	8/4	16/25	8	0.25/4.75	4/2	8	0.5	2
ACESH02295	0.125	0.015	0.06	0.25	0.25	0.03	0.03	0.06	0.06	32	2	4/4	4/25	4	0.125/2.375	2/1	4	0.25	2
ACESH02292	0.25	0.03	＞128	＞128	16	32	64	8	64	32	1	64/4	4/25	＞64	＞8/152	16/8	＞64	16	2
ACESH02289	0.5	0.25	8	16	2	0.06	8	1	0.25	16	1	4/4	256/25	32	2/38	2/1	8	0.5	1
ACESH02286	0.25	0.03	32	32	8	2	4	1	1	16	2	4/4	4/25	4	＞8/152	64/32	4	0.5	2
ACESH02283	0.125	0.03	0.25	0.5	1	0.125	0.25	0.5	0.5	16	1	16/4	4/25	64	0.5/9.5	4/2	64	4	2
ACESH02282	0.125	0.03	0.06	0.25	0.25	0.03	0.03	0.06	0.5	2	1	4/4	8/25	4	0.125/2.375	2/1	8	0.5	2
ACESH02281	0.25	0.03	0.06	0.25	0.25	0.03	0.06	0.06	0.06	32	2	4/4	8/25	8	0.25/4.75	4/2	8	0.5	2
ACESH02280	0.25	0.03	32	16	1	4	2	1	1	32	128	4/4	4/25	4	＞8/152	8/4	8	1	2
ACESH02274	1	0.06	0.06	0.25	0.5	0.03	0.03	0.125	0.06	32	2	4/4	4/25	8	0.25/4.75	2/1	8	0.5	2
ACESH02266	0.125	0.015	0.06	0.25	0.5	0.03	0.06	0.125	0.06	32	2	4/4	4/25	4	0.125/2.375	2/1	8	0.5	1
ACESH02257	0.25	0.015	0.125	0.25	0.25	0.03	0.06	0.06	0.06	32	2	4/4	8/25	8	0.25/4.75	2/1	8	0.5	2
ACESH02256	0.125	0.015	0.125	0.25	0.25	0.03	0.06	0.125	0.06	16	2	4/4	4/25	8	0.25/4.75	2/1	8	0.5	1
ACESH02246	0.25	0.015	0.06	0.25	0.25	0.03	0.06	0.06	0.06	16	2	4/4	8/25	8	0.25/4.75	2/1	8	0.5	2
ACESH02245	0.25	0.03	0.06	0.25	0.25	0.03	0.06	0.125	0.06	16	2	4/4	8/25	8	0.25/4.75	4/2	8	0.25	2
ACESH02244	0.25	0.03	0.06	0.25	0.25	0.03	0.06	0.06	0.03	16	1	4/4	8/25	8	0.125/2.375	2/1	8	0.25	2
ACESH02239	0.25	0.03	0.06	0.25	0.25	0.03	0.06	0.06	0.06	32	2	4/4	4/25	8	0.125/2.375	2/1	8	0.25	2
ACESH02236	0.25	0.03	0.06	0.25	0.25	0.03	0.03	0.06	0.06	32	2	4/4	64/25	2	0.125/2.375	2/1	4	0.25	1
ACESH02229	0.125	0.015	0.06	0.25	0.25	0.03	0.06	0.06	0.06	32	2	4/4	8/25	4	0.125/2.375	2/1	8	0.25	2
ACESH02228	0.25	0.015	0.06	0.25	0.25	0.03	0.06	0.125	0.06	32	2	4/4	8/25	8	0.125/2.375	2/1	8	0.25	2
ACESH02221	0.5	0.015	0.06	0.25	0.25	0.03	0.03	0.125	0.06	16	2	4/4	8/25	8	0.25/4.75	1/0.5	4	0.5	2
ACESH02220	0.5	0.015	128	0.25	0.25	0.03	0.125	0.5	0.06	8	1	＞128/4	8/25	16	0.25/4.75	2/1	8	0.5	2
ACESH02211	0.25	0.03	128	64	8	8	16	2	8	8	128	8/4	4/25	＞64	＞8/152	16/8	＞64	0.5	2
ACESH02195	0.25	0.03	128	64	8	16	16	0.5	2	8	2	4/4	4/25	＞64	＞8/152	16/8	＞64	0.5	1
ACESH02193	0.25	0.03	0.06	0.25	0.25	0.03	0.06	0.06	0.06	8	2	4/4	2/25	4	0.125/2.375	2/1	8	0.25	1
ACESH02192	0.25	0.015	0.06	0.25	0.25	0.03	0.03	0.06	0.06	32	2	4/4	8/25	8	0.125/2.375	2/1	8	0.5	2
ACESH02190	0.25	0.03	0.06	0.25	0.5	0.03	0.06	0.06	0.03	32	1	4/4	4/25	8	0.125/2.375	2/1	8	0.5	2
ACESH02181	0.06	0.03	128	128	＞64	32	32	32	16	32	1	16/4	4/25	＞64	＞8/152	4/2	＞64	4	2
ACESH02165	0.5	0.03	0.25	0.25	0.25	0.03	0.03	0.125	0.06	32	2	4/4	2/25	4	0.25/4.75	2/1	8	0.25	2
ACESH02164	1	0.015	0.125	0.25	0.5	0.03	0.06	0.125	0.06	32	2	4/4	4/25	＞64	1/19	2/1	＞64	0.5	2
ACESH02160	1	0.06	128	128	32	32	16	64	＞64	＞128	＞128	64/4	8/25	＞64	＞8/152	64/32	＞64	2	2
ACESH02142	0.06	0.03	＞128	＞128	64	64	＞128	16	16	32	1	32/4	2/25	＞64	＞8/152	4/2	＞64	2	2
ACESH02141	0.25	0.03	＞128	128	8	32	16	1	4	32	2	32/4	4/25	＞64	＞8/152	16/8	＞64	2	2
ACESH02138	0.25	0.03	0.06	0.25	0.25	0.03	0.06	0.125	0.06	32	2	4/4	8/25	8	0.125/2.375	4/2	8	0.25	2
ACESH02137	0.5	0.03	0.25	0.25	0.5	0.125	0.125	1	1	32	2	4/4	4/25	＞64	0.5/9.5	2/1	＞64	1	2
ACESH02136	0.25	0.03	0.25	0.25	0.5	0.06	0.06	0.125	0.06	32	2	8/4	16/25	8	0.25/4.75	2/1	8	0.5	2
ACESH02134	0.5	0.03	128	64	32	4	16	4	8	32	64	8/4	64/25	＞64	＞8/152	32/16	＞64	4	2
ACESH02126	0.5	0.03	0.06	0.25	0.25	0.06	0.06	0.125	0.06	32	2	4/4	8/25	8	0.125/2.375	2/1	16	0.5	2
ACESH02121	16	4	＞128	＞128	＞64	64	64	8	64	4	2	＞128/4	4/25	＞64	＞8/152	64/32	＞64	0.5	2
ACESH02120	0.25	0.03	0.06	0.25	0.25	0.06	0.06	0.06	0.125	16	2	4/4	4/25	4	0.125/2.375	2/1	8	0.5	2
ACESH02104	0.25	0.03	0.5	1	8	0.25	0.5	64	＞64	16	2	8/4	8/25	＞64	＞8/152	32/16	＞64	1	2
ACESH02103	0.125	0.03	0.06	0.25	0.25	0.06	0.06	0.06	0.03	32	2	4/4	2/25	4	0.125/2.375	2/1	8	0.5	2
ACESH02088	0.25	0.06	0.125	0.25	0.5	0.06	0.125	1	0.5	32	1	8/4	16/25	64	2/38	2/1	64	0.5	2
ACESH02083	0.125	0.03	0.06	0.25	0.5	0.06	0.06	0.125	0.06	32	1	4/4	4/25	8	0.25/4.75	2/1	8	0.25	2
ACESH02077	0.25	0.03	0.06	0.25	0.25	0.06	0.06	1	1	32	2	4/4	4/25	＞64	＞8/152	4/2	＞64	0.5	2
ACESH02069	0.25	0.03	0.06	0.25	0.25	0.06	0.125	1	1	8	2	8/4	8/25	＞64	＞8/152	8/4	＞64	1	2
ACESH02068	0.25	0.03	0.06	0.25	0.25	0.06	0.06	0.125	0.06	4	2	4/4	32/25	4	0.125/2.375	4/2	8	0.25	2
ACESH02060	0.25	0.03	0.06	0.25	0.25	0.06	0.125	0.125	0.125	4	2	4/4	4/25	4	0.125/2.375	2/1	16	0.5	1
ACESH02054	0.25	0.03	0.06	0.25	0.25	0.06	0.125	0.5	1	4	2	8/4	4/25	＞64	＞8/152	8/4	＞64	1	2
ACESH02053	0.25	0.03	128	128	64	16	＞128	64	＞64	8	＞128	128/4	4/25	＞64	＞8/152	16/8	＞64	2	2
ACESH02052	0.25	0.03	0.125	0.25	0.25	0.06	0.125	0.125	0.06	4	2	4/4	4/25	4	0.125/2.375	2/1	8	0.25	2
ACESH02041	0.25	0.03	0.06	0.25	0.25	0.06	0.06	0.125	0.125	4	2	4/4	4/25	4	0.25/4.75	2/1	8	0.25	2
ACESH02040	0.25	0.03	0.06	0.25	0.25	0.06	0.06	0.06	0.06	4	2	2/4	2/25	4	1/19	2/1	4	0.25	2
ACESH02039	0.25	0.03	0.06	0.25	0.25	0.06	0.125	0.125	0.06	4	2	4/4	16/25	8	0.125/2.375	2/1	8	0.5	2
ACESH02033	0.25	0.03	0.06	0.25	0.25	0.06	0.06	0.125	0.125	4	2	4/4	4/25	8	0.25/4.75	2/1	16	0.5	2
ACESH02025	0.25	0.03	0.03	0.25	0.25	0.06	0.06	0.125	0.06	4	2	4/4	4/25	4	0.125/2.375	2/1	8	0.25	2
ACESH02015	0.25	0.03	0.03	0.25	0.25	0.03	0.06	0.03	0.03	4	2	2/4	16/25	2	0.125/2.375	1/0.5	4	0.25	2
ACESH02014	0.25	0.03	0.06	0.25	0.25	0.06	0.125	0.06	0.06	4	2	4/4	8/25	4	0.125/2.375	2/1	4	0.5	2
ACESH02012	0.25	0.03	0.06	0.25	0.25	0.06	0.06	1	1	4	2	4/4	4/25	4	＞8/152	2/1	8	1	2
ACESH02006	0.25	0.03	0.06	0.25	0.25	0.06	0.125	0.125	0.06	2	2	4/4	8/25	8	0.125/2.375	2/1	16	0.5	2
ACESH02002	0.25	0.03	0.03	0.25	0.25	0.03	0.06	0.06	0.06	4	2	4/4	1/25	4	0.125/2.375	2/1	4	0.25	2
ACESH01987	0.25	0.03	0.06	0.25	0.25	0.06	0.06	0.125	0.06	4	2	4/4	4/25	4	0.125/2.375	2/1	8	0.5	2
ACESH01983	0.25	0.03	0.06	0.25	0.25	0.06	0.125	0.125	0.06	4	2	4/4	4/25	4	0.125/2.375	2/1	＞64	0.5	2
ACESH01982	0.25	0.03	0.06	0.25	0.25	0.06	0.125	0.06	0.125	4	2	4/4	1/25	＞64	＞8/152	2/1	8	0.25	2
ACESH01981	0.25	0.03	0.06	0.25	0.25	0.06	0.06	0.06	0.06	2	2	4/4	8/25	4	0.125/2.375	2/1	8	0.25	2
ACESH01974	0.25	0.03	0.06	0.25	0.25	0.06	0.125	0.06	0.06	2	2	4/4	8/25	4	0.25/4.75	4/2	8	0.5	2
ACESH01971	0.25	0.03	0.06	0.25	0.25	0.06	0.125	1	1	2	2	8/4	0.5/25	＞64	＞8/152	16/8	＞64	1	4
ACESH01955	0.25	0.03	0.06	0.25	0.25	0.06	0.125	0.125	0.06	4	2	8/4	4/25	4	0.125/2.375	2/1	8	0.25	2
ACESH01954	0.25	0.03	0.03	0.25	0.25	0.03	0.06	0.03	0.03	2	1	1/4	4/25	2	0.125/2.375	2/1	4	0.25	2
ACESH01947	0.25	0.03	0.06	0.25	0.25	0.06	0.06	0.125	0.06	4	2	4/4	8/25	4	0.125/2.375	2/1	8	0.25	2
ACESH01946	0.25	0.03	0.06	0.25	0.25	0.06	0.06	0.125	0.06	2	2	4/4	4/25	4	0.25/4.75	2/1	8	0.125	4
ACESH01945	0.25	0.03	0.06	0.25	0.25	0.06	0.06	0.125	0.06	2	2	4/4	4/25	4	0.25/4.75	2/1	8	0.5	2
ACESH01944	0.25	0.015	0.06	0.25	0.25	0.06	0.125	0.125	0.06	2	1	4/4	4/25	4	0.125/2.375	2/1	16	0.25	2
ACESH01934	0.25	0.03	＞128	64	8	32	32	0.125	0.25	2	2	4/4	8/25	＞64	＞8/152	16/8	＞64	0.5	2
ACESH01918	0.25	0.03	0.06	0.25	0.25	0.06	0.125	0.125	0.125	4	2	4/4	1/25	4	＞8/152	2/1	8	0.5	2
ACESH01917	0.25	0.03	0.06	0.25	0.25	0.06	0.125	0.125	0.06	2	2	4/4	8/25	4	0.25/4.75	2/1	8	0.5	2
ACESH01916	0.25	0.03	0.25	0.5	2	0.5	0.5	0.5	0.25	2	1	16/4	8/25	32	1/19	4/2	64	2	2
ACESH01914	0.25	0.03	0.06	0.25	0.25	0.06	0.06	0.5	1	4	2	4/4	2/25	＞64	1/19	2/1	＞64	1	2
ACESH01904	0.25	0.03	＞128	128	32	16	64	16	64	8	32	16/4	4/25	＞64	＞8/152	16/8	＞64	0.5	2
ACESH01897	0.125	0.015	0.06	0.25	0.25	0.06	0.125	0.125	0.125	4	2	4/4	8/25	8	0.125/2.375	2/1	8	0.25	1
ACESH01883	0.25	0.015	0.03	0.25	0.25	0.06	0.06	0.06	0.06	2	1	4/4	4/25	4	0.125/2.375	2/1	8	0.5	2
ACESH01881	0.25	0.03	0.06	0.25	0.25	0.06	0.125	0.125	0.06	4	2	4/4	4/25	4	0.125/2.375	2/1	8	0.5	2
ACESH01876	0.125	0.03	0.06	0.25	0.25	0.03	0.06	0.125	0.06	4	2	4/4	8/25	4	0.125/2.375	1/0.5	8	0.5	2
ACESH01864	0.125	0.015	0.06	0.25	0.25	0.06	0.125	0.125	0.125	4	2	4/4	2/25	4	0.5/9.5	2/1	8	0.5	2
ACESH01860	0.25	0.03	128	64	64	8	128	＞64	＞64	4	32	8/4	4/25	＞64	＞8/152	32/16	＞64	4	2
ACESH01859	0.5	0.06	0.06	0.25	0.25	0.06	0.06	0.125	0.06	4	2	4/4	16/25	4	0.125/2.375	2/1	8	0.5	2
ACESH01854	0.25	0.03	0.06	0.25	0.25	0.06	0.125	0.125	0.06	4	2	4/4	1/25	4	0.25/4.75	2/1	8	0.25	2
ACESH01850	0.25	0.03	0.06	0.25	0.25	0.06	0.25	1	2	8	4	8/4	1/25	＞64	＞8/152	8/4	＞64	0.5	2
ACESH01849	0.25	0.03	0.06	0.25	0.25	0.06	0.06	0.06	0.06	4	2	4/4	1/25	4	0.125/2.375	2/1	8	0.5	4
ACESH01846	0.25	0.03	0.06	0.25	0.25	0.06	0.06	0.125	0.06	2	2	4/4	8/25	4	0.25/4.75	2/1	8	0.25	2
ACESH01845	0.25	0.03	0.06	0.25	0.5	0.125	0.125	0.125	0.06	4	2	8/4	8/25	4	＞8/152	4/2	8	0.25	2
ACESH01827	0.25	0.03	0.06	0.25	0.25	0.06	0.06	0.06	0.06	2	2	4/4	8/25	4	0.25/4.75	2/1	8	0.25	2
ACESH01826	0.25	0.06	0.125	0.25	0.25	0.125	0.125	0.125	0.125	2	2	8/4	4/25	8	0.25/4.75	2/1	16	0.5	2
ACESH01823	0.25	0.03	0.06	0.25	0.25	0.06	0.125	0.125	0.06	4	2	4/4	4/25	4	0.25/4.75	2/1	8	0.25	2
ACESH01804	0.25	0.03	0.06	0.25	0.25	0.06	0.06	0.125	0.06	4	2	4/4	4/25	4	0.125/2.375	2/1	8	0.25	2
ACESH01797	0.25	0.03	0.06	0.25	0.25	0.06	0.125	0.125	0.06	2	2	4/4	4/25	4	0.125/2.375	2/1	8	0.25	2
ACESH01792	0.25	0.03	0.125	0.25	0.5	0.06	0.25	0.125	0.125	2	1	8/4	4/25	＞64	2/38	2/1	＞64	0.25	2
ACESH01788	0.25	0.03	0.06	0.25	0.25	0.06	0.125	0.125	0.06	2	1	4/4	8/25	＞64	2/38	2/1	＞64	0.5	2
ACESH01781	0.25	0.03	0.06	0.25	0.25	0.06	0.06	0.125	0.06	4	2	4/4	1/25	4	0.25/4.75	2/1	8	0.25	2
ACESH01777	0.25	0.03	0.06	0.25	0.25	0.06	0.06	0.125	0.06	4	2	4/4	2/25	4	0.125/2.375	2/1	4	0.25	2
ACESH01776	0.25	0.03	0.125	0.25	0.5	0.125	0.25	1	1	2	1	8/4	4/25	64	4/76	2/1	64	0.5	2
ACESH01772	0.25	0.03	0.06	0.25	0.25	0.06	0.25	0.06	0.06	2	1	4/4	2/25	＞64	2/38	2/1	＞64	0.5	2
ACESH01770	0.25	0.015	0.06	0.25	0.25	0.06	0.03	0.06	0.03	2	1	4/4	4/25	4	0.25/4.75	2/1	8	0.5	2
ACESH01766	0.125	0.015	0.06	0.25	0.25	0.06	0.03	0.06	0.06	4	1	4/4	4/25	4	0.25/4.75	2/1	16	0.5	2
ACESH01761	0.125	0.015	0.06	0.25	0.25	0.06	0.03	0.06	0.03	2	1	4/4	1/25	4	0.25/4.75	2/1	8	0.25	2
ACESH01760	0.125	0.015	0.125	0.25	0.25	0.06	0.03	0.06	0.03	2	1	4/4	4/25	4	0.25/4.75	2/1	8	0.25	2
ACESH01758	0.125	0.015	0.06	0.25	0.25	0.06	0.03	0.06	0.03	2	1	4/4	4/25	8	0.25/4.75	2/1	8	0.25	2
ACESH01755	0.125	0.015	128	64	8	16	32	1	2	2	1	4/4	2/25	＞64	＞8/152	16/8	＞64	1	2
ACESH01750	0.125	0.015	128	128	32	8	64	16	＞64	8	64	16/4	2/25	8	＞8/152	16/8	8	0.5	2
ACESH01739	0.125	0.015	0.03	0.25	0.25	0.06	0.03	0.06	0.03	2	1	2/4	4/25	4/8	0.25/4.75	2/1	8	0.5	2
ACESH01738	0.125	0.015	0.06	0.25	0.25	0.06	0.03	0.06	0.03	2	1	4/4	0.5/25	＞64	2/38	2/1	＞64	0.5	2
ACESH01737	0.125	0.015	0.06	0.25	0.25	0.06	0.03	0.06	0.03	2	1	4/4	4/25	4	0.25/4.75	2/1	8	0.25	2
ACESH01736	0.125	0.015	0.06	0.25	0.25	0.06	0.03	0.06	0.03	2	1	4/4	4/25	4	0.25/4.75	2/1	8	0.25	2
ACESH01720	0.25	0.015	0.06	0.25	0.25	0.06	0.03	0.06	0.03	2	1	4/4	4/25	2	0.125/2.375	2/1	4	0.25	2
ACESH01712	0.06	0.015	0.06	0.25	0.25	0.06	0.03	0.06	0.03	2	1	4/4	1/25	8	0.25/4.75	2/1	8	0.5	2
ACESH01711	0.125	0.015	0.06	0.25	0.25	0.125	0.03	0.06	0.06	2	1	4/4	4/25	16	0.25/4.75	4/2	16	0.5	2
ACESH01707	0.125	0.03	0.06	0.25	0.25	0.125	0.03	0.125	0.125	2	1	4/4	4/25	8	0.5/9.5	4/2	16	1	2
ACESH01702	0.06	0.015	0.06	0.25	0.25	0.06	0.03	0.06	0.03	2	1	4/4	2/25	8	0.125/2.375	2/1	16	0.5	2
ACESH01701	0.125	0.015	0.06	0.25	0.25	0.06	0.03	0.06	0.03	2	1	4/4	4/25	4	0.25/4.75	2/1	8	0.25	2
ACESH01698	0.06	0.008	0.125	0.25	0.5	0.125	0.06	1	1	2	1	8/4	0.5/25	＞64	2/38	2/1	64	1	2
ACESH01696	0.125	0.015	0.06	0.25	0.25	0.06	0.03	0.06	0.03	2	1	4/4	4/25	4	0.25/4.75	2/1	8	0.5	2
ACESH01689	0.25	0.015	0.06	0.25	0.25	0.06	0.03	0.06	0.03	2	1	4/4	4/25	4	0.125/2.375	2/1	16	0.5	2
ACESH01685	0.25	0.03	0.06	0.03	0.25	0.25	0.06	0.06	0.06	2	1	8/4	4/25	8	0.25/4.75	64/32	＞64	0.5	2
ACESH01673	0.125	0.015	0.06	0.25	0.25	0.06	0.06	0.5	0.25	4	1	4/4	1/25	＞64	8/152	8/4	＞64	0.5	4
ACESH01670	0.125	0.015	0.5	2	16	0.25	1	64	64	2	1	16/4	4/25	＞64	＞8/152	64/32	＞64	1	8
ACESH01664	0.125	0.015	0.06	0.25	0.25	0.06	0.03	0.06	0.03	2	1	2/4	4/25	8	0.125/2.375	2/1	8	0.25	2
ACESH01663	0.125	0.015	0.06	0.25	0.25	0.06	0.03	1	1	4	2	4/4	4/25	＞64	1/19	2/1	＞64	0.5	2
ACESH01662	0.125	0.015	0.06	0.25	0.25	0.06	0.03	0.06	0.03	2	1	4/4	16/25	4	0.25/4.75	2/1	8	0.5	2
ACESH01661	0.125	0.015	0.06	0.25	0.5	0.06	0.03	1	2	4	2	4/4	0.5/25	＞64	8/152	4/2	＞64	1	2
ACESH01644	0.125	0.015	0.03	0.25	0.25	0.06	0.03	0.06	0.03	2	1	4/4	1/25	4	0.25/4.75	2/1	8	0.5	2
ACESH01636	0.25	0.015	0.06	0.25	0.25	0.06	0.03	0.06	0.03	2	1	4/4	0.25/25	4	0.25/4.75	2/1	8	2	2
ACESH01622	0.25	0.015	0.06	0.25	0.25	0.06	0.03	0.06	0.03	2	1	4/4	4/25	4	0.25/4.75	2/1	8	0.25	2
ACESH01621	0.125	0.015	0.06	0.25	0.25	0.06	0.03	0.125	0.03	2	1	4/4	4/25	8	0.25/4.75	2/1	16	0.25	2
ACESH01610	0.25	0.06	0.125	0.06	0.25	0.06	0.125	1	2	4	2	4/4	32/25	＞64	＞8/152	2/1	＞64	0.5	2
ACESH01597	0.125	0.015	0.03	0.125	0.25	0.06	0.06	1	2	2	1	4/4	16/25	＞64	＞8/152	2/1	8	0.5	2
ACESH01591	0.125	0.015	0.06	0.25	0.25	0.06	0.03	0.06	0.03	2	1	4/4	4/25	32	0.25/4.75	2/1	8	0.5	2
ACESH01584	0.125	0.015	0.06	0.25	0.25	0.06	0.03	1	2	2	1	4/4	2/25	＞64	1/19	2/1	＞64	2	2
ACESH01581	0.25	0.015	0.125	0.125	0.25	0.06	0.125	0.06	0.125	4	2	4/4	4/25	32	0.125/2.375	2/1	8	0.25	2
ACESH01576	0.125	0.015	0.06	0.25	0.25	0.06	0.03	0.06	0.03	2	1	4/4	1/25	4	0.25/4.75	2/1	8	0.5	2
ACESH01571	0.125	0.015	0.06	0.25	0.25	0.06	0.03	0.06	0.03	2	1	4/4	4/25	4	0.25/4.75	2/1	8	0.5	2
ACESH01569	0.125	0.008	0.06	0.25	0.5	0.06	0.06	0.06	0.03	2	1	8/4	4/25	8	0.25/4.75	2/1	16	0.5	2
ACESH01562	0.125	0.015	0.06	0.25	0.25	0.06	0.03	0.06	0.03	4	1	4/4	1/25	4	0.5/9.5	4/2	8	0.5	2
ACESH01552	0.125	0.015	0.06	0.25	0.25	0.06	0.03	0.06	0.03	4	1	4/4	1/25	4	0.25/4.75	2/1	8	0.25	2
ACESH01551	0.06	0.015	0.06	0.25	0.25	0.06	0.03	0.06	0.03	2	1	4/4	1/25	4	0.25/4.75	2/1	8	0.5	2
ACESH01550	0.125	0.015	128	64	32	64	64	64	＞64	2	64	64/4	4/25	＞64	＞8/152	16/8	＞64	1	2
ACESH01549	0.125	0.015	0.06	0.25	0.25	0.06	0.06	0.06	0.03	2	1	4/4	2/25	4	0.125/2.375	2/1	8	0.5	2
ACESH01546	0.125	0.015	0.06	0.25	0.25	0.06	0.03	0.06	0.03	2	1	4/4	4/25	4	0.25/4.75	2/1	8	0.5	2
ACESH01542	0.25	0.03	0.03	0.25	0.25	0.06	0.03	0.06	0.03	2	1	4/4	4/25	4	0.25/4.75	2/1	8	0.25	2
ACESH01539	0.125	0.015	0.03	0.25	0.25	0.03	0.03	0.06	0.03	2	1	2/4	8/25	＞64	＞8/152	2/1	＞64	1	2
ACESH01538	0.125	0.015	0.06	0.25	0.25	0.06	0.03	0.06	0.03	2	1	4/4	2/25	4	0.125/2.375	2/1	8	0.5	1
ACESH01537	0.125	0.015	0.03	0.25	0.25	0.06	0.03	0.06	0.03	2	1	4/4	4/25	4	0.125/2.375	2/1	8	0.25	0.5
ACESH01530	0.125	0.015	0.06	0.25	0.25	0.06	0.03	0.06	0.03	2	1	4/4	8/25	4	0.125/2.375	2/1	8	0.5	1
ACESH01529	0.03	0.008	0.06	0.25	0.25	0.06	0.03	0.06	0.03	1	1	4/4	8/25	4	0.25/4.75	1/0.5	8	0.5	2
ACESH01527	0.125	0.015	0.03	0.25	0.25	0.06	0.03	0.06	0.03	2	1	4/4	2/25	4	0.25/4.75	2/1	8	0.5	1
ACESH01522	0.125	0.015	0.06	0.25	0.25	0.06	0.06	0.06	0.03	2	1	4/4	2/25	4	0.25/4.75	4/2	8	0.25	2
ACESH01520	0.125	0.015	0.06	0.25	0.25	0.06	0.03	0.06	0.03	2	1	4/4	2/25	4	0.25/4.75	2/1	8	0.25	2
ACESH01505	0.125	0.015	0.06	0.25	0.25	0.06	0.03	0.06	0.03	2	1	4/4	4/25	4	0.25/4.75	2/1	8	0.25	2
ACESH01502	0.125	0.015	0.06	0.25	0.5	0.06	0.03	0.06	0.03	2	1	4/4	2/25	8	0.25/4.75	4/2	16	0.25	2
ACESH01481	0.25	0.03	0.03	0.25	0.25	0.03	0.03	0.125	0.004	2	1	1/4	2/25	4	0.125/2.375	2/1	8	0.125	1
ACESH01468	0.125	0.015	0.125	0.25	0.5	0.125	0.25	1	1	2	2	8/4	4/25	＞64	1/19	4/2	64	4	1
ACESH01467	0.125	0.015	0.06	0.25	0.25	0.03	0.06	0.125	0.004	2	1	4/4	1/25	8	0.25/4.75	2/1	8	0.5	1
ACESH01454	0.25	0.03	0.06	0.25	0.25	0.06	0.06	0.06	0.004	2	1	2/4	4/25	8	0.125/2.375	2/1	8	0.25	2
ACESH01439	0.25	0.03	0.06	0.25	0.25	0.06	0.06	0.125	0.004	2	1	4/4	4/25	8	0.25/4.75	2/1	8	0.5	2
ACESH01438	0.5	0.03	0.06	0.25	0.25	0.06	0.06	0.125	0.004	2	1	4/4	4/25	8	0.125/2.375	2/1	8	1	2
ACESH01429	1	0.03	0.06	0.25	0.25	0.06	0.06	0.125	0.008	4	1	2/4	4/25	8	0.125/2.375	4/2	16	0.25	1
ACESH01404	0.25	0.03	0.06	0.25	0.25	0.06	0.06	1	1	4	1	2/4	4/25	＞64	＞8/152	2/1	＞64	0.5	2
ACESH01397	0.25	0.03	0.06	0.25	0.25	0.06	0.06	0.125	0.004	2	1	2/4	4/25	8	0.125/2.375	2/1	8	0.5	2
ACESH01391	0.125	0.015	0.06	0.25	0.25	0.06	0.06	0.06	0.004	4	2	2/4	2/25	8	0.125/2.375	2/1	8	0.5	1
ACESH01387	0.25	0.06	0.03	0.25	0.25	0.06	0.06	0.125	0.004	2	2	2/4	8/25	8	0.125/2.375	2/1	8	1	1
ACESH01386	0.125	0.015	1	2	0.25	0.5	4	64	＞64	4	32	32/4	4/25	＞64	＞8/152	32/16	＞64	0.5	2
ACESH01385	0.25	0.03	0.06	0.25	8	0.06	0.06	1	1	2	2	2/4	2/25	＞64	＞8/152	2/1	＞64	2	2
ACESH01378	0.25	0.03	0.06	0.25	0.25	0.06	0.06	1	1	4	2	1/4	4/25	＞64	＞8/152	2/1	＞64	0.5	2
ACESH01377	0.25	0.03	0.06	0.25	0.25	0.06	0.125	1	1	4	1	8/4	2/25	＞64	＞8/152	8/4	＞64	0.5	2
ACESH01368	0.125	0.03	0.06	0.25	0.5	0.06	0.125	0.125	0.004	4	2	4/4	32/25	8	0.25/4.75	4/2	8	1	2
ACESH01366	0.5	0.03	0.03	0.25	0.25	0.03	0.06	0.06	0.004	2	1	2/4	8/25	8	0.125/2.375	2/1	8	1	2
ACESH01365	0.125	0.03	0.06	0.25	0.25	0.06	0.06	0.125	0.004	2	1	2/4	8/25	16	0.125/2.375	2/1	16	0.5	2
ACESH01364	0.125	0.03	0.06	0.25	0.25	0.06	0.125	0.125	0.004	2	1	4/4	1/25	8	0.25/4.75	2/1	8	1	2
ACESH01363	0.125	0.015	0.03	0.25	0.25	0.06	0.06	0.06	0.004	4	2	1/4	4/25	4	0.125/2.375	1/0.5	4	0.5	2
ACESH01360	1	0.03	0.125	0.25	1	0.125	0.5	0.25	0.06	4	2	16/4	64/25	16	0.5/9.5	4/2	16	0.5	2
ACESH01351	0.125	0.06	0.06	0.25	0.5	0.125	0.125	0.125	0.004	2	2	4/4	4/25	8	0.125/2.375	4/2	16	1	2
ACESH01348	0.125	0.015	0.03	0.25	0.25	0.06	0.06	1	1	4	1	2/4	1/25	＞64	＞8/152	2/1	＞64	0.5	2
ACESH01346	0.125	0.03	0.06	0.25	0.25	0.06	0.06	0.125	0.004	4	2	4/4	4/25	8	0.125/2.375	2/1	8	1	2
ACESH01344	0.125	0.015	0.06	0.25	0.25	0.06	0.06	0.125	0.004	2	1	2/4	2/25	8	0.125/2.375	2/1	8	0.5	2
ACESH01335	0.125	0.03	0.06	0.25	0.25	0.06	0.06	0.125	0.004	2	1	4/4	4/25	8	0.125/2.375	2/1	8	0.25	2
ACESH01322	0.25	0.03	0.06	0.25	0.25	0.06	0.06	0.125	0.004	2	1	2/4	16/25	8	0.25/4.75	2/1	16	0.5	1
ACESH01320	0.25	0.03	0.06	0.25	0.25	0.06	0.125	0.125	0.004	2	1	4/4	8/25	16	0.25/4.75	2/1	8	0.5	2
ACESH01299	0.25	0.03	0.06	0.25	0.5	0.125	0.125	0.125	0.004	2	1	8/4	4/25	8	0.125/2.375	2/1	8	0.5	2
ACESH01298	0.25	0.03	0.06	0.25	0.25	0.06	0.125	0.125	0.004	4	2	4/4	2/25	8	0.125/2.375	2/1	8	0.5	2
ACESH01297	0.25	0.03	0.06	0.25	0.25	0.06	0.06	0.125	0.004	2	1	2/4	1/25	8	0.125/2.375	2/1	8	2	2
ACESH01294	0.125	0.015	0.06	0.25	0.25	0.06	0.06	1	1	4	2	4/4	2/25	＞64	＞8/152	2/1	＞64	0.5	2
ACESH01279	0.125	0.03	0.06	0.25	0.25	0.06	0.06	0.125	0.004	2	1	4/4	4/25	8	0.125/2.375	2/1	8	1	2
ACESH01278	0.25	0.03	0.06	0.25	0.25	0.06	0.06	0.125	0.004	2	1	4/4	256/25	8	0.125/2.375	2/1	8	0.5	2
ACESH01269	0.125	0.03	0.06	0.25	0.25	0.06	0.06	0.125	0.004	2	1	4/4	4/25	8	0.125/2.375	2/1	8	0.5	2
ACESH01267	0.25	0.06	0.25	0.25	0.5	0.25	0.25	1	1	4	2	16/4	1/25	＞64	＞8/152	16/8	＞64	0.5	2
ACESH01266	0.25	0.03	64	16	2	4	4	1	2	4	128	8/4	0.5/25	8	＞8/152	8/4	8	0.5	2
ACESH01265	0.125	0.03	0.06	0.25	0.5	0.125	0.125	0.125	0.004	2	1	8/4	4/25	8	0.125/2.375	2/1	8	0.5	2
ACESH01252	0.5	0.03	0.03	0.25	0.25	0.06	0.06	0.125	0.004	2	1	2/4	4/25	8	0.125/2.375	2/1	8	0.5	2
ACESH01251	0.25	0.03	0.06	0.25	1	0.125	0.5	0.06	0.004	2	1	4/4	2/25	8	0.25/4.75	4/2	8	2	2
ACESH01250	0.125	0.03	0.06	0.25	0.25	0.06	0.125	0.125	0.004	2	1	4/4	8/25	16	0.125/2.375	2/1	8	0.25	2
ACESH01248	0.125	0.03	0.03	0.25	0.25	0.125	0.06	0.125	0.004	2	1	2/4	4/25	8	0.125/2.375	4/2	8	0.25	2
ACESH01246	0.125	0.03	0.06	0.25	0.25	0.06	0.06	0.125	0.004	2	1	4/4	4/25	8	0.125/2.375	2/1	16	0.5	2
ACESH01238	0.125	0.03	32	8	1	0.06	1	1	1	2	1	4/4	8/25	8	＞8/152	2/1	8	0.5	2
ACESH01237	0.125	0.03	0.125	0.25	0.25	0.06	0.125	0.125	0.004	4	2	4/4	4/25	8	0.125/2.375	2/1	16	0.5	2
ACESH01236	0.125	0.03	＞128	＞128	16	64	128	16	16	2	1	＞128/4	8/25	＞64	4/76	16/8	64	1	2
ACESH01228	0.5	0.03	128	64	8	16	16	2	4	4	64	8/4	2/25	＞64	＞8/152	16/8	＞64	2	2
ACESH01226	0.25	0.03	0.06	0.25	0.25	0.06	0.125	0.125	0.004	2	1	4/4	1/25	8	0.25/4.75	2/1	16	0.5	2
ACESH01224	0.125	0.03	0.06	0.25	0.25	0.06	0.06	0.125	0.004	4	2	4/4	4/25	8	0.25/4.75	2/1	8	4	1
ACESH01220	0.125	0.015	0.03	0.25	0.25	0.06	0.06	0.06	0.004	2	64	2/4	4/25	8	＞8/152	8/4	8	1	2
ACESH01205	0.125	0.03	64	64	8	16	16	1	4	4	64	8/4	1/25	＞64	＞8/152	16/8	＞64	1	2
ACESH01203	0.125	0.015	0.03	0.25	0.25	0.06	0.06	0.06	0.004	4	2	2/4	2/25	8	0.125/2.375	1/0.5	8	0.25	2
ACESH01194	0.125	0.03	0.06	0.25	0.25	0.06	0.06	0.06	0.004	4	1	4/4	4/25	8	0.125/2.375	2/1	8	0.5	2
ACESH01191	1	0.03	4	4	16	0.06	4	1	1	4	2	8/4	4/25	8	0.125/2.375	64/32	8	1	2
ACESH01190	0.5	0.03	＞128	＞128	64	64	128	1	1	4	2	4/4	32/25	8	＞8/152	8/4	16	0.5	2
ACESH01189	0.125	0.03	0.06	0.25	0.25	0.06	0.06	0.125	0.004	2	1	4/4	4/25	8	0.125/2.375	2/1	16	0.5	1
ACESH01187	0.125	0.06	0.06	0.25	0.25	0.06	0.125	0.125	0.03	2	1	8/4	4/25	8	0.25/4.75	2/1	16	0.25	2
ACESH01185	0.125	0.06	0.06	0.25	0.25	0.06	0.06	0.125	0.03	4	1	8/4	1/25	8	0.25/4.75	2/1	16	0.25	1
ACESH01169	0.25	0.06	0.06	0.25	0.25	0.06	0.125	0.125	0.03	4	1	8/4	4/25	8	0.25/4.75	2/1	16	0.5	2
ACESH01156	0.125	0.06	0.06	0.25	0.25	0.06	0.125	0.125	0.03	2	1	8/4	1/25	8	0.25/4.75	2/1	16	0.25	2
ACESH01155	0.125	0.06	0.06	0.25	0.25	0.06	0.125	0.125	0.06	4	1	8/4	1/25	8	0.25/4.75	2/1	16	2	2
ACESH01153	0.125	0.06	0.06	0.25	0.25	0.06	0.06	0.125	0.03	4	1	8/4	8/25	8	0.125/2.375	1/0.5	8	0.25	2
ACESH01147	0.125	0.06	128	128	32	16	128	16	＞64	8	32	16/4	1/25	＞64	＞8/152	16/8	＞64	0.5	2
ACESH01142	0.5	0.06	0.06	0.25	0.25	0.125	0.06	0.06	0.03	2	1	8/4	8/25	8	0.25/4.75	2/1	16	0.25	2
ACESH01114	0.25	0.06	0.06	0.25	0.25	0.125	0.125	0.06	0.03	4	1	8/4	4/25	8	0.25/4.75	2/1	16	0.5	1
ACESH01109	1	0.125	＞128	＞128	＞128	128	＞128	64	＞64	4	1	＞128/4	512/25	＞64	8/152	16/8	＞64	4	16
ACESH01108	0.25	0.06	0.06	0.25	0.25	0.125	0.125	0.125	0.03	2	1	16/4	8/25	8	0.25/4.75	2/1	16	0.5	2
ACESH01106	1	0.125	＞128	＞128	＞128	128	＞128	64	＞64	4	1	＞128/4	512/25	＞64	8/152	32/16	＞64	4	16
ACESH01097	0.125	0.06	0.125	0.25	0.25	0.06	0.125	0.125	0.06	4	1	8/4	1/25	8	0.25/4.75	2/1	8	0.5	2
ACESH01066	0.25	0.06	0.03	0.25	0.25	2	0.06	0.125	0.03	2	1	32/4	8/25	8	1/19	1/0.5	16	0.125	0.5
ACESH01058	0.125	0.06	0.06	0.25	0.25	0.06	0.125	0.125	0.03	2	1	8/4	128/25	8	0.125/2.375	2/1	16	0.5	1
ACESH01048	0.25	0.06	64	64	2	4	4	1	2	4	2	8/4	512/25	4	＞8/152	8/4	8	1	2
ACESH01046	0.25	0.06	0.06	0.25	0.5	0.06	0.125	0.125	0.06	4	1	8/4	4/25	8	0.25/4.75	2/1	16	0.5	1
ACESH01034	0.125	0.06	0.06	0.25	0.25	0.125	0.125	1	2	4	1	8/4	1/25	＞64	＞8/152	8/4	＞64	0.5	2
ACESH01016	0.125	0.06	0.125	0.25	0.5	0.125	0.25	1	1	4	1	16/4	4/25	64	2/38	4/2	64	1	1
ACESH01014	0.5	0.06	＞128	128	16	64	64	4	4	4	1	16/4	1/25	16	1/19	16/8	64	1	2
ACESH01009	0.25	0.06	0.06	0.25	0.25	0.06	0.125	1	2	4	2	8/4	1/25	＞64	1/19	2/1	＞64	0.25	1
ACESH01006	0.125	0.06	0.06	0.25	0.25	0.06	0.06	0.125	0.03	4	2	8/4	1/25	8	1/19	2/1	16	0.5	2
ACESH01002	0.125	0.06	0.125	0.25	0.25	0.06	0.125	0.125	0.03	4	2	8/4	1/25	8	0.125/2.375	2/1	8	0.5	2
ACESH01000	0.5	0.06	0.06	0.25	0.5	0.125	0.125	0.125	0.03	1	0.5	8/4	64/25	8	0.25/4.75	2/1	16	0.25	1
ACESH00998	0.125	0.06	0.06	0.25	0.25	0.06	0.125	0.06	0.03	4	1	8/4	1/25	4	0.125/2.375	8/4	8	0.5	2
ACESH00997	0.125	0.06	0.06	0.25	0.25	0.06	0.125	0.125	0.03	4	2	8/4	4/25	4	0.125/2.375	2/1	8	0.5	2
ACESH00995	0.25	0.06	0.06	0.25	0.25	0.06	0.06	0.06	0.03	4	1	8/4	1/25	4	0.25/4.75	2/1	8	0.25	2
ACESH00994	0.125	0.06	0.06	0.25	0.25	0.06	0.06	0.06	0.03	2	1	8/4	4/25	4	0.25/4.75	2/1	16	0.5	2
ACESH00993	0.25	0.06	0.06	0.25	0.25	0.06	0.06	0.125	0.03	2	1	8/4	4/25	8	0.25/4.75	2/1	16	0.25	2
ACESH00975	0.125	0.06	0.06	0.25	0.25	0.06	0.06	0.125	0.03	4	1	16/4	4/25	8	0.25/4.75	2/1	16	0.25	1
ACESH00972	0.5	0.06	0.06	0.25	0.25	0.06	0.06	0.125	0.03	4	2	8/4	4/25	4	0.125/2.375	2/1	8	0.5	2
ACESH00961	0.125	0.06	0.06	0.25	0.25	0.06	0.06	0.06	0.03	4	1	8/4	16/25	8	0.25/4.75	1/0.5	16	0.5	1
ACESH00953	0.125	0.06	0.125	0.25	0.5	0.125	0.125	0.125	0.06	2	1	16/4	4/25	8	0.25/4.75	2/1	16	0.25	2
ACESH00952	0.125	0.06	0.06	0.25	0.25	16	0.125	0.125	0.03	2	1	16/4	8/25	＞64	8/152	8/4	＞64	0.5	32
ACESH00950	0.125	0.06	0.06	0.25	0.25	0.06	0.06	0.125	0.03	4	2	8/4	4/25	4	0.25/4.75	2/1	8	0.25	2
ACESH00949	0.125	0.06	0.06	0.25	0.25	0.06	0.06	0.06	0.03	4	1	8/4	1/25	8	0.25/4.75	2/1	16	0.5	2
ACESH00944	0.125	0.06	0.06	0.25	0.25	0.06	0.06	0.125	0.03	4	1	8/4	16/25	4	0.125/2.375	2/1	8	0.25	2
ACESH00931	0.25	0.06	0.06	0.25	0.25	0.06	0.125	0.125	0.03	4	1	8/4	32/25	8	0.25/4.75	2/1	16	0.5	2
ACESH00926	0.5	0.06	0.06	0.25	0.25	0.06	0.06	0.125	0.03	4	1	8/4	256/25	8	0.125/2.375	2/1	16	0.5	2
ACESH00921	0.25	0.06	0.25	0.25	2	0.25	0.5	0.125	0.125	4	2	16/4	4/25	＞64	＞8/152	8/4	16	0.5	2
ACESH00918	0.25	0.06	0.125	0.25	0.25	0.06	0.125	0.125	0.03	4	1	8/4	1/25	8	0.25/4.75	2/1	8	0.25	1
ACESH00917	0.125	0.06	0.06	0.25	0.25	0.06	0.125	0.125	0.06	4	2	8/4	1/25	8	0.125/2.375	2/1	16	0.5	1
ACESH00916	0.25	0.06	0.06	0.25	0.25	0.06	0.125	0.06	0.03	4	1	8/4	1/25	4	0.25/4.75	2/1	8	1	2
ACESH00915	0.25	0.06	0.125	0.25	0.25	0.125	0.125	0.125	0.03	4	1	8/4	1/25	8	0.25/4.75	2/1	64	1	2
ACESH00895	0.125	0.06	0.06	0.25	0.25	0.06	0.125	0.125	0.03	4	1	8/4	1/25	8	0.25/4.75	4/2	8	0.5	1
ACESH00894	0.25	0.06	0.06	0.25	0.25	0.06	0.125	0.125	0.06	4	2	16/4	16/25	8	0.125/2.375	2/1	16	0.25	2
ACESH00888	0.125	0.06	0.06	0.25	0.25	0.06	0.125	0.125	0.03	4	2	8/4	0.5/25	4	0.25/4.75	4/2	8	0.25	2
ACESH00887	0.25	0.06	0.06	0.25	0.25	0.06	0.06	0.06	0.03	4	1	8/4	1/25	8	0.25/4.75	2/1	8	0.25	2
ACESH00880	0.25	0.06	0.125	0.25	0.5	0.125	0.125	0.125	0.25	2	0.5	8/4	128/25	8	＞8/152	4/2	32	0.5	2
ACESH00871	0.125	0.06	0.25	0.5	1	0.25	0.25	2	0.5	2	1	16/4	4/25	64	2/38	4/2	＞64	2	1
ACESH00870	0.125	0.06	0.06	0.25	0.25	0.06	0.06	0.06	0.03	4	1	8/4	1/25	8	0.25/4.75	1/0.5	8	0.5	1
ACESH00860	0.125	0.06	0.06	0.25	0.25	0.06	0.125	0.06	0.03	4	2	8/4	0.5/25	8	0.125/2.375	1/0.5	8	0.25	2
ACESH00858	0.125	0.06	0.06	0.25	0.25	0.06	0.125	0.06	0.03	4	1	8/4	1/25	4	0.25/4.75	1/0.5	8	0.25	2
ACESH00856	8	2	＞128	128	＞128	16	0.06	1	2	4	2	＞128/4	1/25	＞64	＞8/152	64/32	＞64	2	2
ACESH00849	0.125	0.06	0.06	0.25	0.25	0.06	0.06	0.06	0.03	4	1	8/4	1/25	4	0.125/2.375	1/0.5	8	0.5	2
ACESH00831	0.125	0.06	0.06	0.25	0.25	0.06	0.125	1	1	4	2	8/4	1/25	＞64	1/19	4/2	＞64	0.5	2
ACESH00826	0.25	0.06	128	＞128	32	16	＞128	16	＞64	8	＞128	16/4	1/25	8	＞8/152	16/8	8	1	2
ACESH00777	0.125	0.03	0.03	0.25	0.25	0.06	0.06	1	0.5	2	1	16/4	2/25	4	＞8/152	2/1	8	1	2
ACESH00762	0.125	0.03	0.06	0.25	0.5	0.06	0.06	0.015	0.06	2	1	16/4	1/25	8	0.125/2.375	2/1	8	0.5	2
ACESH00760	0.06	0.015	128	128	64	8	128	＞64	≥64	4	32	64/4	2/25	＞64	＞8/152	8/4	64	8	2
ACESH00759	0.125	0.03	0.03	0.25	0.25	0.06	0.06	0.015	0.03	4	1	8/4	2/25	4	0.125/2.375	1/0.5	8	1	2
ACESH00758	0.125	0.03	0.06	0.25	0.25	0.06	0.06	1	0.5	2	0.5	8/4	2/25	16	0.125/2.375	1/0.5	8	0.5	2
ACESH00754	0.06	0.015	128	128	64	16	128	＞64	≥64	4	32	64/4	2/25	64	＞8/152	8/4	64	16	2
ACESH00752	0.25	0.03	0.03	0.25	0.25	0.06	0.06	0.015	0.06	4	1	8/4	16/25	8	0.125/2.375	4/2	8	0.5	1
ACESH00751	0.125	0.03	0.06	0.25	0.25	0.06	0.06	1	0.5	2	0.5	8/4	8/25	8	＞8/152	2/1	8	0.5	1
ACESH00749	0.25	0.03	16	8	1	2	2	1	0.5	2	32	8/4	1/25	＞64	8/152	4/2	＞64	1	1
ACESH00741	0.125	0.015	0.06	0.25	0.5	0.06	0.125	0.015	0.06	4	1	16/4	2/25	8	0.125/2.375	2/1	16	0.5	1
ACESH00732	0.5	0.03	0.06	0.25	1	0.5	0.25	0.06	0.25	0.25	0.5	8/4	16/25	16	0.125/2.375	2/1	16	1	1
ACESH00728	0.125	0.03	0.03	0.25	0.25	0.06	0.06	0.015	0.015	2	1	8/4	4/25	8	0.125/2.375	1/0.5	8	1	2
ACESH00726	0.125	0.03	0.03	0.25	0.25	0.06	0.03	0.015	0.03	4	1	8/4	2/25	8	0.125/2.375	2/1	8	2	2
ACESH00716	0.25	0.03	0.03	0.25	0.25	0.06	0.06	1	0.5	1	1	16/4	1/25	16	＞8/152	8/4	8	1	2
ACESH00713	0.5	0.03	128	64	16	32	32	8	32	4	2	32/4	4/25	＞64	＞8/152	16/8	＞64	1	2
ACESH00704	0.125	0.03	0.03	0.25	0.25	0.06	0.03	0.015	0.03	4	2	8/4	4/25	8	0.125/2.375	1/0.5	8	0.5	1
ACESH00701	1	0.03	0.03	0.25	0.06	0.06	0.03	0.015	0.06	2	0.25	8/4	4/25	8	0.125/2.375	2/1	8	0.5	1
ACESH00697	0.5	0.03	0.03	0.25	0.25	0.06	0.03	8	0.5	4	1	16/4	2/25	8	＞8/152	1/0.5	8	4	2
ACESH00696	0.125	0.03	0.03	0.25	0.25	0.06	0.03	0.015	0.03	4	1	8/4	2/25	4	0.125/2.375	2/1	8	0.5	2
ACESH00684	0.25	0.03	0.03	0.25	0.25	0.06	0.06	0.015	0.03	2	1	8/4	4/25	8	0.125/2.375	1/0.5	8	0.5	2
ACESH00683	0.125	0.03	0.03	0.25	0.25	0.06	0.03	0.03	0.03	4	1	8/4	4/25	4	0.125/2.375	1/0.5	8	0.5	2
ACESH00682	0.125	0.03	0.03	0.25	0.25	0.06	0.06	0.015	0.03	2	1	8/4	2/25	8	0.125/2.375	2/1	8	0.5	2
ACESH00681	0.125	0.03	128	32	32	8	32	＞64	≥64	＞128	＞128	16/4	256/25	＞64	＞8/152	2/1	＞64	1	2
ACESH00673	0.125	0.03	0.03	0.25	0.25	0.06	0.06	0.015	0.06	2	1	8/4	4/25	8	0.125/2.375	2/1	8	0.5	2
ACESH00666	0.25	0.03	0.03	0.25	0.25	0.06	0.03	0.015	0.03	2	1	8/4	2/25	8	0.125/2.375	1/0.5	8	0.25	2
ACESH00661	0.25	0.03	＞128	128	64	32	128	1	0.03	2	1	8/4	4/25	8	0.125/2.375	4/2	8	0.5	2
ACESH00650	0.25	0.03	128	64	16	4	16	1	1	4	16	8/4	4/25	＞64	＞8/152	4/2	＞64	0.5	2
ACESH00643	0.25	0.03	0.03	0.25	0.125	0.06	0.03	0.015	0.06	4	1	8/4	2/25	4	0.125/2.375	2/1	8	0.5	2
ACESH00642	0.25	0.03	0.03	0.25	0.25	0.06	0.03	1	0.5	4	1	8/4	4/25	＞64	0.125/2.375	2/1	＞64	0.5	2
ACESH00636	0.25	0.03	0.03	0.25	0.25	0.06	0.06	0.015	0.06	2	1	8/4	2/25	8	0.125/2.375	2/1	8	0.5	2
ACESH00632	0.25	0.03	0.03	0.25	0.25	0.06	0.06	0.015	0.03	4	2	8/4	2/25	8	0.125/2.375	2/1	8	0.25	2
ACESH00628	0.125	0.03	0.03	0.25	0.25	0.06	0.03	0.015	0.06	2	1	8/4	1/25	4	0.125/2.375	2/1	8	2	1
ACESH00619	0.5	0.03	0.03	0.25	0.25	0.06	0.06	0.015	0.06	2	1	8/4	4/25	8	0.125/2.375	2/1	8	0.5	1
ACESH00618	0.125	0.03	0.03	0.25	0.25	0.06	0.06	1	0.5	2	1	16/4	4/25	＞64	8/152	8/4	＞64	1	2
ACESH00617	0.125	0.03	0.03	0.25	0.25	0.06	0.03	0.015	0.03	2	1	8/4	4/25	8	0.125/2.375	2/1	8	0.5	2
ACESH00615	0.25	0.03	64	32	4	4	8	1	2	4	2	16/4	2/25	8	＞8/152	8/4	8	0.5	2
ACESH00606	0.25	0.03	0.5	0.5	1	0.25	0.125	0.5	0.25	4	2	32/4	2/25	64	0.125/2.375	4/2	＞64	4	2
ACESH00594	0.25	0.03	0.03	0.25	0.5	0.06	0.06	0.5	0.03	2	1	16/4	2/25	＞64	0.125/2.375	2/1	＞64	1	2
ACESH00591	0.25	0.03	0.03	0.25	0.125	0.03	0.06	0.015	0.06	2	1	8/4	4/25	2	0.125/2.375	1/0.5	4	1	2
ACESH00584	0.5	0.03	0.03	0.25	0.25	0.06	0.06	0.015	0.03	2	1	8/4	4/25	8	0.125/2.375	2/1	8	0.5	2
ACESH00583	0.25	0.03	0.03	0.25	0.25	0.06	0.06	0.5	0.5	2	1	8/4	2/25	8	0.125/2.375	2/1	8	0.5	2
ACESH00582	0.25	0.03	0.03	0.25	0.25	0.06	0.03	1	0.5	2	1	8/4	4/25	8	＞8/152	2/1	8	1	2
ACESH00573	0.125	0.03	＞128	128	32	32	64	1	1	4	1	16/4	4/25	8	0.125/2.375	4/2	8	1	2
ACESH00572	0.25	0.03	0.06	0.25	0.5	0.06	0.06	0.015	0.03	2	1	8/4	4/25	8	0.125/2.375	2/1	8	0.5	2
ACESH00571	0.5	0.03	0.03	0.25	0.125	0.06	0.03	0.015	0.06	2	1	8/4	8/25	4	0.125/2.375	2/1	8	0.5	2
ACESH00562	0.125	0.015	0.25	0.25	1	0.5	0.125	0.5	0.25	2	1	32/4	2/25	64	0.25/4.75	2/1	64	4	2
ACESH00548	0.125	0.03	0.03	0.25	0.25	0.06	0.06	1	0.5	4	1	16/4	2/25	＞64	8/152	4/2	＞64	0.5	2
ACESH00542	0.25	0.03	0.03	0.25	0.25	0.06	0.03	0.015	0.03	2	1	8/4	16/25	4	0.125/2.375	2/1	8	0.5	2
ACESH00541	0.125	0.03	0.06	0.25	0.25	0.06	0.03	0.015	0.015	2	1	8/4	4/25	8	0.125/2.375	2/1	8	0.5	2
ACESH00531	0.25	0.03	0.03	0.25	0.125	0.03	0.03	0.015	0.03	4	1	8/4	2/25	8	0.125/2.375	1/0.5	8	0.5	2
ACESH00528	0.25	0.03	0.03	0.25	0.25	0.06	0.03	0.015	0.03	2	1	8/4	4/25	8	0.125/2.375	1/0.5	8	0.5	2
ACESH00522	0.5	0.03	0.03	0.25	0.25	0.03	0.03	0.015	0.03	2	1	8/4	4/25	8	0.125/2.375	1/0.5	8	0.5	2
ACESH00521	0.25	0.03	0.03	0.25	0.25	0.03	0.03	0.015	0.06	2	1	8/4	4/25	8	0.125/2.375	1/0.5	8	0.5	2
ACESH00520	0.25	0.03	0.125	0.25	2	0.5	0.25	0.015	0.015	2	1	＞128/4	2/25	4	0.125/2.375	32/16	8	0.5	2
ACESH00515	0.125	0.03	0.03	0.25	0.25	0.03	0.06	0.015	0.06	2	1	8/4	4/25	8	0.125/2.375	1/0.5	8	0.25	2
ACESH00509	0.125	0.03	0.03	0.25	0.125	0.03	0.03	0.015	0.03	2	1	8/4	1/25	8	0.125/2.375	1/0.5	8	0.5	2
ACESH00507	0.25	0.06	0.03	0.25	0.25	0.03	0.03	0.06	0.06	4	2	2/4	4/25	8	0.25/4.75	1/0.5	8	0.25	2
ACESH00506	0.25	0.06	0.03	0.25	0.5	0.125	0.03	0.06	0.06	4	64	16/4	2/25	＞64	＞8/152	16/8	16	0.5	2
ACESH00505	0.25	0.03	0.03	0.25	0.25	0.03	0.03	0.03	0.06	4	2	2/4	0.5/25	＞64	1/19	1/0.5	＞64	0.5	2
ACESH00503	0.25	0.03	0.06	0.25	0.25	0.03	0.06	1	2	4	2	4/4	0.5/25	4	0.25/4.75	1/0.5	8	0.5	2
ACESH00489	0.25	0.125	128	＞128	＞128	64	128	2	2	16	4	＞128/4	1/25	32	＞8/152	32/16	16	0.5	2
ACESH00484	0.25	0.06	0.06	0.25	0.25	0.03	0.03	0.06	0.06	4	1	4/4	2/25	8	0.25/4.75	1/0.5	8	0.25	2
ACESH00483	0.25	0.03	0.06	0.25	0.25	0.03	0.03	1	2	4	2	4/4	0.5/25	4	0.25/4.75	1/0.5	8	0.5	2
ACESH00482	0.25	0.03	0.06	0.25	0.25	0.03	0.03	0.03	0.06	4	1	4/4	4/25	8	0.25/4.75	1/0.5	8	0.5	2
ACESH00474	0.25	0.06	0.06	0.25	0.25	0.03	0.03	0.5	0.5	2	2	8/4	0.5/25	＞64	＞8/152	8/4	＞64	0.5	2
ACESH00473	1	0.06	0.06	0.25	0.125	0.015	0.03	0.03	0.015	4	1	1/4	0.5/25	＞64	1/19	1/0.5	＞64	0.5	2
ACESH00472	0.5	0.03	0.06	0.25	0.5	0.03	0.06	0.06	0.06	4	2	4/4	2/25	8	0.125/2.375	2/1	8	0.5	2
ACESH00471	0.25	0.03	0.06	0.25	0.25	0.03	0.06	0.06	0.06	4	1	4/4	2/25	8	0.5/9.5	1/0.5	8	0.5	2
ACESH00469	0.125	0.03	0.06	0.25	0.25	0.03	0.03	1	2	4	2	4/4	2/25	4	＞8/152	1/0.5	2	0.5	2
ACESH00467-2	0.25	0.03	0.25	0.25	0.5	0.06	0.125	1	0.5	4	1	8/4	4/25	＞64	4/76	2/1	64	0.5	2
ACESH00452	0.25	0.06	0.03	0.25	0.25	0.03	0.03	0.25	0.5	4	2	2/4	2/25	＞64	＞8/152	8/4	＞64	0.5	2
ACESH00451	0.125	0.03	0.06	0.25	0.25	0.03	0.03	0.06	0.06	4	1	4/4	2/25	8	0.25/4.75	1/0.5	8	0.5	2
ACESH00450	0.125	0.03	0.125	0.25	0.5	0.03	0.125	0.5	0.5	2	1	8/4	4/25	＞64	1/19	2/1	64	0.5	2
ACESH00449	0.125	0.03	0.06	0.25	0.25	0.03	0.03	0.03	0.06	4	1	4/4	32/25	8	0.25/4.75	1/0.5	8	0.25	2
ACESH00443	0.25	0.06	0.125	0.25	0.5	0.03	0.06	0.03	0.06	4	1	4/4	8/25	＞64	0.25/4.75	2/1	8	0.25	2
ACESH00442	0.25	0.06	0.125	0.25	0.5	0.03	0.06	0.06	0.06	2	1	4/4	4/25	16	0.25/4.75	1/0.5	8	0.25	2
ACESH00441	0.125	0.03	0.125	0.25	0.5	0.03	0.06	0.06	0.06	4	2	4/4	4/25	8	0.5/9.5	4/2	8	0.25	2
ACESH00430	0.125	0.03	0.06	0.25	0.125	0.015	0.03	0.03	0.06	4	1	2/4	8/25	8	0.5/9.5	1/0.5	8	0.25	2
ACESH00412	0.125	0.03	0.06	0.25	0.25	0.03	0.06	0.03	0.06	4	1	4/4	8/25	8	0.25/4.75	1/0.5	8	0.25	2
ACESH00400	0.25	0.03	0.06	0.25	0.25	0.03	0.03	0.03	0.03	4	1	4/4	4/25	4	0.125/2.375	1/0.5	2	0.25	1
ACESH00399	0.25	0.06	0.125	0.25	0.25	0.06	0.03	0.06	0.06	2	0.5	8/4	8/25	4	0.125/2.375	2/1	8	0.25	1
ACESH00398	0.125	0.03	0.06	0.25	0.25	0.03	0.03	0.03	0.06	0.5	1	4/4	2/25	8	0.125/2.375	2/1	8	0.5	1
ACESH00397	0.25	0.03	0.06	0.25	0.25	0.03	0.06	0.03	0.06	4	1	2/4	4/25	4	0.125/2.375	1/0.5	2	0.25	2
ACESH00389	0.125	0.03	0.06	0.25	0.25	0.03	0.06	0.06	0.06	4	2	4/4	0.5/25	8	0.25/4.75	2/1	8	0.25	1
ACESH00388	0.25	0.03	0.06	0.25	0.25	0.03	0.06	0.03	0.015	4	2	4/4	4/25	8	0.5/9.5	1/0.5	8	0.5	2
ACESH00387	0.25	0.06	0.06	0.25	0.25	0.03	0.06	0.06	0.06	2	1	4/4	4/25	8	0.5/9.5	2/1	8	0.5	2
ACESH00386	0.25	0.06	0.06	0.25	0.25	0.03	0.06	0.06	0.06	4	1	4/4	4/25	8	0.5/9.5	1/0.5	8	0.5	2
ACESH00380	0.125	0.03	0.125	0.25	0.25	0.03	0.06	1	1	4	1	2/4	2/25	＞64	0.5/9.5	1/0.5	＞64	0.5	1
ACESH00373	0.125	0.03	0.06	0.25	0.25	0.03	0.03	1	2	4	1	2/4	2/25	＞64	0.5/9.5	1/0.5	＞64	0.125	2
ACESH00372	0.25	0.06	0.125	0.25	0.5	0.03	0.125	4	4	2	128	4/4	2/25	16	8/152	1/0.5	8	0.125	2
ACESH00369	0.125	0.03	0.06	0.25	0.25	0.03	0.03	0.06	0.06	2	1	4/4	4/25	8	0.25/4.75	1/0.5	8	0.125	2
ACESH00366	2	2	＞128	128	＞128	8	128	0.015	0.015	4	1	＞128/4	2/25	4	0.125/2.375	64/32	2	0.125	2
ACESH00360	0.125	0.03	0.125	0.25	0.5	1	0.06	1	1	2	1	4/4	1/25	＞64	1/19	16/8	64	0.25	2
ACESH00359	1	0.06	0.06	0.25	0.25	0.03	0.06	0.06	0.06	4	1	2/4	16/25	8	0.5/9.5	1/0.5	8	0.25	2
ACESH00357	0.125	0.03	0.06	0.25	0.25	0.03	0.06	0.06	0.06	4	2	2/4	4/25	8	0.5/9.5	1/0.5	8	0.25	2
ACESH00356	0.25	0.03	0.06	0.25	0.25	0.03	0.06	0.06	0.06	4	2	4/4	8/25	8	0.125/2.375	1/0.5	8	0.25	2
ACESH00351	0.25	0.03	0.06	0.25	0.25	0.03	0.06	0.06	0.06	4	2	4/4	4/25	8	0.5/9.5	1/0.5	8	0.5	2
ACESH00336	0.25	0.06	0.06	0.25	0.25	0.03	0.03	0.06	0.06	4	1	4/4	2/25	8	0.5/9.5	1/0.5	8	0.5	2
ACESH00335	0.125	0.03	0.125	0.25	0.25	0.03	0.03	0.06	0.06	4	1	4/4	2/25	8	0.125/2.375	1/0.5	8	0.5	2
ACESH00333	0.125	0.03	0.125	0.25	0.5	0.06	0.03	1	1	2	1	8/4	4/25	＞64	2/38	1/0.5	64	0.5	1
ACESH00327	0.25	0.03	0.125	0.25	0.5	0.06	0.06	0.06	0.06	2	1	4/4	8/25	8	0.25/4.75	16/8	8	1	0.5
ACESH00326	0.25	0.03	0.06	0.25	0.25	1	0.03	0.03	0.06	4	1	2/4	8/25	8	0.125/2.375	16/8	64	1	2
ACESH00325	0.125	0.06	＞128	＞128	32	64	128	16	64	8	2	＞128/4	4/25	＞64	＞8/152	32/16	＞64	2	2
ACESH00324	0.125	0.03	0.06	0.25	0.25	0.03	0.06	0.06	0.06	4	1	8/4	2/25	16	0.25/4.75	1/0.5	8	2	2
ACESH00299	0.25	0.06	0.06	0.25	0.25	0.03	0.06	0.06	0.06	2	2	4/4	2/25	4	0.5/9.5	2/1	8	0.25	2
ACESH00297	0.25	0.06	0.125	0.25	0.25	0.03	0.03	0.03	0.06	4	1	4/4	4/25	8	0.5/9.5	2/1	8	0.5	2
ACESH00289	0.25	0.03	0.06	0.25	0.25	0.03	0.03	0.06	0.06	2	1	4/4	4/25	4	0.125/2.375	2/1	8	0.25	2
ACESH00288	0.25	0.06	0.125	0.25	0.25	0.03	0.06	0.06	0.06	2	1	4/4	8/25	4	0.25/4.75	2/1	8	0.25	2
ACESH00282	0.125	0.03	＞128	＞128	128	32	＞128	2	2	2	2	8/4	2/25	＞64	＞8/152	8/4	＞64	0.25	2
ACESH00277	0.25	0.03	0.06	0.25	0.25	0.03	0.06	0.03	0.03	2	2	2/4	1/25	8	0.25/4.75	2/1	8	0.25	2
ACESH00276	0.25	0.03	0.125	0.25	0.5	0.06	0.06	1	1	2	64	8/4	4/25	8	0.5/9.5	4/2	16	0.25	2
ACESH00275	0.25	0.06	2	2	16	0.06	1	1	1	2	2	8/4	8/25	8	0.25/4.75	64/32	8	0.25	2
ACESH00255	0.125	0.015	0.125	0.25	0.125	0.03	0.03	0.06	0.015	2	1	4/4	4/25	8	0.125/2.375	4/2	8	0.125	1
ACESH00254	0.125	0.06	＞128	＞128	＞128	64	＞128	4	8	4	1	＞128/4	4/25	＞64	＞8/152	8/4	＞64	4	1
ACESH00228	0.125	0.03	0.125	0.25	0.25	0.03	0.06	0.06	0.015	2	2	4/4	16/25	8	0.125/2.375	1/0.5	4	0.125	1
ACESH00227	0.03	0.008	0.06	0.25	0.125	0.015	0.03	0.03	0.004	0.5	0.5	1/4	8/25	2	0.125/2.375	0.25/0.125	4	0.03	0.25
ACESH00226	0.125	0.015	0.5	0.5	1	0.5	0.125	2	0.25	4	1	32/4	4/25	64	0.5/9.5	4/2	64	1	1
ACESH00225	0.25	0.03	0.125	0.25	0.25	0.06	0.06	0.125	0.03	2	1	4/4	2/25	8	0.125/2.375	2/1	8	0.06	1
ACESH00219	0.125	0.03	0.06	0.25	0.25	0.06	0.03	0.125	0.03	4	2	4/4	4/25	8	0.125/2.375	2/1	8	0.125	1
ACESH00215	0.125	0.03	0.06	0.25	0.125	0.03	0.03	0.06	0.03	2	1	4/4	4/25	8	0.125/2.375	2/1	8	0.06	1
ACESH00211	0.125	0.03	0.06	0.25	0.25	0.06	0.06	0.125	0.03	2	1	4/4	4/25	8	0.125/2.375	2/1	8	0.125	2
ACESH00210	0.125	0.03	0.125	0.25	0.5	0.06	0.06	0.06	0.03	2	1	4/4	128/25	16	0.25/4.75	2/1	8	0.125	2
ACESH00201	0.125	0.03	0.125	0.25	0.25	0.03	0.03	0.06	0.015	4	2	4/4	4/25	8	0.125/2.375	2/1	8	0.06	2
ACESH00200	0.5	0.03	0.125	0.25	0.25	0.06	0.03	0.125	0.03	2	1	4/4	4/25	16	0.125/2.375	2/1	8	0.125	1
ACESH00199	0.125	0.03	2	4	16	0.06	1	1	1	4	2	16/4	8/25	8	＞8/152	32/16	8	0.06	1
ACESH00188	0.125	0.015	0.125	0.25	0.25	0.03	0.06	0.125	0.015	2	1	4/4	4/25	8	0.125/2.375	1/0.5	8	0.125	2
ACESH00186	0.06	0.015	0.06	0.25	0.25	0.06	0.06	0.125	0.015	2	1	4/4	8/25	16	0.125/2.375	1/0.5	8	0.06	1
ACESH00185	0.125	0.015	0.06	0.25	0.25	1	0.03	0.06	0.015	4	1	4/4	4/25	8	0.125/2.375	＞128/64	8	0.06	1
ACESH00175	0.125	0.03	0.06	0.25	0.25	0.03	0.03	0.06	0.015	4	2	4/4	4/25	8	0.125/2.375	1/0.5	8	0.06	1
ACESH00174-2	0.125	0.06	0.06	0.25	0.25	0.03	0.06	0.06	0.015	4	1	4/4	8/25	16	0.125/2.375	2/1	8	0.125	2
ACESH00173	0.125	0.03	0.06	0.25	0.25	0.03	0.03	0.06	0.015	4	2	4/4	4/25	8	0.125/2.375	2/1	8	0.06	1
ACESH00172	0.125	0.03	0.125	0.25	0.25	0.06	0.03	0.06	0.015	2	1	4/4	4/25	16	0.125/2.375	2/1	8	0.25	2
ACESH00171	0.125	0.03	0.125	0.25	0.125	0.03	0.03	0.125	0.015	4	2	4/4	8/25	16	0.125/2.375	2/1	8	0.06	2
ACESH00161	0.125	0.03	0.125	0.25	0.25	0.03	0.06	0.06	0.015	2	1	4/4	4/25	＞64	1/19	2/1	＞64	0.125	2
ACESH00160	0.125	0.03	0.125	0.25	0.25	0.06	0.06	4	32	4	1	4/4	8/25	32	＞8/152	2/1	16	0.125	2
ACESH00157	0.125	0.03	0.06	0.25	0.25	0.06	0.03	0.06	0.015	4	1	4/4	32/25	8	0.125/2.375	2/1	8	0.25	2
ACESH00156	0.25	0.03	64	64	8	8	16	8	32	4	2	16/4	8/25	＞64	＞8/152	8/4	＞64	0.25	2
ACESH00155	0.5	0.03	0.125	0.25	0.25	0.03	0.03	0.125	0.015	4	1	4/4	4/25	8	0.125/2.375	2/1	8	0.125	1
ACESH00152	0.125	0.03	64	＞128	16	2	8	64	＞64	4	2	4/4	8/25	＞64	＞8/152	4/2	＞64	0.25	2
ACESH00143	0.125	0.03	0.06	0.25	0.125	0.02	0.03	0.126	0.015	2	1	4/4	4/25	16	0.125/2.375	2/1	8	0.125	1
ACESH00139	0.125	0.03	0.125	0.25	0.25	0.03	0.03	1	0.5	4	2	4/4	2/25	＞64	1/19	2/1	＞64	0.25	2
ACESH00138	0.125	0.03	0.125	0.25	0.25	0.03	0.03	0.06	0.004	2	1	4/4	16/25	8	0.125/2.375	2/1	8	0.06	2
ACESH00135	0.125	0.03	0.125	0.25	0.125	0.03	0.03	0.06	0.004	4	1	4/4	4/25	8	0.125/2.375	2/1	8	0.125	1
ACESH00132	0.25	0.03	0.125	0.25	0.125	0.06	0.03	0.25	0.03	2	1	8/4	8/25	4	0.125/2.375	2/1	8	0.125	2
ACESH00131	0.125	0.03	0.06	0.25	0.25	0.03	0.03	0.06	0.015	4	2	4/4	2/25	8	0.125/2.375	1/0.5	8	0.125	2
ACESH00130	0.125	0.03	0.06	0.25	0.25	0.03	0.03	0.125	0.015	4	128	4/4	1/25	8	＞8/152	2/1	8	0.125	2
ACESH00129	0.125	0.015	0.5	0.25	0.25	0.06	0.06	0.125	0.03	2	1	8/4	4/25	16	0.25/4.75	2/1	16	0.25	2
ACESH00128	0.125	0.03	0.125	0.25	0.125	0.03	0.03	0.06	0.015	4	1	4/4	4/25	8	0.25/4.75	2/1	8	0.125	2
ACESH00113	0.125	0.03	64	＞128	16	2	8	0.125	0.03	2	128	64/4	4/25	＞64	0.125/2.375	64/32	4	0.125	2
ACESH00112	0.125	0.03	0.125	0.25	0.25	0.03	0.03	0.06	0.03	4	1	4/4	4/25	＞64	＞8/152	2/1	＞64	0.25	2
ACESH00079	0.25	0.03	0.06	0.25	0.25	0.03	0.06	0.125	0.03	2	1	2/4	8/25	16	0.125/2.375	2/1	8	0.125	2
ACESH00077	0.125	0.03	＞128	＞128	128	32	＞128	64	＞64	4	128	64/4	4/25	＞64	＞8/152	8/4	＞64	2	1
ACESH00065	0.25	0.03	0.125	0.25	0.25	0.06	0.06	0.125	0.03	4	1	8/4	2/25	16	0.125/2.375	2/1	8	0.125	2
ACESH00062	0.125	0.03	0.06	0.25	0.25	0.03	0.06	8	32	4	2	4/4	16/25	＞64	＞8/152	4/2	＞64	0.25	1
ACESH00055	0.25	0.03	0.06	0.25	0.25	0.03	0.03	0.06	0.015	2	1	4/4	2/25	8	1/19	1/0.5	8	0.25	1
ACESH00049	0.125	0.03	0.06	0.25	0.25	0.06	0.03	1	4	4	2	4/4	2/25	＞64	＞8/152	8/4	＞64	0.25	1
ACESH00048	0.125	0.03	0.06	0.25	0.25	0.03	0.03	0.125	0.03	2	1	4/4	2/25	8	0.125/2.375	2/1	8	0.125	1
ACESH00047	0.25	0.03	0.06	0.25	0.125	0.03	0.03	0.125	0.03	4	1	4/4	4/25	8	0.125/2.375	2/1	8	0.125	1
ACESH00043	0.125	0.06	4	8	64	0.06	0.5	1	1	4	128	16/4	4/25	＞64	＞8/152	64/32	＞64	0.5	1
ACESH00040	0.125	0.03	0.06	0.25	0.25	0.03	0.03	0.125	0.03	4	1	4/4	8/25	8	0.25/4.75	4/2	8	0.125	1
ACESH00039	0.125	0.03	0.06	0.25	0.25	0.03	0.03	0.125	0.03	4	1	4/4	8/25	16	0.125/2.375	2/1	8	0.125	1
ACESH00038	0.125	0.03	0.0125	0.25	0.25	0.03	0.06	1	1	2	1	4/4	4/25	8	＞8/152	2/1	8	0.125	1
ACESH00032	0.125	0.03	0.06	0.25	0.25	0.03	0.03	1	1	4	1	4/4	4/25	8	＞8/152	2/1	8	0.125	1
ACESH00020	0.125	0.015	0.06	0.25	0.25	0.03	0.03	0.125	0.03	4	1	4/4	4/25	16	0.125/2.375	1/0.5	8	0.125	1
ACESH00019	0.03	0.008	0.06	0.25	0.125	0.008	0.03	0.015	0.004	0.5	1	1/4	0.5/25	0.03	0.125/2.375	1/0.5	8	0.25	1
ACESH00003	0.125	0.03	0.06	0.25	0.25	0.06	0.03	0.125	0.015	2	1	4/4	4/25	16	0.125/2.375	2/1	16	0.25	2
ACESH00002	0.125	0.03	0.06	0.25	0.25	0.06	0.03	0.125	0.03	4	1	4/4	8/25	8	0.125/2.375	2/1	8	0.25	1
ACESgangdou-1	0.25	0.03	0.06	0.125	0.5	0.03	0.125	0.06	0.125	4	2	4/4	16/25	64	0.125/2.375	4/2	8	0.25	2
ACESfoushou-5	0.25	0.03	0.06	0.125	0.5	0.03	0.125	0.125	0.125	2	2	4/4	2/25	64	0.125/2.375	8/4	8	0.125	2
ACEScaNxin3-2	0.25	0.015	0.03	0.125	0.5	0.03	0.125	0.06	0.125	4	2	4/4	32/25	8	0.125/2.375	4/2	8	0.125	2
ACEScaixin2-4	0.25	0.015	0.06	0.125	0.5	0.03	0.125	0.06	0.125	2	2	4/4	1/25	8	0.125/2.375	4/2	8	0.125	2
ACES303W02-2	0.125	0.06	16	32	＞128	4	＞128	64	＞64	＞128	＞128	＞128/4	2/25	＞64	＞8/152	32/16	＞64	1	32
ACES303W01-4	0.125	0.06	0.5	0.25	1	0.25	0.5	1	＞64	16	＞128	32/4	16/25	＞64	＞8/152	32/16	＞64	2	32
ACES303W01-3	0.125	0.06	0.5	0.25	1	2	0.5	1	＞64	16	＞128	64/4	16/25	＞64	＞8/152	32/16	＞64	2	2
ACES303W01-2-5	0.125	0.06	16	16	＞128	0.03	＞128	64	＞64	＞128	＞128	＞128/4	2/25	＞64	＞8/152	32/16	8	1	2
ACES303W01-2-4	0.125	0.06	16	16	＞128	4	＞128	64	＞64	＞128	＞128	＞128/4	2/25	＞64	＞8/152	32/16	＞64	1	32
ACES303W01-2-3	0.125	0.06	32	32	＞128	4	＞128	64	＞64	＞128	＞128	＞128/4	2/25	＞64	＞8/152	32/16	＞64	1	32
ACES303W01-2-2	0.5	0.5	32	32	＞128	16	＞128	64	＞64	＞128	＞128	＞128/4	32/25	＞64	＞8/152	32/16	＞64	1	32
ACES303W01-2-1	0.125	0.06	32	32	＞128	4	＞128	64	＞64	＞128	＞128	＞128/4	2/25	＞64	＞8/152	32/16	＞64	1	32
ACES303S04-5	2	0.125	＞128	＞128	128	128	＞128	64	＞64	＞128	＞128	64/4	256/25	＞64	＞8/152	64/32	＞64	2	2
ACES303S03-1	0.5	0.06	0.125	0.25	0.5	0.03	0.125	4	8	8	16	4/4	16/25	＞64	＞8/152	4/2	8	4	2
ACES303S02-2	0.5	0.06	128	64	16	0.03	64	4	8	16	＞128	4/4	256/25	＞64	＞8/152	16/8	＞64	4	2
ACES303F27-1	0.125	0.015	0.25	0.5	1	0.25	0.5	＞64	＞64	2	＞128	16/4	64/25	＞64	2/38	16/8	＞64	1	32
ACES303F05-1	0.25	0.03	32	32	＞128	4	＞128	64	＞64	＞128	＞128	16/4	2/25	＞64	＞8/152	32/16	＞64	0.5	32
ACES302X1-1.617-2	0.125	0.06	0.125	0.25	0.25	0.03	0.25	0.06	0.06	2	1	4/4	1/25	4	0.125/2.375	2/1	8	0.25	2
ACES302X1-1.617-1	0.125	0.06	0.06	0.25	0.25	0.03	0.125	0.06	0.06	2	1	4/4	1/25	4	0.25/4.75	4/2	8	0.125	2
ACES301W06-1	0.5	0.06	0.25	1	2	0.06	0.5	0.5	2	2	1	4/4	2/25	＞64	＞8/152	64/32	＞64	0.125	4
ACES301W04-5	0.5	0.06	0.06	0.25	0.25	0.03	0.125	1	2	2	1	2/4	1/25	4	0.125/2.375	8/4	4	1	2
ACES301W03-3	1	2	128	128	＞128	4	＞128	16	64	64	32	＞128/4	512/25	＞64	＞8/152	128/64	16	2	2
ACES301W02-1-2	0.125	0.06	0.06	0.25	0.25	0.03	0.125	0.06	0.06	2	1	2/4	0.5/25	＞64	＞8/152	2/1	8	0.5	2
ACES301S03-4	0.5	0.06	0.125	0.25	0.25	0.03	0.125	2	4	8	16	4/4	16/25	＞64	＞8/152	8/4	4	4	2
ACES203W03-1	0.125	0.06	0.125	0.25	0.25	0.03	0.125	0.06	0.06	2	1	4/4	4/25	4	0.25/4.75	8/4	8	0.25	1
ACES203S02-2	0.5	0.06	0.06	0.25	0.25	0.03	0.125	2	4	4	16	4/4	16/25	＞64	＞8/152	8/4	8	4	2
ACES203045T01-2	0.25	0.03	0.06	0.25	0.25	0.03	0.06	1	1	4	1	4/4	4/25	＞64	＞8/152	2/1	＞64	1	2
ACES203035T01-2	0.25	0.03	0.06	0.25	0.25	0.03	0.06	0.125	0.125	4	1	4/4	0.5/25	＞64	8/152	2/1	＞64	1	2
ACES203027T01-1	0.25	0.03	0.03	0.25	0.25	0.03	0.06	0.125	0.125	4	1	4/4	2/25	8	0.25/4.75	8/4	8	0.5	2
ACES203022T01-2	0.25	0.03	0.06	0.25	0.25	0.03	0.06	0.125	0.125	4	1	4/4	4/25	4	0.25/4.75	2/1	4	0.25	2
ACES203021T02-1	0.125	0.015	0.06	0.25	0.5	0.06	0.25	2	8	8	1	8/4	4/25	＞64	＞8/152	8/4	＞64	2	2
ACES203021T01-2	0.25	0.015	0.06	0.25	0.5	0.06	0.25	2	8	4	1	16/4	4/25	＞64	＞8/152	8/4	＞64	2	2
ACES203008T01-1	0.25	0.03	0.06	0.25	0.25	0.03	0.125	0.125	0.125	4	1	4/4	4/25	8	0.5/9.5	2/1	8	0.5	2
ACES202W06-2	1	0.06	0.06	0.25	0.25	0.03	0.125	0.06	0.06	2	1	4/4	16/25	4	0.125/2.375	＞128/64	8	0.5	32
ACES202W03-1	0.125	0.06	0.06	0.25	0.25	0.03	0.125	0.06	0.06	2	1	4/4	4/25	4	0.25/4.75	8/4	8	0.25	2
ACES202049T01-1	0.25	0.015	0.06	0.25	0.25	0.03	0.06	0.125	0.125	4	1	4/4	2/25	8	0.25/4.75	2/1	8	1	2
ACES202047T02-3	0.25	0.03	0.06	0.25	0.25	0.03	0.125	0.125	0.125	4	1	4/4	4/25	8	0.25/4.75	2/1	64	0.5	2
ACES202047T02-2	0.25	0.03	0.06	0.25	0.25	0.03	0.06	0.125	0.125	4	1	4/4	4/25	8	0.5/9.5	2/1	8	0.5	2
ACES202004HE01-2	0.125	0.015	0.06	0.125	0.25	0.015	0.125	0.06	0.125	4	1	4/4	2/25	4	0.25/4.75	2/1	8	0.25	1
ACES201147T01-4	0.25	0.03	0.06	0.25	0.25	0.03	0.125	0.125	0.125	4	1	4/4	16/25	8	0.125/2.375	4/2	8	0.5	2
ACES201147T01-3	0.25	0.03	0.03	0.25	0.25	0.03	0.06	0.125	0.125	4	1	4/4	0.5/25	8	0.5/9.5	8/4	8	0.5	2
ACES201130T01-1	0.25	0.03	0.06	0.25	0.25	0.03	0.06	0.5	1	4	1	4/4	0.5/25	＞64	＞8/152	8/4	＞64	1	2
ACES201130HA01-2	0.25	0.03	0.06	0.125	0.25	0.015	0.125	0.06	0.125	4	2	4/4	4/25	4	0.125/2.375	4/2	8	0.125	1
ACES201091HE01-1	0.25	0.06	0.06	0.125	0.25	0.015	0.125	0.06	0.125	4	1	4/4	8/25	32	0.125/2.375	4/2	8	0.25	1
ACES201067T03-4	0.25	0.03	0.06	0.25	0.25	0.03	0.125	0.5	0.125	4	1	4/4	16/25	8	0.25/4.75	16/8	8	0.5	2
ACES201060T01-2	0.25	0.03	0.06	0.25	0.25	0.03	0.06	1	1	4	1	4/4	8/25	＞64	＞8/152	16/8	＞64	0.5	2
ACES201053T01-1	0.25	0.015	0.06	0.25	0.25	0.03	0.125	0.125	0.125	4	1	4/4	2/25	8	0.25/4.75	2/1	8	0.5	2
ACES201044HE01-6	0.125	0.015	0.06	0.125	0.5	0.015	0.125	0.06	0.125	2	2	4/4	2/25	64	0.25/4.75	2/1	8	0.125	2
ACES201044HC01-2	0.25	0.015	0.06	0.125	0.5	0.015	0.125	0.125	0.125	4	2	4/4	2/25	8	0.125/2.375	4/2	16	0.125	2
ACES201036HA02-1	0.25	0.03	0.03	0.125	0.25	0.015	0.06	0.06	0.06	4	2	4/4	4/25	4	0.5/9.5	4/2	8	0.5	1
ACES201031T01-4	0.25	0.015	0.03	0.25	0.25	0.03	0.06	0.25	0.125	4	1	4/4	8/25	4	4/76	2/1	4	0.5	2
ACES201031T01-1	0.125	0.015	0.03	0.25	0.25	0.03	0.06	0.125	0.125	4	1	4/4	8/25	4	8/152	2/1	8	0.5	2
ACES201030HC01-2	0.25	0.03	0.03	0.125	0.25	0.015	0.25	0.06	0.06	4	2	4/4	2/25	8	＞8/152	4/2	16	0.5	2
ACES201025T02-2	0.5	1	4	8	2	0.03	32	0.25	0.125	4	1	4/4	＞512/25	32	1/19	32/16	8	0.5	2
ACES201025T01-2	0.5	0.03	0.06	0.25	0.25	0.03	0.06	0.125	0.125	4	1	4/4	4/25	8	0.25/4.75	2/1	8	0.5	2
ACES201025HE01-3	0.125	0.03	0.03	0.125	0.25	0.015	0.06	0.03	0.06	4	2	4/4	4/25	2	0.5/9.5	2/1	4	0.125	1
ACES201019T02-6	0.25	0.03	0.06	0.25	0.25	0.03	0.06	0.125	0.125	4	1	4/4	4/25	8	0.25/4.75	2/1	8	0.5	2
ACES201019T02-5	0.25	0.06	4	2	2	0.03	8	0.125	0.25	4	1	2/4	64/25	16	0.25/4.75	2/1	8	0.5	2
ACES201019T01-2	0.25	0.015	0.06	0.25	0.25	0.03	0.06	0.06	0.06	4	1	2/4	4/25	4	0.25/4.75	2/1	8	0.5	2
ACES201019HA02-4	0.25	0.03	0.03	0.125	0.25	0.015	0.06	0.06	0.06	4	2	2/4	2/25	4	0.5/9.5	2/1	8	0.25	1
ACES201010T02-3	0.25	0.03	0.06	0.25	0.25	0.06	0.1253	0.125	0.125	4	1	4/4	2/25	8	0.125/2.375	8/4	8	0.5	2
ACES201010T01-5	0.25	0.03	0.06	0.25	0.25	0.03	0.125	0.125	0.125	4	1	4/4	16/25	8	0.25/4.75	4/2	8	0.5	2
ACES201010T01-2	0.25	0.03	0.06	0.25	0.5	0.06	0.06	0.125	0.125	4	1	4/4	32/25	8	0.125/2.375	2/1	8	0.5	2
ACES201001T01-1	0.25	0.03	0.06	0.5	0.25	0.03	0.06	0.125	0.125	4	1	4/4	0.5/25	＞64	＞8/152	2/1	8	0.5	2
ACES201001HA02-4	0.125	0.03	0.03	0.125	0.25	0.03	0.125	0.06	0.06	4	2	4/4	4/25	8	0.5/9.5	4/2	16	0.25	2
ACES201001HA02-2	0.25	0.03	0.03	0.125	0.25	0.03	0.125	0.06	0.06	4	2	4/4	4/25	8	0.5/9.5	4/2	8	0.125	1
ACES201001HA02-1	0.25	0.03	0.03	0.125	0.25	0.06	0.125	0.06	0.06	4	2	4/4	8/25	8	0.5/9.5	4/2	8	0.25	2
ACES118W01-3	1	1	16	8	2	0.03	16	0.5	1	2	1	4/4	2/25	＞64	＞8/152	64/32	＞64	0.25	2
ACES118W01-2	2	2	16	16	2	4	16	0.125	0.25	2	1	8/4	32/25	16	＞8/152	64/32	8	0.5	2
ACES118035HE01-3	0.25	0.03	0.03	0.125	0.25	0.06	0.125	0.125	0.125	4	2	4/4	4/25	8	1/19	2/1	16	0.125	1
ACES118035HA01-1	0.25	0.03	0.03	0.125	1	0.06	0.125	0.06	0.06	4	2	4/4	2/25	8	0.5/9.5	4/2	8	0.125	1
ACES117W06-1	1	2	32	32	128	0.03	＞128	1	2	4	16	4/4	256/25	＞64	4/76	32/16	4	0.125	2
ACES117W02-1	0.125	0.06	16	16	128	0.03	＞128	0.06	0.06	2	1	4/4	1/25	4	0.25/4.75	8/4	8	0.25	2
ACES117S15-2	0.5	0.06	0.125	0.25	0.25	0.03	0.125	2	4	4	16	4/4	8/25	＞64	＞8/152	8/4	8	4	2
ACES117S11-3	0.5	0.06	0.125	0.25	0.25	0.03	0.125	2	4	8	32	4/4	64/25	＞64	＞8/152	8/4	8	4	2
ACES117S11-1	0.5	0.06	0.125	0.5	0.25	0.03	0.125	2	4	8	32	4/4	16/25	＞64	＞8/152	8/4	8	4	2
ACES117S06-1	0.5	0.06	0.25	0.25	0.5	0.03	16	2	16	16	32	2/4	128/25	＞64	＞8/152	8/4	4	4	2
ACES117049HE02-5	0.25	0.03	0.03	0.125	0.25	0.03	0.06	0.06	0.06	4	2	4/4	8/25	8	0.5/9.5	2/1	8	0.5	1
ACES117049HE01-1	0.25	0.03	0.03	0.125	0.25	0.03	0.125	0.06	0.06	4	2	4/4	2/25	4	0.25/4.75	4/2	8	0.125	1
ACES117049HC01-2	0.25	0.03	0.03	0.125	0.25	0.03	0.125	0.06	0.06	4	2	4/4	8/25	8	0.5/9.5	4/2	8	0.5	2
ACES117039T02-1	0.25	0.25	4	8	8	2	16	0.125	0.25	4	1	4/4	128/25	32	1/19	8/4	16	0.5	2
ACES117039HE01-3	0.25	0.03	0.03	0.125	0.25	0.03	0.125	0.03	0.03	4	2	4/4	2/25	8	0.25/4.75	4/2	8	1	1
ACES117039HA01-1	0.25	0.03	0.03	0.125	0.25	0.03	0.125	0.06	0.06	4	2	4/4	4/25	8	0.5/9.5	4/2	16	0.125	1
ACES117036HE02-2	0.25	0.03	0.03	0.125	0.25	0.03	0.125	0.06	0.06	4	2	4/4	1/25	8	0.5/9.5	2/1	8	0.5	1
ACES117036HE01-4-2	0.5	0.03	0.03	0.125	0.25	0.03	0.125	0.06	0.06	4	2	4/4	8/25	8	0.25/4.75	8/4	8	0.125	2
ACES117036HE01-3	0.25	0.03	0.03	0.125	0.25	0.03	0.125	0.06	0.06	4	2	4/4	4/25	8	0.5/9.5	4/2	＞64	0.125	1
ACES115016T03-4	2	0.25	8	16	4	0.03	8	0.5	0.5	8	4	4/4	64/25	64	8/152	＞128/64	8	4	2
ACES115011T02-1	0.25	1	4	2	32	0.06	＞128	1	2	4	1	4/4	512/25	16	1/19	4/2	8	0.5	2
ACES114S01-3	0.125	0.06	0.06	0.25	0.25	0.03	0.125	0.03	0.03	2	0.5	2/4	4/25	4	0.125/2.375	8/4	8	0.25	2
ACES114S01-1	0.125	0.06	0.25	0.25	0.25	0.06	0.125	0.25	0.5	2	1	4/4	2/25	32	0.25/4.75	32/16	8	0.25	2
ACES112085T01-4	0.25	0.03	0.06	0.25	0.25	0.03	0.06	1	4	4	1	4/4	8/25	8	＞8/152	4/2	8	1	2
ACES112085-1-3	0.25	0.25	8	8	1	0.03	8	0.5	0.5	2	0.5	8/4	32/25	32	2/38	32/16	8	0.5	2
ACES112085-1-2	0.25	0.25	8	8	1	0.03	8	0.125	0.25	2	0.5	32/4	64/25	64	2/38	32/16	4	2	2
ACES110W02-1	0.25	0.06	0.125	0.25	0.25	0.03	0.125	0.06	0.06	2	0.5	4/4	0.5/25	4	0.25/4.75	2/1	8	0.25	2
ACES110101-2-2	0.125	0.06	0.06	0.25	0.25	0.03	0.06	0.03	0.03	2	0.5	2/4	1/25	4	0.125/2.375	2/1	8	0.25	2
ACES110041T01-3	0.25	0.5	4	8	4	0.03	16	0.125	0.25	4	1	16/4	64/25	8	0.25/4.75	8/4	8	0.5	2
ACES110035T02-2	0.25	0.03	0.06	0.25	0.25	0.03	0.06	0.125	0.125	4	1	4/4	32/25	16	0.25/4.75	8/4	8	0.5	1
ACES110035HA02-1	1	2	32	64	＞128	0.03	＞128	4	2	16	4	8/4	＞512/25	8	＞8/152	2/1	16	0.125	2
ACES110028T01-3	0.25	0.03	0.06	0.25	0.25	0.06	0.06	0.125	0.125	4	1	4/4	8/25	4	0.125/2.375	2/1	8	0.5	2
ACES110028-3	0.25	0.06	0.125	0.25	0.25	0.03	0.125	0.06	0.06	2	1	4/4	128/25	32	0.125/2.375	8/4	8	0.25	2
ACES110028-2	0.5	0.06	0.06	2	1	0.03	2	0.015	0.015	2	0.5	2/4	4/25	4	0.125/2.375	8/4	8	0.25	2
ACES110028-1	0.125	0.06	0.125	0.25	0.25	0.03	16	0.06	0.06	2	1	4/4	256/25	4	0.125/2.375	8/4	8	0.25	2
ACES109S02-3	0.125	0.06	0.25	4	0.5	0.03	32/64	0.06	0.06	4	2	4/4	64/25	4	0.125/2.375	8/4	8	0.25	2
ACES109084HE01-4	0.125	0.06	0.25	2	8	0.125	＞128	0.5	0.5	8	2	4/4	256/25	8	0.5/9.5	2/1	8	0.25	2
ACES109084HE01-3	0.25	0.03	0.03	0.125	0.25	0.03	0.125	0.06	0.06	4	2	4/4	4/25	8	0.5/9.5	4/2	8	0.125	1
ACES109084HE01-1	0.25	0.03	0.03	0.125	0.5	0.03	0.06	0.06	0.06	4	2	4/4	2/25	8	1/19	2/1	8	0.5	1
ACES109079-2	0.125	0.06	0.06	0.25	0.25	0.03	0.06	0.06	0.06	2	0.5	2/4	1/25	4	0.125/2.375	2/1	8	0.5	2
ACES109078HE01-1	0.25	0.03	0.03	0.125	0.25	0.03	0.125	0.03	0.03	2	2	4/4	1/25	8	0.5/9.5	4/2	8	0.125	1
ACES109078HA02-1	0.25	0.015	0.03	0.125	0.25	0.03	0.125	0.06	0.06	2	2	4/4	1/25	8	0.5/9.5	4/2	16	1	1
ACES109078HA01-1	0.25	0.015	0.03	0.125	0.25	0.03	0.125	0.06	0.06	4	2	4/4	2/25	4	0.5/9.5	2/1	16	0.5	1
ACES109067T02-1	0.25	0.03	0.06	0.25	0.25	0.03	0.125	0.125	0.125	4	1	4/4	8/25	8	0.25/4.75	8/4	8	0.5	2
ACES109067HA01-1	0.25	0.03	0.03	0.125	0.25	0.03	0.125	0.06	0.06	4	2	4/4	2/25	8	0.5/9.5	8/4	16	0.125	1
ACES109065HA01-3	0.25	0.06	0.06	0.125	0.25	0.06	0.125	0.125	0.125	4	2	16/4	4/25	8	0.5/9.5	4/2	16	0.125	1
ACES109065HA01-1	0.25	0.03	0.03	0.125	0.25	16	0.06	0.06	0.06	4	2	4/4	2/25	4	0.25/4.75	4/2	16	0.5	1
ACES109060T02-2	1	0.25	4	8	4	0.06	16	0.5	0.25	4	1	8/4	＞512/25	32	＞8/152	32/16	8	2	2
ACES109060HE02-2	0.25	0.03	0.06	0.125	0.5	0.06	0.125	0.125	0.06	2	2	8/4	32/25	8	1/19	4/2	16	0.5	1
ACES109060HE02-1	0.25	0.06	0.06	0.125	0.25	0.06	0.125	0.06	0.06	2	2	8/4	16/25	8	1/19	4/2	16	0.25	2
ACES109033T01-3	0.5	0.25	8	8	1	128	4	0.125	0.5	4	1	8/4	64/25	32	0.5/9.5	16/8	32	0.5	2
ACES109033HE02-2	0.25	0.015	0.03	0.125	0.25	0.06	0.125	0.06	0.06	2	2	4/4	0.5/25	4	0.25/4.75	4/2	16	0.25	2
ACES109033HE02-1	0.25	0.015	0.03	0.125	0.25	0.06	0.125	0.06	0.06	2	2	4/4	1/25	8	0.5/9.5	4/2	8	0.5	2
ACES109033HE01-4	0.25	0.03	0.03	0.125	0.25	0.06	0.06	1	1	4	2	4/4	2/25	4	4/76	4/2	8	0.5	2
ACES109033HA02-2	0.25	0.015	0.03	0.125	0.25	0.03	0.125	0.06	0.06	4	2	4/4	1/25	4	0.25/4.75	2/1	8	0.125	2
ACES109032T01-1	0.25	0.03	0.06	0.25	0.25	0.03	0.06	0.125	0.125	4	1	4/4	4/25	8	0.25/4.75	2/1	4	0.5	2
ACES109007T02-2	0.25	0.03	0.06	0.25	0.25	0.03	0.125	0.125	0.125	4	2	4/4	8/25	8	0.5/9.5	8/4	8	2	2
ACES109007T01-3	0.25	0.06	＞128	128	32	8	32	1	4	8	128	4/4	64/25	＞64	＞8/152	16/8	＞64	1	2
ACES109007T01-2	16	8	8	8	8	0.03	64	0.25	0.5	4	2	16/4	128/25	16	0.5/9.5	128/64	4	0.5	2
ACES109007T01-1	0.25	0.03	＞128	128	32	8	64	1	4	4	128	4/4	16/25	＞64	＞8/152	16/8	＞64	1	2
ACES109002T01-1	1	1	8	8	8	0.03	64	0.25	0.5	4	1	4/4	256/25	16	0.25/4.75	16/8	8	0.5	2
ACES108W03-2	0.125	0.06	0.125	0.25	0.25	0.03	0.125	0.06	0.06	2	0.5	4/4	0.5/25	4	0.25/4.75	4/2	8	0.25	2
ACES108W02-4	0.125	0.06	0.125	0.25	0.25	0.03	0.125	0.06	0.06	1	0.5	4/4	0.5/25	4	0.125/2.375	4/2	8	0.25	2
ACES108027HA01-4	0.125	0.015	0.03	0.125	0.25	0.03	0.06	0.06	0.06	4	2	4/4	1/25	4	2/38	2/1	8	0.5	2
ACES108025T01-2	0.25	0.03	8	4	8	0.03	4	0.125	0.125	4	16	4/4	8/25	64	4/76	2/1	8	1	2
ACES108025HA01-1	0.25	0.03	0.03	0.125	0.25	0.06	0.125	0.06	0.06	4	2	8/4	0.5/25	8	0.25/4.75	4/2	16	0.125	1
ACES108020T03-2	0.25	0.03	0.03	0.25	0.25	0.03	0.06	0.125	0.125	4	1	2/4	4/25	8	0.25/4.75	2/1	8	0.5	2
ACES108020HE01-3	0.125	0.015	0.03	0.125	0.25	0.03	0.06	0.06	0.06	4	2	4/4	1/25	4	0.5/9.5	2/1	8	0.125	2
ACES108020HA02-2	0.25	0.125	0.03	0.125	1	0.06	0.5	0.06	0.06	4	2	＞128/4	8/25	8	1/19	4/2	16	0.125	2
ACES108020HA01-4	0.5	0.03	0.03	0.125	0.25	0.06	0.125	0.06	0.06	4	2	4/4	2/25	8	0.5/9.5	8/4	16	0.125	1
ACES108020HA01-2	0.25	0.06	0.03	0.125	0.25	0.03	0.06	0.03	0.03	2	2	2/4	2/25	4	0.25/4.75	2/1	8	0.125	1
ACES108015HA01-5	0.125	0.015	0.03	0.125	0.25	0.015	0.125	0.06	0.06	2	2	4/4	0.5/25	8	0.5/9.5	4/2	8	0.5	1
ACES108015HA01-1	0.125	0.015	0.03	0.125	0.25	0.03	0.125	0.06	0.06	4	2	4/4	4/25	8	0.5/9.5	2/1	16	0.125	2
ACES106033T02-2	0.125	0.015	0.03	0.25	0.25	0.03	0.125	0.06	0.06	1	0.5	2/4	8/25	8	0.125/2.375	2/1	8	0.5	2
ACES105W01-1	0.125	0.06	0.06	0.25	0.25	0.03	0.25	0.06	0.06	2	1	4/4	2/25	4	0.25/4.75	8/4	8	0.25	2
ACES104009PE01-1	0.25	0.015	0.03	0.125	0.25	0.03	0.125	0.06	0.06	2	2	4/4	4/25	4	0.5/9.5	4/2	8	0.125	2
ACES103W03-2	0.125	0.06	0.06	0.25	0.25	0.03	0.125	0.03	0.06	2	0.5	2/4	1/25	4	0.125/2.375	2/1	4	0.25	2
ACES103W01-3	0.125	0.06	0.125	0.25	0.25	0.03	0.125	0.06	0.06	2	1	4/4	2/25	4	0.25/4.75	8/4	8	0.125	2
ACES103034T01-2	0.25	0.03	0.06	0.25	0.25	0.03	0.125	0.125	0.125	4	1	4/4	2/25	8	0.125/2.375	4/2	4	0.25	2
ACES103032T01-1	0.25	0.25	4	8	4	0.03	16	0.125	0.25	4	1	4/4	32/25	8	0.5/9.5	8/4	4	0.5	2
ACES103032HE01-2	0.25	0.03	0.03	0.125	0.25	0.125	0.125	0.125	0.125	4	2	4/4	8/25	8	0.5/9.5	4/2	8	0.125	2
ACES103032HE01-1	0.25	0.03	0.03	0.125	0.25	0.03	0.125	0.125	0.125	4	2	4/4	8/25	8	0.5/9.5	4/2	8	0.125	2
ACES103032HA01-2	0.5	0.03	0.03	0.125	0.25	0.06	0.125	0.06	0.06	4	2	4/4	0.5/25	8	0.5/9.5	4/2	8	1	1
ACES103029HA02-3	0.25	0.015	0.03	0.125	0.25	0.03	0.06	1	1	4	2	2/4	2/25	＞64	0.5/9.5	8/4	＞64	0.25	2
ACES103029HA02-2	0.125	0.015	0.03	0.125	0.25	0.03	0.125	0.06	0.06	4	2	4/4	1/25	4	0.25/4.75	2/1	8	0.125	1
ACES102027T01-2	0.5	0.5	4	4	8	0.06	8	32	32	4	128	16/4	512/25	＞64	＞8/152	64/32	＞64	4	2
ACES101W07-2	0.125	0.06	0.125	0.25	0.25	0.03	0.125	0.5	1	2	0.5	4/4	0.5/25	＞64	1/19	2/1	＞64	0.25	2
ACES101028-2	0.25	0.06	0.5	0.25	0.5	0.03	0.125	0.25	2	2	0.5	4/4	0.5/25	4	＞8/152	8/4	8	0.25	2
ACES101027HA03-2	0.25	0.015	0.03	0.125	0.25	0.06	0.125	0.06	0.06	4	2	4/4	2/25	8	0.5/9.5	2/1	16	0.125	2
ACES101027-1	0.125	0.06	0.125	0.25	1	0.03	0.125	0.06	0.06	2	1	4/4	8/25	4	0.125/2.375	32/16	8	0.25	2
ACES101025HA02-5	4	16	64	64	＞128	＞128	＞128	0.25	0.25	32	8	8/4	64/25	8	0.5/9.5	4/2	16	0.125	32
ACES101025HA01-2	0.25	0.03	0.03	0.125	0.25	0.03	0.125	0.06	0.06	4	2	4/4	64/25	8	0.25/4.75	4/2	8	0.125	1
ACES101025-4	0.5	0.06	0.125	0.25	0.25	0.03	0.125	0.06	0.06	4	1	4/4	8/25	4	0.125/2.375	8/4	8	0.25	2
ACES101025-1	0.125	0.06	0.125	0.25	0.25	0.03	0.125	0.06	0.06	2	1	4/4	8/25	4	0.125/2.375	8/4	8	0.25	2
ACES101011HA02-4	0.25	0.03	0.06	0.25	0.5	0.06	8	64	＞64	8	4	4/4	64/25	8	＞8/152	8/4	8	0.5	1
ACES101007HE01-2	0.125	0.015	0.03	0.125	0.25	＞128	0.06	0.03	0.03	4	2	4/4	2/25	2	0.25/4.75	2/1	8	0.125	1

## Sheet: Sheet2
0：susceptible；1：resistance
Antibiotic Type	CARBAPENEMS	CARBAPENEMS	CEPHEMS (PARENTERAL)	CEPHEMS (PARENTERAL)	CEPHEMS (PARENTERAL)	CEPHEMS (PARENTERAL)	MONOBACTAMS	FLUOROQUINOLONES	FLUOROQUINOLONES	AMINOGLYCOSIDES	AMINOGLYCOSIDES	β-LACTAM COMBINATION AGENTS	PHENICOLS	PHENICOLS	FOLATE PATHWAY ANTAGONISTS	β-LACTAM COMBINATION AGENTS	FLUOROQUINOLONES	TETRACYCLINES	LIPOPEPTIDES
Strain	IPM	MEM	CRO	CTX	CAZ	FEP	ATM	LVX	CIP	AMK	GEN	TZP	FOS	CHL	SXT	AMC	FFC	TGC	PB
ACESxiaobaicai-5	0	0	0	0	0	0	0	0	0	0	0	0	0	1	0	0	0	0	0
ACESmacai3-8	0	0	0	0	0	0	0	0	0	0	0	0	0	0	0	0	0	0	0
ACESmacai2-4	0	0	0	0	0	0	0	0	0	0	0	0	0	0	0	0	0	0	0
ACESkongxincai9-3	0	0	0	0	0	0	0	0	0	0	0	0	0	1	0	0	0	0	0
ACESH04247	0	0	0	0	0	0	0	0	0	0	0	0	0	0	0	0	0	0	0
ACESH04230	0	0	0	0	0	0	0	0	1	0	0	0	0	1	1	0	1	0	0
ACESH04229	0	0	0	0	0	0	0	0	0	0	0	0	0	0	0	0	0	0	0
ACESH04226	0	0	0	0	0	0	0	0	0	0	0	1	0	1	0	0	1	0	0
ACESH04208	0	0	0	0	0	0	0	0	0	0	0	0	0	0	0	0	0	0	0
ACESH04203-2	0	0	0	0	0	0	0	0	0	0	0	0	0	0	0	0	0	0	1
ACESH04188	0	0	1	1	0	1	1	1	1	0	0	0	0	1	1	0	1	0	0
ACESH04186	0	0	0	0	0	0	0	0	0	0	0	0	0	0	0	0	0	0	0
ACESH04183	0	0	0	0	0	0	0	0	0	0	0	0	0	0	0	0	0	0	0
ACESH04172	0	0	0	0	0	0	0	0	0	0	0	1	0	1	0	0	1	0	0
ACESH04163	0	0	0	0	0	0	0	0	0	0	0	0	0	0	0	0	0	0	0
ACESH04162	0	0	0	0	0	0	0	0	0	0	0	0	0	0	0	0	0	0	0
ACESH04160	0	0	0	0	0	0	0	0	0	0	0	0	0	0	0	0	0	0	0
ACESH04157	0	0	1	1	0	0	0	0	1	0	1	0	0	0	1	0	0	0	0
ACESH04156	0	0	0	0	0	0	0	0	0	0	0	0	0	0	0	0	0	0	0
ACESH04148	0	0	0	0	0	0	0	0	0	0	0	0	0	0	0	0	0	0	0
ACESH04137	0	0	0	0	0	0	0	0	1	0	0	0	0	1	0	0	1	0	0
ACESH04114	0	0	0	0	0	0	0	0	0	0	0	0	0	1	1	0	0	0	0
ACESH04108	0	0	0	0	0	0	0	0	0	0	0	0	0	0	0	0	0	0	0
ACESH04106	0	0	0	0	0	0	0	0	0	0	0	0	0	0	0	0	0	0	0
ACESH04102	0	0	0	0	0	0	0	0	0	0	0	0	0	0	0	0	0	0	0
ACESH04101	0	0	0	0	0	0	0	0	0	0	0	0	0	0	0	0	0	0	0
ACESH04093	0	0	0	0	0	0	0	0	0	0	0	0	0	0	0	0	0	0	0
ACESH04085	0	0	0	0	0	0	0	0	0	0	0	0	0	0	0	0	0	0	0
ACESH04077	0	0	0	0	0	0	0	0	0	0	0	0	0	0	0	0	0	0	1
ACESH04076	0	0	0	0	0	0	0	0	0	0	0	0	0	0	0	0	0	0	0
ACESH04071	0	0	1	1	0	1	1	0	1	0	1	0	0	1	1	0	1	0	0
ACESH04067	0	0	0	0	0	0	0	0	0	0	0	0	0	0	0	0	0	0	0
ACESH04051	0	0	0	0	0	0	0	0	0	0	0	0	0	0	0	0	0	0	0
ACESH04050	0	0	0	0	0	0	0	0	0	0	0	0	0	0	0	0	0	0	0
ACESH04048	0	0	0	0	0	0	0	0	0	0	0	0	0	0	0	0	0	0	0
ACESH04044	0	0	0	0	0	0	0	0	0	0	0	0	0	0	0	0	0	0	0
ACESH04039	0	0	0	0	0	0	0	0	0	0	0	0	0	1	0	0	1	0	0
ACESH04038	0	0	0	0	0	0	0	0	1	0	0	0	0	1	0	0	1	0	0
ACESH04036	0	0	0	0	0	0	0	0	1	0	0	0	0	1	1	0	1	0	0
ACESH04033	0	0	0	0	0	0	0	0	0	0	0	0	0	0	0	0	0	0	0
ACESH04029	0	0	0	0	0	0	0	0	0	0	0	0	0	1	0	0	0	0	0
ACESH04028	0	0	0	0	0	0	0	0	0	0	0	0	0	0	0	0	0	0	0
ACESH04021	0	0	1	1	1	1	1	1	1	0	0	1	0	1	0	0	1	0	0
ACESH04002	0	0	0	0	0	0	0	0	0	0	0	0	0	0	0	0	0	0	0
ACESH03994	0	0	0	0	0	0	0	0	0	0	0	0	0	0	0	0	0	0	0
ACESH03989	0	0	0	0	0	0	0	0	0	0	0	0	0	0	0	0	0	0	0
ACESH03984	0	0	0	0	0	0	0	0	0	0	0	0	0	0	0	0	0	0	0
ACESH03983	0	0	0	0	0	0	0	0	0	0	0	0	0	0	0	0	0	0	0
ACESH03981	0	0	0	0	0	0	0	0	0	0	0	0	0	0	0	0	0	0	0
ACESH03980	0	0	0	0	0	0	0	0	0	0	0	0	0	0	0	0	0	0	0
ACESH03976-3	0	0	1	1	1	1	1	1	1	1	1	1	0	0	1	1	1	0	0
ACESH03966	0	0	0	0	0	0	0	0	0	0	0	0	0	0	0	0	0	0	0
ACESH03959-2	0	0	0	0	0	0	0	0	0	0	0	0	0	0	0	0	0	0	0
ACESH03957	0	0	0	0	0	0	0	0	0	0	0	0	0	0	0	0	0	0	0
ACESH03956	0	0	0	0	0	0	0	0	0	0	0	0	0	0	0	0	0	0	0
ACESH03950	0	0	0	0	0	0	0	0	0	0	0	0	0	0	0	0	0	0	0
ACESH03946	0	0	0	0	0	0	0	1	1	0	0	0	0	1	1	0	1	0	0
ACESH03938	0	0	0	0	0	0	0	0	0	0	0	0	0	0	0	0	0	0	0
ACESH03935	0	0	0	0	0	0	0	0	0	0	0	0	0	0	0	0	0	0	0
ACESH03899	0	0	0	0	0	0	0	0	0	0	0	0	0	0	0	0	0	0	0
ACESH03898	0	0	0	0	0	0	0	0	0	0	0	0	0	0	0	0	0	0	0
ACESH03890	0	0	0	0	0	0	0	0	0	0	0	0	0	0	0	0	0	0	0
ACESH03880	0	0	1	1	1	1	1	1	1	0	0	0	0	1	1	0	1	0	0
ACESH03874	0	0	0	0	0	0	0	0	0	0	0	0	0	0	0	0	0	0	0
ACESH03872	0	0	1	0	0	0	1	1	0	0	0	0	0	0	0	0	0	0	0
ACESH03870	0	0	1	1	0	0	0	0	1	0	1	0	1	1	1	1	1	0	0
ACESH03854	0	0	0	0	0	0	0	0	0	0	0	0	0	0	0	0	0	0	0
ACESH03849	0	0	0	0	0	0	0	0	0	0	0	0	0	0	0	0	0	0	0
ACESH03842	0	0	0	0	0	0	0	0	0	0	0	0	1	0	0	0	0	0	0
ACESH03835	0	0	0	0	0	0	0	0	0	0	0	0	0	0	0	0	0	0	0
ACESH03832	0	0	0	0	0	0	0	0	0	0	0	0	0	0	0	0	0	0	0
ACESH03829	0	0	0	0	0	0	0	0	0	0	0	0	0	0	0	0	0	0	0
ACESH03818	0	0	0	0	0	0	0	0	0	0	0	0	0	0	0	0	0	0	0
ACESH03817	0	0	0	0	0	0	0	0	0	0	0	0	0	0	0	0	0	0	0
ACESH03816	0	0	0	0	0	0	0	0	0	0	0	0	0	0	0	0	0	0	0
ACESH03799	0	0	0	0	0	0	0	0	0	0	0	0	0	0	0	0	0	0	0
ACESH03796	0	0	0	0	0	0	0	0	0	0	0	0	0	0	0	0	0	0	0
ACESH03788	0	0	0	0	0	0	0	0	0	0	0	0	0	0	0	0	0	0	0
ACESH03774	0	0	0	0	0	0	0	0	0	0	0	0	0	0	0	0	0	0	0
ACESH03773	0	0	0	0	0	0	0	0	0	0	0	0	0	0	0	0	0	0	0
ACESH03762	0	0	0	0	0	0	0	0	0	0	0	0	0	0	0	0	0	0	0
ACESH03761	0	0	0	0	0	0	0	0	0	0	0	0	0	0	0	0	0	0	0
ACESH03748	0	0	0	0	0	0	0	0	0	0	0	0	0	0	0	0	0	0	0
ACESH03747	0	0	0	0	0	0	0	0	0	0	0	0	0	0	0	0	0	0	0
ACESH03746	0	0	0	0	0	0	0	0	0	0	0	0	0	0	0	0	0	0	0
ACESH03739	0	0	0	0	0	0	0	0	0	0	0	0	0	0	0	0	0	0	0
ACESH03733	0	0	1	1	0	1	1	0	1	0	0	0	0	1	1	1	1	0	0
ACESH03723	0	0	0	0	0	0	0	0	0	0	0	0	0	0	0	0	0	0	0
ACESH03716	0	0	1	1	1	1	1	1	1	0	0	0	0	1	1	1	1	0	0
ACESH03703	0	0	0	0	0	0	0	0	0	0	0	0	0	0	0	0	0	0	0
ACESH03702	0	0	0	0	0	0	0	0	0	0	0	0	0	0	0	0	0	0	0
ACESH03701	0	0	0	0	0	0	0	0	0	0	0	0	0	0	0	0	0	0	0
ACESH03692	0	0	0	0	0	0	0	0	0	0	0	0	0	0	0	0	0	0	0
ACESH03689	0	0	0	0	0	0	0	0	0	0	0	0	0	0	0	0	0	0	1
ACESH03682	0	0	0	0	0	0	0	0	0	0	0	0	0	0	0	0	0	0	0
ACESH03678	0	0	0	0	0	0	0	0	0	0	0	0	0	0	0	0	0	0	0
ACESH03670	0	0	0	0	0	0	0	0	0	0	0	0	0	0	0	0	0	0	0
ACESH03669	0	0	0	0	0	0	0	0	0	0	0	0	0	0	0	0	0	0	0
ACESH03668	0	0	0	0	0	0	0	0	0	0	0	0	0	0	0	0	0	0	0
ACESH03667	0	0	0	0	0	0	0	0	0	0	0	0	0	0	0	0	0	0	0
ACESH03650	0	0	0	0	0	0	0	0	0	0	0	0	0	0	0	0	0	0	0
ACESH03639	0	0	0	0	0	0	0	0	0	0	0	0	0	0	0	0	0	0	0
ACESH03638	0	0	0	0	0	0	0	0	0	0	0	0	0	0	0	0	0	0	0
ACESH03637	0	0	0	0	0	0	0	0	0	0	0	0	0	0	0	0	0	0	0
ACESH03636	0	0	1	1	0	0	0	0	1	0	0	0	0	0	1	1	0	0	0
ACESH03627	0	0	0	0	0	0	0	0	0	0	0	0	0	0	0	0	0	0	0
ACESH03624	0	0	0	0	0	0	0	0	0	0	0	0	0	0	0	0	0	0	0
ACESH03623	0	0	0	0	0	0	0	0	0	0	0	0	0	0	0	0	0	0	0
ACESH03612	0	0	0	0	0	0	0	0	0	0	0	0	0	0	0	0	0	0	0
ACESH03611	0	0	0	0	0	0	0	0	0	0	0	0	0	0	0	0	0	0	0
ACESH03610	0	0	0	0	0	0	0	0	1	0	0	0	0	1	1	0	1	0	0
ACESH03608	0	0	0	0	0	0	0	0	0	0	0	0	0	0	0	0	0	0	0
ACESH03606	0	0	0	0	0	0	0	0	0	0	0	0	0	0	0	0	0	0	0
ACESH03605	0	0	0	0	0	0	0	0	0	0	0	0	0	0	0	0	0	0	0
ACESH03595	0	0	1	1	1	0	1	1	1	0	1	0	0	1	1	0	1	0	0
ACESH03593	0	0	0	0	0	0	0	0	0	0	0	0	0	0	0	0	0	0	0
ACESH03592	0	0	1	1	1	1	1	1	1	0	0	1	0	1	1	1	1	0	1
ACESH03590	0	0	0	0	0	0	0	0	0	0	0	0	0	0	0	0	0	0	0
ACESH03575	0	0	0	0	0	0	0	0	1	0	0	0	0	0	0	0	0	0	0
ACESH03564	0	0	1	1	1	1	1	1	1	0	1	1	0	1	1	1	1	0	0
ACESH03560	0	0	0	0	0	0	0	0	0	0	0	0	0	1	0	0	1	0	0
ACESH03559	0	0	1	1	0	0	0	0	1	0	0	0	0	0	1	1	0	0	0
ACESH03558	0	0	1	1	0	0	0	1	1	0	0	0	0	0	0	0	0	0	0
ACESH03547	0	0	0	0	0	0	0	0	0	0	0	0	0	0	1	0	0	0	0
ACESH03535	0	0	1	0	0	0	0	1	1	0	1	0	0	1	1	0	1	0	0
ACESH03534	0	0	0	0	0	0	0	0	0	0	0	0	0	0	0	0	0	0	0
ACESH03532	0	0	0	0	0	0	0	0	0	0	0	0	0	0	0	0	0	0	0
ACESH03531	0	0	1	1	1	1	1	1	1	0	0	1	0	1	1	1	1	0	0
ACESH03524	0	0	0	0	0	0	0	0	0	0	0	0	0	0	0	0	0	0	0
ACESH03492	0	0	0	0	0	0	0	0	0	0	0	0	0	0	0	0	0	0	0
ACESH03470	0	0	0	0	0	0	0	0	0	0	0	0	0	1	0	0	1	0	0
ACESH03468	0	0	0	0	0	0	0	0	0	0	0	0	0	0	0	0	0	0	0
ACESH03467	0	0	0	0	0	0	0	0	0	0	0	0	0	0	0	0	0	0	0
ACESH03466	0	0	0	0	0	0	0	0	0	0	0	0	0	0	0	0	0	0	0
ACESH03465	0	0	0	0	0	0	0	0	0	0	0	0	0	0	0	0	0	0	0
ACESH03459	0	0	0	0	0	0	0	0	0	0	0	0	0	0	0	0	0	0	0
ACESH03458	0	0	1	1	1	1	1	1	1	0	1	0	0	1	1	0	1	0	0
ACESH03448	0	0	0	0	0	0	0	1	1	0	0	0	0	1	1	0	1	0	0
ACESH03445	0	0	0	0	0	0	0	0	0	0	0	0	0	0	0	0	0	0	0
ACESH03443	0	0	0	0	0	0	0	0	0	0	0	0	0	0	0	0	0	0	0
ACESH03434	0	0	0	0	0	0	0	0	0	0	0	0	0	0	0	0	0	0	0
ACESH03432	0	0	0	0	0	0	0	0	0	1	1	0	0	0	0	1	0	0	0
ACESH03410	0	0	0	0	0	0	0	1	1	1	1	0	0	1	1	1	1	0	0
ACESH03408	0	0	1	1	1	0	1	1	1	0	1	1	0	1	1	1	1	0	0
ACESH03407	1	0	0	0	0	0	0	1	1	0	0	1	0	1	0	0	1	0	0
ACESH03404	0	0	0	0	0	0	0	0	1	0	0	0	0	1	1	0	1	0	0
ACESH03403-2	0	0	0	0	1	0	0	0	1	0	1	0	0	1	1	1	1	0	0
ACESH03403-1	0	0	0	1	1	0	0	0	1	0	1	1	0	1	1	1	1	0	0
ACESH03400-2	0	0	0	0	0	0	0	0	0	0	0	0	0	0	0	0	0	0	0
ACESH03400-1	0	0	0	0	0	0	0	0	0	0	0	0	0	1	1	0	1	0	0
ACESH03398	0	0	0	0	0	0	0	0	0	0	0	0	0	0	0	0	0	0	0
ACESH03393	0	0	0	0	0	0	0	0	0	0	0	0	0	0	0	0	0	0	0
ACESH03389	0	0	0	0	0	0	0	0	0	0	0	0	0	0	0	0	0	0	0
ACESH03378	0	0	0	0	0	0	0	0	1	0	0	0	0	1	0	0	1	0	0
ACESH03377	0	0	0	0	0	0	0	0	0	0	0	0	0	0	0	0	0	0	0
ACESH03376	0	0	0	0	0	0	0	0	1	0	1	0	0	1	1	0	1	0	0
ACESH03375	0	0	0	0	0	0	0	0	0	0	0	0	0	0	0	0	0	0	0
ACESH03363	0	0	0	0	0	0	0	0	0	0	0	1	0	0	0	0	1	0	0
ACESH03362	0	0	0	0	0	0	0	0	0	0	0	0	0	0	0	0	0	0	0
ACESH03357	0	0	1	1	0	0	0	0	1	0	0	1	0	1	0	1	1	0	0
ACESH03350	0	0	0	0	0	0	0	0	0	0	0	0	0	0	0	0	0	0	0
ACESH03344	0	0	1	1	1	1	1	1	1	1	1	1	0	1	1	1	1	0	0
ACESH03343	0	0	1	1	1	0	1	1	1	1	1	0	0	1	0	1	0	0	0
ACESH03338	0	0	1	1	1	0	1	1	1	1	1	0	0	0	0	1	1	0	0
ACESH03327	0	0	0	0	0	0	0	0	0	0	0	0	1	0	0	0	1	0	0
ACESH03326	0	0	1	1	1	1	1	1	1	1	1	1	0	1	1	1	1	0	1
ACESH03312	0	0	0	0	0	0	0	0	0	0	0	0	0	0	0	0	0	0	0
ACESH03311	0	0	0	0	0	0	0	0	0	0	0	0	0	0	0	0	0	0	0
ACESH03307	0	0	0	0	0	0	0	0	0	0	0	0	0	0	0	0	0	0	0
ACESH03304	0	0	0	0	0	0	0	0	0	0	0	0	0	0	0	0	0	0	0
ACESH03296	0	0	0	0	0	0	0	0	0	0	0	0	1	0	0	0	0	0	0
ACESH03288	0	0	0	0	0	0	0	0	0	0	0	0	0	0	0	0	0	0	0
ACESH03280	0	0	0	0	0	0	0	0	0	0	0	0	0	0	0	0	1	0	0
ACESH03272	0	0	1	1	1	0	1	1	1	1	1	0	0	1	0	1	0	0	0
ACESH03265	0	0	0	0	0	0	0	0	0	0	0	0	0	0	0	0	0	0	0
ACESH03260	0	0	0	0	0	0	0	0	0	0	0	0	0	0	0	0	0	0	0
ACESH03249	0	0	1	1	1	1	1	1	1	0	1	1	0	1	1	1	1	0	0
ACESH03248	0	0	1	1	1	1	1	0	1	0	0	1	0	1	1	0	1	0	0
ACESH03239	0	0	0	0	0	0	0	0	0	0	0	0	0	0	0	0	0	0	0
ACESH03234	0	0	0	0	0	0	0	0	0	0	1	0	0	0	0	0	0	0	0
ACESH03233	0	0	0	0	0	0	0	0	0	0	0	0	0	0	0	0	1	0	0
ACESH03232	1	0	0	0	0	0	0	0	0	0	0	0	0	0	0	0	0	0	0
ACESH03219	0	0	0	0	0	0	0	0	0	0	0	0	0	0	0	0	0	0	0
ACESH03180	0	0	0	0	0	0	0	0	0	0	0	0	0	1	0	0	1	0	0
ACESH03179	0	0	0	0	0	0	0	0	0	0	0	0	0	0	0	0	0	0	0
ACESH03178	0	0	1	1	0	0	1	1	1	0	0	0	0	1	1	0	1	0	0
ACESH03177	0	0	0	0	0	0	0	0	0	0	0	0	1	0	0	0	0	0	0
ACESH03171	0	0	0	0	0	0	0	0	0	0	0	0	0	0	0	0	0	0	0
ACESH03170	0	0	0	0	0	1	0	0	0	1	1	0	0	0	0	1	0	0	0
ACESH03165-2	0	0	0	0	0	0	0	0	0	0	0	0	0	0	0	0	0	0	0
ACESH03133	0	0	0	0	0	1	0	0	0	1	1	0	0	0	0	1	0	0	0
ACESH03132	0	0	0	0	0	0	0	1	1	0	1	0	0	0	1	0	1	0	0
ACESH03129	0	0	1	1	1	1	1	1	1	0	1	1	0	1	1	0	1	0	0
ACESH03121	0	0	0	0	0	0	0	0	0	1	0	0	0	0	1	0	0	0	0
ACESH03120	0	0	0	0	0	0	0	0	0	0	0	0	0	0	0	0	0	0	0
ACESH03108	0	0	0	0	0	0	0	0	0	0	0	0	0	0	0	0	0	0	0
ACESH03107	0	0	0	0	0	0	0	0	0	0	0	0	0	0	0	0	0	0	0
ACESH03101	0	0	0	0	0	0	0	0	0	0	0	0	0	0	0	0	0	0	0
ACESH03100	0	0	0	0	0	0	0	0	0	0	0	0	0	0	0	0	0	0	0
ACESH03094	0	0	0	0	0	0	0	0	1	0	1	0	0	1	1	0	1	0	0
ACESH03093	0	0	0	0	0	0	0	0	0	0	0	0	0	0	0	0	0	0	0
ACESH03085	0	0	0	0	1	0	0	1	1	0	1	1	0	1	1	1	1	0	0
ACESH03052	0	0	0	0	0	0	0	0	0	0	0	0	0	0	0	0	0	0	0
ACESH03051	0	0	0	0	0	0	0	0	1	0	1	0	0	1	1	0	1	0	0
ACESH03050	0	0	0	0	0	0	0	0	0	0	0	0	0	0	0	0	0	0	0
ACESH03045	0	0	0	0	0	0	0	0	0	0	0	0	0	0	0	0	0	0	0
ACESH03044	0	0	0	0	0	0	0	0	0	0	0	0	0	0	0	0	0	0	0
ACESH03042	0	0	0	0	0	0	0	0	0	0	0	0	0	0	0	0	0	0	0
ACESH03003	0	0	0	0	0	0	0	0	0	0	0	0	0	0	0	0	0	0	0
ACESH03002	0	0	0	0	0	0	0	0	0	0	0	0	0	0	0	0	0	0	0
ACESH02998	0	0	0	0	0	0	0	0	0	0	0	0	0	0	0	0	0	0	0
ACESH02996	0	0	1	1	1	1	1	1	1	0	0	1	0	0	1	1	0	0	1
ACESH02987	0	0	0	0	0	0	0	0	0	0	0	0	0	0	0	0	0	0	0
ACESH02986	0	0	0	0	0	0	0	0	0	0	0	0	0	0	0	0	0	0	0
ACESH02985	0	0	0	0	0	0	0	0	0	0	0	0	1	0	0	0	0	0	0
ACESH02984	0	0	0	0	1	0	1	1	1	0	0	1	0	1	1	1	1	0	0
ACESH02982	0	0	0	0	0	0	0	0	0	0	0	0	0	0	0	0	0	0	0
ACESH02980	0	0	0	0	0	0	0	0	0	0	0	0	0	0	0	0	0	0	0
ACESH02939	0	0	1	1	1	0	1	1	1	0	0	1	0	0	0	1	0	0	0
ACESH02938	0	0	0	0	0	0	0	0	0	0	0	0	0	0	0	0	0	0	0
ACESH02878	0	0	0	0	0	0	0	0	0	0	0	0	0	0	0	0	0	0	0
ACESH02868	0	0	0	0	0	0	0	0	0	0	0	0	0	0	0	0	0	0	0
ACESH02867	0	0	0	0	0	0	0	0	0	0	0	0	0	0	0	0	0	0	0
ACESH02866	0	0	0	0	0	0	0	0	1	0	0	0	0	1	0	0	1	0	0
ACESH02865	0	0	0	0	0	0	0	0	0	0	0	0	0	0	0	0	0	0	0
ACESH02859	0	0	0	0	0	0	0	0	0	0	0	0	0	0	0	0	0	0	0
ACESH02857	1	1	1	1	1	1	0	1	1	0	0	1	0	1	1	1	1	0	0
ACESH02855	0	0	0	0	0	0	0	0	1	0	0	0	0	0	0	0	0	0	1
ACESH02843	0	0	0	0	0	0	0	0	0	0	0	0	0	0	0	0	0	0	0
ACESH02842	0	0	0	0	0	0	0	0	1	0	0	0	0	1	0	0	1	0	0
ACESH02841	0	0	0	0	0	0	0	0	0	0	0	0	0	0	0	0	0	0	1
ACESH02837	0	0	0	0	0	0	0	0	0	0	0	0	0	0	0	0	0	0	0
ACESH02812	0	0	0	0	0	0	0	0	1	1	0	0	0	0	0	0	0	0	0
ACESH02811	0	0	0	0	0	0	0	0	0	0	0	0	0	0	0	0	0	0	0
ACESH02810	0	0	0	0	0	0	0	0	1	0	0	0	0	1	1	0	1	0	0
ACESH02800	0	0	0	0	0	0	0	0	0	0	0	0	0	0	0	0	0	0	0
ACESH02799	0	0	0	0	0	0	0	0	1	0	0	0	0	1	1	0	1	0	0
ACESH02798	0	0	0	0	0	0	0	0	0	0	0	0	0	0	0	0	0	0	0
ACESH02796	0	0	0	0	0	0	0	0	0	0	0	0	0	0	0	0	0	0	0
ACESH02788	0	0	0	0	0	0	0	0	0	0	0	0	0	0	0	0	0	0	0
ACESH02787	0	0	0	0	0	0	0	0	0	0	0	0	0	1	0	0	1	0	0
ACESH02782	0	0	0	0	0	0	0	0	0	0	0	0	0	0	0	0	0	0	0
ACESH02781	0	0	0	0	0	0	0	0	0	0	0	0	0	0	0	0	0	0	0
ACESH02779	0	0	0	0	0	0	0	0	0	0	0	0	0	0	0	0	0	0	0
ACESH02770	0	0	1	1	1	1	1	0	1	0	0	1	0	1	1	0	1	0	0
ACESH02769	0	0	0	0	0	0	0	0	0	0	0	0	0	0	0	0	0	0	0
ACESH02768	0	0	0	0	0	0	0	0	0	0	0	0	0	0	0	0	0	0	0
ACESH02767	0	0	0	0	0	0	0	0	0	0	0	0	0	0	0	0	0	0	0
ACESH02766	0	0	0	0	0	0	0	0	0	0	0	0	0	0	0	0	0	0	0
ACESH02765	0	0	0	0	0	0	0	0	0	0	0	0	0	0	0	0	0	0	0
ACESH02752	0	0	0	0	0	0	0	0	0	0	0	0	0	1	0	0	1	0	0
ACESH02746	0	0	0	0	0	0	0	0	0	0	0	0	0	0	0	0	0	0	0
ACESH02745	0	0	0	0	0	0	0	1	1	0	0	0	0	1	1	0	0	0	0
ACESH02744	0	0	0	0	0	0	0	0	1	0	0	0	0	1	1	0	1	0	0
ACESH02743	0	0	0	0	0	0	0	0	0	0	0	0	0	0	0	0	0	0	0
ACESH02730	0	0	0	0	0	0	0	0	0	0	0	0	0	0	0	0	0	0	0
ACESH02729	0	0	0	0	0	0	0	0	0	0	0	0	0	0	0	0	0	0	0
ACESH02728	0	0	0	0	0	0	0	0	0	0	0	0	0	0	0	0	0	0	0
ACESH02727	0	0	0	0	0	0	0	0	0	0	0	0	0	0	0	0	0	0	0
ACESH02725	0	0	0	0	0	0	0	0	0	0	0	0	0	0	0	0	0	0	0
ACESH02711	0	0	0	0	0	0	0	0	0	0	0	0	0	0	0	0	0	0	0
ACESH02708	0	0	1	1	1	0	1	1	1	0	0	1	0	0	1	0	0	0	0
ACESH02700	0	0	1	1	1	1	1	1	1	0	0	1	0	1	1	0	1	0	0
ACESH02691	0	0	0	0	0	0	0	0	0	0	0	0	0	0	0	0	0	0	0
ACESH02673	0	0	0	0	0	0	0	0	0	0	0	0	0	0	0	0	0	0	0
ACESH02672	0	0	0	0	0	0	0	0	0	0	0	0	0	0	0	0	0	0	0
ACESH02650	0	0	0	0	0	0	0	0	0	0	0	0	0	0	0	0	0	0	0
ACESH02649	0	0	0	0	0	0	0	0	0	0	0	0	0	0	0	0	0	0	0
ACESH02641	0	0	0	0	0	0	0	0	0	0	1	0	0	0	1	0	0	0	0
ACESH02630	0	0	0	1	0	0	0	0	0	0	0	0	0	0	0	0	0	0	0
ACESH02629	0	0	1	1	1	1	1	1	1	0	1	1	0	1	1	0	1	0	0
ACESH02628	1	0	1	1	1	1	0	1	1	0	0	1	0	1	1	1	0	0	0
ACESH02618	0	0	0	0	0	0	0	0	0	0	0	0	0	1	1	0	1	0	0
ACESH02617	0	0	0	0	0	0	0	1	1	0	0	0	0	1	1	0	1	0	0
ACESH02616	0	0	1	1	1	1	1	1	1	0	1	1	0	1	1	0	1	0	0
ACESH02615	0	0	0	0	0	0	0	1	1	0	0	0	0	1	1	0	1	0	0
ACESH02614	0	0	0	0	0	0	0	0	0	0	0	0	0	0	0	0	0	0	0
ACESH02610	0	0	0	0	0	0	0	0	0	0	0	0	0	0	0	0	0	0	0
ACESH02609	0	0	0	0	0	0	0	0	0	0	0	0	0	0	0	0	0	0	0
ACESH02598	0	0	1	1	1	0	1	1	1	0	0	1	0	0	1	0	0	0	0
ACESH02579	0	0	0	0	0	0	0	0	0	0	0	0	0	0	0	0	0	0	0
ACESH02567	0	0	0	0	0	0	0	0	1	0	0	0	0	1	0	0	1	0	0
ACESH02566	0	0	0	0	0	0	0	1	1	0	1	0	0	0	1	0	0	0	0
ACESH02565	0	0	0	0	0	0	0	0	0	0	0	0	0	0	0	0	0	0	0
ACESH02564	0	0	0	0	0	0	0	0	0	0	0	0	0	0	0	0	0	0	0
ACESH02558	0	0	0	0	0	0	0	0	0	0	0	0	0	0	0	0	0	1	0
ACESH02551	0	0	0	0	0	0	0	1	1	0	1	1	0	1	1	0	1	1	0
ACESH02545	0	0	1	1	1	1	1	0	1	0	1	0	0	0	1	0	0	1	0
ACESH02544	0	0	0	0	0	0	0	0	0	0	0	0	0	0	0	0	0	1	0
ACESH02532	0	0	0	0	0	0	0	0	1	0	1	0	0	1	1	0	1	0	0
ACESH02530	0	0	0	0	0	0	0	0	1	0	0	0	0	0	0	0	0	0	0
ACESH02529	0	0	0	0	0	0	0	0	0	0	0	0	0	0	0	0	0	0	0
ACESH02521	0	0	1	1	1	1	1	1	1	0	0	1	0	1	1	0	1	0	0
ACESH02518	0	0	0	0	0	0	0	0	0	0	0	0	0	0	0	0	0	0	0
ACESH02508	0	0	1	1	0	1	1	1	1	0	1	0	0	1	1	0	0	0	0
ACESH02506	0	0	1	1	1	0	1	0	1	0	0	0	0	0	1	0	0	0	0
ACESH02504	0	0	0	0	0	0	0	0	1	0	0	0	0	1	0	0	0	0	0
ACESH02502	0	0	0	0	0	0	0	0	0	0	0	0	0	1	0	0	0	0	0
ACESH02490	0	0	1	1	1	0	1	0	1	0	0	0	0	1	1	0	0	0	0
ACESH02487	0	0	1	1	0	1	1	1	1	0	1	0	0	1	1	0	1	0	0
ACESH02478	0	0	0	0	0	0	0	0	0	0	0	0	0	1	0	0	0	0	0
ACESH02465	0	0	1	1	1	1	1	1	1	0	0	1	0	1	1	0	1	0	0
ACESH02464	0	0	0	0	0	0	0	0	0	0	0	0	0	1	0	0	0	0	0
ACESH02463	0	0	0	0	0	0	0	0	0	0	0	0	0	1	0	0	0	0	0
ACESH02461	0	0	0	0	0	0	0	0	0	0	0	0	0	1	0	0	0	0	0
ACESH02449	0	0	1	1	1	1	1	0	1	1	0	0	0	1	1	0	1	0	0
ACESH02418	0	0	1	1	1	1	1	1	1	1	0	1	0	1	1	0	1	1	0
ACESH02401	0	0	1	0	0	0	0	0	0	1	0	0	0	0	0	0	0	0	0
ACESH02380	0	0	0	0	0	0	0	0	1	1	1	0	0	1	1	0	1	0	0
ACESH02378	0	0	0	0	0	0	0	0	0	1	0	0	0	0	0	0	0	0	0
ACESH02368	0	0	0	0	0	0	0	0	0	1	0	0	0	0	0	0	0	0	0
ACESH02329	0	0	0	0	0	0	0	0	0	1	0	0	0	0	1	0	0	0	0
ACESH02316	0	0	0	0	0	0	0	0	0	1	0	0	0	0	0	0	0	0	0
ACESH02315	0	0	0	0	0	0	0	0	0	1	0	0	0	0	0	0	0	0	0
ACESH02312	0	0	0	0	0	0	0	0	0	1	0	0	0	0	0	0	0	0	0
ACESH02310	0	0	1	1	1	0	1	1	1	1	0	1	0	1	1	0	0	1	0
ACESH02308	0	0	0	0	0	0	0	0	0	1	0	0	0	0	0	0	0	0	0
ACESH02295	0	0	0	0	0	0	0	0	0	1	0	0	0	0	0	0	0	0	0
ACESH02292	0	0	1	1	1	1	1	1	1	1	0	1	0	1	1	0	1	1	0
ACESH02289	0	0	1	1	0	0	0	0	0	1	0	0	1	1	0	0	0	0	0
ACESH02286	0	0	1	1	0	0	0	0	1	1	0	0	0	0	1	1	0	0	0
ACESH02283	0	0	0	0	0	0	0	0	0	1	0	0	0	1	0	0	1	0	0
ACESH02282	0	0	0	0	0	0	0	0	0	0	0	0	0	0	0	0	0	0	0
ACESH02281	0	0	0	0	0	0	0	0	0	1	0	0	0	0	0	0	0	0	0
ACESH02280	0	0	1	1	0	0	0	0	1	1	1	0	0	0	1	0	0	0	0
ACESH02274	0	0	0	0	0	0	0	0	0	1	0	0	0	0	0	0	0	0	0
ACESH02266	0	0	0	0	0	0	0	0	0	1	0	0	0	0	0	0	0	0	0
ACESH02257	0	0	0	0	0	0	0	0	0	1	0	0	0	0	0	0	0	0	0
ACESH02256	0	0	0	0	0	0	0	0	0	1	0	0	0	0	0	0	0	0	0
ACESH02246	0	0	0	0	0	0	0	0	0	1	0	0	0	0	0	0	0	0	0
ACESH02245	0	0	0	0	0	0	0	0	0	1	0	0	0	0	0	0	0	0	0
ACESH02244	0	0	0	0	0	0	0	0	0	1	0	0	0	0	0	0	0	0	0
ACESH02239	0	0	0	0	0	0	0	0	0	1	0	0	0	0	0	0	0	0	0
ACESH02236	0	0	0	0	0	0	0	0	0	1	0	0	0	0	0	0	0	0	0
ACESH02229	0	0	0	0	0	0	0	0	0	1	0	0	0	0	0	0	0	0	0
ACESH02228	0	0	0	0	0	0	0	0	0	1	0	0	0	0	0	0	0	0	0
ACESH02221	0	0	0	0	0	0	0	0	0	1	0	0	0	0	0	0	0	0	0
ACESH02220	0	0	1	0	0	0	0	0	0	0	0	1	0	0	0	0	0	0	0
ACESH02211	0	0	1	1	0	0	1	1	1	0	1	0	0	1	1	0	1	0	0
ACESH02195	0	0	1	1	0	1	1	0	1	0	0	0	0	1	1	0	1	0	0
ACESH02193	0	0	0	0	0	0	0	0	0	0	0	0	0	0	0	0	0	0	0
ACESH02192	0	0	0	0	0	0	0	0	0	1	0	0	0	0	0	0	0	0	0
ACESH02190	0	0	0	0	0	0	0	0	0	1	0	0	0	0	0	0	0	0	0
ACESH02181	0	0	1	1	1	1	1	1	1	1	0	0	0	1	1	0	1	0	0
ACESH02165	0	0	0	0	0	0	0	0	0	1	0	0	0	0	0	0	0	0	0
ACESH02164	0	0	0	0	0	0	0	0	0	1	0	0	0	1	0	0	1	0	0
ACESH02160	0	0	1	1	1	1	1	1	1	1	1	1	0	1	1	1	1	0	0
ACESH02142	0	0	1	1	1	1	1	1	1	1	0	1	0	1	1	0	1	0	0
ACESH02141	0	0	1	1	0	1	1	0	1	1	0	1	0	1	1	0	1	0	0
ACESH02138	0	0	0	0	0	0	0	0	0	1	0	0	0	0	0	0	0	0	0
ACESH02137	0	0	0	0	0	0	0	0	1	1	0	0	0	1	0	0	1	0	0
ACESH02136	0	0	0	0	0	0	0	0	0	1	0	0	0	0	0	0	0	0	0
ACESH02134	0	0	1	1	1	0	1	1	1	1	1	0	0	1	1	1	1	0	0
ACESH02126	0	0	0	0	0	0	0	0	0	1	0	0	0	0	0	0	0	0	0
ACESH02121	1	1	1	1	1	1	1	1	1	0	0	1	0	1	1	1	1	0	0
ACESH02120	0	0	0	0	0	0	0	0	0	1	0	0	0	0	0	0	0	0	0
ACESH02104	0	0	0	0	0	0	0	1	1	1	0	0	0	1	1	1	1	0	0
ACESH02103	0	0	0	0	0	0	0	0	0	1	0	0	0	0	0	0	0	0	0
ACESH02088	0	0	0	0	0	0	0	0	0	1	0	0	0	1	0	0	1	0	0
ACESH02083	0	0	0	0	0	0	0	0	0	1	0	0	0	0	0	0	0	0	0
ACESH02077	0	0	0	0	0	0	0	0	1	1	0	0	0	1	1	0	1	0	0
ACESH02069	0	0	0	0	0	0	0	0	1	0	0	0	0	1	1	0	1	0	0
ACESH02068	0	0	0	0	0	0	0	0	0	0	0	0	0	0	0	0	0	0	0
ACESH02060	0	0	0	0	0	0	0	0	0	0	0	0	0	0	0	0	0	0	0
ACESH02054	0	0	0	0	0	0	0	0	1	0	0	0	0	1	1	0	1	0	0
ACESH02053	0	0	1	1	1	1	1	1	1	0	1	1	0	1	1	0	1	0	0
ACESH02052	0	0	0	0	0	0	0	0	0	0	0	0	0	0	0	0	0	0	0
ACESH02041	0	0	0	0	0	0	0	0	0	0	0	0	0	0	0	0	0	0	0
ACESH02040	0	0	0	0	0	0	0	0	0	0	0	0	0	0	0	0	0	0	0
ACESH02039	0	0	0	0	0	0	0	0	0	0	0	0	0	0	0	0	0	0	0
ACESH02033	0	0	0	0	0	0	0	0	0	0	0	0	0	0	0	0	0	0	0
ACESH02025	0	0	0	0	0	0	0	0	0	0	0	0	0	0	0	0	0	0	0
ACESH02015	0	0	0	0	0	0	0	0	0	0	0	0	0	0	0	0	0	0	0
ACESH02014	0	0	0	0	0	0	0	0	0	0	0	0	0	0	0	0	0	0	0
ACESH02012	0	0	0	0	0	0	0	0	1	0	0	0	0	0	1	0	0	0	0
ACESH02006	0	0	0	0	0	0	0	0	0	0	0	0	0	0	0	0	0	0	0
ACESH02002	0	0	0	0	0	0	0	0	0	0	0	0	0	0	0	0	0	0	0
ACESH01987	0	0	0	0	0	0	0	0	0	0	0	0	0	0	0	0	0	0	0
ACESH01983	0	0	0	0	0	0	0	0	0	0	0	0	0	0	0	0	1	0	0
ACESH01982	0	0	0	0	0	0	0	0	0	0	0	0	0	1	1	0	0	0	0
ACESH01981	0	0	0	0	0	0	0	0	0	0	0	0	0	0	0	0	0	0	0
ACESH01974	0	0	0	0	0	0	0	0	0	0	0	0	0	0	0	0	0	0	0
ACESH01971	0	0	0	0	0	0	0	0	1	0	0	0	0	1	1	0	1	0	1
ACESH01955	0	0	0	0	0	0	0	0	0	0	0	0	0	0	0	0	0	0	0
ACESH01954	0	0	0	0	0	0	0	0	0	0	0	0	0	0	0	0	0	0	0
ACESH01947	0	0	0	0	0	0	0	0	0	0	0	0	0	0	0	0	0	0	0
ACESH01946	0	0	0	0	0	0	0	0	0	0	0	0	0	0	0	0	0	0	1
ACESH01945	0	0	0	0	0	0	0	0	0	0	0	0	0	0	0	0	0	0	0
ACESH01944	0	0	0	0	0	0	0	0	0	0	0	0	0	0	0	0	0	0	0
ACESH01934	0	0	1	1	0	1	1	0	0	0	0	0	0	1	1	0	1	0	0
ACESH01918	0	0	0	0	0	0	0	0	0	0	0	0	0	0	1	0	0	0	0
ACESH01917	0	0	0	0	0	0	0	0	0	0	0	0	0	0	0	0	0	0	0
ACESH01916	0	0	0	0	0	0	0	0	0	0	0	0	0	1	0	0	1	0	0
ACESH01914	0	0	0	0	0	0	0	0	1	0	0	0	0	1	0	0	1	0	0
ACESH01904	0	0	1	1	1	1	1	1	1	0	1	0	0	1	1	0	1	0	0
ACESH01897	0	0	0	0	0	0	0	0	0	0	0	0	0	0	0	0	0	0	0
ACESH01883	0	0	0	0	0	0	0	0	0	0	0	0	0	0	0	0	0	0	0
ACESH01881	0	0	0	0	0	0	0	0	0	0	0	0	0	0	0	0	0	0	0
ACESH01876	0	0	0	0	0	0	0	0	0	0	0	0	0	0	0	0	0	0	0
ACESH01864	0	0	0	0	0	0	0	0	0	0	0	0	0	0	0	0	0	0	0
ACESH01860	0	0	1	1	1	0	1	1	1	0	1	0	0	1	1	1	1	0	0
ACESH01859	0	0	0	0	0	0	0	0	0	0	0	0	0	0	0	0	0	0	0
ACESH01854	0	0	0	0	0	0	0	0	0	0	0	0	0	0	0	0	0	0	0
ACESH01850	0	0	0	0	0	0	0	0	1	0	0	0	0	1	1	0	1	0	0
ACESH01849	0	0	0	0	0	0	0	0	0	0	0	0	0	0	0	0	0	0	1
ACESH01846	0	0	0	0	0	0	0	0	0	0	0	0	0	0	0	0	0	0	0
ACESH01845	0	0	0	0	0	0	0	0	0	0	0	0	0	0	1	0	0	0	0
ACESH01827	0	0	0	0	0	0	0	0	0	0	0	0	0	0	0	0	0	0	0
ACESH01826	0	0	0	0	0	0	0	0	0	0	0	0	0	0	0	0	0	0	0
ACESH01823	0	0	0	0	0	0	0	0	0	0	0	0	0	0	0	0	0	0	0
ACESH01804	0	0	0	0	0	0	0	0	0	0	0	0	0	0	0	0	0	0	0
ACESH01797	0	0	0	0	0	0	0	0	0	0	0	0	0	0	0	0	0	0	0
ACESH01792	0	0	0	0	0	0	0	0	0	0	0	0	0	1	0	0	1	0	0
ACESH01788	0	0	0	0	0	0	0	0	0	0	0	0	0	1	0	0	1	0	0
ACESH01781	0	0	0	0	0	0	0	0	0	0	0	0	0	0	0	0	0	0	0
ACESH01777	0	0	0	0	0	0	0	0	0	0	0	0	0	0	0	0	0	0	0
ACESH01776	0	0	0	0	0	0	0	0	1	0	0	0	0	1	1	0	1	0	0
ACESH01772	0	0	0	0	0	0	0	0	0	0	0	0	0	1	0	0	1	0	0
ACESH01770	0	0	0	0	0	0	0	0	0	0	0	0	0	0	0	0	0	0	0
ACESH01766	0	0	0	0	0	0	0	0	0	0	0	0	0	0	0	0	0	0	0
ACESH01761	0	0	0	0	0	0	0	0	0	0	0	0	0	0	0	0	0	0	0
ACESH01760	0	0	0	0	0	0	0	0	0	0	0	0	0	0	0	0	0	0	0
ACESH01758	0	0	0	0	0	0	0	0	0	0	0	0	0	0	0	0	0	0	0
ACESH01755	0	0	1	1	0	1	1	0	1	0	0	0	0	1	1	0	1	0	0
ACESH01750	0	0	1	1	1	0	1	1	1	0	1	0	0	0	1	0	0	0	0
ACESH01739	0	0	0	0	0	0	0	0	0	0	0	0	0	1	0	0	0	0	0
ACESH01738	0	0	0	0	0	0	0	0	0	0	0	0	0	1	0	0	1	0	0
ACESH01737	0	0	0	0	0	0	0	0	0	0	0	0	0	0	0	0	0	0	0
ACESH01736	0	0	0	0	0	0	0	0	0	0	0	0	0	0	0	0	0	0	0
ACESH01720	0	0	0	0	0	0	0	0	0	0	0	0	0	0	0	0	0	0	0
ACESH01712	0	0	0	0	0	0	0	0	0	0	0	0	0	0	0	0	0	0	0
ACESH01711	0	0	0	0	0	0	0	0	0	0	0	0	0	0	0	0	0	0	0
ACESH01707	0	0	0	0	0	0	0	0	0	0	0	0	0	0	0	0	0	0	0
ACESH01702	0	0	0	0	0	0	0	0	0	0	0	0	0	0	0	0	0	0	0
ACESH01701	0	0	0	0	0	0	0	0	0	0	0	0	0	0	0	0	0	0	0
ACESH01698	0	0	0	0	0	0	0	0	1	0	0	0	0	1	0	0	1	0	0
ACESH01696	0	0	0	0	0	0	0	0	0	0	0	0	0	0	0	0	0	0	0
ACESH01689	0	0	0	0	0	0	0	0	0	0	0	0	0	0	0	0	0	0	0
ACESH01685	0	0	0	0	0	0	0	0	0	0	0	0	0	0	0	1	1	0	0
ACESH01673	0	0	0	0	0	0	0	0	0	0	0	0	0	1	1	0	1	0	1
ACESH01670	0	0	0	0	1	0	0	1	1	0	0	0	0	1	1	1	1	0	1
ACESH01664	0	0	0	0	0	0	0	0	0	0	0	0	0	0	0	0	0	0	0
ACESH01663	0	0	0	0	0	0	0	0	1	0	0	0	0	1	0	0	1	0	0
ACESH01662	0	0	0	0	0	0	0	0	0	0	0	0	0	0	0	0	0	0	0
ACESH01661	0	0	0	0	0	0	0	0	1	0	0	0	0	1	1	0	1	0	0
ACESH01644	0	0	0	0	0	0	0	0	0	0	0	0	0	0	0	0	0	0	0
ACESH01636	0	0	0	0	0	0	0	0	0	0	0	0	0	0	0	0	0	0	0
ACESH01622	0	0	0	0	0	0	0	0	0	0	0	0	0	0	0	0	0	0	0
ACESH01621	0	0	0	0	0	0	0	0	0	0	0	0	0	0	0	0	0	0	0
ACESH01610	0	0	0	0	0	0	0	0	1	0	0	0	0	1	1	0	1	0	0
ACESH01597	0	0	0	0	0	0	0	0	1	0	0	0	0	1	1	0	0	0	0
ACESH01591	0	0	0	0	0	0	0	0	0	0	0	0	0	1	0	0	0	0	0
ACESH01584	0	0	0	0	0	0	0	0	1	0	0	0	0	1	0	0	1	0	0
ACESH01581	0	0	0	0	0	0	0	0	0	0	0	0	0	1	0	0	0	0	0
ACESH01576	0	0	0	0	0	0	0	0	0	0	0	0	0	0	0	0	0	0	0
ACESH01571	0	0	0	0	0	0	0	0	0	0	0	0	0	0	0	0	0	0	0
ACESH01569	0	0	0	0	0	0	0	0	0	0	0	0	0	0	0	0	0	0	0
ACESH01562	0	0	0	0	0	0	0	0	0	0	0	0	0	0	0	0	0	0	0
ACESH01552	0	0	0	0	0	0	0	0	0	0	0	0	0	0	0	0	0	0	0
ACESH01551	0	0	0	0	0	0	0	0	0	0	0	0	0	0	0	0	0	0	0
ACESH01550	0	0	1	1	1	1	1	1	1	0	1	1	0	1	1	0	1	0	0
ACESH01549	0	0	0	0	0	0	0	0	0	0	0	0	0	0	0	0	0	0	0
ACESH01546	0	0	0	0	0	0	0	0	0	0	0	0	0	0	0	0	0	0	0
ACESH01542	0	0	0	0	0	0	0	0	0	0	0	0	0	0	0	0	0	0	0
ACESH01539	0	0	0	0	0	0	0	0	0	0	0	0	0	1	1	0	1	0	0
ACESH01538	0	0	0	0	0	0	0	0	0	0	0	0	0	0	0	0	0	0	0
ACESH01537	0	0	0	0	0	0	0	0	0	0	0	0	0	0	0	0	0	0	0
ACESH01530	0	0	0	0	0	0	0	0	0	0	0	0	0	0	0	0	0	0	0
ACESH01529	0	0	0	0	0	0	0	0	0	0	0	0	0	0	0	0	0	0	0
ACESH01527	0	0	0	0	0	0	0	0	0	0	0	0	0	0	0	0	0	0	0
ACESH01522	0	0	0	0	0	0	0	0	0	0	0	0	0	0	0	0	0	0	0
ACESH01520	0	0	0	0	0	0	0	0	0	0	0	0	0	0	0	0	0	0	0
ACESH01505	0	0	0	0	0	0	0	0	0	0	0	0	0	0	0	0	0	0	0
ACESH01502	0	0	0	0	0	0	0	0	0	0	0	0	0	0	0	0	0	0	0
ACESH01481	0	0	0	0	0	0	0	0	0	0	0	0	0	0	0	0	0	0	0
ACESH01468	0	0	0	0	0	0	0	0	1	0	0	0	0	1	0	0	1	0	0
ACESH01467	0	0	0	0	0	0	0	0	0	0	0	0	0	0	0	0	0	0	0
ACESH01454	0	0	0	0	0	0	0	0	0	0	0	0	0	0	0	0	0	0	0
ACESH01439	0	0	0	0	0	0	0	0	0	0	0	0	0	0	0	0	0	0	0
ACESH01438	0	0	0	0	0	0	0	0	0	0	0	0	0	0	0	0	0	0	0
ACESH01429	0	0	0	0	0	0	0	0	0	0	0	0	0	0	0	0	0	0	0
ACESH01404	0	0	0	0	0	0	0	0	1	0	0	0	0	1	1	0	1	0	0
ACESH01397	0	0	0	0	0	0	0	0	0	0	0	0	0	0	0	0	0	0	0
ACESH01391	0	0	0	0	0	0	0	0	0	0	0	0	0	0	0	0	0	0	0
ACESH01387	0	0	0	0	0	0	0	0	0	0	0	0	0	0	0	0	0	0	0
ACESH01386	0	0	0	0	0	0	0	1	1	0	1	1	0	1	1	1	1	0	0
ACESH01385	0	0	0	0	0	0	0	0	1	0	0	0	0	1	1	0	1	0	0
ACESH01378	0	0	0	0	0	0	0	0	1	0	0	0	0	1	1	0	1	0	0
ACESH01377	0	0	0	0	0	0	0	0	1	0	0	0	0	1	1	0	1	0	0
ACESH01368	0	0	0	0	0	0	0	0	0	0	0	0	0	0	0	0	0	0	0
ACESH01366	0	0	0	0	0	0	0	0	0	0	0	0	0	0	0	0	0	0	0
ACESH01365	0	0	0	0	0	0	0	0	0	0	0	0	0	0	0	0	0	0	0
ACESH01364	0	0	0	0	0	0	0	0	0	0	0	0	0	0	0	0	0	0	0
ACESH01363	0	0	0	0	0	0	0	0	0	0	0	0	0	0	0	0	0	0	0
ACESH01360	0	0	0	0	0	0	0	0	0	0	0	0	0	0	0	0	0	0	0
ACESH01351	0	0	0	0	0	0	0	0	0	0	0	0	0	0	0	0	0	0	0
ACESH01348	0	0	0	0	0	0	0	0	1	0	0	0	0	1	1	0	1	0	0
ACESH01346	0	0	0	0	0	0	0	0	0	0	0	0	0	0	0	0	0	0	0
ACESH01344	0	0	0	0	0	0	0	0	0	0	0	0	0	0	0	0	0	0	0
ACESH01335	0	0	0	0	0	0	0	0	0	0	0	0	0	0	0	0	0	0	0
ACESH01322	0	0	0	0	0	0	0	0	0	0	0	0	0	0	0	0	0	0	0
ACESH01320	0	0	0	0	0	0	0	0	0	0	0	0	0	0	0	0	0	0	0
ACESH01299	0	0	0	0	0	0	0	0	0	0	0	0	0	0	0	0	0	0	0
ACESH01298	0	0	0	0	0	0	0	0	0	0	0	0	0	0	0	0	0	0	0
ACESH01297	0	0	0	0	0	0	0	0	0	0	0	0	0	0	0	0	0	0	0
ACESH01294	0	0	0	0	0	0	0	0	1	0	0	0	0	1	1	0	1	0	0
ACESH01279	0	0	0	0	0	0	0	0	0	0	0	0	0	0	0	0	0	0	0
ACESH01278	0	0	0	0	0	0	0	0	0	0	0	0	1	0	0	0	0	0	0
ACESH01269	0	0	0	0	0	0	0	0	0	0	0	0	0	0	0	0	0	0	0
ACESH01267	0	0	0	0	0	0	0	0	1	0	0	0	0	1	1	0	1	0	0
ACESH01266	0	0	1	1	0	0	0	0	1	0	1	0	0	0	1	0	0	0	0
ACESH01265	0	0	0	0	0	0	0	0	0	0	0	0	0	0	0	0	0	0	0
ACESH01252	0	0	0	0	0	0	0	0	0	0	0	0	0	0	0	0	0	0	0
ACESH01251	0	0	0	0	0	0	0	0	0	0	0	0	0	0	0	0	0	0	0
ACESH01250	0	0	0	0	0	0	0	0	0	0	0	0	0	0	0	0	0	0	0
ACESH01248	0	0	0	0	0	0	0	0	0	0	0	0	0	0	0	0	0	0	0
ACESH01246	0	0	0	0	0	0	0	0	0	0	0	0	0	0	0	0	0	0	0
ACESH01238	0	0	1	1	0	0	0	0	1	0	0	0	0	0	1	0	0	0	0
ACESH01237	0	0	0	0	0	0	0	0	0	0	0	0	0	0	0	0	0	0	0
ACESH01236	0	0	1	1	1	1	1	1	1	0	0	1	0	1	1	0	1	0	0
ACESH01228	0	0	1	1	0	1	1	1	1	0	1	0	0	1	1	0	1	0	0
ACESH01226	0	0	0	0	0	0	0	0	0	0	0	0	0	0	0	0	0	0	0
ACESH01224	0	0	0	0	0	0	0	0	0	0	0	0	0	0	0	0	0	0	0
ACESH01220	0	0	0	0	0	0	0	0	0	0	1	0	0	0	1	0	0	0	0
ACESH01205	0	0	1	1	0	1	1	0	1	0	1	0	0	1	1	0	1	0	0
ACESH01203	0	0	0	0	0	0	0	0	0	0	0	0	0	0	0	0	0	0	0
ACESH01194	0	0	0	0	0	0	0	0	0	0	0	0	0	0	0	0	0	0	0
ACESH01191	0	0	1	1	1	0	0	0	1	0	0	0	0	0	0	1	0	0	0
ACESH01190	0	0	1	1	1	1	1	0	1	0	0	0	0	0	1	0	0	0	0
ACESH01189	0	0	0	0	0	0	0	0	0	0	0	0	0	0	0	0	0	0	0
ACESH01187	0	0	0	0	0	0	0	0	0	0	0	0	0	0	0	0	0	0	0
ACESH01185	0	0	0	0	0	0	0	0	0	0	0	0	0	0	0	0	0	0	0
ACESH01169	0	0	0	0	0	0	0	0	0	0	0	0	0	0	0	0	0	0	0
ACESH01156	0	0	0	0	0	0	0	0	0	0	0	0	0	0	0	0	0	0	0
ACESH01155	0	0	0	0	0	0	0	0	0	0	0	0	0	0	0	0	0	0	0
ACESH01153	0	0	0	0	0	0	0	0	0	0	0	0	0	0	0	0	0	0	0
ACESH01147	0	0	1	1	1	1	1	1	1	0	1	0	0	1	1	0	1	0	0
ACESH01142	0	0	0	0	0	0	0	0	0	0	0	0	0	0	0	0	0	0	0
ACESH01114	0	0	0	0	0	0	0	0	0	0	0	0	0	0	0	0	0	0	0
ACESH01109	0	0	1	1	1	1	1	1	1	0	0	1	1	1	1	0	1	0	1
ACESH01108	0	0	0	0	0	0	0	0	0	0	0	0	0	0	0	0	0	0	0
ACESH01106	0	0	1	1	1	1	1	1	1	0	0	1	1	1	1	1	1	0	1
ACESH01097	0	0	0	0	0	0	0	0	0	0	0	0	0	0	0	0	0	0	0
ACESH01066	0	0	0	0	0	0	0	0	0	0	0	1	0	0	0	0	0	0	0
ACESH01058	0	0	0	0	0	0	0	0	0	0	0	0	0	0	0	0	0	0	0
ACESH01048	0	0	1	1	0	0	0	0	1	0	0	0	1	0	1	0	0	0	0
ACESH01046	0	0	0	0	0	0	0	0	0	0	0	0	0	0	0	0	0	0	0
ACESH01034	0	0	0	0	0	0	0	0	1	0	0	0	0	1	1	0	1	0	0
ACESH01016	0	0	0	0	0	0	0	0	1	0	0	0	0	1	0	0	1	0	0
ACESH01014	0	0	1	1	1	1	1	1	1	0	0	0	0	0	0	0	1	0	0
ACESH01009	0	0	0	0	0	0	0	0	1	0	0	0	0	1	0	0	1	0	0
ACESH01006	0	0	0	0	0	0	0	0	0	0	0	0	0	0	0	0	0	0	0
ACESH01002	0	0	0	0	0	0	0	0	0	0	0	0	0	0	0	0	0	0	0
ACESH01000	0	0	0	0	0	0	0	0	0	0	0	0	0	0	0	0	0	0	0
ACESH00998	0	0	0	0	0	0	0	0	0	0	0	0	0	0	0	0	0	0	0
ACESH00997	0	0	0	0	0	0	0	0	0	0	0	0	0	0	0	0	0	0	0
ACESH00995	0	0	0	0	0	0	0	0	0	0	0	0	0	0	0	0	0	0	0
ACESH00994	0	0	0	0	0	0	0	0	0	0	0	0	0	0	0	0	0	0	0
ACESH00993	0	0	0	0	0	0	0	0	0	0	0	0	0	0	0	0	0	0	0
ACESH00975	0	0	0	0	0	0	0	0	0	0	0	0	0	0	0	0	0	0	0
ACESH00972	0	0	0	0	0	0	0	0	0	0	0	0	0	0	0	0	0	0	0
ACESH00961	0	0	0	0	0	0	0	0	0	0	0	0	0	0	0	0	0	0	0
ACESH00953	0	0	0	0	0	0	0	0	0	0	0	0	0	0	0	0	0	0	0
ACESH00952	0	0	0	0	0	1	0	0	0	0	0	0	0	1	1	0	1	0	1
ACESH00950	0	0	0	0	0	0	0	0	0	0	0	0	0	0	0	0	0	0	0
ACESH00949	0	0	0	0	0	0	0	0	0	0	0	0	0	0	0	0	0	0	0
ACESH00944	0	0	0	0	0	0	0	0	0	0	0	0	0	0	0	0	0	0	0
ACESH00931	0	0	0	0	0	0	0	0	0	0	0	0	0	0	0	0	0	0	0
ACESH00926	0	0	0	0	0	0	0	0	0	0	0	0	1	0	0	0	0	0	0
ACESH00921	0	0	0	0	0	0	0	0	0	0	0	0	0	1	1	0	0	0	0
ACESH00918	0	0	0	0	0	0	0	0	0	0	0	0	0	0	0	0	0	0	0
ACESH00917	0	0	0	0	0	0	0	0	0	0	0	0	0	0	0	0	0	0	0
ACESH00916	0	0	0	0	0	0	0	0	0	0	0	0	0	0	0	0	0	0	0
ACESH00915	0	0	0	0	0	0	0	0	0	0	0	0	0	0	0	0	1	0	0
ACESH00895	0	0	0	0	0	0	0	0	0	0	0	0	0	0	0	0	0	0	0
ACESH00894	0	0	0	0	0	0	0	0	0	0	0	0	0	0	0	0	0	0	0
ACESH00888	0	0	0	0	0	0	0	0	0	0	0	0	0	0	0	0	0	0	0
ACESH00887	0	0	0	0	0	0	0	0	0	0	0	0	0	0	0	0	0	0	0
ACESH00880	0	0	0	0	0	0	0	0	0	0	0	0	0	0	1	0	1	0	0
ACESH00871	0	0	0	0	0	0	0	1	0	0	0	0	0	1	0	0	1	0	0
ACESH00870	0	0	0	0	0	0	0	0	0	0	0	0	0	0	0	0	0	0	0
ACESH00860	0	0	0	0	0	0	0	0	0	0	0	0	0	0	0	0	0	0	0
ACESH00858	0	0	0	0	0	0	0	0	0	0	0	0	0	0	0	0	0	0	0
ACESH00856	1	0	1	1	1	1	0	0	1	0	0	1	0	1	1	1	1	0	0
ACESH00849	0	0	0	0	0	0	0	0	0	0	0	0	0	0	0	0	0	0	0
ACESH00831	0	0	0	0	0	0	0	0	1	0	0	0	0	1	0	0	1	0	0
ACESH00826	0	0	1	1	1	1	1	1	1	0	1	0	0	0	1	0	0	0	0
ACESH00777	0	0	0	0	0	0	0	0	0	0	0	0	0	0	1	0	0	0	0
ACESH00762	0	0	0	0	0	0	0	0	0	0	0	0	0	0	0	0	0	0	0
ACESH00760	0	0	1	1	1	0	1	1	1	0	1	1	0	1	1	0	1	1	0
ACESH00759	0	0	0	0	0	0	0	0	0	0	0	0	0	0	0	0	0	0	0
ACESH00758	0	0	0	0	0	0	0	0	0	0	0	0	0	0	0	0	0	0	0
ACESH00754	0	0	1	1	1	1	1	1	1	0	1	1	0	1	1	0	1	1	0
ACESH00752	0	0	0	0	0	0	0	0	0	0	0	0	0	0	0	0	0	0	0
ACESH00751	0	0	0	0	0	0	0	0	0	0	0	0	0	0	1	0	0	0	0
ACESH00749	0	0	1	1	0	0	0	0	0	0	1	0	0	1	1	0	1	0	0
ACESH00741	0	0	0	0	0	0	0	0	0	0	0	0	0	0	0	0	0	0	0
ACESH00732	0	0	0	0	0	0	0	0	0	0	0	0	0	0	0	0	0	0	0
ACESH00728	0	0	0	0	0	0	0	0	0	0	0	0	0	0	0	0	0	0	0
ACESH00726	0	0	0	0	0	0	0	0	0	0	0	0	0	0	0	0	0	0	0
ACESH00716	0	0	0	0	0	0	0	0	0	0	0	0	0	0	1	0	0	0	0
ACESH00713	0	0	1	1	1	1	1	1	1	0	0	1	0	1	1	0	1	0	0
ACESH00704	0	0	0	0	0	0	0	0	0	0	0	0	0	0	0	0	0	0	0
ACESH00701	0	0	0	0	0	0	0	0	0	0	0	0	0	0	0	0	0	0	0
ACESH00697	0	0	0	0	0	0	0	1	0	0	0	0	0	0	1	0	0	0	0
ACESH00696	0	0	0	0	0	0	0	0	0	0	0	0	0	0	0	0	0	0	0
ACESH00684	0	0	0	0	0	0	0	0	0	0	0	0	0	0	0	0	0	0	0
ACESH00683	0	0	0	0	0	0	0	0	0	0	0	0	0	0	0	0	0	0	0
ACESH00682	0	0	0	0	0	0	0	0	0	0	0	0	0	0	0	0	0	0	0
ACESH00681	0	0	1	1	1	0	1	1	1	1	1	0	1	1	1	0	1	0	0
ACESH00673	0	0	0	0	0	0	0	0	0	0	0	0	0	0	0	0	0	0	0
ACESH00666	0	0	0	0	0	0	0	0	0	0	0	0	0	0	0	0	0	0	0
ACESH00661	0	0	1	1	1	1	1	0	0	0	0	0	0	0	0	0	0	0	0
ACESH00650	0	0	1	1	1	0	1	0	1	0	1	0	0	1	1	0	1	0	0
ACESH00643	0	0	0	0	0	0	0	0	0	0	0	0	0	0	0	0	0	0	0
ACESH00642	0	0	0	0	0	0	0	0	0	0	0	0	0	1	0	0	1	0	0
ACESH00636	0	0	0	0	0	0	0	0	0	0	0	0	0	0	0	0	0	0	0
ACESH00632	0	0	0	0	0	0	0	0	0	0	0	0	0	0	0	0	0	0	0
ACESH00628	0	0	0	0	0	0	0	0	0	0	0	0	0	0	0	0	0	0	0
ACESH00619	0	0	0	0	0	0	0	0	0	0	0	0	0	0	0	0	0	0	0
ACESH00618	0	0	0	0	0	0	0	0	0	0	0	0	0	1	1	0	1	0	0
ACESH00617	0	0	0	0	0	0	0	0	0	0	0	0	0	0	0	0	0	0	0
ACESH00615	0	0	1	1	0	0	0	0	1	0	0	0	0	0	1	0	0	0	0
ACESH00606	0	0	0	0	0	0	0	0	0	0	0	1	0	1	0	0	1	0	0
ACESH00594	0	0	0	0	0	0	0	0	0	0	0	0	0	1	0	0	1	0	0
ACESH00591	0	0	0	0	0	0	0	0	0	0	0	0	0	0	0	0	0	0	0
ACESH00584	0	0	0	0	0	0	0	0	0	0	0	0	0	0	0	0	0	0	0
ACESH00583	0	0	0	0	0	0	0	0	0	0	0	0	0	0	0	0	0	0	0
ACESH00582	0	0	0	0	0	0	0	0	0	0	0	0	0	0	1	0	0	0	0
ACESH00573	0	0	1	1	1	1	1	0	1	0	0	0	0	0	0	0	0	0	0
ACESH00572	0	0	0	0	0	0	0	0	0	0	0	0	0	0	0	0	0	0	0
ACESH00571	0	0	0	0	0	0	0	0	0	0	0	0	0	0	0	0	0	0	0
ACESH00562	0	0	0	0	0	0	0	0	0	0	0	1	0	1	0	0	1	0	0
ACESH00548	0	0	0	0	0	0	0	0	0	0	0	0	0	1	1	0	1	0	0
ACESH00542	0	0	0	0	0	0	0	0	0	0	0	0	0	0	0	0	0	0	0
ACESH00541	0	0	0	0	0	0	0	0	0	0	0	0	0	0	0	0	0	0	0
ACESH00531	0	0	0	0	0	0	0	0	0	0	0	0	0	0	0	0	0	0	0
ACESH00528	0	0	0	0	0	0	0	0	0	0	0	0	0	0	0	0	0	0	0
ACESH00522	0	0	0	0	0	0	0	0	0	0	0	0	0	0	0	0	0	0	0
ACESH00521	0	0	0	0	0	0	0	0	0	0	0	0	0	0	0	0	0	0	0
ACESH00520	0	0	0	0	0	0	0	0	0	0	0	1	0	0	0	1	0	0	0
ACESH00515	0	0	0	0	0	0	0	0	0	0	0	0	0	0	0	0	0	0	0
ACESH00509	0	0	0	0	0	0	0	0	0	0	0	0	0	0	0	0	0	0	0
ACESH00507	0	0	0	0	0	0	0	0	0	0	0	0	0	0	0	0	0	0	0
ACESH00506	0	0	0	0	0	0	0	0	0	0	1	0	0	1	1	0	0	0	0
ACESH00505	0	0	0	0	0	0	0	0	0	0	0	0	0	1	0	0	1	0	0
ACESH00503	0	0	0	0	0	0	0	0	1	0	0	0	0	0	0	0	0	0	0
ACESH00489	0	0	1	1	1	1	1	1	1	1	0	1	0	1	1	1	0	0	0
ACESH00484	0	0	0	0	0	0	0	0	0	0	0	0	0	0	0	0	0	0	0
ACESH00483	0	0	0	0	0	0	0	0	1	0	0	0	0	0	0	0	0	0	0
ACESH00482	0	0	0	0	0	0	0	0	0	0	0	0	0	0	0	0	0	0	0
ACESH00474	0	0	0	0	0	0	0	0	0	0	0	0	0	1	1	0	1	0	0
ACESH00473	0	0	0	0	0	0	0	0	0	0	0	0	0	1	0	0	1	0	0
ACESH00472	0	0	0	0	0	0	0	0	0	0	0	0	0	0	0	0	0	0	0
ACESH00471	0	0	0	0	0	0	0	0	0	0	0	0	0	0	0	0	0	0	0
ACESH00469	0	0	0	0	0	0	0	0	1	0	0	0	0	0	1	0	0	0	0
ACESH00467-2	0	0	0	0	0	0	0	0	0	0	0	0	0	1	1	0	1	0	0
ACESH00452	0	0	0	0	0	0	0	0	0	0	0	0	0	1	1	0	1	0	0
ACESH00451	0	0	0	0	0	0	0	0	0	0	0	0	0	0	0	0	0	0	0
ACESH00450	0	0	0	0	0	0	0	0	0	0	0	0	0	1	0	0	1	0	0
ACESH00449	0	0	0	0	0	0	0	0	0	0	0	0	0	0	0	0	0	0	0
ACESH00443	0	0	0	0	0	0	0	0	0	0	0	0	0	1	0	0	0	0	0
ACESH00442	0	0	0	0	0	0	0	0	0	0	0	0	0	0	0	0	0	0	0
ACESH00441	0	0	0	0	0	0	0	0	0	0	0	0	0	0	0	0	0	0	0
ACESH00430	0	0	0	0	0	0	0	0	0	0	0	0	0	0	0	0	0	0	0
ACESH00412	0	0	0	0	0	0	0	0	0	0	0	0	0	0	0	0	0	0	0
ACESH00400	0	0	0	0	0	0	0	0	0	0	0	0	0	0	0	0	0	0	0
ACESH00399	0	0	0	0	0	0	0	0	0	0	0	0	0	0	0	0	0	0	0
ACESH00398	0	0	0	0	0	0	0	0	0	0	0	0	0	0	0	0	0	0	0
ACESH00397	0	0	0	0	0	0	0	0	0	0	0	0	0	0	0	0	0	0	0
ACESH00389	0	0	0	0	0	0	0	0	0	0	0	0	0	0	0	0	0	0	0
ACESH00388	0	0	0	0	0	0	0	0	0	0	0	0	0	0	0	0	0	0	0
ACESH00387	0	0	0	0	0	0	0	0	0	0	0	0	0	0	0	0	0	0	0
ACESH00386	0	0	0	0	0	0	0	0	0	0	0	0	0	0	0	0	0	0	0
ACESH00380	0	0	0	0	0	0	0	0	1	0	0	0	0	1	0	0	1	0	0
ACESH00373	0	0	0	0	0	0	0	0	1	0	0	0	0	1	0	0	1	0	0
ACESH00372	0	0	0	0	0	0	0	1	1	0	1	0	0	0	1	0	0	0	0
ACESH00369	0	0	0	0	0	0	0	0	0	0	0	0	0	0	0	0	0	0	0
ACESH00366	0	0	1	1	1	0	1	0	0	0	0	1	0	0	0	1	0	0	0
ACESH00360	0	0	0	0	0	0	0	0	1	0	0	0	0	1	0	0	1	0	0
ACESH00359	0	0	0	0	0	0	0	0	0	0	0	0	0	0	0	0	0	0	0
ACESH00357	0	0	0	0	0	0	0	0	0	0	0	0	0	0	0	0	0	0	0
ACESH00356	0	0	0	0	0	0	0	0	0	0	0	0	0	0	0	0	0	0	0
ACESH00351	0	0	0	0	0	0	0	0	0	0	0	0	0	0	0	0	0	0	0
ACESH00336	0	0	0	0	0	0	0	0	0	0	0	0	0	0	0	0	0	0	0
ACESH00335	0	0	0	0	0	0	0	0	0	0	0	0	0	0	0	0	0	0	0
ACESH00333	0	0	0	0	0	0	0	0	1	0	0	0	0	1	0	0	1	0	0
ACESH00327	0	0	0	0	0	0	0	0	0	0	0	0	0	0	0	0	0	0	0
ACESH00326	0	0	0	0	0	0	0	0	0	0	0	0	0	0	0	0	1	0	0
ACESH00325	0	0	1	1	1	1	1	1	1	0	0	1	0	1	1	1	1	0	0
ACESH00324	0	0	0	0	0	0	0	0	0	0	0	0	0	0	0	0	0	0	0
ACESH00299	0	0	0	0	0	0	0	0	0	0	0	0	0	0	0	0	0	0	0
ACESH00297	0	0	0	0	0	0	0	0	0	0	0	0	0	0	0	0	0	0	0
ACESH00289	0	0	0	0	0	0	0	0	0	0	0	0	0	0	0	0	0	0	0
ACESH00288	0	0	0	0	0	0	0	0	0	0	0	0	0	0	0	0	0	0	0
ACESH00282	0	0	1	1	1	1	1	1	1	0	0	0	0	1	1	0	1	0	0
ACESH00277	0	0	0	0	0	0	0	0	0	0	0	0	0	0	0	0	0	0	0
ACESH00276	0	0	0	0	0	0	0	0	1	0	1	0	0	0	0	0	0	0	0
ACESH00275	0	0	0	0	1	0	0	0	1	0	0	0	0	0	0	1	0	0	0
ACESH00255	0	0	0	0	0	0	0	0	0	0	0	0	0	0	0	0	0	0	0
ACESH00254	0	0	1	1	1	1	1	1	1	0	0	1	0	1	1	0	1	0	0
ACESH00228	0	0	0	0	0	0	0	0	0	0	0	0	0	0	0	0	0	0	0
ACESH00227	0	0	0	0	0	0	0	0	0	0	0	0	0	0	0	0	0	0	0
ACESH00226	0	0	0	0	0	0	0	1	0	0	0	1	0	1	0	0	1	0	0
ACESH00225	0	0	0	0	0	0	0	0	0	0	0	0	0	0	0	0	0	0	0
ACESH00219	0	0	0	0	0	0	0	0	0	0	0	0	0	0	0	0	0	0	0
ACESH00215	0	0	0	0	0	0	0	0	0	0	0	0	0	0	0	0	0	0	0
ACESH00211	0	0	0	0	0	0	0	0	0	0	0	0	0	0	0	0	0	0	0
ACESH00210	0	0	0	0	0	0	0	0	0	0	0	0	0	0	0	0	0	0	0
ACESH00201	0	0	0	0	0	0	0	0	0	0	0	0	0	0	0	0	0	0	0
ACESH00200	0	0	0	0	0	0	0	0	0	0	0	0	0	0	0	0	0	0	0
ACESH00199	0	0	0	1	1	0	0	0	1	0	0	0	0	0	1	1	0	0	0
ACESH00188	0	0	0	0	0	0	0	0	0	0	0	0	0	0	0	0	0	0	0
ACESH00186	0	0	0	0	0	0	0	0	0	0	0	0	0	0	0	0	0	0	0
ACESH00185	0	0	0	0	0	0	0	0	0	0	0	0	0	0	0	1	0	0	0
ACESH00175	0	0	0	0	0	0	0	0	0	0	0	0	0	0	0	0	0	0	0
ACESH00174-2	0	0	0	0	0	0	0	0	0	0	0	0	0	0	0	0	0	0	0
ACESH00173	0	0	0	0	0	0	0	0	0	0	0	0	0	0	0	0	0	0	0
ACESH00172	0	0	0	0	0	0	0	0	0	0	0	0	0	0	0	0	0	0	0
ACESH00171	0	0	0	0	0	0	0	0	0	0	0	0	0	0	0	0	0	0	0
ACESH00161	0	0	0	0	0	0	0	0	0	0	0	0	0	1	0	0	1	0	0
ACESH00160	0	0	0	0	0	0	0	1	1	0	0	0	0	1	1	0	0	0	0
ACESH00157	0	0	0	0	0	0	0	0	0	0	0	0	0	0	0	0	0	0	0
ACESH00156	0	0	1	1	0	0	1	1	1	0	0	0	0	1	1	0	1	0	0
ACESH00155	0	0	0	0	0	0	0	0	0	0	0	0	0	0	0	0	0	0	0
ACESH00152	0	0	1	1	1	0	0	1	1	0	0	0	0	1	1	0	1	0	0
ACESH00143	0	0	0	0	0	0	0	0	0	0	0	0	0	0	0	0	0	0	0
ACESH00139	0	0	0	0	0	0	0	0	0	0	0	0	0	1	0	0	1	0	0
ACESH00138	0	0	0	0	0	0	0	0	0	0	0	0	0	0	0	0	0	0	0
ACESH00135	0	0	0	0	0	0	0	0	0	0	0	0	0	0	0	0	0	0	0
ACESH00132	0	0	0	0	0	0	0	0	0	0	0	0	0	0	0	0	0	0	0
ACESH00131	0	0	0	0	0	0	0	0	0	0	0	0	0	0	0	0	0	0	0
ACESH00130	0	0	0	0	0	0	0	0	0	0	1	0	0	0	1	0	0	0	0
ACESH00129	0	0	0	0	0	0	0	0	0	0	0	0	0	0	0	0	0	0	0
ACESH00128	0	0	0	0	0	0	0	0	0	0	0	0	0	0	0	0	0	0	0
ACESH00113	0	0	1	1	1	0	0	0	0	0	1	1	0	1	0	1	0	0	0
ACESH00112	0	0	0	0	0	0	0	0	0	0	0	0	0	1	1	0	1	0	0
ACESH00079	0	0	0	0	0	0	0	0	0	0	0	0	0	0	0	0	0	0	0
ACESH00077	0	0	1	1	1	1	1	1	1	0	1	1	0	1	1	0	1	0	0
ACESH00065	0	0	0	0	0	0	0	0	0	0	0	0	0	0	0	0	0	0	0
ACESH00062	0	0	0	0	0	0	0	1	1	0	0	0	0	1	1	0	1	0	0
ACESH00055	0	0	0	0	0	0	0	0	0	0	0	0	0	0	0	0	0	0	0
ACESH00049	0	0	0	0	0	0	0	0	1	0	0	0	0	1	1	0	1	0	0
ACESH00048	0	0	0	0	0	0	0	0	0	0	0	0	0	0	0	0	0	0	0
ACESH00047	0	0	0	0	0	0	0	0	0	0	0	0	0	0	0	0	0	0	0
ACESH00043	0	0	1	1	1	0	0	0	1	0	1	0	0	1	1	1	1	0	0
ACESH00040	0	0	0	0	0	0	0	0	0	0	0	0	0	0	0	0	0	0	0
ACESH00039	0	0	0	0	0	0	0	0	0	0	0	0	0	0	0	0	0	0	0
ACESH00038	0	0	0	0	0	0	0	0	1	0	0	0	0	0	1	0	0	0	0
ACESH00032	0	0	0	0	0	0	0	0	1	0	0	0	0	0	1	0	0	0	0
ACESH00020	0	0	0	0	0	0	0	0	0	0	0	0	0	0	0	0	0	0	0
ACESH00019	0	0	0	0	0	0	0	0	0	0	0	0	0	0	0	0	0	0	0
ACESH00003	0	0	0	0	0	0	0	0	0	0	0	0	0	0	0	0	0	0	0
ACESH00002	0	0	0	0	0	0	0	0	0	0	0	0	0	0	0	0	0	0	0
ACESgangdou-1	0	0	0	0	0	0	0	0	0	0	0	0	0	1	0	0	0	0	0
ACESfoushou-5	0	0	0	0	0	0	0	0	0	0	0	0	0	1	0	0	0	0	0
ACEScaNxin3-2	0	0	0	0	0	0	0	0	0	0	0	0	0	0	0	0	0	0	0
ACEScaixin2-4	0	0	0	0	0	0	0	0	0	0	0	0	0	0	0	0	0	0	0
ACES303W02-2	0	0	1	1	1	0	1	1	1	1	1	1	0	1	1	1	1	0	1
ACES303W01-4	0	0	0	0	0	0	0	0	1	1	1	1	0	1	1	1	1	0	1
ACES303W01-3	0	0	0	0	0	0	0	0	1	1	1	1	0	1	1	1	1	0	0
ACES303W01-2-5	0	0	1	1	1	0	1	1	1	1	1	1	0	1	1	1	0	0	0
ACES303W01-2-4	0	0	1	1	1	0	1	1	1	1	1	1	0	1	1	1	1	0	1
ACES303W01-2-3	0	0	1	1	1	0	1	1	1	1	1	1	0	1	1	1	1	0	1
ACES303W01-2-2	0	0	1	1	1	1	1	1	1	1	1	1	0	1	1	1	1	0	1
ACES303W01-2-1	0	0	1	1	1	0	1	1	1	1	1	1	0	1	1	1	1	0	1
ACES303S04-5	0	0	1	1	1	1	1	1	1	1	1	1	1	1	1	1	1	0	0
ACES303S03-1	0	0	0	0	0	0	0	1	1	0	1	0	0	1	1	0	0	0	0
ACES303S02-2	0	0	1	1	1	0	1	1	1	1	1	0	1	1	1	0	1	0	0
ACES303F27-1	0	0	0	0	0	0	0	1	1	0	1	0	0	1	0	0	1	0	1
ACES303F05-1	0	0	1	1	1	0	1	1	1	1	1	0	0	1	1	1	1	0	1
ACES302X1-1.617-2	0	0	0	0	0	0	0	0	0	0	0	0	0	0	0	0	0	0	0
ACES302X1-1.617-1	0	0	0	0	0	0	0	0	0	0	0	0	0	0	0	0	0	0	0
ACES301W06-1	0	0	0	0	0	0	0	0	1	0	0	0	0	1	1	1	1	0	1
ACES301W04-5	0	0	0	0	0	0	0	0	1	0	0	0	0	0	0	0	0	0	0
ACES301W03-3	0	0	1	1	1	0	1	1	1	1	1	1	1	1	1	1	0	0	0
ACES301W02-1-2	0	0	0	0	0	0	0	0	0	0	0	0	0	1	1	0	0	0	0
ACES301S03-4	0	0	0	0	0	0	0	1	1	0	1	0	0	1	1	0	0	0	0
ACES203W03-1	0	0	0	0	0	0	0	0	0	0	0	0	0	0	0	0	0	0	0
ACES203S02-2	0	0	0	0	0	0	0	1	1	0	1	0	0	1	1	0	0	0	0
ACES203045T01-2	0	0	0	0	0	0	0	0	1	0	0	0	0	1	1	0	1	0	0
ACES203035T01-2	0	0	0	0	0	0	0	0	0	0	0	0	0	1	1	0	1	0	0
ACES203027T01-1	0	0	0	0	0	0	0	0	0	0	0	0	0	0	0	0	0	0	0
ACES203022T01-2	0	0	0	0	0	0	0	0	0	0	0	0	0	0	0	0	0	0	0
ACES203021T02-1	0	0	0	0	0	0	0	1	1	0	0	0	0	1	1	0	1	0	0
ACES203021T01-2	0	0	0	0	0	0	0	1	1	0	0	0	0	1	1	0	1	0	0
ACES203008T01-1	0	0	0	0	0	0	0	0	0	0	0	0	0	0	0	0	0	0	0
ACES202W06-2	0	0	0	0	0	0	0	0	0	0	0	0	0	0	0	1	0	0	1
ACES202W03-1	0	0	0	0	0	0	0	0	0	0	0	0	0	0	0	0	0	0	0
ACES202049T01-1	0	0	0	0	0	0	0	0	0	0	0	0	0	0	0	0	0	0	0
ACES202047T02-3	0	0	0	0	0	0	0	0	0	0	0	0	0	0	0	0	1	0	0
ACES202047T02-2	0	0	0	0	0	0	0	0	0	0	0	0	0	0	0	0	0	0	0
ACES202004HE01-2	0	0	0	0	0	0	0	0	0	0	0	0	0	0	0	0	0	0	0
ACES201147T01-4	0	0	0	0	0	0	0	0	0	0	0	0	0	0	0	0	0	0	0
ACES201147T01-3	0	0	0	0	0	0	0	0	0	0	0	0	0	0	0	0	0	0	0
ACES201130T01-1	0	0	0	0	0	0	0	0	1	0	0	0	0	1	1	0	1	0	0
ACES201130HA01-2	0	0	0	0	0	0	0	0	0	0	0	0	0	0	0	0	0	0	0
ACES201091HE01-1	0	0	0	0	0	0	0	0	0	0	0	0	0	1	0	0	0	0	0
ACES201067T03-4	0	0	0	0	0	0	0	0	0	0	0	0	0	0	0	0	0	0	0
ACES201060T01-2	0	0	0	0	0	0	0	0	1	0	0	0	0	1	1	0	1	0	0
ACES201053T01-1	0	0	0	0	0	0	0	0	0	0	0	0	0	0	0	0	0	0	0
ACES201044HE01-6	0	0	0	0	0	0	0	0	0	0	0	0	0	1	0	0	0	0	0
ACES201044HC01-2	0	0	0	0	0	0	0	0	0	0	0	0	0	0	0	0	0	0	0
ACES201036HA02-1	0	0	0	0	0	0	0	0	0	0	0	0	0	0	0	0	0	0	0
ACES201031T01-4	0	0	0	0	0	0	0	0	0	0	0	0	0	0	1	0	0	0	0
ACES201031T01-1	0	0	0	0	0	0	0	0	0	0	0	0	0	0	1	0	0	0	0
ACES201030HC01-2	0	0	0	0	0	0	0	0	0	0	0	0	0	0	1	0	0	0	0
ACES201025T02-2	0	0	1	1	0	0	1	0	0	0	0	0	0	1	0	1	0	0	0
ACES201025T01-2	0	0	0	0	0	0	0	0	0	0	0	0	0	0	0	0	0	0	0
ACES201025HE01-3	0	0	0	0	0	0	0	0	0	0	0	0	0	0	0	0	0	0	0
ACES201019T02-6	0	0	0	0	0	0	0	0	0	0	0	0	0	0	0	0	0	0	0
ACES201019T02-5	0	0	1	0	0	0	0	0	0	0	0	0	0	0	0	0	0	0	0
ACES201019T01-2	0	0	0	0	0	0	0	0	0	0	0	0	0	0	0	0	0	0	0
ACES201019HA02-4	0	0	0	0	0	0	0	0	0	0	0	0	0	0	0	0	0	0	0
ACES201010T02-3	0	0	0	0	0	0	0	0	0	0	0	0	0	0	0	0	0	0	0
ACES201010T01-5	0	0	0	0	0	0	0	0	0	0	0	0	0	0	0	0	0	0	0
ACES201010T01-2	0	0	0	0	0	0	0	0	0	0	0	0	0	0	0	0	0	0	0
ACES201001T01-1	0	0	0	0	0	0	0	0	0	0	0	0	0	1	1	0	0	0	0
ACES201001HA02-4	0	0	0	0	0	0	0	0	0	0	0	0	0	0	0	0	0	0	0
ACES201001HA02-2	0	0	0	0	0	0	0	0	0	0	0	0	0	0	0	0	0	0	0
ACES201001HA02-1	0	0	0	0	0	0	0	0	0	0	0	0	0	0	0	0	0	0	0
ACES118W01-3	0	0	1	1	0	0	1	0	1	0	0	0	0	1	1	1	1	0	0
ACES118W01-2	0	0	1	1	0	0	1	0	0	0	0	0	0	0	1	1	0	0	0
ACES118035HE01-3	0	0	0	0	0	0	0	0	0	0	0	0	0	0	0	0	0	0	0
ACES118035HA01-1	0	0	0	0	0	0	0	0	0	0	0	0	0	0	0	0	0	0	0
ACES117W06-1	0	0	1	1	1	0	1	0	1	0	1	0	1	1	1	1	0	0	0
ACES117W02-1	0	0	1	1	1	0	1	0	0	0	0	0	0	0	0	0	0	0	0
ACES117S15-2	0	0	0	0	0	0	0	1	1	0	1	0	0	1	1	0	0	0	0
ACES117S11-3	0	0	0	0	0	0	0	1	1	0	1	0	0	1	1	0	0	0	0
ACES117S11-1	0	0	0	0	0	0	0	1	1	0	1	0	0	1	1	0	0	0	0
ACES117S06-1	0	0	0	0	0	0	1	1	1	1	1	0	0	1	1	0	0	0	0
ACES117049HE02-5	0	0	0	0	0	0	0	0	0	0	0	0	0	0	0	0	0	0	0
ACES117049HE01-1	0	0	0	0	0	0	0	0	0	0	0	0	0	0	0	0	0	0	0
ACES117049HC01-2	0	0	0	0	0	0	0	0	0	0	0	0	0	0	0	0	0	0	0
ACES117039T02-1	0	0	1	1	0	0	1	0	0	0	0	0	0	1	0	0	0	0	0
ACES117039HE01-3	0	0	0	0	0	0	0	0	0	0	0	0	0	0	0	0	0	0	0
ACES117039HA01-1	0	0	0	0	0	0	0	0	0	0	0	0	0	0	0	0	0	0	0
ACES117036HE02-2	0	0	0	0	0	0	0	0	0	0	0	0	0	0	0	0	0	0	0
ACES117036HE01-4-2	0	0	0	0	0	0	0	0	0	0	0	0	0	0	0	0	0	0	0
ACES117036HE01-3	0	0	0	0	0	0	0	0	0	0	0	0	0	0	0	0	1	0	0
ACES115016T03-4	0	0	1	1	0	0	0	0	0	0	0	0	0	1	1	1	0	0	0
ACES115011T02-1	0	0	1	0	1	0	1	0	1	0	0	0	1	0	0	0	0	0	0
ACES114S01-3	0	0	0	0	0	0	0	0	0	0	0	0	0	0	0	0	0	0	0
ACES114S01-1	0	0	0	0	0	0	0	0	0	0	0	0	0	1	0	1	0	0	0
ACES112085T01-4	0	0	0	0	0	0	0	0	1	0	0	0	0	0	1	0	0	0	0
ACES112085-1-3	0	0	1	1	0	0	0	0	0	0	0	0	0	1	0	1	0	0	0
ACES112085-1-2	0	0	1	1	0	0	0	0	0	0	0	1	0	1	0	1	0	0	0
ACES110W02-1	0	0	0	0	0	0	0	0	0	0	0	0	0	0	0	0	0	0	0
ACES110101-2-2	0	0	0	0	0	0	0	0	0	0	0	0	0	0	0	0	0	0	0
ACES110041T01-3	0	0	1	1	0	0	1	0	0	0	0	0	0	0	0	0	0	0	0
ACES110035T02-2	0	0	0	0	0	0	0	0	0	0	0	0	0	0	0	0	0	0	0
ACES110035HA02-1	0	0	1	1	1	0	1	1	1	1	0	0	0	0	1	0	0	0	0
ACES110028T01-3	0	0	0	0	0	0	0	0	0	0	0	0	0	0	0	0	0	0	0
ACES110028-3	0	0	0	0	0	0	0	0	0	0	0	0	0	1	0	0	0	0	0
ACES110028-2	0	0	0	0	0	0	0	0	0	0	0	0	0	0	0	0	0	0	0
ACES110028-1	0	0	0	0	0	0	1	0	0	0	0	0	1	0	0	0	0	0	0
ACES109S02-3	0	0	0	1	0	0	1	0	0	0	0	0	0	0	0	0	0	0	0
ACES109084HE01-4	0	0	0	0	0	0	1	0	0	0	0	0	1	0	0	0	0	0	0
ACES109084HE01-3	0	0	0	0	0	0	0	0	0	0	0	0	0	0	0	0	0	0	0
ACES109084HE01-1	0	0	0	0	0	0	0	0	0	0	0	0	0	0	0	0	0	0	0
ACES109079-2	0	0	0	0	0	0	0	0	0	0	0	0	0	0	0	0	0	0	0
ACES109078HE01-1	0	0	0	0	0	0	0	0	0	0	0	0	0	0	0	0	0	0	0
ACES109078HA02-1	0	0	0	0	0	0	0	0	0	0	0	0	0	0	0	0	0	0	0
ACES109078HA01-1	0	0	0	0	0	0	0	0	0	0	0	0	0	0	0	0	0	0	0
ACES109067T02-1	0	0	0	0	0	0	0	0	0	0	0	0	0	0	0	0	0	0	0
ACES109067HA01-1	0	0	0	0	0	0	0	0	0	0	0	0	0	0	0	0	0	0	0
ACES109065HA01-3	0	0	0	0	0	0	0	0	0	0	0	0	0	0	0	0	0	0	0
ACES109065HA01-1	0	0	0	0	0	1	0	0	0	0	0	0	0	0	0	0	0	0	0
ACES109060T02-2	0	0	1	1	0	0	1	0	0	0	0	0	0	1	1	1	0	0	0
ACES109060HE02-2	0	0	0	0	0	0	0	0	0	0	0	0	0	0	0	0	0	0	0
ACES109060HE02-1	0	0	0	0	0	0	0	0	0	0	0	0	0	0	0	0	0	0	0
ACES109033T01-3	0	0	1	1	0	1	0	0	0	0	0	0	0	1	0	0	1	0	0
ACES109033HE02-2	0	0	0	0	0	0	0	0	0	0	0	0	0	0	0	0	0	0	0
ACES109033HE02-1	0	0	0	0	0	0	0	0	0	0	0	0	0	0	0	0	0	0	0
ACES109033HE01-4	0	0	0	0	0	0	0	0	1	0	0	0	0	0	1	0	0	0	0
ACES109033HA02-2	0	0	0	0	0	0	0	0	0	0	0	0	0	0	0	0	0	0	0
ACES109032T01-1	0	0	0	0	0	0	0	0	0	0	0	0	0	0	0	0	0	0	0
ACES109007T02-2	0	0	0	0	0	0	0	0	0	0	0	0	0	0	0	0	0	0	0
ACES109007T01-3	0	0	1	1	1	0	1	0	1	0	1	0	0	1	1	0	1	0	0
ACES109007T01-2	1	1	1	1	0	0	1	0	0	0	0	0	0	0	0	1	0	0	0
ACES109007T01-1	0	0	1	1	1	0	1	0	1	0	1	0	0	1	1	0	1	0	0
ACES109002T01-1	0	0	1	1	0	0	1	0	0	0	0	0	1	0	0	0	0	0	0
ACES108W03-2	0	0	0	0	0	0	0	0	0	0	0	0	0	0	0	0	0	0	0
ACES108W02-4	0	0	0	0	0	0	0	0	0	0	0	0	0	0	0	0	0	0	0
ACES108027HA01-4	0	0	0	0	0	0	0	0	0	0	0	0	0	0	0	0	0	0	0
ACES108025T01-2	0	0	1	1	0	0	0	0	0	0	1	0	0	1	1	0	0	0	0
ACES108025HA01-1	0	0	0	0	0	0	0	0	0	0	0	0	0	0	0	0	0	0	0
ACES108020T03-2	0	0	0	0	0	0	0	0	0	0	0	0	0	0	0	0	0	0	0
ACES108020HE01-3	0	0	0	0	0	0	0	0	0	0	0	0	0	0	0	0	0	0	0
ACES108020HA02-2	0	0	0	0	0	0	0	0	0	0	0	1	0	0	0	0	0	0	0
ACES108020HA01-4	0	0	0	0	0	0	0	0	0	0	0	0	0	0	0	0	0	0	0
ACES108020HA01-2	0	0	0	0	0	0	0	0	0	0	0	0	0	0	0	0	0	0	0
ACES108015HA01-5	0	0	0	0	0	0	0	0	0	0	0	0	0	0	0	0	0	0	0
ACES108015HA01-1	0	0	0	0	0	0	0	0	0	0	0	0	0	0	0	0	0	0	0
ACES106033T02-2	0	0	0	0	0	0	0	0	0	0	0	0	0	0	0	0	0	0	0
ACES105W01-1	0	0	0	0	0	0	0	0	0	0	0	0	0	0	0	0	0	0	0
ACES104009PE01-1	0	0	0	0	0	0	0	0	0	0	0	0	0	0	0	0	0	0	0
ACES103W03-2	0	0	0	0	0	0	0	0	0	0	0	0	0	0	0	0	0	0	0
ACES103W01-3	0	0	0	0	0	0	0	0	0	0	0	0	0	0	0	0	0	0	0
ACES103034T01-2	0	0	0	0	0	0	0	0	0	0	0	0	0	0	0	0	0	0	0
ACES103032T01-1	0	0	1	1	0	0	1	0	0	0	0	0	0	0	0	0	0	0	0
ACES103032HE01-2	0	0	0	0	0	0	0	0	0	0	0	0	0	0	0	0	0	0	0
ACES103032HE01-1	0	0	0	0	0	0	0	0	0	0	0	0	0	0	0	0	0	0	0
ACES103032HA01-2	0	0	0	0	0	0	0	0	0	0	0	0	0	0	0	0	0	0	0
ACES103029HA02-3	0	0	0	0	0	0	0	0	1	0	0	0	0	1	0	0	1	0	0
ACES103029HA02-2	0	0	0	0	0	0	0	0	0	0	0	0	0	0	0	0	0	0	0
ACES102027T01-2	0	0	1	1	0	0	0	1	1	0	1	0	1	1	1	1	1	0	0
ACES101W07-2	0	0	0	0	0	0	0	0	1	0	0	0	0	1	0	0	1	0	0
ACES101028-2	0	0	0	0	0	0	0	0	1	0	0	0	0	0	1	0	0	0	0
ACES101027HA03-2	0	0	0	0	0	0	0	0	0	0	0	0	0	0	0	0	0	0	0
ACES101027-1	0	0	0	0	0	0	0	0	0	0	0	0	0	0	0	1	0	0	0
ACES101025HA02-5	1	1	1	1	1	1	1	0	0	1	1	0	0	0	0	0	0	0	1
ACES101025HA01-2	0	0	0	0	0	0	0	0	0	0	0	0	0	0	0	0	0	0	0
ACES101025-4	0	0	0	0	0	0	0	0	0	0	0	0	0	0	0	0	0	0	0
ACES101025-1	0	0	0	0	0	0	0	0	0	0	0	0	0	0	0	0	0	0	0
ACES101011HA02-4	0	0	0	0	0	0	0	1	1	0	0	0	0	0	1	0	0	0	0
ACES101007HE01-2	0	0	0	0	0	1	0	0	0	0	0	0	0	0	0	0	0	0	0

## Sheet: Sheet 3
No.	Abbreviation	Full name of antibiotics
1	IPM	Imipenem
2	MEM	Meropenem
3	CRO	Ceftriaxone
4	CTX	Cefotaxime
5	CAZ	Ceftazidime
6	FEP	Cefepime
7	ATM	Aztreonam
8	LVX	Levofloxacin
9	CIP	Ciprofloxacin
10	AMK	Amikacin
11	GEN	Gentamicin
12	TZP	Piperacillin/Tazobactam
13	FOS	Fosfomycin
14	CHL	Chloramphenicol
15	SXT	Trimethoprim-Sulfamethoxazole
16	AMC	Amoxicillin/Clavulanic Acid
17	FFC	Florfenicol
18	TGC	Tigecycline
19	PB	Polymyxins (Polymyxin B or Colistin)
