# Supplementary material for: Eco‐Geography Reverses Dominant AMR Reservoirs in Klebsiella pneumoniae: Integron‐Rich Mobilomes and Cross‐Niche Connectivity
Source: Adv Sci (Weinh). 2026 May 6;13(42):e75537. doi: 10.1002/advs.75537 (PMC13336099; doi:10.1002/advs.75537)
Supplement: Supplementary file 6 — Supporting File 6: advs75537‐sup‐0006‐DataS4.xlsx. [file ADVS-13-e75537-s007.xlsx]

## Sheet: Sheet 1
snp-dists 0.8.2	JAXOWN000000000_ACESH00002	JAXOWO000000000_ACESH00003	JAXOWP000000000_ACESH00019	JAXOWQ000000000_ACESH00020	JAXOWR000000000_ACESH00032	JAXOWS000000000_ACESH00038	JAXOWT000000000_ACESH00039	JAXOWV000000000_ACESH00043	JAXOWW000000000_ACESH00047	JAXOWX000000000_ACESH00048	JAXOWY000000000_ACESH00049	JAXOWZ000000000_ACESH00055	JAXOXA000000000_ACESH00062	JAXOXC000000000_ACESH00077	JAXOXD000000000_ACESH00079	JAXOXE000000000_ACESH00112	JAXOXG000000000_ACESH00128	JAXOXH000000000_ACESH00129	JAXOXI000000000_ACESH00130	JAXOXJ000000000_ACESH00131	JAXOXK000000000_ACESH00132	JAXOXL000000000_ACESH00135	JAXOXM000000000_ACESH00138	JAXOXN000000000_ACESH00139	JAXOXO000000000_ACESH00143	JAXOXP000000000_ACESH00152	JAXOXQ000000000_ACESH00155	JAXOXR000000000_ACESH00156	JAXOXS000000000_ACESH00157	JAXOXT000000000_ACESH00160	JAXOXU000000000_ACESH00161	JAXOXV000000000_ACESH00171	JAXOXW000000000_ACESH00172	JAXOXX000000000_ACESH00173	JAXOXY000000000_ACESH00174-2	JAXOXZ000000000_ACESH00175	JAXOYA000000000_ACESH00185	JAXOYB000000000_ACESH00186	JAXOYC000000000_ACESH00188	JAXOYD000000000_ACESH00199	JAXOYE000000000_ACESH00200	JAXOYF000000000_ACESH00201	JAXOYG000000000_ACESH00210	JAXOYH000000000_ACESH00211	JAXOYI000000000_ACESH00215	JAXOYJ000000000_ACESH00219	JAXOYK000000000_ACESH00225	JAXOYL000000000_ACESH00226	JAXOYM000000000_ACESH00227
JAXOWN000000000_ACESH00002	0	29845	29596	29760	28867	28440	29765	29713	28493	28935	29306	28935	29672	29912	29798	29191	29149	15925	29405	28958	28908	29804	29869	15261	19860	30045	29806	27993	29762	29783	29301	27978	29771	28590	29800	28597	29749	29730	28421	28009	29746	28599	28752	29806	28159	28073	28779	27792	27227
JAXOWO000000000_ACESH00003	29845	0	323	321	28844	29518	282	28064	29992	30311	29031	30331	30686	30829	213	30597	30807	30453	29270	30337	29633	253	364	30554	31590	30910	263	29525	235	257	28715	29201	295	30104	210	30123	315	291	30082	29508	221	30125	30277	251	29487	29102	30232	28658	288
JAXOWP000000000_ACESH00019	29596	323	0	271	28707	29277	231	29085	30781	29731	28719	29757	30447	30591	302	30351	30391	30186	28851	29769	29391	299	1640	31446	31351	32069	285	29273	1623	283	28325	28954	107	29856	284	29874	261	258	29609	29309	300	29879	30141	290	29253	28869	30104	28163	60
JAXOWQ000000000_ACESH00020	29760	321	271	0	28808	29487	249	28002	29944	30226	28978	30260	30646	30790	299	30519	30774	30378	29201	30269	29581	299	328	30483	31532	30859	291	29476	301	290	28664	29158	249	30040	291	30058	264	254	30012	29459	301	30069	30231	297	29454	29049	30187	28628	238
JAXOWR000000000_ACESH00032	28867	28844	28707	28808	0	29848	28787	28833	29133	29006	28287	29765	29887	30492	28790	30194	29415	29496	28156	29039	30316	28806	28968	30034	30599	30704	28813	29294	28825	29510	25908	28878	28797	30039	28794	30046	28729	28713	29427	28970	28763	30027	29559	28803	28832	28684	29582	28516	26397
JAXOWS000000000_ACESH00038	28440	29518	29277	29487	29848	0	29446	30117	28618	28355	29301	28978	29610	29492	29495	29436	29019	29491	29982	28396	29311	29461	29537	28660	30185	29914	29465	28360	29446	30049	29620	28134	29435	29069	29438	29083	29400	29379	28746	28217	29414	29102	28589	29494	28494	4026	28596	25500	27081
JAXOWT000000000_ACESH00039	29765	282	231	249	28787	29446	0	27970	29939	30244	28947	30281	30601	30742	281	30483	30752	30384	29200	30287	29486	264	275	30502	31517	30824	250	29439	262	244	28645	29123	201	30022	271	30041	237	233	29950	29424	274	30043	30205	261	29438	29032	30168	28623	203
JAXOWV000000000_ACESH00043	29713	28064	29085	28002	28833	30117	27970	0	30888	29392	28967	29872	31087	31126	28001	30414	30229	30108	27976	29414	29653	28040	29036	31438	30732	32422	28037	29698	29232	28443	28334	29400	27983	29825	28002	29827	27944	27945	29785	29626	27988	29822	29988	28022	29187	29186	30039	28621	25665
JAXOWW000000000_ACESH00047	28493	29992	30781	29944	29133	28618	29939	30888	0	28855	29940	28888	28943	29243	29937	29181	29049	28577	29762	28889	29046	29941	31391	29297	29630	30606	29956	28565	31189	29922	29948	28462	29926	29332	29924	29348	29888	29863	28745	28791	29916	29356	27893	29933	25394	28501	27945	27647	27402
JAXOWX000000000_ACESH00048	28935	30311	29731	30226	29006	28355	30244	29392	28855	0	29352	167	29235	29620	30253	28976	29659	29338	30238	163	28632	30269	30297	29543	31016	29524	30263	28535	30242	30234	29865	28367	29904	28894	30257	28899	30184	30177	29725	28502	30223	28906	29110	30264	28174	27828	29210	28062	27455
JAXOWY000000000_ACESH00049	29306	29031	28719	28978	28287	29301	28947	28967	29940	29352	0	29448	30462	30476	29005	30189	24481	29761	28487	29397	29771	28999	29037	29394	30976	30706	28992	29522	28944	29022	28773	29086	28980	29337	28976	29353	28949	28936	29590	29450	28955	29365	29610	28998	29562	28888	29645	28765	26162
JAXOWZ000000000_ACESH00055	28935	30331	29757	30260	29765	28978	30281	29872	28888	167	29448	0	29259	29377	30346	29050	29701	29364	31123	55	29682	30296	30396	30224	31044	29544	30290	28554	30324	30336	30521	28389	29937	29781	30359	29787	30220	30212	30255	28522	30322	29774	29342	30351	28211	27901	29370	28162	27476
JAXOXA000000000_ACESH00062	29672	30686	30447	30646	29887	29610	30601	31087	28943	29235	30462	29259	0	1397	30653	30699	28392	30308	30841	29274	30064	30602	30664	29602	31446	882	30605	29482	30584	30595	30358	29334	30627	30315	30605	30322	30575	30563	29884	29451	30554	30309	30015	30648	29364	29110	29589	29478	27859
JAXOXC000000000_ACESH00077	29912	30829	30591	30790	30492	29492	30742	31126	29243	29620	30476	29377	1397	0	30801	30887	28606	30536	30866	29389	30007	30746	30808	29691	31618	1486	30750	29647	30727	30737	30384	29510	30770	30427	30746	30434	30708	30707	29877	29617	30700	30437	29607	30789	29601	29369	29694	29624	27998
JAXOXD000000000_ACESH00079	29798	213	302	299	28790	29495	281	28001	29937	30253	29005	30346	30653	30801	0	30533	30776	30391	29221	30349	29576	194	467	30510	31542	30876	204	29494	224	211	28693	29172	272	30055	194	30074	291	269	30028	29472	204	30079	30411	203	29437	29083	30255	28653	259
JAXOXE000000000_ACESH00112	29191	30597	30351	30519	30194	29436	30483	30414	29181	28976	30189	29050	30699	30887	30533	0	29622	29782	30450	29014	29603	30541	30606	29177	30818	31190	30556	29353	30471	30534	30011	29268	30525	29837	30465	29843	30455	30432	29634	29174	30420	29860	29357	30517	28863	28980	29406	29167	27935
JAXOXG000000000_ACESH00128	29149	30807	30391	30774	29415	29019	30752	30229	29049	29659	24481	29701	28392	28606	30776	29622	0	29689	30791	29697	29110	30739	30784	29697	31316	28653	30749	28359	30722	30724	30327	28112	30653	29466	30759	29466	30673	30668	29680	28360	30692	29467	29130	30759	28813	28728	29275	29182	27944
JAXOXH000000000_ACESH00129	15925	30453	30186	30378	29496	29491	30384	30108	28577	29338	29761	29364	30308	30536	30391	29782	29689	0	29778	29367	29342	30413	30461	20137	11169	30629	30418	28479	30363	30384	29954	28586	30376	29440	30390	29461	30368	30348	28715	28493	30372	29461	28625	30412	28318	28545	28666	28088	27711
JAXOXI000000000_ACESH00130	29405	29270	28851	29201	28156	29982	29200	27976	29762	30238	28487	31123	30841	30866	29221	30450	30791	29778	0	30264	30383	29234	29285	30725	31317	30969	29243	29966	29195	30057	26781	29510	28997	30234	29203	30247	29151	29154	30304	29581	29210	30231	30374	29220	29272	28889	30423	29011	26394
JAXOXJ000000000_ACESH00131	28958	30337	29769	30269	29039	28396	30287	29414	28889	163	29397	55	29274	29389	30349	29014	29697	29367	30264	0	28842	30301	30403	29572	31046	29559	30295	28568	30336	30335	29895	28400	29949	28916	30370	28922	30229	30221	29481	28539	30325	28929	29357	30363	28225	27890	29388	28166	27491
JAXOXK000000000_ACESH00132	28908	29633	29391	29581	30316	29311	29486	29653	29046	28632	29771	29682	30064	30007	29576	29603	29110	29342	30383	28842	0	29693	29633	29824	29822	30202	29699	29091	29530	30537	30217	28599	29563	29779	29479	29785	29510	29489	28791	28603	29451	29767	28407	29701	28411	27838	28484	27870	26758
JAXOXL000000000_ACESH00135	29804	253	299	299	28806	29461	264	28040	29941	30269	28999	30296	30602	30746	194	30541	30739	30413	29234	30301	29693	0	345	30515	31547	30827	14	29488	189	123	28687	29174	271	30032	113	30051	294	270	30038	29469	112	30056	30243	115	29443	29045	30189	28624	267
JAXOXM000000000_ACESH00138	29869	364	1640	328	28968	29537	275	29036	31391	30297	29037	30396	30664	30808	467	30606	30784	30461	29285	30403	29633	345	0	31464	31590	32213	331	29502	1659	424	28742	29189	279	30185	454	30204	310	310	30086	29748	444	30210	30537	440	29499	29135	30420	28805	276
JAXOXN000000000_ACESH00139	15261	30554	31446	30483	30034	28660	30502	31438	29297	29543	29394	30224	29602	29691	30510	29177	29697	20137	30725	29572	29824	30515	31464	0	23539	31333	30523	28632	31607	31142	29582	28389	30276	30104	30524	30109	30459	30448	28962	28699	30468	30117	29428	30498	27914	27863	29439	28443	27702
JAXOXO000000000_ACESH00143	19860	31590	31351	31532	30599	30185	31517	30732	29630	31016	30976	31044	31446	31618	31542	30818	31316	11169	31317	31046	29822	31547	31590	23539	0	31744	31552	29490	31524	31534	31440	29536	31525	30759	31549	30780	31507	31487	30075	29472	31514	30780	29688	31559	29197	29625	29890	29650	29221
JAXOXP000000000_ACESH00152	30045	30910	32069	30859	30704	29914	30824	32422	30606	29524	30706	29544	882	1486	30876	31190	28653	30629	30969	29559	30202	30827	32213	31333	31744	0	30833	29841	32094	30820	30581	29645	30845	30623	30824	30630	30782	30781	29979	29998	30775	30641	30339	30875	29706	29328	29939	29695	28077
JAXOXQ000000000_ACESH00155	29806	263	285	291	28813	29465	250	28037	29956	30263	28992	30290	30605	30750	204	30556	30749	30418	29243	30295	29699	14	331	30523	31552	30833	0	29487	175	108	28688	29174	257	30037	123	30056	280	280	30041	29468	124	30058	30241	125	29441	29051	30189	28633	252
JAXOXR000000000_ACESH00156	27993	29525	29273	29476	29294	28360	29439	29698	28565	28535	29522	28554	29482	29647	29494	29353	28359	28479	29966	28568	29091	29488	29502	28632	29490	29841	29487	0	29474	29466	29566	3334	29460	28745	29464	28750	29412	29392	28565	273	29478	28732	28593	29497	27602	27768	28624	27610	27025
JAXOXS000000000_ACESH00157	29762	235	1623	301	28825	29446	262	29232	31189	30242	28944	30324	30584	30727	224	30471	30722	30363	29195	30336	29530	189	1659	31607	31524	32094	175	29474	0	174	28647	29150	274	30009	178	30027	294	291	29978	29493	197	30032	30413	177	29398	29049	30294	28599	256
JAXOXT000000000_ACESH00160	29783	257	283	290	29510	30049	244	28443	29922	30234	29022	30336	30595	30737	211	30534	30724	30384	30057	30335	30537	123	424	31142	31534	30820	108	29466	174	0	29269	29158	255	30922	106	30941	275	271	30799	29456	131	30927	30338	48	29433	29067	30209	28620	250
JAXOXU000000000_ACESH00161	29301	28715	28325	28664	25908	29620	28645	28334	29948	29865	28773	30521	30358	30384	28693	30011	30327	29954	26781	29895	30217	28687	28742	29582	31440	30581	28688	29566	28647	29269	0	29194	28461	30127	28703	30134	28605	28597	29830	29379	28643	30140	30108	28674	29330	28535	30172	28960	26070
JAXOXV000000000_ACESH00171	27978	29201	28954	29158	28878	28134	29123	29400	28462	28367	29086	28389	29334	29510	29172	29268	28112	28586	29510	28400	28599	29174	29189	28389	29536	29645	29174	3334	29150	29158	29194	0	29136	28102	29144	28106	29092	29068	28206	3298	29154	28106	28441	29177	27626	27608	28472	27650	26740
JAXOXW000000000_ACESH00172	29771	295	107	249	28797	29435	201	27983	29926	29904	28980	29937	30627	30770	272	30525	30653	30376	28997	29949	29563	271	279	30276	31525	30845	257	29460	274	255	28461	29136	0	30027	268	30046	230	234	29800	29440	282	30051	30226	272	29424	29024	30182	28349	81
JAXOXX000000000_ACESH00173	28590	30104	29856	30040	30039	29069	30022	29825	29332	28894	29337	29781	30315	30427	30055	29837	29466	29440	30234	28916	29779	30032	30185	30104	30759	30623	30037	28745	30009	30922	30127	28102	30027	0	30039	16	29962	29949	29764	28459	30022	13	29615	30075	28865	28220	29696	28296	27519
JAXOXY000000000_ACESH00174-2	29800	210	284	291	28794	29438	271	28002	29924	30257	28976	30359	30605	30746	194	30465	30759	30390	29203	30370	29479	113	454	30524	31549	30824	123	29464	178	106	28703	29144	268	30039	0	30057	290	261	29966	29446	118	30059	30359	94	29438	29005	30221	28616	256
JAXOXZ000000000_ACESH00175	28597	30123	29874	30058	30046	29083	30041	29827	29348	28899	29353	29787	30322	30434	30074	29843	29466	29461	30247	28922	29785	30051	30204	30109	30780	30630	30056	28750	30027	30941	30134	28106	30046	16	30057	0	29981	29968	29786	28462	30040	3	29629	30093	28884	28234	29711	28309	27538
JAXOYA000000000_ACESH00185	29749	315	261	264	28729	29400	237	27944	29888	30184	28949	30220	30575	30708	291	30455	30673	30368	29151	30229	29510	294	310	30459	31507	30782	280	29412	294	275	28605	29092	230	29962	290	29981	0	18	29931	29388	301	29987	30173	294	29413	28965	30139	28577	226
JAXOYB000000000_ACESH00186	29730	291	258	254	28713	29379	233	27945	29863	30177	28936	30212	30563	30707	269	30432	30668	30348	29154	30221	29489	270	310	30448	31487	30781	280	29392	291	271	28597	29068	234	29949	261	29968	18	0	29930	29375	273	29973	30166	266	29398	28955	30119	28565	228
JAXOYC000000000_ACESH00188	28421	30082	29609	30012	29427	28746	29950	29785	28745	29725	29590	30255	29884	29877	30028	29634	29680	28715	30304	29481	28791	30038	30086	28962	30075	29979	30041	28565	29978	30799	29830	28206	29800	29764	29966	29786	29931	29930	0	28186	29921	29771	29513	30028	28531	27429	29559	28375	27264
JAXOYD000000000_ACESH00199	28009	29508	29309	29459	28970	28217	29424	29626	28791	28502	29450	28522	29451	29617	29472	29174	28360	28493	29581	28539	28603	29469	29748	28699	29472	29998	29468	273	29493	29456	29379	3298	29440	28459	29446	28462	29388	29375	28186	0	29459	28460	28539	29478	27601	27858	28582	27593	27024
JAXOYE000000000_ACESH00200	29746	221	300	301	28763	29414	274	27988	29916	30223	28955	30322	30554	30700	204	30420	30692	30372	29210	30325	29451	112	444	30468	31514	30775	124	29478	197	131	28643	29154	282	30022	118	30040	301	273	29921	29459	0	30047	30347	120	29397	29015	30186	28601	275
JAXOYF000000000_ACESH00201	28599	30125	29879	30069	30027	29102	30043	29822	29356	28906	29365	29774	30309	30437	30079	29860	29467	29461	30231	28929	29767	30056	30210	30117	30780	30641	30058	28732	30032	30927	30140	28106	30051	13	30059	3	29987	29973	29771	28460	30047	0	29640	30099	28888	28238	29723	28324	27544
JAXOYG000000000_ACESH00210	28752	30277	30141	30231	29559	28589	30205	29988	27893	29110	29610	29342	30015	29607	30411	29357	29130	28625	30374	29357	28407	30243	30537	29428	29688	30339	30241	28593	30413	30338	30108	28441	30226	29615	30359	29629	30173	30166	29513	28539	30347	29640	0	30373	28062	28259	915	28991	27646
JAXOYH000000000_ACESH00211	29806	251	290	297	28803	29494	261	28022	29933	30264	28998	30351	30648	30789	203	30517	30759	30412	29220	30363	29701	115	440	30498	31559	30875	125	29497	177	48	28674	29177	272	30075	94	30093	294	266	30028	29478	120	30099	30373	0	29445	29079	30247	28634	262
JAXOYI000000000_ACESH00215	28159	29487	29253	29454	28832	28494	29438	29187	25394	28174	29562	28211	29364	29601	29437	28863	28813	28318	29272	28225	28411	29443	29499	27914	29197	29706	29441	27602	29398	29433	29330	27626	29424	28865	29438	28884	29413	29398	28531	27601	29397	28888	28062	29445	0	28192	28106	27439	26936
JAXOYJ000000000_ACESH00219	28073	29102	28869	29049	28684	4026	29032	29186	28501	27828	28888	27901	29110	29369	29083	28980	28728	28545	28889	27890	27838	29045	29135	27863	29625	29328	29051	27768	29049	29067	28535	27608	29024	28220	29005	28234	28965	28955	27429	27858	29015	28238	28259	29079	28192	0	28278	24840	26663
JAXOYK000000000_ACESH00225	28779	30232	30104	30187	29582	28596	30168	30039	27945	29210	29645	29370	29589	29694	30255	29406	29275	28666	30423	29388	28484	30189	30420	29439	29890	29939	30189	28624	30294	30209	30172	28472	30182	29696	30221	29711	30139	30119	29559	28582	30186	29723	915	30247	28106	28278	0	28927	27582
JAXOYL000000000_ACESH00226	27792	28658	28163	28628	28516	25500	28623	28621	27647	28062	28765	28162	29478	29624	28653	29167	29182	28088	29011	28166	27870	28624	28805	28443	29650	29695	28633	27610	28599	28620	28960	27650	28349	28296	28616	28309	28577	28565	28375	27593	28601	28324	28991	28634	27439	24840	28927	0	25961
JAXOYM000000000_ACESH00227	27227	288	60	238	26397	27081	203	25665	27402	27455	26162	27476	27859	27998	259	27935	27944	27711	26394	27491	26758	267	276	27702	29221	28077	252	27025	256	250	26070	26740	81	27519	256	27538	226	228	27264	27024	275	27544	27646	262	26936	26663	27582	25961	0
JAXOYN000000000_ACESH00228	28235	29376	29195	29361	29156	28188	29314	29312	27833	27708	29033	27771	28050	28274	29332	29091	27720	28934	29506	27756	28216	29326	29402	28003	30099	28325	29327	28322	29318	29344	28868	28163	29327	29218	29323	29231	29299	29282	28220	28310	29303	29228	28059	29347	28193	27916	28125	27996	26802
JAXOYO000000000_ACESH00254	27807	29293	29071	29234	28861	27424	29204	29293	28422	28211	29061	28975	29642	29762	29241	28624	28597	28571	29648	28215	28721	29221	29255	28542	29420	29849	29230	28216	29196	29996	29268	27788	29227	29416	29236	29434	29184	29155	28123	27822	29185	29427	28392	29253	27545	26523	28465	27010	26663
JAXOYP000000000_ACESH00255	28630	30178	30011	30097	29424	28421	30072	29871	27766	28967	29516	29005	29375	29479	30127	29205	28968	28551	30224	29022	28377	30161	30260	29283	29674	29724	30161	28470	30164	30135	29985	28323	30100	29506	30092	29522	30050	30028	29366	28424	30067	29532	195	30174	27938	28070	774	28703	27679
JAXOYR000000000_ACESH00276	29825	145	325	318	29480	30201	280	28525	29972	30309	29015	31097	30917	30902	214	30651	30789	30438	30251	30330	30576	253	360	31093	31576	31051	263	29940	233	1038	29205	29195	295	30994	205	31012	298	286	30744	29549	219	30993	30266	247	29513	29112	30218	28655	283
JAXOYS000000000_ACESH00277	28969	30351	29781	30280	29101	28658	30300	29417	28880	184	29396	153	29257	29647	30289	28999	29690	29783	30263	141	29153	30315	30353	29612	31040	29549	30309	28534	30281	30278	29899	28369	29957	28899	30300	28905	30241	30234	29749	28505	30266	28912	29139	30306	28217	27842	29242	28080	27506
JAXOYT000000000_ACESH00282	27799	29282	29058	29222	28849	27412	29194	29296	28412	28199	29052	28963	29628	29761	29229	28606	28596	28560	29652	28203	28709	29210	29242	28533	29409	29837	29219	28202	29185	29985	29255	27777	29215	29404	29224	29422	29167	29157	28111	27823	29173	29415	28394	29242	27533	26524	28454	27002	26651
JAXOYU000000000_ACESH00288	28576	30058	29445	29979	28787	28164	29978	29246	27520	28189	29387	28191	28666	28856	30032	28846	29479	28733	30060	28212	28508	29998	30030	28982	30591	28940	29999	28549	29982	29978	29549	28366	29654	29028	30001	29047	29937	29931	29237	28498	29980	29054	28400	30001	27903	27605	28444	27994	27046
JAXOYV000000000_ACESH00289	29211	28193	27915	28149	28465	29596	28130	28470	29153	28843	27259	29896	30924	30323	28155	30037	29372	29691	29178	29192	30307	28142	28190	29907	30752	31001	28150	29812	28125	28820	28558	29206	28143	29895	28144	29908	28103	28084	29851	29513	28131	29899	29958	28155	29039	28559	29323	28595	25644
JAXOYW000000000_ACESH00297	29835	343	1632	313	28927	29494	293	28997	31369	30285	28994	30306	30643	30781	325	30591	30760	30438	29240	30329	29624	324	187	31402	31583	32186	334	29492	1546	330	28723	29186	290	30110	309	30128	299	276	30050	29747	328	30133	30379	310	29490	29085	30357	28682	272
JAXOYX000000000_ACESH00299	29450	29110	28644	29058	28641	30106	29043	28964	29683	29527	27442	30571	30726	30715	29083	30378	30234	30031	29144	29571	30419	29087	29105	30398	31740	30877	29087	30082	29045	30075	29100	29101	28838	30105	29081	30123	29004	29005	30145	29587	29050	30110	30095	29070	29397	28897	30117	29341	26370
JAXOYY000000000_ACESH00324	29390	29308	28742	29263	29906	30185	29250	28804	29470	28479	29426	29606	29995	29820	29264	30391	30233	29844	29862	28539	30934	29265	29328	30623	31377	30159	29270	29808	29263	30354	30757	29069	28919	29799	29252	29815	29213	29208	31115	29205	29215	29810	29581	29274	29013	28663	29635	28900	26584
JAXOYZ000000000_ACESH00325	28019	29517	29266	29464	29286	28372	29432	29718	28578	28530	29528	28549	29463	29639	29483	29333	28375	28505	29979	28563	29091	29477	29491	28657	29498	29826	29476	21	29465	29458	29581	3316	29449	28758	29456	28762	29395	29381	28576	254	29469	28746	28575	29488	27629	27773	28612	27618	27027
JAXOZA000000000_ACESH00326	30093	29357	28684	29307	28596	30389	29274	27254	29982	29563	28819	30256	31306	31280	29348	30564	30826	30580	29799	29624	30355	29331	29353	31860	31955	31487	29324	30165	29295	29951	29710	29676	28938	30428	29348	30432	29241	29241	30999	29936	29357	30430	30663	29324	29495	29323	30701	29211	26704
JAXOZB000000000_ACESH00327	29886	298	354	359	29521	30207	322	28522	30028	30360	29111	31075	31069	30852	274	30759	30847	30480	30290	30391	30586	247	392	31128	31642	31145	233	29940	251	924	29290	29226	328	31023	241	31041	351	347	30878	29518	242	31031	30316	242	29520	29170	30275	28722	303
JAXOZC000000000_ACESH00333	19869	31592	31353	31530	30590	30174	31519	30732	29609	31019	30986	31046	31440	31598	31542	30808	31335	11180	31322	31055	29800	31545	31590	23549	45	31737	31548	29478	31523	31534	31451	29536	31525	30773	31546	30796	31509	31488	30083	29463	31514	30797	29699	31557	29180	29613	29900	29641	29218
JAXOZD000000000_ACESH00335	29346	29285	28722	29239	29881	30141	29229	28774	29435	28442	29393	29573	29974	29797	29242	30341	30211	29792	29847	28504	30905	29243	29303	30586	31341	30139	29248	29783	29238	30330	30730	29034	28890	29776	29232	29791	29191	29181	31071	29180	29195	29785	29536	29250	28973	28622	29597	28873	26543
JAXOZE000000000_ACESH00336	30180	29296	28977	29234	29842	30463	29212	29654	30454	30167	29753	30781	31042	31314	29266	30964	31204	30715	30235	30069	31197	29253	29314	31106	31977	31291	29259	30432	29213	29970	30196	29774	29237	30131	29252	30137	29164	29150	30973	30148	29217	30138	30487	29253	29915	29474	30533	28762	26961
JAXOZF000000000_ACESH00351	29791	215	276	280	28825	29469	244	28024	29951	30242	28996	30329	30635	30776	305	30553	30755	30405	29220	30332	29577	111	319	30486	31553	30857	97	29484	271	206	28688	29159	252	30057	220	30075	270	267	30011	29465	217	30077	30393	220	29434	29054	30257	28723	247
JAXOZG000000000_ACESH00356	29860	251	321	325	28865	29540	282	28079	30010	30329	29042	30350	30704	30850	239	30606	30828	30461	29296	30356	29638	220	366	30578	31598	30927	206	29533	215	202	28750	29214	302	30113	209	30132	319	315	30094	29518	224	30134	30293	219	29490	29121	30249	28696	287
JAXOZH000000000_ACESH00357	27852	29082	28847	29044	28777	28028	29006	29284	28371	28275	28987	28295	29239	29413	29060	29160	28044	28469	29391	28306	28513	29059	29079	28283	29413	29538	29057	3351	29064	29042	29094	99	29021	27951	29026	27956	28981	28957	28084	3316	29041	27957	28315	29062	27550	27508	28340	27557	26628
JAXOZI000000000_ACESH00359	27857	29099	28856	29054	28789	28040	29019	29311	28376	28281	28991	28300	29253	29429	29069	29166	28053	28472	29403	28311	28531	29069	29089	28294	29421	29555	29068	3354	29072	29052	29108	101	29031	27973	29038	27977	28992	28969	28086	3316	29051	27974	28319	29073	27552	27528	28350	27559	26633
JAXOZJ000000000_ACESH00360	28442	29482	29234	29457	29070	27745	29387	29437	28009	28415	29777	28446	29456	29794	29435	29016	28964	28476	29234	28450	11374	29438	29501	28731	29466	29771	29451	28285	29395	29435	29291	28353	29423	28633	29385	28638	29389	29366	27253	28263	29376	28647	28442	29447	27352	27591	28495	27466	26681
JAXOZL000000000_ACESH00369	29181	267	252	248	28217	28801	47	27172	29272	29476	28217	29491	29915	30062	261	29744	30067	29700	28606	29497	28929	259	291	29836	30888	30138	268	28942	281	264	28006	28619	222	29466	254	29484	239	211	29398	28923	264	29490	29590	254	28927	28348	29552	27945	222
JAXOZM000000000_ACESH00372	29407	29368	29074	29331	27992	29168	29303	28893	29924	28945	21060	29016	23890	24334	29337	30405	29902	29968	28561	28986	29786	29320	29425	29395	31091	23895	29329	29401	29296	29361	28783	29193	29332	29825	29348	29834	29302	29285	29744	29410	29302	29839	29610	29332	29493	28810	29671	28655	26881
JAXOZN000000000_ACESH00373	27750	29267	29047	29199	28511	26765	29190	29063	28265	28184	29134	28243	29405	29676	29252	28532	28542	28518	28788	28218	27784	29193	29230	28140	29393	29739	29202	27767	29192	29235	28830	27669	29208	28466	29225	28487	29172	29151	27800	27730	29190	28491	28392	29234	27315	26519	28403	26994	26739
JAXOZO000000000_ACESH00380	27757	29250	29029	29184	28509	26777	29171	29044	28264	28182	29126	28241	29405	29674	29238	28527	28540	28517	28770	28217	27768	29186	29216	28141	29401	29738	29192	27768	29173	29223	28831	27668	29190	28463	29206	28484	29158	29137	27805	27732	29182	28488	28382	29218	27301	26528	28401	26973	26724
JAXOZP000000000_ACESH00386	29807	248	308	314	28834	29495	277	28003	29967	30250	28961	30271	30641	30783	228	30551	30767	30416	29250	30276	29593	217	352	30523	31553	30861	203	29490	220	207	28714	29172	290	30065	221	30083	294	302	30029	29472	221	30086	30273	223	29463	29082	30222	28622	280
JAXOZQ000000000_ACESH00387	19783	31221	30968	31155	30455	30058	31141	30578	29494	30312	30881	30377	31402	31566	31167	30730	30896	11076	30675	30384	29679	31177	31219	22889	158	31695	31180	29365	31138	31163	30802	29402	31142	30375	31175	30398	31132	31112	29231	29348	31146	30399	29539	31185	29012	29567	29576	28990	28829
JAXOZR000000000_ACESH00388	29782	260	283	286	28769	29470	251	27982	29926	30231	28967	30341	30609	30758	207	30458	30724	30386	29201	30347	29675	126	425	30488	31532	30837	112	29475	178	110	28647	29152	256	30055	120	30074	278	274	30000	29455	77	30079	30366	126	29413	29066	30209	28645	251
JAXOZS000000000_ACESH00389	29197	29787	29563	29752	29517	28362	29665	29529	28430	28359	29858	28375	29327	29548	29759	29131	29157	29339	29691	28394	28632	29720	29774	28955	30656	29548	29728	28607	29684	29730	29329	28206	29736	28941	29690	28945	29689	29664	28630	28620	29612	28949	28098	29745	28284	27772	28191	26985	27253
JAXOZT000000000_ACESH00397	29775	238	330	323	28819	29482	295	28043	29923	30253	28983	30280	30637	30788	165	30501	30726	30398	29246	30284	29590	212	396	30502	31536	30863	222	29513	244	226	28706	29192	303	30062	214	30080	317	295	30013	29493	218	30082	30650	219	29400	29064	30189	28645	293
JAXOZU000000000_ACESH00398	29797	246	1628	328	28826	29426	298	29100	31238	30221	28987	30243	30571	30721	228	30497	30704	30393	29181	30252	29516	202	1562	31725	31523	32067	212	29425	1407	206	28684	29115	302	30098	199	30117	323	302	29958	29652	206	30119	30306	193	29434	29024	30276	28576	286
JAXOZV000000000_ACESH00399	28922	29654	29402	29592	30332	29341	29503	29668	29063	28648	29781	29697	30081	30023	29591	29613	29120	29360	30391	28857	32	29708	29644	29832	29840	30218	29717	29103	29541	30546	30225	28612	29582	29790	29501	29794	29520	29504	28792	28613	29468	29777	28416	29716	28421	27868	28491	27894	26775
JAXOZW000000000_ACESH00400	29781	239	329	324	28817	29481	295	28041	29921	30250	28994	30277	30634	30784	163	30497	30722	30401	29240	30281	29586	213	397	30498	31537	30859	223	29506	243	228	28708	29184	300	30059	215	30077	318	296	30010	29485	217	30082	30648	220	29400	29061	30187	28642	295
JAXOZX000000000_ACESH00412	29749	303	267	287	28728	29413	238	27942	29877	30206	28923	30242	30578	30729	297	30489	30716	30357	29150	30248	29508	282	304	30449	31503	30802	292	29410	305	290	28610	29093	243	29987	291	30005	165	146	29949	29397	279	30010	30178	279	29394	28987	30134	28566	233
JAXOZY000000000_ACESH00430	29423	28859	28557	28803	28400	30135	28778	28797	29625	28846	27361	29924	30652	30671	28830	30342	29741	30031	29079	28875	30398	28823	28851	30253	31508	30793	28823	30006	28788	29853	28900	29030	28744	29957	28827	29975	28762	28753	29929	29511	28790	29963	29853	28822	29312	28779	29889	28727	26286
JAXOZZ000000000_ACESH00441	27786	28672	28120	28606	28454	25483	28609	28583	27634	28019	28776	28106	29397	29545	28624	29080	29105	28103	28983	28120	27838	28653	28780	28427	29665	29615	28662	27575	28561	28644	28948	27620	28319	28260	28606	28273	28546	28535	28279	27558	28585	28288	28975	28655	27430	24828	28903	239	25926
JAXPAA000000000_ACESH00442	29836	270	338	339	28859	29536	319	28046	29996	30285	29037	30300	30697	30827	202	30586	30804	30455	29258	30307	29613	245	391	30553	31584	30909	231	29524	249	232	28748	29209	319	30111	246	30129	324	312	30069	29500	247	30133	30292	247	29475	29085	30258	28667	301
JAXPAB000000000_ACESH00443	29752	234	294	295	28761	29438	259	27966	29913	30191	28954	30285	30595	30739	218	30478	30717	30368	29187	30288	29540	137	433	30451	31511	30809	123	29475	186	121	28640	29158	272	30026	131	30044	288	284	29980	29457	119	30050	30335	136	29400	29043	30183	28602	262
JAXPAC000000000_ACESH00449	28895	30806	30433	30762	29843	29068	30740	30158	28377	29005	30060	29058	29784	29956	30775	29717	29813	29370	30706	29090	29183	30735	30774	29535	30349	29955	30738	29037	30723	30734	30502	28757	30610	29838	30750	29854	30690	30670	29947	28991	30701	29862	7229	30771	28388	28552	7299	28743	28015
JAXPAD000000000_ACESH00450	27535	28599	28339	28565	28121	26765	28474	28411	26932	27379	28623	27385	28467	28812	28566	27958	28029	27477	28290	27396	10810	28567	28622	27732	28407	28783	28573	27466	28494	28519	28208	27531	28540	27696	28426	27699	28488	28464	26356	27447	28419	27710	27468	28536	26381	26615	27521	26443	25681
JAXPAE000000000_ACESH00451	28528	29952	29653	29853	29459	28215	29784	29528	28838	29104	29711	29181	29827	29915	29866	29787	29451	28826	29943	29139	28181	29982	29921	28994	29923	30054	29983	28360	29808	30009	29900	28325	29852	28949	29791	28971	29779	29769	1108	28303	29751	28972	29357	29984	28671	27550	29415	28098	27298
JAXPAF000000000_ACESH00452	28267	30416	30217	30364	29499	29479	30346	30300	27345	29147	30196	29180	29206	29411	30384	29468	29054	28308	30120	29175	29283	30348	30434	27806	29446	29677	30354	29040	30359	30345	29833	28954	30360	29901	30315	29903	30297	30272	29286	29058	30334	29913	28780	30372	28175	28995	28850	28385	27914
JAXPAG000000000_ACESH00467-2	29311	28714	28329	28671	25561	29787	28645	28720	29881	29878	28780	30923	30443	30370	28717	29986	30335	29944	26871	30139	30573	28690	28743	30050	31428	30548	28692	29768	28652	29458	777	29190	28460	30327	28709	30333	28595	28601	29362	29387	28670	30324	30120	28682	29318	28553	30159	29017	26067
JAXPAH000000000_ACESH00469	28648	29864	29532	29777	29952	29396	29781	29714	28484	28351	24956	29399	28702	28793	29806	29637	16505	29252	30277	28432	29681	29861	29837	29453	30395	28883	29854	28530	29743	30786	30291	27939	29804	29905	29795	29905	29718	29711	29533	28127	29760	29900	28482	29887	28409	28491	28531	28253	27121
JAXPAI000000000_ACESH00471	28498	29901	29670	29873	29241	27925	29777	29529	28052	29170	29790	29186	29581	29924	29871	29109	29366	28462	29976	29191	11268	29875	29932	29286	29479	29898	29880	28497	29824	29829	29854	28522	29862	29048	29741	29051	29799	29773	27922	28474	29728	29059	28701	29850	27464	27750	28928	28124	27011
JAXPAJ000000000_ACESH00472	28533	29664	30726	29585	29316	27937	29514	30553	29178	28598	29888	28603	29599	29939	29636	29200	29096	28545	29450	28607	11318	29635	30757	29781	29560	31041	29638	28457	30565	29570	29386	28484	29597	28809	29502	28812	29540	29517	27384	28455	29449	28822	28724	29613	27405	27784	28791	27614	26758
JAXPAK000000000_ACESH00473	29468	29281	28864	29212	27745	29891	29208	27576	29890	30277	28517	30937	30799	30900	29231	30558	30821	29833	876	30311	30317	29243	29293	29978	31366	31004	29252	29802	29204	29818	26029	29549	29007	30057	29213	30071	29169	29162	29957	29617	29223	30073	30409	29231	29324	28936	30458	29040	26403
JAXPAL000000000_ACESH00474	29414	29634	29170	29559	27504	29435	29546	28689	29724	30197	28773	30327	30638	30673	29582	30419	30576	29702	17988	30267	29982	29698	29620	29743	31439	30887	29701	29678	29551	29713	25364	29496	29321	29733	29562	29746	29470	29476	29593	29603	29578	29749	30380	29690	29216	28986	30440	29057	26760
JAXPAM000000000_ACESH00482	29784	238	266	270	28782	29467	233	27994	29934	30246	28971	30330	30615	30761	294	30541	30745	30393	29215	30334	29674	131	292	30515	31542	30844	117	29465	262	218	28681	29143	237	30051	237	30069	257	259	30007	29446	234	30071	30369	233	29420	29053	30245	28730	233
JAXPAN000000000_ACESH00483	27389	28123	27898	28094	28269	27867	28068	28164	27586	27548	28349	27661	28524	28582	28098	28594	27823	28216	28144	27584	28440	28092	28136	27446	28899	28744	28093	27797	28046	28159	28237	27531	28056	27835	28064	27842	28008	27988	27676	27733	28049	27838	27526	28095	27399	27015	27549	26961	25822
JAXPAO000000000_ACESH00484	28487	29813	29585	29748	29169	27896	29748	29451	28085	29088	29800	29104	29513	29853	29785	29108	29334	28481	29932	29116	11259	29788	29842	29318	29460	29833	29796	28339	29723	29717	29882	28382	29775	28958	29692	28963	29696	29670	27940	28313	29675	28972	28626	29761	27430	27697	28854	28054	26924
JAXPAQ000000000_ACESH00503	27383	28136	27912	28106	28277	27875	28083	28162	27594	27549	28341	27662	28530	28590	28110	28612	27833	28210	28155	27585	28445	28104	28150	27456	28895	28752	28108	27800	28060	28172	28240	27543	28070	27831	28077	27840	28022	28000	27659	27736	28060	27834	27543	28107	27406	27022	27568	26958	25835
JAXPAR000000000_ACESH00505	29497	29303	28876	29228	27758	29918	29222	27580	29914	30300	28540	30956	30803	30907	29260	30587	30845	29844	871	30337	30337	29270	29315	30009	31397	31008	29266	29823	29225	29833	26044	29572	29022	30075	29231	30089	29187	29189	29984	29638	29247	30092	30447	29259	29351	28964	30494	29073	26422
JAXPAS000000000_ACESH00506	28346	28457	28247	28452	29008	18447	28354	28344	28786	28963	28628	29358	29864	30027	28424	29526	28980	28917	29625	28718	28775	28394	28455	28197	30002	30108	28400	27928	28413	29052	28350	27416	28400	28832	28381	28837	28373	28349	28430	27810	28361	28845	28513	28442	28223	17543	28564	24447	26045
JAXPAT000000000_ACESH00507	28481	29956	29697	29906	29018	28517	29897	29535	101	28816	29909	28838	28943	29192	29919	29132	29026	28544	29739	28840	29029	29910	29947	27818	29580	29166	29919	28588	29868	29888	29858	28460	29886	29192	29889	29208	29857	29830	28720	28566	29884	29217	27764	29899	25296	28457	27810	27645	27385
JAXPAU000000000_ACESH00509	28584	29797	29542	29706	29354	28249	29648	29679	28131	28737	29996	28762	29731	30077	29754	29245	29213	28968	29494	28765	12019	29730	29790	28876	29643	30038	29740	28564	29700	29731	29450	28562	29738	28928	29659	28929	29679	29653	27469	28547	29587	28939	28713	29758	27426	27877	28778	27705	26886
JAXPAV000000000_ACESH00515	19921	31626	31390	31571	30643	30224	31554	30775	29659	31047	31022	31119	31509	31676	31584	30858	31360	11198	31353	31130	29847	31592	31627	23592	152	31810	31596	29529	31567	31574	31501	29577	31564	30786	31589	30808	31548	31527	30125	29509	31565	30807	30155	31600	29223	29702	29983	29729	29256
JAXPAW000000000_ACESH00520	29354	30334	30224	30311	30215	29380	30268	30366	29385	29061	29641	29454	29110	29393	30325	29536	28075	29745	30431	29112	29713	30301	30459	29811	30959	29444	30293	29569	30344	30665	30067	28949	30290	29977	30298	29985	30262	30249	29774	29167	30278	29977	29096	30317	28831	28751	29167	28924	27749
JAXPAX000000000_ACESH00521	28427	29900	29644	29870	28960	28538	29849	29546	221	28788	29865	28808	28905	29208	29871	29043	28996	28506	29664	28808	28986	29856	29896	27831	29554	29127	29871	28569	29835	29856	29912	28435	29836	29141	29847	29157	29812	29787	28684	28547	29852	29165	27682	29855	25353	28397	27731	27581	27346
JAXPAY000000000_ACESH00522	29798	239	319	318	28773	29419	287	28044	29953	30253	28982	30272	30564	30703	218	30493	30710	30410	29210	30279	29444	190	365	30523	31556	30782	200	29456	209	196	28695	29134	300	30045	190	30063	321	293	29921	29438	197	30066	30211	190	29441	29009	30165	28629	283
JAXPAZ000000000_ACESH00528	29801	239	319	318	28766	29423	286	28040	29946	30252	28990	30272	30557	30695	218	30485	30703	30408	29204	30279	29444	190	365	30521	31555	30772	200	29457	209	197	28694	29134	299	30038	190	30056	321	293	29914	29438	195	30062	30215	190	29444	29010	30169	28626	284
JAXPBA000000000_ACESH00531	28585	29799	29544	29708	29355	28249	29650	29680	28132	28738	29997	28763	29733	30079	29756	29246	29215	28969	29495	28766	12019	29732	29792	28877	29644	30040	29742	28565	29702	29733	29450	28564	29740	28929	29661	28930	29681	29655	27469	28548	29589	28940	28713	29760	27427	27877	28778	27706	26888
JAXPBB000000000_ACESH00541	29809	146	308	305	28824	29480	262	28042	29957	30275	29002	30305	30649	30796	225	30563	30773	30410	29240	30309	29606	236	359	30514	31560	30869	246	29490	232	253	28706	29168	284	30068	203	30087	304	276	30046	29470	235	30092	30271	248	29448	29094	30212	28652	267
JAXPBC000000000_ACESH00542	19906	31620	31376	31556	30637	30216	31547	30770	29645	31054	31018	31124	31494	31652	31571	30836	31357	11201	31347	31124	29845	31569	31615	23585	153	31791	31574	29520	31557	31565	31490	29563	31553	30785	31579	30806	31532	31511	30117	29502	31543	30807	29794	31588	29231	29687	29985	29733	29238
JAXPBD000000000_ACESH00548	28650	27917	27584	27870	27919	26865	27842	8957	28680	29205	28079	29909	29878	29936	27882	29499	28604	29066	28628	29279	29063	27888	27919	29780	30382	30223	27890	28646	27819	28463	28390	28426	27744	29203	27857	29209	27782	27792	29686	28471	27845	29216	28955	27877	28319	25701	29048	28094	25947
JAXPBE000000000_ACESH00562	29548	28762	28512	28704	29136	29259	28691	28048	29633	28587	29538	28637	29790	29874	28709	30238	29511	29991	28410	28648	29792	28713	28779	29016	30881	30009	28726	29311	28694	28696	29142	29156	28707	29176	28692	29190	28667	28650	29486	29292	28663	29186	29053	28722	29101	28805	29114	28778	26352
JAXPBF000000000_ACESH00571	28523	30000	29742	29955	29079	28583	29949	29581	225	28859	29976	28900	28976	29227	29946	29194	29077	28621	29785	28899	29054	29952	29994	27866	29653	29199	29957	28618	29901	29915	29910	28485	29934	29258	29936	29274	29898	29882	28770	28595	29925	29282	27814	29939	25350	28519	27863	27706	27418
JAXPBG000000000_ACESH00572	27774	28639	28145	28641	28806	25769	28608	28602	27644	28051	28753	28133	29446	29594	28634	29148	29164	28436	28995	28137	28410	28608	28786	28719	29628	29677	28614	27618	28583	28603	28962	27641	28328	28266	28605	28281	28556	28544	28379	27587	28586	28302	28967	28618	27477	24813	28909	194	25944
JAXPBH000000000_ACESH00573	28413	30066	29593	29998	29445	28738	29934	29779	28746	29723	29588	30253	29870	29865	30011	29635	29680	28715	30303	29477	28789	30013	30068	28951	30071	29966	30016	28567	29963	30784	29855	28213	29784	29771	29949	29786	29904	29914	117	28189	29896	29779	29507	30013	28542	27420	29541	28364	27264
JAXPBI000000000_ACESH00582	29793	352	318	329	29729	30260	300	28788	30018	30271	29012	31491	31003	30804	329	30597	30768	30403	30009	30318	30758	328	380	31345	31542	31197	338	30046	340	1563	29549	29137	302	30703	313	30721	319	292	30959	29452	335	30725	30243	317	29430	29066	30201	28630	270
JAXPBJ000000000_ACESH00583	29823	269	287	287	28804	29512	267	28015	29946	30251	28986	30342	30653	30796	211	30550	30777	30419	29232	30346	29706	129	445	30513	31549	30874	118	29505	181	113	28653	29184	270	30081	127	30099	281	277	30028	29488	124	30107	30416	124	29455	29101	30265	28649	260
JAXPBK000000000_ACESH00584	29797	327	264	283	28811	29468	236	27986	29929	30047	28986	30075	30624	30764	306	30527	30655	30386	29078	30086	29568	309	307	30388	31534	30841	295	29448	296	285	28545	29132	242	30036	294	30054	127	130	29881	29436	304	30058	30229	294	29427	29045	30186	28443	226
JAXPBM000000000_ACESH00594	29401	29264	28843	29219	27736	29868	29203	27564	29853	30183	28506	30847	30767	30877	29232	30457	30800	29805	865	30221	30291	29219	29281	29948	31333	30968	29228	29824	29198	29817	26010	29563	28991	30015	29195	30034	29155	29148	29932	29642	29213	30036	30350	29217	29318	28904	30391	29015	26402
JAXPBN000000000_ACESH00606	29480	29299	28874	29221	27748	29903	29218	27572	29804	30280	28526	30933	30797	30896	29249	30562	30831	29845	872	30312	30324	29260	29303	29993	31379	30999	29261	29810	29217	29824	26034	29553	29016	30060	29230	30074	29178	29179	29957	29623	29239	30074	30429	29248	29316	28945	30472	29069	26417
JAXPBP000000000_ACESH00617	29799	140	304	300	28791	29484	271	28030	29935	30272	28993	30295	30640	30782	196	30517	30769	30402	29228	30302	29597	234	346	30516	31549	30859	244	29489	218	243	28695	29163	276	30068	189	30087	284	271	30044	29469	199	30092	30242	235	29438	29069	30196	28638	265
JAXPBQ000000000_ACESH00618	29389	31405	31836	31341	30613	29896	31303	32271	30417	29704	25235	30731	28338	28377	31401	30003	11954	29958	32188	30100	30399	31422	32756	31403	31924	30102	31422	29482	32543	32026	30834	28865	30988	29938	31321	29934	31259	31251	30985	29472	31310	29938	28703	31418	28983	28872	28764	29561	28264
JAXPBR000000000_ACESH00619	19885	31601	31362	31540	30602	30197	31522	30713	29639	31047	30964	31080	31471	31626	31554	30832	31343	11202	31346	31088	29823	31559	31601	23565	167	31770	31562	29512	31539	31548	31479	29561	31541	30756	31565	30777	31518	31497	30125	29494	31525	30781	29713	31570	29216	29635	29914	29685	29229
JAXPBS000000000_ACESH00628	28390	30334	29989	30305	29247	28591	30276	29686	27796	28538	29579	28591	29367	29519	30315	29211	29309	28862	30193	28621	28728	30276	30314	29023	29837	29528	30276	28649	30262	30270	30043	28359	30164	29374	30288	29390	30234	30213	29510	28605	30243	29401	7190	30307	27947	28064	7267	28248	27571
JAXPBU000000000_ACESH00636	28746	30309	30132	30225	29541	28544	30202	29994	27858	29124	29624	29168	29501	29606	30252	29333	29097	28623	30413	29185	28476	30289	30389	29418	29699	29853	30289	28548	30284	30266	30123	28398	30218	29611	30216	29627	30175	30154	29495	28499	30185	29640	202	30304	28072	28183	775	28800	27645
JAXPBV000000000_ACESH00642	27847	28509	29621	28462	29433	28044	28435	29986	29963	27647	28697	28304	29855	29577	28455	29045	28271	28949	29488	27679	29405	28460	29863	29570	29621	31385	28459	27911	29511	29060	28269	27577	28442	28170	28433	28187	28378	28366	28412	27763	28438	28188	28494	28475	27540	26992	28234	26962	26020
JAXPBW000000000_ACESH00643	28478	29947	29691	29899	29032	28508	29897	29525	106	29114	29896	28864	28920	29236	29893	29129	29026	28557	29733	28864	28994	29894	29940	27809	29598	29143	29912	28573	29856	29873	29844	28437	29882	29207	29882	29223	29847	29821	28727	28548	29870	29229	27737	29885	25306	28461	27786	27645	27370
JAXPBX000000000_ACESH00650	28824	30167	29855	30092	29197	29004	30091	30140	29105	28586	25053	28643	28619	28986	30137	29867	14192	29546	29985	28637	29116	30084	30301	28857	30730	29090	30090	28378	30076	30077	29614	28179	30098	29285	30127	29284	30028	30028	28871	28622	30091	29287	28843	30122	28572	28811	28903	28494	27415
JAXPBY000000000_ACESH00661	29773	253	319	332	29537	30159	289	28515	29923	30168	28999	30880	30848	30713	246	30621	30686	30369	30183	30220	30498	210	360	31072	31531	30928	196	29903	209	854	29273	29176	293	30842	214	30861	309	320	30853	29452	215	30847	30576	210	29446	29084	30169	28579	280
JAXPBZ000000000_ACESH00666	28531	29948	29713	29875	29297	27972	29808	29576	28096	29202	29821	29218	29624	29967	29915	29157	29407	28495	30011	29229	11298	29921	29973	29315	29512	29944	29927	28489	29851	29851	29884	28515	29903	29089	29788	29095	29825	29802	27956	28464	29731	29103	28735	29896	27465	27800	28964	28155	27060
JAXPCA000000000_ACESH00673	29857	211	319	320	28829	29495	274	28045	29993	30312	29009	30335	30655	30809	235	30593	30791	30449	29258	30341	29628	275	358	30548	31597	30889	261	29502	229	249	28724	29185	294	30074	225	30093	310	306	30044	29487	236	30099	30270	266	29455	29083	30237	28649	287
JAXPCB000000000_ACESH00681	29407	30001	29683	29966	29660	29617	29929	30156	29248	29088	24806	29186	28995	29125	29969	30083	6152	30044	30103	29147	29306	29950	30063	29266	31091	29216	29969	28481	29913	29975	29826	28285	29964	29276	29938	29276	29892	29879	29181	28514	29886	29278	29020	29956	29224	28979	29059	28676	27232
JAXPCC000000000_ACESH00682	30068	29558	30493	29572	28684	29933	29517	28355	31706	31036	29695	31116	31384	31511	29541	30735	31443	30696	28651	31113	30203	29555	30575	31789	32291	32889	29557	30535	30804	29510	28893	30305	29313	30064	29571	30075	29500	29486	29871	30742	29473	30087	31034	29537	30217	29651	31081	29833	27029
JAXPCD000000000_ACESH00683	29800	220	295	296	28817	29510	269	28016	29949	30251	29003	30336	30649	30793	321	30566	30772	30403	29222	30340	29575	179	349	30509	31550	30869	165	29488	292	264	28686	29168	268	30052	280	30070	287	289	30015	29470	285	30075	30408	279	29433	29074	30281	28738	258
JAXPCE000000000_ACESH00684	29828	342	1617	300	28934	29566	252	29089	31407	29896	29011	29931	30624	30817	328	30571	30648	30427	29010	29937	29615	324	147	31279	31587	32172	310	29500	1528	301	28566	29185	261	30153	320	30171	280	281	29820	29749	330	30177	30387	308	29563	29102	30353	28349	251
JAXPCF000000000_ACESH00696	29590	30838	30559	30748	30055	29437	30749	29992	28901	29604	30517	29659	29973	30051	30784	29955	29240	30178	30429	29630	29459	30774	30801	29418	31375	30154	30786	29049	30753	30817	30190	28707	30765	29297	30792	29311	30692	30675	29871	28965	30726	29311	29420	30798	28859	29052	29487	29257	28287
JAXPCG000000000_ACESH00697	28356	30029	29563	29964	30129	28803	29905	29700	28701	29353	29522	30376	29834	29797	29973	29590	29643	28663	29968	29439	28644	29973	30037	29290	30008	29946	29976	28550	29923	30886	30197	28156	29753	29707	29912	29724	29886	29885	1066	28144	29858	29712	29508	29972	28474	27415	29551	28343	27226
JAXPCH000000000_ACESH00701	29711	292	256	262	28746	29356	230	27940	29894	30153	28927	30170	30518	30665	267	30399	30645	30312	29164	30174	29404	266	300	30419	31476	30739	276	29457	287	271	28658	29137	239	29950	261	29968	245	229	29828	29437	273	29970	30157	266	29403	28941	30107	28565	229
JAXPCI000000000_ACESH00704	27792	28393	28154	28364	29750	26458	28350	29451	27648	27926	28797	29424	30023	29683	28367	29306	28695	28400	29230	28221	29910	28363	28433	29000	29341	30148	28371	28255	28314	29605	29254	27654	28356	28944	28292	28956	28280	28260	28782	27591	28319	28969	28960	28368	27492	24799	28596	544	25942
JAXPCJ000000000_ACESH00713	29402	28276	28074	28234	28142	29144	28214	28098	29868	28912	27130	29010	30331	30611	28267	29867	29847	29793	28275	29013	29896	28262	28312	29794	30912	30533	28268	29076	28230	28210	28104	28835	28238	29486	28265	29497	28210	28199	29479	29065	28231	29475	29384	28255	29212	28739	29439	28842	25871
JAXPCK000000000_ACESH00716	29455	29673	30236	29604	28041	30010	29595	30012	30823	30230	28816	30937	30727	30662	29622	30467	30577	29744	18776	30300	30672	29734	30967	30958	31486	32235	29747	29806	30759	30330	25401	29517	29370	30394	29599	30406	29527	29511	30038	29659	29616	30408	30514	29724	29267	29030	30590	29066	26810
JAXPCM000000000_ACESH00728	29789	350	319	325	28867	29468	292	28049	29967	30285	28997	30381	30657	30797	404	30565	30786	30414	29249	30391	29595	318	422	30484	31552	30870	328	29467	414	406	28708	29157	300	30084	387	30102	319	296	30048	29460	396	30104	30323	387	29449	29057	30264	28727	271
JAXPCN000000000_ACESH00732	29779	964	730	935	28839	29713	917	28055	29918	30311	28944	30336	30609	30759	942	30481	31063	30740	28620	30342	30105	952	981	29948	31813	30827	962	29530	974	945	28109	29202	701	29836	951	29855	917	904	29452	29510	952	29857	30463	937	29416	29022	30508	28705	689
JAXPCO000000000_ACESH00741	28532	29910	29630	29834	29447	28209	29771	29524	28832	29086	29694	29154	29835	29915	29856	29784	29444	28825	29953	29120	28165	29861	29908	28986	29922	30068	29864	28367	29792	29889	29898	28315	29832	28941	29771	28962	29770	29758	1097	28293	29745	28964	29346	29855	28667	27546	29396	28095	27266
JAXPCP000000000_ACESH00749	28772	29471	29277	29380	29289	27004	29379	29802	28444	28027	29024	28117	30063	30141	29407	29084	28849	28789	29650	28060	28380	29399	29503	29348	29849	30523	29405	28176	29427	29484	29354	27720	29383	24794	29405	24792	29337	29324	28713	28171	29376	24766	28969	29428	28058	26282	28743	27191	26947
JAXPCQ000000000_ACESH00751	29773	278	336	341	29630	30180	309	28687	30023	30208	29027	31410	30983	30779	257	30617	30754	30392	29997	30238	30699	229	384	31216	31528	31173	215	30087	229	1445	29433	29182	319	30687	222	30705	338	335	30875	29494	233	30710	30610	224	29422	29068	30176	28605	296
JAXPCS000000000_ACESH00754	29058	29360	29088	29278	28884	29239	29288	29536	28784	28533	27085	29413	28689	28808	29332	29697	28959	29416	29924	28662	29527	29301	29366	29475	30468	28817	29302	28504	29254	30045	29096	28105	29261	29612	29295	29630	29219	29210	29108	28161	29278	29599	28179	29305	28569	28280	28189	27947	26782
JAXPCT000000000_ACESH00758	28968	27697	27485	27655	28507	29487	27634	27852	29570	28781	28430	29458	30438	30388	27661	29736	29181	29901	28728	28825	30391	27654	27717	29259	30501	30662	27660	29245	27624	28307	27974	28690	27640	29634	27655	29644	27634	27613	29200	29117	27616	29640	29542	27662	28987	28113	29570	27685	25327
JAXPCU000000000_ACESH00759	29171	30439	29862	30427	29483	28321	30334	29507	28396	28450	29848	28468	29296	29515	30407	29129	29896	29315	30376	28489	28567	30366	30420	29648	31228	29535	30379	28583	30332	30374	30000	28167	30037	29012	30353	29016	30328	30314	29264	28567	30264	29022	28719	30386	28260	27743	28800	27299	27554
JAXPCV000000000_ACESH00760	29026	29348	29080	29270	28880	29229	29280	29533	28775	28524	27083	29399	28690	28804	29324	29695	28951	29382	29918	28648	29523	29291	29359	29450	30432	28816	29294	28495	29248	30039	29093	28100	29258	29593	29286	29611	29202	29202	29084	28159	29270	29580	28179	29297	28563	28274	28186	27936	26775
JAXPCW000000000_ACESH00762	28446	30371	30015	30336	30167	29732	30307	30498	27826	28605	29630	29752	29688	29571	30348	29494	29337	28891	31093	28684	29995	30314	30346	29947	29872	29795	30314	29290	30292	31428	30941	28400	30192	30107	30320	30123	30255	30246	30478	28641	30280	30135	7231	30343	27975	28144	7309	28287	27592
JAXPCX000000000_ACESH00777	28950	28248	27836	28219	28449	29268	28200	27977	29575	29553	28398	30195	30391	30434	28212	29712	29923	29507	28686	29581	29795	28221	28273	29274	31023	30627	28228	29257	28189	28818	28019	28728	27981	29708	28222	29719	28181	28168	29186	29073	28180	29713	30121	28212	29086	28109	30155	28406	25687
JAXPCY000000000_ACESH00826	28830	29408	29144	29357	29098	28444	29340	29345	28477	28223	29572	28305	28268	28490	29359	29460	28646	29265	29348	28270	28528	29357	29418	29019	30310	28522	29359	28070	29316	29377	28869	27935	29310	28718	29350	28736	29264	29264	28547	28008	29307	28722	27786	29357	28251	28003	27822	27790	26854
JAXPCZ000000000_ACESH00831	29258	28565	29650	28532	25287	29697	28481	30074	31186	29205	28340	29849	30973	30957	28524	30117	29583	29886	28733	29244	30374	28512	29912	30761	31352	32554	28516	29493	29671	29132	27785	28884	28504	29925	28516	29931	28455	28435	30066	29330	28482	29931	29714	28531	29112	28593	29425	28075	25987
JAXPDA000000000_ACESH00849	29434	29579	29004	29552	28197	29244	29501	28359	29450	29577	28079	29627	30347	30431	29515	30543	30401	29879	29021	29624	29709	29634	29598	30361	31412	30503	29634	29702	29492	29629	29111	29600	29169	29752	29529	29766	29455	29449	30205	29663	29492	29777	30705	29644	29238	28754	30735	29698	26947
JAXPDB000000000_ACESH00856	29082	28154	27942	28114	27742	28849	28082	28059	29119	28506	27401	28530	29886	30104	28109	30111	29591	29606	27478	28530	29176	28115	28157	29517	30728	30149	28124	28715	28114	28087	27856	28446	28095	28613	28124	28628	28075	28069	28622	28690	28094	28628	29072	28111	28556	28343	29120	28101	25793
JAXPDC000000000_ACESH00858	28392	30027	29558	29962	29330	28028	29898	29359	28715	29409	29515	29488	29593	29765	29974	29537	29658	28679	29399	29493	27916	29982	30031	28467	30034	29822	29987	28141	29927	29949	29355	28174	29746	28874	29911	28895	29878	29875	227	28149	29866	28896	29513	29974	28499	27442	29557	28384	27220
JAXPDD000000000_ACESH00860	28974	29678	29426	29595	29078	28374	29601	29356	28894	434	29410	471	29234	29360	29623	29011	28869	29391	29517	468	28681	29623	29667	28761	30422	29536	29617	28508	29594	29608	29134	28358	29611	28823	29608	28829	29562	29547	28699	28489	29581	28837	28477	29631	28231	27901	28571	27865	27126
JAXPDE000000000_ACESH00870	28930	29659	29419	29578	29041	28349	29586	29347	28895	406	29395	410	29234	29352	29604	29009	28863	29353	29496	396	28666	29618	29650	28715	30396	29532	29612	28473	29581	29589	29117	28321	29595	28788	29598	28792	29546	29532	28655	28455	29570	28800	28442	29619	28212	27827	28544	27803	27145
JAXPDF000000000_ACESH00871	29519	117	331	345	28528	29109	289	27714	29673	29908	28756	29928	30330	30473	233	30243	30478	30126	28942	29935	29262	262	375	30143	31283	30551	272	29207	246	271	28440	28878	305	29723	228	29741	338	316	29704	29191	229	29743	29849	262	29053	28694	29805	28271	289
JAXPDG000000000_ACESH00880	29604	390	164	358	28677	29284	330	27891	29779	29421	28830	29448	30453	30592	372	30382	30131	30221	28469	29461	29392	370	402	29765	31091	30657	380	29285	386	380	27960	28978	202	29556	356	29575	353	330	29293	29279	376	29581	29762	363	29303	28882	29801	27891	147
JAXPDH000000000_ACESH00887	29828	218	301	306	28822	29486	276	28028	29945	30267	29010	30278	30648	30793	202	30548	30758	30424	29242	30293	29583	168	349	30512	31563	30869	178	29489	190	171	28699	29178	284	30049	154	30068	303	279	30047	29469	171	30074	30250	155	29462	29069	30206	28638	261
JAXPDJ000000000_ACESH00894	29838	164	307	313	28848	29524	263	28052	29988	30312	29020	30335	30669	30813	227	30587	30809	30453	29264	30341	29643	252	353	30556	31589	30893	238	29521	218	245	28731	29203	282	30089	221	30107	305	301	30066	29506	216	30113	30282	259	29474	29102	30232	28671	271
JAXPDK000000000_ACESH00895	27889	28749	28544	28724	28933	27429	28711	28691	27060	27410	28876	27489	28270	28584	28718	28319	27920	28435	29145	27493	27766	28711	28778	27720	28625	28340	28710	27431	28718	28714	28504	27336	28716	28159	28713	28170	28659	28644	27913	27427	28693	28178	26801	28741	27355	27237	26805	26936	26148
JAXPDL000000000_ACESH00915	287	28682	28443	28608	27718	27595	28602	28458	25205	27384	28232	27403	28278	28461	28629	27921	27847	15430	28263	27410	27760	28647	28714	14480	19364	28564	28649	26954	28582	28619	28221	26931	28614	27643	28625	27659	28594	28575	27404	26964	28601	27663	27396	28633	26949	27060	27437	26853	26169
JAXPDM000000000_ACESH00916	29508	31043	30803	30946	30390	29758	30943	30642	29301	29680	30435	29763	29197	29176	31002	30664	28095	30249	30849	29713	29727	30974	31019	29670	31663	29419	30980	28975	30941	31010	30252	28873	30964	29769	30994	29781	30921	30909	29922	28896	30936	29781	29583	30995	29406	29203	29634	28903	28466
JAXPDN000000000_ACESH00917	29836	155	319	327	28850	29520	283	28054	29974	30322	29022	30337	30675	30819	218	30577	30809	30451	29264	30351	29639	244	369	30544	31587	30899	254	29523	230	265	28729	29205	294	30095	209	30113	317	297	30072	29508	212	30119	30282	247	29476	29098	30230	28667	278
JAXPDO000000000_ACESH00918	136	29859	29600	29775	28907	28468	29787	29736	28492	28956	29345	28964	29716	29942	29803	29204	29180	15965	29427	28995	28911	29821	29886	15269	19910	30089	29821	27999	29761	29791	29302	27989	29783	28611	29801	28618	29762	29744	28447	28020	29771	28620	28776	29803	28170	28101	28819	27801	27219
JAXPDP000000000_ACESH00921	29132	27995	27716	27953	28561	29508	27931	28411	29739	28962	27644	29837	31006	30257	27975	30124	29501	29824	28003	28987	30155	27971	28025	30087	30967	31152	27965	29025	27934	28794	28831	28466	27947	29810	27958	29816	27897	27885	30079	28624	27941	29802	29992	27965	28810	28498	29248	28527	25476
JAXPDQ000000000_ACESH00926	19902	31618	31374	31557	31283	30687	31542	31135	29659	31054	31036	31729	31654	31649	31579	30886	31338	11196	32158	31126	30504	31575	31609	24027	157	31863	31580	29860	31564	32180	31917	29566	31547	31646	31589	31659	31529	31508	30827	29498	31561	31639	30164	31598	29225	29682	29994	29751	29241
JAXPDR000000000_ACESH00931	29876	230	314	311	28841	29520	279	28061	29987	30326	29033	30346	30669	30818	204	30583	30803	30470	29275	30353	29639	225	359	30550	31608	30899	235	29506	206	228	28726	29199	284	30076	178	30095	306	283	30079	29490	187	30101	30290	221	29478	29104	30255	28665	271
JAXPDS000000000_ACESH00944	28504	30011	29763	29973	29083	28582	29971	29579	223	28848	29981	28888	28994	29243	29964	29201	29082	28603	29780	28895	29058	29964	30016	27853	29659	29217	29979	28601	29927	29942	29915	28483	29957	29233	29947	29249	29921	29896	28777	28575	29938	29256	27827	29950	25364	28517	27872	27678	27441
JAXPDT000000000_ACESH00949	28932	29659	29419	29578	29042	28348	29586	29346	28895	406	29396	410	29237	29354	29604	29008	28863	29354	29497	396	28665	29618	29650	28716	30397	29535	29612	28472	29581	29589	29116	28320	29595	28788	29598	28792	29546	29532	28656	28454	29570	28800	28442	29619	28213	27826	28544	27803	27145
JAXPDU000000000_ACESH00950	19910	31627	31377	31569	30636	30241	31560	30760	29686	31024	31034	31044	31516	31679	31585	30854	31374	11214	31327	31052	29862	31585	31628	23563	164	31814	31588	29557	31560	31573	31489	29608	31548	30789	31588	30812	31543	31523	30110	29540	31555	30813	29760	31596	29243	29675	29959	29654	29234
JAXPDV000000000_ACESH00952	29497	29013	28632	28967	26118	29968	28960	29181	30255	30264	28918	30987	30675	30661	28982	30332	30570	30128	28584	30292	30474	28987	29030	30368	31655	30918	28992	29922	28946	29641	10114	29410	28761	30622	29013	30627	28907	28899	30503	29582	28949	30612	30477	28970	29785	28765	30534	29234	26313
JAXPDW000000000_ACESH00953	141	29820	29561	29731	28860	28393	29748	29691	28451	28912	29282	28922	29659	29894	29761	29143	29138	15916	29382	28953	28883	29768	29844	15224	19846	30033	29772	27973	29716	29747	29262	27954	29741	28576	29759	28581	29721	29702	28418	27993	29714	28584	28716	29760	28116	28040	28752	27760	27179
JAXPDX000000000_ACESH00961	27938	28263	28034	28242	28798	25892	28217	28759	27801	28214	28919	28177	29711	30160	28334	29358	28660	28611	28494	28152	28635	28224	28401	27900	29219	29914	28230	27762	28265	28321	28384	27792	28225	28424	28254	28437	28151	28131	28194	27740	28286	28451	28954	28314	27568	24973	28531	659	25808
JAXPDY000000000_ACESH00972	28480	29945	31008	29918	29106	28503	29902	30875	1736	28790	29920	28837	28841	29086	29902	29125	28947	28577	29707	28845	28966	29909	31268	29053	29627	30373	29915	28556	30955	29886	29862	28437	29892	29131	29882	29146	29865	29840	28724	28572	29878	29153	27814	29896	25254	28470	27864	27617	27379
JAXPDZ000000000_ACESH00975	19909	31629	31394	31574	30644	30220	31556	30781	29661	31055	31030	31126	31500	31664	31586	30855	31365	11192	31344	31135	29851	31585	31629	23584	147	31794	31590	29537	31569	31579	31501	29580	31568	30796	31589	30818	31551	31528	30115	29516	31559	30820	30163	31599	29220	29705	29984	29735	29255
JAXPEA000000000_ACESH00993	29810	278	358	359	28815	29494	326	28020	29949	30268	29023	30283	30667	30812	257	30532	30789	30415	29234	30292	29608	221	406	30524	31555	30890	231	29507	249	240	28723	29187	338	30080	227	30099	358	330	30047	29490	227	30105	30267	224	29460	29076	30217	28677	321
JAXPEB000000000_ACESH00994	29504	306	118	257	28593	29201	216	27744	29674	29669	28701	29705	30373	30516	289	30271	30379	30107	28757	29711	29313	286	300	30024	31388	30581	272	29209	280	269	28215	28914	89	29801	281	29819	247	244	29542	29215	290	29825	29993	282	29174	28783	29947	28120	97
JAXPEC000000000_ACESH00995	28917	30440	30104	30387	30262	29778	30367	30427	27797	29463	29735	30625	28867	28456	30382	29531	27945	29084	31099	29539	30043	30489	30399	30751	30681	28972	30496	29038	30334	31635	31149	28166	30262	30199	30364	30212	30312	30295	30447	28463	30324	30217	29048	30497	28267	28711	29186	28662	27705
JAXPED000000000_ACESH00997	28771	30450	30262	30395	29360	26399	30315	29739	28763	29157	29790	29220	30205	30313	30415	30060	29360	28936	30229	29186	28154	30387	30423	29146	30247	30483	30397	28487	30360	30417	29576	27953	30392	29072	30314	29067	30327	30305	27371	28401	30289	29068	29156	30402	28233	25956	29253	25797	28004
JAXPEE000000000_ACESH00998	28464	29267	28995	29191	29489	28648	29183	29547	27449	28108	29276	28131	28606	28788	29244	28795	28595	28639	30011	28106	29254	29208	29247	28708	29853	28854	29211	28440	29168	29223	29188	28247	29206	29745	29207	29764	29158	29143	29182	28381	29189	29749	27639	29223	27821	27534	27681	27623	26587
JAXPEF000000000_ACESH01000	19891	31621	31381	31558	30632	30209	31544	30762	29644	31041	31003	31111	31490	31645	31576	30839	31357	11182	31328	31118	29830	31577	31626	23563	139	31787	31582	29517	31561	31573	31476	29562	31558	30785	31586	30808	31524	31515	30104	29499	31550	30806	29771	31595	29210	29687	29962	29719	29250
JAXPEG000000000_ACESH01002	28345	29542	29322	29537	30037	13990	29500	29781	28776	28325	29356	29287	29763	29718	29510	29600	29259	29016	30148	28653	29209	29481	29561	28857	30367	29791	29501	29025	29492	30131	29434	28322	29499	29466	29477	29475	29432	29411	29409	28694	29466	29458	28676	29518	28672	13010	28679	25211	27006
JAXPEH000000000_ACESH01006	29822	231	293	303	28821	29492	265	28031	29963	30262	28993	30275	30653	30797	219	30573	30765	30433	29236	30291	29590	214	341	30506	31586	30875	202	29489	206	195	28678	29171	273	30080	203	30099	294	289	30030	29473	220	30102	30251	201	29452	29079	30212	28623	258
JAXPEI000000000_ACESH01009	15221	30298	31110	30260	29440	28249	30260	31131	28890	29207	28952	29229	29235	29508	30279	28804	29396	19788	29712	29227	29278	30260	31601	1243	23281	30957	30268	28283	31361	30258	29281	28253	30008	29105	30285	29110	30200	30188	28284	28326	30238	29118	29233	30264	27714	27592	29261	28153	27470
JAXPEJ000000000_ACESH01014	29252	30013	29807	29967	29645	29045	29954	29856	29338	29583	30148	29605	29726	30106	29982	28232	29897	29430	30543	29605	29045	29971	30037	29434	30660	29999	29978	28971	29961	29958	30206	28849	29988	29603	29951	29615	29938	29921	29569	28982	29961	29618	29217	29977	28734	28529	29314	29096	27348
JAXPEK000000000_ACESH01016	29097	293	254	242	28248	28844	213	27442	29352	29613	28333	29648	29947	30091	269	29843	30106	29760	28563	29655	28929	276	285	29867	31213	30152	261	28774	286	255	28087	28475	227	29364	263	29382	137	134	29444	28775	277	29388	29506	273	28844	28425	29464	28003	236
JAXPEL000000000_ACESH01034	29401	27838	27535	27795	28669	29560	27758	28351	29852	29112	28206	29771	30650	30702	27798	30127	29891	29705	28840	29148	30127	27800	27835	29577	30862	30873	27802	29419	27758	28399	28102	29032	27786	30116	27779	30120	27748	27727	29856	29219	27761	30128	29526	27801	29433	28574	29566	28299	25473
JAXPEM000000000_ACESH01046	29707	292	241	249	28702	29379	208	27922	29879	30028	28921	30047	30499	30646	270	30386	30555	30328	29072	30052	29391	271	280	30332	31486	30725	257	29457	270	256	28537	29139	213	29933	267	29951	235	237	29723	29439	278	29962	30158	271	29386	28951	30115	28448	211
JAXPEO000000000_ACESH01058	29856	290	354	361	28858	29514	318	28019	29987	30315	29013	30337	30675	30821	275	30586	30802	30448	29271	30342	29610	260	398	30577	31588	30899	246	29516	259	248	28751	29194	330	30096	264	30115	352	348	30081	29498	267	30120	30302	264	29504	29102	30247	28665	317
JAXPEP000000000_ACESH01066	29244	28626	28240	28579	25404	28962	28554	28293	29743	29813	28707	29840	30149	30293	28606	29869	30298	29893	25973	29843	29357	28602	28649	29513	31373	30377	28598	29337	28563	28556	579	29122	28366	29462	28619	29468	28514	28513	29318	29326	28561	29475	30065	28588	29280	28495	30123	28897	25984
JAXPEQ000000000_ACESH01097	27919	29034	28805	28979	29023	27188	28914	28525	28580	27673	28783	27701	29683	29624	29025	29232	28460	28765	28938	27699	27993	28985	29037	27973	29784	29993	28985	28380	28971	28994	28596	28462	28961	27478	29003	27488	28902	28889	27230	28375	28945	27499	28418	29022	28122	26618	28163	25834	26566
JAXPER000000000_ACESH01106	29319	30229	30969	30241	29731	29213	30155	31706	30447	28993	25087	29068	28922	29193	30202	30034	5472	29885	30132	29061	29345	30158	31619	30554	31114	30701	30171	28477	31401	30162	29613	28180	30190	29570	30166	29569	30117	30100	29336	28646	30109	29577	29159	30186	29087	29038	29246	28661	27445
JAXPES000000000_ACESH01108	29849	119	307	310	28850	29497	268	28043	29992	30296	29004	30316	30609	30762	223	30573	30755	30447	29241	30322	29546	262	347	30561	31597	30832	248	29526	223	249	28728	29205	277	30072	217	30088	297	298	29968	29510	224	30093	30280	264	29478	29081	30243	28646	267
JAXPET000000000_ACESH01109	29306	30225	30959	30234	29728	29203	30142	31703	30445	28985	25087	29060	28906	29176	30196	30025	5468	29874	30120	29053	29337	30154	31608	30545	31101	30683	30161	28466	31391	30151	29606	28170	30179	29554	30164	29553	30105	30095	29327	28635	30110	29562	29150	30184	29077	29030	29242	28650	27441
JAXPEU000000000_ACESH01114	29213	28616	28231	28600	25406	28957	28565	28222	29795	29787	28614	29831	30181	30328	28596	29833	30268	29911	25995	29835	29446	28591	28636	29517	31339	30406	28589	29392	28559	28552	693	29196	28354	29409	28614	29417	28509	28507	29343	29395	28570	29422	30031	28579	29327	28501	30096	28932	25970
JAXPEV000000000_ACESH01142	19385	30796	30538	30719	29947	29583	30717	30078	29187	29788	30448	29861	30853	31027	30730	30192	30388	11004	30281	29868	29234	30737	30794	22512	338	31146	30740	28858	30702	30724	30407	28919	30711	29831	30734	29845	30715	30695	29017	28843	30709	29849	29056	30750	28678	29216	29072	28582	28504
JAXPEW000000000_ACESH01147	28830	29410	29147	29333	29107	28442	29345	29336	28486	28228	29593	28403	28279	28499	29389	29456	28691	29275	29341	28358	28530	29362	29426	29015	30323	28569	29361	28062	29321	29381	28866	27937	29311	28709	29353	28727	29270	29269	28558	28008	29338	28717	27857	29362	28232	28059	27870	27859	26860
JAXPEX000000000_ACESH01153	28462	29898	29473	29839	29026	28273	29774	29453	28383	28942	29107	29750	29245	29310	29833	29237	29263	28627	29897	28973	28425	29845	29886	28610	30091	29148	29856	28733	29803	30623	29563	28139	29613	29278	29769	29294	29773	29757	11324	28321	29729	29285	29106	29843	28332	27133	29153	28248	27207
JAXPEY000000000_ACESH01155	28817	30258	30122	30207	29612	28621	30191	30072	27960	29243	29678	29400	29600	29708	30276	29423	29299	28693	30453	29419	28506	30217	30440	29471	29913	29953	30216	28635	30313	30230	30203	28487	30207	29723	30238	29742	30162	30142	29595	28589	30211	29751	916	30267	28132	28303	82	28951	27601
JAXPEZ000000000_ACESH01156	28895	30827	30438	30763	29836	29082	30738	30152	28386	29001	30059	29043	29797	29959	30774	29725	29808	29384	30668	29077	29305	30863	30769	29527	30355	29956	30863	29024	30723	30851	30510	28757	30614	29827	30746	29843	30688	30668	29937	28989	30710	29854	7218	30888	28384	28556	7298	28748	28016
JAXPFA000000000_ACESH01169	29884	301	360	377	28892	29569	327	28112	30033	30351	29089	30372	30730	30872	293	30626	30839	30484	29305	30378	29659	254	408	30585	31627	30956	240	29565	249	236	28777	29243	334	30136	264	30155	368	369	30093	29547	258	30161	30334	245	29512	29146	30293	28700	317
JAXPFB000000000_ACESH01185	19923	31630	31387	31565	30640	30243	31549	30782	29671	31050	31024	31123	31514	31676	31576	30869	31357	11209	31334	31130	29860	31590	31629	23581	175	31812	31595	29545	31560	31571	31494	29589	31563	30775	31586	30796	31542	31521	30118	29527	31557	30797	29786	31595	29233	29751	29990	29733	29250
JAXPFC000000000_ACESH01187	19875	31332	31085	31281	30603	30194	31280	30731	29633	30424	30992	30495	31495	31651	31284	30814	31036	11176	30815	30502	29814	31295	31333	23074	142	31790	31298	29516	31257	31276	30975	29566	31256	30479	31293	30494	31248	31228	29611	29499	31268	30496	29651	31300	29217	29705	29690	29182	28944
JAXPFD000000000_ACESH01189	29806	248	292	305	28804	29469	259	28037	29935	30263	28988	30290	30603	30747	200	30541	30727	30409	29233	30295	29687	7	339	30508	31546	30826	17	29470	183	117	28681	29160	268	30013	118	30031	300	276	30031	29451	114	30036	30234	109	29430	29045	30191	28617	260
JAXPFE000000000_ACESH01190	29519	28488	27833	28427	28860	30153	28404	2493	29415	29322	28793	30005	30832	30837	28427	30305	30742	29882	29203	29347	30368	28470	28488	30660	31190	30920	28467	29449	28402	29053	28939	29236	28079	29823	28442	29828	28356	28354	30675	29222	28421	29817	30298	28444	29045	28967	30373	28714	25778
JAXPFG000000000_ACESH01194	28870	30178	29815	30093	29740	29742	30076	30205	28844	28463	23456	29282	28314	28582	30117	29578	9698	29514	30438	28495	29712	30195	30124	29671	30904	28605	30191	28675	30040	30992	30456	28123	30076	29871	30095	29868	30044	30026	29612	28354	30051	29877	28651	30217	28608	28591	28706	28374	27391
JAXPFH000000000_ACESH01203	28685	29781	29513	29759	29282	28656	29711	29409	28473	28349	29151	28742	27932	28117	29749	29392	25329	29198	29333	28721	29054	29732	29782	28267	30320	28156	29722	28692	29704	29754	29140	28266	29716	28679	29739	28691	29699	29689	28693	28641	29720	28690	28190	29759	28532	27986	28251	28273	27246
JAXPFI000000000_ACESH01205	28747	30282	30099	30208	30199	29028	30187	30344	27760	29045	29567	29139	29407	29526	30218	29344	29014	28562	31229	29151	29298	30256	30344	30049	29626	29739	30255	28546	30269	30250	30704	28412	30181	30407	30176	30426	30134	30107	30254	28516	30184	30414	289	30273	27970	28211	864	28792	27617
JAXPFJ000000000_ACESH01220	29622	320	139	287	29497	30185	258	28112	29777	29782	28754	30599	30655	30735	304	30499	30423	30218	29384	29823	30090	300	337	30916	31377	30843	312	29734	319	1137	29082	29001	135	30637	296	30655	285	258	30475	29298	306	30659	30086	294	29284	28910	30034	28190	119
JAXPFK000000000_ACESH01224	28500	29901	29563	29850	29211	29233	29828	29667	28679	28583	23475	29653	28698	28770	29893	29367	12159	29239	30848	28896	30087	29822	29871	29387	30730	28951	29819	28585	29825	30587	30015	28062	29828	29753	29860	29752	29796	29783	29365	28380	29818	29740	28511	29867	28036	28444	28573	28643	27285
JAXPFL000000000_ACESH01226	28734	30297	30009	30209	29422	28521	30188	29842	27745	29073	29580	29105	29474	29591	30243	29285	29079	28578	30360	29123	28467	30270	30260	29295	29648	29719	30270	28568	30183	30245	30104	28415	30197	29585	30198	29601	30154	30134	29452	28526	30169	29611	209	30280	28034	28160	779	28770	27620
JAXPFM000000000_ACESH01228	28773	30281	30097	30209	30225	29054	30186	30401	27798	29058	29604	29153	29431	29560	30217	29351	29036	28605	31272	29164	29341	30257	30345	30069	29670	29771	30257	28571	30268	30251	30747	28438	30184	30424	30177	30439	30124	30115	30264	28533	30183	30430	289	30273	27984	28252	859	28818	27639
JAXPFN000000000_ACESH01236	29258	30017	29805	29959	29641	29055	29943	29860	29357	29576	30152	29605	29731	30110	29984	28243	29902	29435	30553	29597	29048	29975	30030	29448	30669	30004	29970	28970	29959	29948	30210	28849	29977	29601	29961	29612	29939	29923	29566	28984	29964	29615	29228	29987	28737	28538	29325	29099	27342
JAXPFO000000000_ACESH01237	15920	30466	30204	30398	29485	29459	30406	30128	28592	29362	29786	29378	30305	30528	30407	29799	29708	142	29789	29380	29342	30432	30480	20159	11182	30625	30435	28459	30382	30398	29941	28572	30392	29443	30405	29464	30381	30361	28722	28475	30393	29467	28662	30427	28333	28516	28703	28097	27731
JAXPFP000000000_ACESH01238	29283	30295	31145	30257	29495	29034	30250	31641	20861	29093	30020	29139	29395	29878	30249	29663	28984	29223	30007	29144	29258	30245	31859	29161	30184	31336	30251	28378	31446	30239	30032	28283	30247	29839	30238	29837	30206	30193	29196	28489	30223	29842	28480	30248	25849	28922	28549	28073	27652
JAXPFQ000000000_ACESH01246	19910	31560	31321	31501	30574	30176	31488	30730	29646	31026	30995	31061	31457	31619	31515	30828	31328	11204	31293	31070	29814	31526	31558	23594	173	31754	31529	29483	31498	31507	31450	29529	31499	30748	31520	30771	31482	31461	30081	29466	31495	30773	29679	31531	29193	29619	29888	29669	29181
JAXPFS000000000_ACESH01250	27766	28630	28127	28599	28475	25459	28593	28595	27641	28046	28747	28133	29440	29589	28624	29130	29144	28067	28963	28137	27877	28597	28774	28420	29630	29659	28606	27594	28572	28593	28950	27635	28319	28272	28597	28286	28544	28532	28370	27576	28572	28300	28959	28606	27434	24799	28899	185	25927
JAXPFT000000000_ACESH01251	28923	30033	29801	29973	30269	29764	29940	30379	27822	28647	29740	29803	28878	28472	29970	29537	27934	29093	30329	28718	30040	30070	29988	30027	30374	28987	30084	28990	29922	31220	30398	28130	29950	30030	29955	30047	29911	29884	29700	28426	29900	30046	28706	30101	28230	28706	28765	27935	27392
JAXPFU000000000_ACESH01252	30031	29308	28640	29257	28567	30340	29227	27199	29924	29512	28767	30170	31257	31228	29274	30525	30764	30514	29748	29533	30299	29284	29307	31798	31882	31432	29277	30113	29239	29900	29678	29631	28892	30375	29294	30379	29194	29195	30928	29885	29282	30377	30524	29271	29428	29224	30602	29087	26668
JAXPFV000000000_ACESH01265	29298	284	247	250	28324	28922	91	27485	29419	29701	28463	29811	30040	30184	264	29972	30222	29872	28677	29812	29001	260	404	29952	31044	30259	270	29016	285	271	28189	28684	224	29527	265	29546	243	215	29483	28995	272	29551	29836	262	29059	28547	29681	28129	222
JAXPFX000000000_ACESH01267	14055	30468	30015	30403	29864	28956	30412	30152	28455	29434	29299	30160	29500	29579	30452	28990	29712	19333	30569	29519	29931	30420	30495	2198	22946	29880	30425	28525	30417	31045	29463	28332	30191	29905	30454	29910	30369	30337	28999	28331	30413	29919	29231	30434	28122	27792	29232	28545	27664
JAXPFY000000000_ACESH01269	19914	31610	31371	31549	30624	30234	31538	30745	29660	31048	31005	31096	31490	31648	31563	30824	31370	11208	31346	31102	29836	31568	31609	23591	157	31797	31571	29548	31547	31557	31516	29594	31550	30791	31569	30806	31528	31507	30135	29526	31535	30808	29727	31578	29217	29665	29924	29699	29237
JAXPFZ000000000_ACESH01278	29819	355	1624	316	28909	29481	267	28976	31367	30259	28977	30285	30615	30761	344	30541	30756	30431	29239	30300	29593	333	152	31424	31589	32177	322	29500	1537	313	28711	29185	275	30155	334	30174	297	298	30055	29749	325	30178	30359	312	29463	29098	30328	28671	259
JAXPGA000000000_ACESH01279	29853	257	303	324	28857	29531	281	28069	29997	30318	29046	30398	30699	30842	350	30601	30820	30467	29278	30413	29610	213	357	30544	31596	30918	199	29533	308	292	28734	29210	294	30116	310	30135	314	310	30070	29510	326	30141	30422	301	29491	29116	30296	28796	267
JAXPGB000000000_ACESH01294	28726	30584	30255	30549	30496	29739	30493	30766	27133	29770	29793	31122	30686	30665	30548	29886	29676	28937	31174	30088	30314	30551	30589	30314	29906	30895	30553	29376	30512	31576	31069	28803	30433	30321	30453	30325	30425	30417	30125	28788	30433	30332	29302	30532	24593	28820	29447	28674	28048
JAXPGC000000000_ACESH01297	28962	29676	29446	29605	29077	28390	29612	29365	28908	395	29410	518	29257	29385	29695	29002	28883	29379	29489	506	28665	29634	29763	28792	30423	29556	29628	28495	29674	29684	29124	28341	29621	28846	29703	28851	29560	29557	28702	28475	29663	28855	28671	29713	28225	27901	28702	27920	27150
JAXPGD000000000_ACESH01298	29429	28176	27775	28145	28917	30021	28115	1018	29274	30074	28857	30500	30777	31101	28131	30034	30251	29846	28881	29811	29714	28157	28185	31098	30685	30904	28153	29669	28099	28822	29256	29193	28015	29910	28131	29915	28071	28068	31075	29258	28121	29917	29864	28135	29060	28876	29994	28905	25726
JAXPGE000000000_ACESH01299	29304	294	233	242	28325	28934	78	27473	29425	29692	28469	29802	30031	30175	276	29987	30220	29882	28668	29803	29005	270	390	29952	31058	30249	256	29024	271	258	28181	28691	207	29522	275	29541	229	225	29476	29003	282	29546	29843	271	29062	28558	29689	28131	208
JAXPGF000000000_ACESH01320	29843	260	317	323	29596	30112	289	28533	30004	30318	29088	30358	30683	30819	240	30656	30806	30442	30157	30359	30511	255	366	31220	31592	30898	241	29529	213	238	29373	29205	299	30983	209	31001	317	313	30882	29506	217	30986	30687	252	29492	29133	30260	28682	277
JAXPGG000000000_ACESH01322	4137	29003	28747	28934	28040	27905	28940	28646	27439	27890	28259	27906	28884	29080	28950	28247	28118	9384	28582	27928	28012	28963	29018	15468	15593	29226	28965	27099	28913	28928	28392	27118	28924	27853	28956	27864	28906	28887	27413	27119	28922	27869	27557	28956	27168	27059	27600	26793	26589
JAXPGH000000000_ACESH01335	29782	316	106	277	28834	29462	226	28018	29970	29924	28997	29957	30629	30783	310	30548	30671	30392	29003	29963	29555	295	308	30301	31559	30859	281	29474	290	277	28493	29149	101	30041	302	30060	269	266	29787	29451	296	30065	30258	292	29450	29038	30219	28357	92
JAXPGJ000000000_ACESH01346	29799	239	302	306	28904	29548	269	28072	29925	30247	29002	30504	30782	30763	231	30599	30751	30393	29386	30343	29700	147	439	30599	31538	30915	133	29594	198	293	28762	29148	280	30135	142	30153	299	295	30132	29453	134	30159	30365	144	29427	29078	30214	28654	274
JAXPGK000000000_ACESH01348	28168	29083	28833	29042	29752	15157	29003	29931	28750	27925	29230	29271	29366	29486	29094	29265	28852	29061	29940	28068	29726	29151	29197	29082	29752	29773	29155	28693	29063	30449	29736	28034	29006	28904	29041	28914	28943	28923	28761	28085	29049	28920	28308	29245	28220	13035	28302	24122	26613
JAXPGL000000000_ACESH01351	15903	30418	30159	30351	29478	29434	30351	30048	28581	29295	29751	29361	30260	30492	30359	29761	29650	260	29764	29372	29291	30384	30427	20149	11163	30588	30387	28438	30331	30353	29905	28552	30346	29387	30358	29410	30334	30314	28677	28452	30333	29412	28657	30382	28305	28548	28702	28107	27684
JAXPGM000000000_ACESH01360	29703	28643	28462	28592	25574	29570	28575	28853	30358	29681	29090	29710	30731	30888	28612	30470	30008	30331	28120	29710	30046	28614	28666	29907	31310	31004	28618	29715	28568	28579	9675	29567	28598	29847	28630	29852	28549	28532	29927	29736	28569	29856	30086	28606	29942	28978	30144	28730	26137
JAXPGN000000000_ACESH01363	29106	29580	29362	29556	30422	29878	29519	29980	27842	29227	29895	29687	31178	30909	29555	29896	29800	29017	30034	29001	29923	29552	29610	29644	29730	31388	29556	28917	29522	30293	30475	28298	29535	29876	29531	29891	29453	29433	30429	28608	29528	29898	30043	29554	26673	28423	29249	28036	27007
JAXPGO000000000_ACESH01364	28465	30070	29890	29980	29204	28232	29954	29720	27619	28808	29343	29044	29235	29334	30159	29099	28828	28260	30024	29058	28211	30046	30290	29103	29316	29574	30047	28303	30165	30143	29694	28152	29984	29363	30105	29377	29932	29912	29214	28250	30093	29389	403	30180	27750	27925	890	28631	27390
JAXPGP000000000_ACESH01365	29849	254	343	339	28847	29516	309	28076	29996	30315	29034	30348	30687	30835	238	30583	30799	30447	29270	30352	29613	215	383	30537	31594	30909	224	29532	237	216	28733	29210	319	30110	207	30128	340	312	30069	29511	216	30134	30685	209	29490	29122	30257	28666	307
JAXPGQ000000000_ACESH01366	29634	330	118	307	28645	29266	267	27775	29775	29781	28728	29816	30421	30576	323	30327	30368	30217	28808	29822	29275	309	344	30162	31379	30635	319	29307	334	317	28329	28992	140	29896	313	29914	304	277	29508	29296	311	29918	30073	310	29294	28842	30033	28174	101
JAXPGR000000000_ACESH01368	28724	30292	30088	30191	29619	28601	30172	30036	27818	29055	29644	29321	29679	29543	30234	29356	29046	28597	30508	29107	28699	30253	30359	29463	29667	29942	30253	28734	30250	30479	30162	28398	30175	29684	30186	29699	30144	30126	29582	28499	30150	29691	199	30271	28026	28154	765	28772	27601
JAXPGS000000000_ACESH01377	29623	28633	27975	28572	28761	30107	28555	487	29540	29315	28894	29972	31827	30963	28572	30254	30862	30010	28930	29341	29765	28619	28630	30788	31226	32072	28616	29504	28539	29170	28947	29284	28215	29787	28589	29792	28519	28516	30541	29340	28568	29800	31301	28592	29063	29023	30469	28774	25906
JAXPGT000000000_ACESH01378	29465	29109	30093	29052	28498	29905	29040	29616	31096	29512	27405	30179	30626	30769	29072	30434	30224	30023	29016	29542	30021	29077	30032	30371	31741	32193	29076	29705	30295	29671	28309	29120	28837	29913	29073	29931	29002	29001	29942	29555	29042	29933	30215	29055	29415	28876	30249	29316	26366
JAXPGU000000000_ACESH01385	29464	29107	30090	29049	28494	29904	29036	29622	31098	29513	27403	30188	30625	30769	29069	30437	30222	30023	29014	29543	30021	29074	30027	30372	31741	32196	29072	29698	30297	29668	28309	29118	28832	29911	29079	29929	28997	28998	29939	29553	29039	29930	30213	29060	29412	28876	30247	29315	26369
JAXPGV000000000_ACESH01386	29099	30864	30581	30877	29935	29656	30836	30335	29079	30390	30203	30421	29320	29956	30843	30019	24563	29839	30816	30405	30301	30945	30874	30671	30781	29655	30951	29620	30802	30995	30572	29162	30716	29808	30817	29831	30768	30754	30636	29563	30792	29835	28390	30967	29194	28562	28517	29343	28222
JAXPGW000000000_ACESH01387	28238	29517	29230	29414	28900	28183	29399	29112	28284	28269	29583	28633	29413	29635	29445	29035	29374	28660	28961	28597	28532	29524	29490	28435	30271	29607	29527	28329	29403	29568	28912	28090	29420	28631	29421	28642	29373	29354	28666	28263	29408	28645	28300	29533	27824	27822	28328	27599	26960
JAXPGX000000000_ACESH01391	28451	30199	29564	30101	29370	28054	30042	29399	28748	28715	29565	28866	29661	29836	30179	29583	29777	28729	30202	28880	27967	30236	30287	29278	30178	29888	30239	28197	30124	30265	30121	28227	29762	28902	30104	28921	30024	30021	1347	28205	30074	28924	29776	30285	28526	27472	29745	27995	27231
JAXPGY000000000_ACESH01397	19935	31818	31312	31749	30714	30426	31749	31089	29820	31017	31273	31096	31784	31944	31772	30953	31475	11210	31303	31098	30084	31782	31824	23425	676	32081	31785	29683	31754	31759	31535	29753	31482	30623	31784	30643	31731	31719	30063	29679	31753	30647	30441	31781	29384	29900	30462	29655	28972
JAXPGZ000000000_ACESH01404	26810	27948	28962	27874	27752	27024	27799	28951	28770	27480	27472	28153	28781	28507	27897	28279	28252	27042	28077	27538	27627	27924	28837	27658	28787	30180	27922	26893	29126	28491	27473	26318	27644	23827	27896	23845	27789	27786	27014	26722	27796	23827	28115	27922	26595	26118	27860	26633	25401
JAXPHA000000000_ACESH01429	19910	31626	31393	31574	30639	30221	31558	30772	29669	31062	31025	31094	31508	31661	31584	30860	31378	11203	31350	31095	29856	31587	31630	23596	156	31798	31587	29542	31566	31575	31502	29587	31569	30799	31585	30820	31551	31530	30130	29521	31558	30827	29745	31599	29233	29658	29947	29705	29255
JAXPHB000000000_ACESH01438	19859	31601	31359	31551	30563	30184	31531	30729	29626	30976	30953	31009	31489	31649	31563	30805	31349	11191	31299	31018	29827	31565	31596	23526	159	31785	31570	29532	31534	31544	31472	29573	31536	30722	31560	30736	31515	31495	30093	29514	31539	30738	29683	31567	29185	29624	29891	29666	29242
JAXPHC000000000_ACESH01439	19903	31629	31392	31571	30637	30213	31554	30779	29640	30843	31021	30915	31498	31650	31586	30851	31284	11201	31226	30924	29831	31594	31630	23463	162	31796	31596	29520	31572	31578	31374	29575	31563	30788	31593	30809	31545	31525	29999	29501	31569	30814	29790	31602	29212	29691	29992	29526	29254
JAXPHD000000000_ACESH01454	29801	245	274	275	28789	29502	252	28006	29938	30267	28994	30350	30635	30776	303	30521	30759	30399	29219	30355	29639	141	324	30510	31545	30858	126	29482	270	225	28679	29162	248	30050	241	30069	268	264	29977	29461	252	30075	30408	242	29444	29071	30276	28742	247
JAXPHE000000000_ACESH01467	28760	30279	30133	30219	29541	28543	30203	29985	27847	29128	29606	29168	29493	29598	30253	29342	29100	28630	30377	29186	28416	30226	30385	29416	29692	29832	30226	28572	30285	30211	30120	28417	30221	29615	30216	29631	30176	30155	29497	28523	30181	29642	214	30247	28067	28178	774	28792	27639
JAXPHF000000000_ACESH01468	28563	29944	29669	29867	29487	28400	29803	29548	28862	29114	29713	29239	29848	29940	29888	29801	29462	28982	29974	29198	28291	29893	29939	29047	29949	30089	29896	28383	29834	29921	29921	28332	29862	28952	29812	28971	29800	29788	1128	28313	29777	28975	29420	29896	28682	27589	29469	28149	27310
JAXPHG000000000_ACESH01481	28456	30252	31338	30249	29110	28643	30218	31094	1892	28907	29947	29046	29453	29227	30240	29201	29255	28574	29834	28997	29082	30208	31690	29192	29865	30743	30223	28648	31408	30235	30006	28449	30198	29327	30208	29342	30183	30157	28867	28779	30231	29352	28872	30205	25327	28538	28300	27799	27683
JAXPHH000000000_ACESH01502	28746	30276	30100	30220	29508	28517	30193	29942	27840	29044	29591	29087	29486	29588	30250	29274	29045	28581	30349	29105	28460	30255	30354	29388	29648	29826	30255	28585	30253	30232	30089	28436	30187	29576	30187	29592	30147	30127	29440	28540	30194	29602	542	30268	28053	28171	781	28768	27610
JAXPHI000000000_ACESH01505	28505	29898	29630	29827	29494	28457	29763	29504	28828	29068	29689	29145	29801	29882	29843	29770	29422	29132	29925	29102	28669	29847	29899	29023	29897	30037	29850	28335	29783	29876	29877	28290	29821	28910	29767	28927	29757	29745	1090	28270	29731	28933	29332	29850	28647	27532	29391	28079	27276
JAXPHJ000000000_ACESH01520	28692	30163	30050	30109	29752	28733	30099	30103	28314	28675	29769	28716	29627	29906	30137	29629	29101	28780	30264	28733	28947	30126	30323	28853	29761	30027	30125	28626	30181	30104	29924	28594	30122	29692	30105	29713	30046	30039	29126	28690	30079	29719	8839	30137	28349	28411	8870	28392	27555
JAXPHK000000000_ACESH01522	28146	29370	28909	29354	28645	27875	29344	28737	28673	27893	28760	27998	29140	29348	29337	29071	29660	28547	27975	27932	27965	29329	29496	29269	30051	29535	29330	28556	29331	29360	29234	28222	28995	28360	29325	28369	29269	29267	28501	28448	29306	28374	28615	29321	27903	27410	28659	27994	26610
JAXPHL000000000_ACESH01527	28473	29901	29660	29880	29307	28609	29861	29605	10340	28766	30247	28809	29022	29268	29863	29476	29216	28714	29754	28809	29121	29867	29926	28176	29922	29232	29873	28729	29837	29853	29911	28645	29856	29546	29847	29563	29835	29812	28984	28735	29816	29569	27855	29866	25886	28541	27885	27502	27569
JAXPHM000000000_ACESH01529	27740	28392	28130	28333	28861	25686	28313	28611	27622	27886	28756	28227	29563	29650	28330	29243	28672	28332	28415	28181	28630	28440	28396	28101	29297	29787	28449	27639	28287	28488	28343	27621	28321	28242	28270	28255	28245	28224	27829	27568	28276	28268	28938	28461	27416	24779	28566	499	25921
JAXPHN000000000_ACESH01530	27863	28515	28258	28460	28679	25591	28440	28726	27735	28015	28859	28287	30459	29788	28454	29363	28760	28161	28527	28242	28473	28554	28522	27920	29401	30641	28565	27770	28417	28598	28492	27753	28446	28350	28396	28364	28371	28344	27946	27695	28404	28376	29393	28564	27535	24846	28642	574	26032
JAXPHO000000000_ACESH01537	28347	29883	29638	29858	28996	28423	29841	29456	351	28695	29860	28725	28888	29140	29841	29058	28913	28448	29656	28728	28944	29840	29894	27689	29571	29109	29854	28534	29802	29823	29774	28421	29832	29114	29826	29129	29797	29771	28637	28527	29821	29133	27718	29833	25259	28366	27768	27531	27307
JAXPHP000000000_ACESH01538	29479	28828	28305	28786	28940	30278	28751	28549	29999	29497	28057	30359	30713	30812	28791	30057	30675	29950	29332	29513	30232	28775	28821	31054	31566	31018	28775	29686	28748	29622	29941	28959	28454	30387	28808	30391	28726	28712	31062	29325	28743	30403	30024	28780	29615	28988	30104	28819	26087
JAXPHQ000000000_ACESH01539	19837	31584	31334	31536	30524	30159	31520	30725	29621	30982	30972	31014	31452	31622	31542	30740	31352	11235	31290	31022	29838	31533	31574	23508	181	31748	31540	29531	31522	31536	31480	29576	31512	30712	31541	30728	31505	31481	30090	29509	31520	30725	29685	31548	29180	29595	29885	29645	29224
JAXPHR000000000_ACESH01542	28486	30511	30042	30470	29760	29178	30468	30163	116	29616	29948	30423	29279	29190	30482	29326	29785	28551	30704	29638	29910	30474	30502	28406	30119	29381	30487	29133	30442	31231	30464	28519	30226	30297	30462	30313	30397	30381	29593	28711	30441	30301	28319	30450	25312	28492	28372	28373	27740
JAXPHS000000000_ACESH01546	28461	29287	29067	29250	29506	27935	29238	29202	27554	28017	29383	28094	28799	29112	29263	28855	28467	28945	29744	28098	28379	29235	29298	28325	29750	28867	29235	27985	29217	29241	29089	27893	29242	28744	29246	28755	29188	29175	28447	27981	29216	28761	27284	29272	27785	27752	27284	27556	26679
JAXPHT000000000_ACESH01549	29316	28628	28447	28584	28111	29307	28554	28957	29704	29106	12169	29203	30542	30647	28600	30188	29811	29867	28174	29145	29563	28591	28668	29477	31078	30730	28596	29448	28585	28645	28490	29085	28575	29380	28596	29399	28541	28527	29332	29433	28564	29400	29545	28601	29541	28829	29571	28487	26050
JAXPHU000000000_ACESH01550	28206	29619	29383	29552	29131	28662	29555	29427	28719	28964	29658	28981	29685	29834	29578	29845	28291	28717	29529	28987	29013	29563	29617	28901	29712	30029	29565	25832	29533	29538	29742	25725	29577	29039	29581	29053	29540	29523	28816	25824	29539	29059	29016	29581	28255	28097	29049	27674	27162
JAXPHV000000000_ACESH01551	28929	30315	29739	30244	29109	28484	30263	29562	28878	157	29412	337	29582	29365	30330	29075	29692	29357	30359	44	29128	30278	30378	29680	31031	29808	30272	28827	30308	30643	29999	28380	29920	28955	30342	28961	30204	30195	29612	28513	30304	28967	29323	30335	28201	27892	29353	28156	27460
JAXPHW000000000_ACESH01552	28766	30314	30172	30260	29575	28557	30242	30024	27883	29109	29637	29151	29511	29612	30290	29344	29095	28641	30385	29169	28437	30272	30420	29406	29704	29848	30272	28577	30321	30245	30114	28432	30256	29632	30258	29651	30213	30194	29499	28532	30228	29659	207	30286	28096	28201	777	28806	27667
JAXPHY000000000_ACESH01569	28532	29908	29633	29837	29521	28501	29773	29508	28828	29096	29704	29166	29818	29903	29853	29791	29438	29164	29945	29131	28675	29856	29908	29039	29928	30056	29859	28361	29785	29885	29903	28317	29830	28932	29768	28953	29780	29768	1105	28295	29742	28954	29354	29851	28671	27559	29410	28091	27277
JAXPHZ000000000_ACESH01571	28338	29770	29172	29707	28577	27889	29702	28970	27247	27921	29077	27927	28475	28655	29757	28579	29255	28495	29819	27930	28252	29707	29754	28768	30288	28735	29707	28309	29697	29691	29289	28133	29377	28810	29718	28829	29651	29645	28768	28265	29688	28834	28124	29723	27657	27343	28165	27734	26778
JAXPIA000000000_ACESH01576	28897	30797	30436	30758	29836	29076	30732	30162	28399	28995	30067	29047	29795	29951	30771	29729	29807	29385	30686	29077	29197	30733	30768	29538	30363	29960	30733	29025	30719	30728	30511	28745	30609	29844	30742	29860	30686	30666	29944	28978	30705	29871	7236	30766	28381	28558	7313	28725	28032
JAXPIB000000000_ACESH01581	27301	454	576	475	26557	27180	441	26020	27320	27802	26861	28029	28385	28480	541	27977	28110	27806	27221	28029	27306	447	752	28026	28904	28677	430	27283	583	545	26523	26952	451	27873	502	27886	460	455	27648	27260	531	27897	25037	563	27076	26890	24820	26798	443
JAXPIC000000000_ACESH01584	29488	29112	28641	29054	28386	29847	29043	28370	29706	29538	27397	30117	30535	30733	29077	30420	30259	30060	28958	29569	30080	29079	29099	29638	31773	30797	29080	29677	29046	29570	28306	29118	28834	29929	29083	29947	28999	29002	29955	29524	29043	29948	30101	29066	29420	28883	30131	29333	26369
JAXPID000000000_ACESH01591	28771	30336	30157	30249	29570	28546	30238	30019	27876	29156	29650	29385	29515	29619	30428	29343	29140	28641	30443	29399	28502	30317	30539	29454	29709	29857	30316	28588	30432	30413	30160	28444	30246	29625	30372	29644	30207	30186	29544	28544	30364	29652	605	30451	28109	28242	903	29020	27655
JAXPIE000000000_ACESH01597	29778	219	278	280	28782	29471	246	27979	29925	30227	28973	30320	30597	30739	204	30505	30764	30379	29209	30323	29580	115	427	30495	31523	30809	101	29494	173	105	28672	29173	257	30047	116	30065	275	271	30026	29476	107	30069	30368	123	29429	29074	30209	28646	250
JAXPIF000000000_ACESH01610	27643	29220	29000	29173	29410	28155	29144	29407	26680	27960	29176	29191	29404	29268	29154	28355	28532	27855	29564	28003	28939	29164	29212	28880	28649	29651	29171	27795	29155	30380	29749	27380	29155	28747	29179	28742	29142	29123	28109	27218	29144	28745	27889	29185	24983	27231	27918	26951	26632
JAXPIG000000000_ACESH01621	29838	237	285	303	28841	29500	261	28040	29975	30300	29010	30316	30665	30807	217	30583	30828	30442	29272	30328	29623	131	341	30559	31587	30882	117	29529	178	122	28727	29206	273	30093	125	30111	293	289	30090	29511	132	30115	30296	130	29483	29083	30242	28664	254
JAXPIH000000000_ACESH01622	29239	31057	30671	31024	30326	30249	31022	30542	27654	29926	30678	30606	30224	30446	31019	30270	29961	29624	31265	29981	30648	31029	31069	30069	30264	30564	31039	29379	31011	31657	31468	29190	30853	30195	31026	30213	30923	30908	30349	29160	30994	30212	29727	31021	25400	28841	29857	28746	28193
JAXPII000000000_ACESH01636	28903	30545	30319	30485	30776	30015	30460	30594	29040	29089	30338	29945	30134	30080	30513	29018	29557	30018	30963	29198	30182	30481	30555	29462	30805	30456	30492	29272	30474	31298	30496	28843	30485	30210	30484	30220	30361	30341	30668	28898	30482	30225	29687	30495	28664	28851	29396	28627	27921
JAXPIJ000000000_ACESH01644	28775	30343	30156	30247	29569	28553	30237	30023	27865	29160	29650	29391	29512	29616	30426	29343	29138	28643	30452	29406	28492	30317	30537	29456	29709	29854	30317	28586	30430	30413	30156	28443	30245	29623	30372	29639	30204	30183	29548	28541	30362	29649	606	30450	28104	28253	905	29025	27655
JAXPIL000000000_ACESH01662	29804	305	261	263	29662	30128	108	28653	29949	30109	28981	30855	30939	30753	290	30604	30643	30411	29900	30150	30323	289	300	31041	31566	31058	275	30024	293	1011	29194	29169	223	31022	292	31040	243	248	30742	29475	299	31025	30235	287	29445	29057	30198	28499	220
JAXPIM000000000_ACESH01663	28567	29900	29474	29823	29426	29007	29775	28728	28657	28512	29220	29174	28846	28947	29844	29044	29299	28841	30223	28535	29290	29857	29885	28330	30505	29052	29868	28917	29827	30429	28914	28568	29623	29768	29800	29772	29770	29752	29010	28724	29717	29777	28779	29846	28327	28189	28800	28712	27196
JAXPIN000000000_ACESH01664	29569	302	283	277	28579	29222	260	27618	29715	30036	28621	30069	30998	30537	283	30284	30467	30145	29006	30074	29333	280	323	30299	31294	31206	290	29239	309	290	28513	28921	247	29823	279	29842	266	246	29792	29216	290	29848	30488	283	29256	28792	29964	28407	247
JAXPIO000000000_ACESH01670	29812	30888	31808	30861	30626	29485	30840	32452	30758	29920	30275	29949	5886	6127	30851	30636	29005	30370	31411	29963	29946	30830	32395	31781	31825	7754	30846	29733	32069	30796	30921	29540	30755	30506	30826	30512	30762	30734	30121	29839	30753	30513	29978	30838	29360	29138	30146	29757	27999
JAXPIP000000000_ACESH01673	15268	30389	31326	30322	29874	28373	30345	31518	29102	29346	29231	30043	29584	29519	30348	28964	29531	20127	30414	29382	29715	30355	31331	101	23438	31334	30360	28599	31480	31013	29479	28223	30118	29738	30368	29743	30299	30288	28753	28526	30309	29752	29280	30346	27742	27733	29303	28274	27553
JAXPIQ000000000_ACESH01685	29801	30877	31787	30840	30611	29472	30819	32445	30753	29899	30269	29928	5866	6122	30840	30630	29008	30362	31412	29942	29937	30819	32374	31772	31816	7747	30825	29732	32048	30776	30906	29524	30734	30495	30815	30501	30741	30737	30103	29832	30742	30502	29984	30827	29347	29138	30138	29748	27978
JAXPIR000000000_ACESH01689	19920	31610	31370	31548	30643	30234	31537	30764	29665	31042	31037	31134	31520	31679	31567	30869	31365	11212	31338	31144	29848	31576	31616	23594	176	31822	31579	29542	31557	31560	31491	29587	31551	30789	31578	30812	31531	31510	30125	29520	31547	30813	29804	31581	29223	29702	30005	29729	29241
JAXPIS000000000_ACESH01696	29859	266	350	348	28845	29533	316	28074	29996	30305	29046	30322	30696	30846	246	30597	30818	30471	29264	30328	29643	208	394	30558	31615	30926	218	29571	244	215	28735	29251	329	30117	202	30136	347	319	30075	29556	215	30142	30308	209	29494	29117	30264	28665	312
JAXPIT000000000_ACESH01698	28469	29945	29691	29904	29013	28496	29897	29522	100	28817	29892	28850	28923	29174	29908	29112	29027	28561	29723	28853	29012	29898	29944	27802	29594	29147	29913	28571	29858	29875	29856	28440	29884	29179	29881	29195	29846	29821	28703	28546	29872	29203	27735	29887	25295	28435	27782	27623	27391
JAXPIU000000000_ACESH01701	19881	31588	31356	31534	30590	30193	31515	30787	29645	31034	31004	31071	31500	31647	31541	30841	31351	11166	31342	31081	29835	31546	31592	23564	162	31794	31548	29519	31529	31533	31496	29560	31528	30749	31550	30772	31510	31489	30114	29496	31518	30774	29717	31559	29207	29632	29917	29695	29220
JAXPIV000000000_ACESH01702	29689	158	319	318	28698	29391	281	27917	29849	30131	28914	30148	30515	30655	213	30373	30639	30310	29132	30155	29532	254	363	30396	31456	30729	264	29408	234	261	28599	29095	294	29924	208	29942	309	286	29922	29391	217	29947	30118	246	29331	28970	30078	28525	280
JAXPIW000000000_ACESH01707	27439	29004	28802	28890	28488	27883	28914	28593	26165	27388	28671	27637	28179	28452	28991	27841	27872	27394	28551	27456	28237	28993	29005	27633	28828	28437	28994	27171	28923	29136	28660	27077	28952	28397	28936	28401	28870	28852	27789	26954	28910	28411	27305	28965	25785	27387	27339	27065	26727
JAXPIX000000000_ACESH01711	29862	193	315	321	28870	29529	275	28065	29992	30322	29042	30345	30683	30829	232	30609	30808	30469	29279	30354	29657	274	358	30559	31605	30905	260	29543	233	257	28736	29219	296	30117	225	30136	313	309	30081	29528	234	30141	30278	270	29484	29123	30235	28679	287
JAXPIY000000000_ACESH01712	28947	30094	29772	30031	29089	28427	30047	29448	28924	1185	29432	1251	29286	29418	30059	29047	29452	29374	30235	1240	28693	30054	30112	29532	30774	29591	30058	28587	30035	30026	29866	28426	29947	28971	30038	28975	29985	29969	29455	28557	30033	28981	28988	30045	28275	27983	29079	28555	27474
JAXPIZ000000000_ACESH01720	29638	256	213	204	28685	29303	172	27888	29791	30098	28863	30134	30476	30619	231	30321	30644	30239	29082	30140	29366	231	262	30386	31375	30709	220	29299	235	215	28546	28980	178	29880	230	29898	197	193	29857	29282	233	29904	30095	229	29291	28889	30054	28499	180
JAXPJA000000000_ACESH01736	28679	30082	29755	30015	29496	28998	30014	29881	28972	28486	23497	28824	28851	28921	30047	29664	11921	29449	30197	28519	29570	30001	30051	29057	30717	29123	30000	28688	29976	30287	29703	28228	30014	29500	30031	29499	29975	29961	29281	28467	29981	29482	28667	30034	28166	28595	28715	28490	27307
JAXPJB000000000_ACESH01737	29783	216	290	296	28788	29435	266	27979	29904	30237	28978	30324	30603	30753	201	30481	30746	30376	29224	30335	29537	114	440	30490	31511	30834	124	29448	190	128	28671	29120	276	30039	104	30058	296	268	29996	29430	95	30064	30337	112	29389	29030	30182	28613	263
JAXPJC000000000_ACESH01738	29515	29330	28910	29261	27795	29937	29254	27613	29932	30346	28581	31005	30856	30960	29287	30604	30891	29880	870	30383	30369	29295	29348	30019	31405	31055	29299	29862	29257	29874	26074	29609	29058	30105	29261	30119	29224	29218	30013	29677	29279	30123	30474	29286	29373	28981	30526	29119	26448
JAXPJD000000000_ACESH01739	29822	238	318	319	28840	29498	286	28072	29982	30299	29031	30400	30681	30822	218	30578	30799	30431	29259	30403	29604	190	472	30534	31581	30904	200	29520	213	197	28711	29196	296	30097	187	30116	321	292	30062	29501	194	30119	30424	190	29468	29107	30273	28666	281
JAXPJE000000000_ACESH01750	28866	29425	29159	29349	28827	28416	29362	29353	28495	28247	29597	28418	29087	28515	29398	29484	28693	29267	29365	28372	28524	29373	29436	28766	30354	29305	29377	28072	29329	29390	28888	27953	29328	28738	29366	28756	29277	29277	28585	28021	29345	28743	28662	29370	28249	28070	27885	27861	26871
JAXPJF000000000_ACESH01755	28749	30313	30137	30223	30270	29133	30205	30462	27871	29117	29676	29153	29503	29613	30257	29407	29098	28627	31282	29165	29361	30296	30390	30060	29695	29852	30296	28550	30292	30270	30738	28416	30222	30500	30224	30515	30169	30159	30298	28523	30192	30507	199	30306	28049	28204	767	28790	27644
JAXPJG000000000_ACESH01758	28517	29917	29684	29889	29253	27926	29790	29536	28060	29204	29797	29220	29582	29924	29887	29116	29391	28483	30002	29225	11270	29891	29946	29331	29497	29901	29894	28500	29836	29844	29881	28531	29876	29069	29756	29074	29812	29788	27968	28476	29744	29080	28706	29867	27465	27748	28938	28147	27026
JAXPJH000000000_ACESH01760	28821	29928	29621	29885	29387	29026	29853	29902	28973	28521	22502	28842	28363	28507	29924	29426	11334	29501	29908	28802	29309	29862	29915	29183	30794	28607	29854	28442	29837	29896	29636	28099	29865	29061	29884	29061	29829	29813	28979	28391	29873	29076	28753	29903	28678	28669	28763	28382	27171
JAXPJI000000000_ACESH01761	28485	29527	29283	29455	29137	27821	29438	29355	28026	28399	29781	28425	29459	29809	29489	29021	28984	28480	29348	28436	11259	29497	29559	28777	29437	29782	29500	28248	29411	29435	29301	28299	29472	28666	29393	28671	29411	29388	27372	28226	29388	28681	28488	29475	27375	27624	28555	27450	26651
JAXPJJ000000000_ACESH01766	30085	29128	28677	29127	28601	30403	29096	27275	29963	30017	28828	30761	31327	31292	29107	30541	30241	30619	29501	30119	30310	29099	29166	31571	31708	31507	29092	30158	29050	29721	29432	29679	28930	30540	29115	30543	29035	29035	30698	29939	29116	30542	30386	29096	29495	29334	30516	29346	26684
JAXPJK000000000_ACESH01770	28482	29295	29079	29259	29503	27981	29244	29257	27589	28035	29413	28062	28824	29135	29257	28860	28458	28945	29767	28070	28392	29251	29309	28342	29760	28893	29250	27985	29218	29248	29075	27887	29251	28758	29247	28768	29196	29181	28475	27980	29227	28777	27249	29276	27814	27742	27300	27522	26679
JAXPJL000000000_ACESH01772	29315	28719	29711	28665	25947	29529	28646	29790	31385	29528	28792	30195	30366	30389	28697	29999	30051	29944	26783	29557	30085	28688	30028	30579	31414	31904	28688	29563	29915	29278	255	29194	28457	30253	28706	30260	28604	28598	29822	29593	28650	30269	30200	28679	29332	28546	30276	28653	26055
JAXPJM000000000_ACESH01776	29667	265	303	310	28672	29348	276	27891	29745	30135	28857	30236	30524	30670	212	30413	30637	30260	29106	30247	29558	126	463	30364	31393	30747	136	29374	198	137	28572	29053	284	29944	121	29962	302	280	29889	29354	125	29964	30277	122	29325	28966	30116	28514	271
JAXPJN000000000_ACESH01777	29287	28312	27983	28261	28120	29733	28240	28365	29271	28812	27292	29697	29875	30252	28272	29909	29440	29737	28730	28873	29662	28255	28302	30312	30998	30468	28268	29841	28243	29061	28864	29250	28255	29788	28264	29803	28216	28197	30051	29550	28248	29808	29728	28269	29118	28482	29355	28527	25908
JAXPJO000000000_ACESH01781	15185	30154	29908	30091	29469	28399	30086	30037	27684	28720	29258	28793	29417	29593	30117	29115	28994	19977	29935	28757	29442	30112	30172	481	23173	29796	30117	28343	30074	30156	29564	28239	30081	29128	30110	29133	30060	30039	28532	28263	30066	29141	28903	30110	27763	27730	28938	27693	27516
JAXPJP000000000_ACESH01788	29503	29017	28638	28971	26135	29991	28961	29156	30273	30276	28938	30997	30676	30668	28988	30340	30573	30136	28592	30303	30481	28993	29036	30375	31669	30867	28994	29920	28953	29650	10127	29409	28763	30631	29015	30636	28914	28906	30512	29578	28953	30621	30505	28976	29797	28784	30563	29249	26317
JAXPJQ000000000_ACESH01792	29313	28723	29706	28659	25942	29525	28644	29783	31379	29852	28787	30514	30363	30389	28700	29996	30328	29949	26769	29880	30083	28689	30004	30558	31433	31892	28683	29567	29924	29274	257	29190	28455	30227	28709	30234	28601	28600	29809	29589	28654	30243	30207	28683	29332	28543	30282	28975	26067
JAXPJR000000000_ACESH01797	15917	30478	30220	30415	29510	29506	30413	30125	28629	29393	29801	29463	30337	30568	30432	29813	29743	278	29801	29465	29371	30441	30496	20178	11187	30670	30443	28498	30405	30425	29963	28609	30404	29454	30426	29476	30397	30377	28731	28504	30417	29480	28737	30452	28341	28584	28771	28140	27725
JAXPJS000000000_ACESH01804	29498	28427	28219	28388	27837	29121	28351	27714	29567	29293	28515	29363	31177	30776	28399	29724	29534	30231	27506	29364	30269	28385	28450	29926	30835	31361	28397	29315	28341	28357	28303	28983	28371	28912	28369	28916	28314	28289	29617	29279	28375	28926	30277	28379	29328	28509	29597	28442	26031
JAXPJT000000000_ACESH01823	27680	28875	28629	28798	28794	26647	28798	28333	28053	27414	28546	27445	29076	29169	28817	28775	28227	28547	28711	27455	27460	28816	28865	27707	29647	29245	28823	27788	28787	28801	28239	27688	28798	27678	28835	27688	28736	28723	27157	27775	28788	27694	27837	28836	27745	26121	27867	26518	26478
JAXPJU000000000_ACESH01826	29721	213	303	306	28734	29432	267	27971	29893	30211	28942	30234	30579	30725	223	30426	30719	30360	29183	30240	29529	220	348	30455	31511	30797	206	29471	216	204	28636	29153	280	30002	214	30020	300	296	29993	29451	222	30025	30167	220	29395	29019	30123	28602	270
JAXPJV000000000_ACESH01827	29830	212	302	300	28817	29504	280	28013	29962	30270	28996	30383	30667	30817	205	30534	30792	30418	29226	30386	29581	125	453	30513	31576	30894	134	29497	193	108	28699	29172	283	30072	97	30090	297	269	30034	29478	115	30095	30396	102	29439	29067	30264	28620	274
JAXPJW000000000_ACESH01845	28015	29496	29299	29453	28975	28139	29409	29612	28777	28511	29459	28531	29454	29618	29463	29205	28345	28491	29571	28544	28625	29459	29718	28682	29468	30000	29456	275	29481	29453	29382	3292	29431	28438	29435	28443	29388	29364	28193	34	29451	28445	28537	29469	27601	27785	28579	27583	27019
JAXPJX000000000_ACESH01846	28521	29299	30346	29223	28846	28086	29213	30216	28839	28114	29309	28120	28614	28802	29271	28756	28615	28688	29217	28128	28441	29234	30473	29418	29909	30277	29234	28398	30353	29220	28704	28237	29233	29010	29229	29029	29184	29171	28393	28577	29209	29034	27745	29249	27822	27554	27793	27680	26616
JAXPJY000000000_ACESH01849	28820	29935	29590	29853	29010	28251	29890	29253	28667	1247	29251	1261	29118	29237	29879	28855	28781	29199	30218	1255	28433	29896	29926	29348	30557	29413	29890	28372	29864	29857	29786	28205	29768	28853	29885	28858	29811	29805	29187	28347	29853	28865	28641	29886	28058	27729	28823	28515	27310
JAXPJZ000000000_ACESH01850	14039	30448	29994	30388	29837	28965	30392	30152	28445	29401	29275	30136	29480	29579	30433	29003	29701	19302	30571	29495	29924	30409	30475	2168	22935	29892	30412	28532	30395	31025	29445	28317	30167	29886	30435	29891	30346	30337	28982	28336	30400	29901	29230	30415	28108	27796	29223	28516	27645
JAXPKA000000000_ACESH01854	29451	29571	28989	29536	28192	29227	29500	28337	29447	29589	28052	29628	30357	30446	29498	30533	30403	29899	29019	29633	29693	29618	29582	30369	31427	30517	29628	29700	29468	29615	29099	29592	29166	29732	29513	29746	29441	29433	30181	29660	29475	29751	30697	29620	29232	28739	30727	29676	26932
JAXPKB000000000_ACESH01859	19897	31611	31369	31551	30611	30204	31534	30747	29627	31032	30983	31100	31465	31622	31564	30830	31333	11197	31319	31109	29815	31567	31611	23576	171	31764	31570	29510	31550	31557	31478	29555	31550	30768	31570	30790	31531	31510	30116	29490	31536	30792	29762	31580	29206	29709	29959	29709	29234
JAXPKC000000000_ACESH01860	29162	30036	29777	30034	29517	29103	29961	30258	29438	28896	25002	28998	28832	29100	30006	29905	5094	29817	29960	28958	29321	29960	30216	29203	31012	29403	29973	28510	29978	30008	29435	28055	29996	29452	29972	29451	29933	29907	29275	28626	29909	29457	28938	29993	29013	28827	29009	28543	27248
JAXPKD000000000_ACESH01864	28650	30162	30026	30113	29451	28414	30093	29750	27704	28931	29375	28966	29331	29445	30139	29151	28898	28459	30307	28983	28280	30121	30274	29283	29508	29680	30121	28449	30171	30095	29937	28285	30109	29502	30104	29521	30066	30047	29400	28400	30079	29529	219	30136	28001	28012	788	28629	27527
JAXPKE000000000_ACESH01876	30063	29145	28654	29104	28514	30213	29066	27164	29959	29997	28771	30624	31271	31262	29140	30518	30196	30557	29384	30062	30240	29106	29135	31390	31636	31452	29099	30092	29078	29658	29315	29691	28906	30439	29131	30442	29019	29019	30575	29952	29121	30441	30350	29111	29466	29275	30470	29321	26692
JAXPKF000000000_ACESH01881	29336	31119	30815	31070	30099	29249	31046	30748	29733	30069	26622	30099	29187	29414	31087	30081	16333	30311	31498	30094	29873	31062	31111	29845	31877	29396	31067	29260	31042	31043	30754	29237	30977	29843	31035	29856	30997	30988	30272	29252	31024	29853	29565	31068	29252	29036	29715	29819	28275
JAXPKG000000000_ACESH01883	29957	4118	4167	4171	28730	29617	4126	24140	29971	30306	28915	30396	30846	30995	4210	30493	30880	30584	29165	30400	29589	4042	4209	30791	31716	31072	4028	29457	4177	4150	28874	29133	4135	30031	4166	30049	4153	4156	30173	29432	4181	30055	30284	4164	29463	29187	30152	28944	4126
JAXPKH000000000_ACESH01897	28530	29905	29639	29835	29471	28221	29771	29530	28837	29118	29701	29238	29843	29931	29873	29805	29439	28826	29956	29195	28164	29856	29908	28999	29910	30087	29859	28372	29797	29883	29894	28323	29830	28949	29776	28970	29766	29754	1102	28297	29764	28972	29390	29859	28675	27601	29438	28152	27280
JAXPKI000000000_ACESH01904	29229	28607	28324	28583	28244	29399	28553	28504	29844	28809	15861	29543	30377	30373	28591	30097	29650	29729	28873	28953	30163	28583	28623	29309	30869	30596	28592	29525	28541	29155	28619	28969	28563	29956	28586	29965	28526	28517	30166	29271	28562	29971	29828	28583	29440	28392	29477	28231	26090
JAXPKJ000000000_ACESH01914	29062	30731	30407	30700	29763	29617	30671	29902	27930	29759	29952	30350	28884	28330	30681	29916	27977	29333	31179	29793	29573	30780	30694	30050	30973	29101	30789	28941	30638	31320	30577	28356	30562	30129	30664	30145	30611	30592	30186	28718	30622	30156	29189	30786	28489	28684	29121	28780	28019
JAXPKK000000000_ACESH01916	29609	304	138	282	28652	29299	239	27766	29753	29763	28724	29799	30484	30629	295	30363	30419	30196	28829	29804	29416	284	317	30137	31366	30691	294	29298	305	289	28327	28983	109	29877	287	29895	276	249	29630	29294	287	29900	30067	283	29273	28882	30025	28170	116
JAXPKL000000000_ACESH01917	29807	273	353	354	28812	29490	321	28016	29947	30264	29019	30279	30661	30806	252	30530	30785	30409	29232	30288	29605	216	401	30520	31549	30884	226	29502	244	235	28719	29182	333	30076	222	30095	352	324	30044	29485	222	30101	30266	225	29456	29071	30212	28673	316
JAXPKM000000000_ACESH01918	29499	29321	28888	29237	27473	30075	29240	27933	29809	30283	28554	31091	30850	30970	29301	30621	30849	29857	886	30357	30504	29307	29309	30479	31395	30962	29308	29938	29227	30006	26518	29550	29030	30227	29242	30241	29193	29195	29682	29625	29282	30227	30495	29295	29325	29007	30527	29156	26430
JAXPKN000000000_ACESH01934	19905	31632	31391	31572	31394	30820	31555	31238	29667	31057	31075	31096	31498	31652	31581	30923	31367	11201	32220	31100	30720	31588	31632	24246	163	31793	31593	29525	31568	31577	32126	29585	31571	31668	31591	31689	31551	31524	30931	29514	31552	31670	29733	31597	29218	29677	29936	29703	29272
JAXPKO000000000_ACESH01944	29751	244	308	322	28713	29353	274	27847	29874	30093	28811	30117	30440	30585	261	30360	30563	30269	29151	30120	29291	201	360	30462	31421	30671	187	29374	208	195	28615	29058	281	29959	221	29977	312	314	29807	29356	236	29979	30168	213	29450	28919	30112	28504	272
JAXPKP000000000_ACESH01945	28898	30413	30084	30359	30223	29729	30340	30375	27787	29424	29702	30593	28826	28448	30352	29521	27962	29037	31037	29500	29986	30467	30368	30741	30647	28929	30479	29038	30314	31606	31117	28165	30237	30133	30341	30149	30285	30265	30436	28461	30303	30150	29020	30477	28250	28661	29172	28637	27691
JAXPKQ000000000_ACESH01946	29652	290	114	264	28723	29325	233	27935	29787	29834	28868	29863	30511	30658	272	30423	30544	30275	28915	29871	29465	265	301	30171	31385	30723	275	29311	297	285	28358	29006	100	29946	269	29964	251	232	29692	29310	272	29972	30086	271	29309	28918	30034	28221	95
JAXPKR000000000_ACESH01947	19874	31600	31355	31535	30596	30177	31534	30731	29623	31010	30979	31038	31460	31627	31549	30806	31314	11175	31314	31048	29828	31561	31592	23540	144	31751	31564	29477	31531	31542	31463	29526	31532	30734	31554	30757	31515	31494	30080	29459	31525	30758	29709	31565	29187	29625	29921	29638	29233
JAXPKS000000000_ACESH01954	29230	28637	28249	28592	25486	29722	28564	28641	29813	29776	28741	30811	30379	30308	28639	29934	30264	29871	26801	30033	30502	28615	28662	29972	31351	30480	28612	29690	28573	29372	768	29113	28380	30274	28629	30281	28528	28525	29306	29314	28597	30275	30054	28600	29241	28487	30095	28930	25987
JAXPKT000000000_ACESH01955	28590	29619	29509	29577	29466	27897	29531	29500	28743	28450	29585	28513	30007	30230	29579	29696	29361	28818	29742	28475	28300	29581	29797	28880	29867	30446	29590	28040	29643	29593	29403	27994	29563	28666	29539	28670	29490	29474	27867	28100	29535	28673	28959	29577	28141	27612	28895	27885	27137
JAXPKU000000000_ACESH01971	29456	29668	29220	29606	27918	29843	29588	28957	29745	30231	28822	31049	30898	30696	29618	30528	30591	29738	18544	30302	30728	29729	29666	29821	31473	31122	29735	30090	29594	30479	25433	29535	29366	30230	29588	30242	29527	29514	29990	29656	29614	30247	30434	29723	29267	29035	30499	29090	26809
JAXPKW000000000_ACESH01981	29756	268	291	293	28745	29428	258	27946	29895	30200	28941	30295	30574	30728	215	30486	30722	30370	29191	30299	29654	134	429	30455	31521	30808	120	29469	185	120	28650	29149	266	30013	129	30032	286	282	29968	29450	122	30037	30313	136	29391	29037	30163	28620	263
JAXPKX000000000_ACESH01982	29758	203	290	284	28769	29429	255	27970	29904	30237	28954	30351	30601	30748	188	30456	30730	30362	29193	30356	29533	132	430	30478	31513	30816	142	29442	181	142	28657	29119	266	30024	128	30042	285	257	29989	29422	129	30047	30347	135	29389	29043	30190	28634	260
JAXPKY000000000_ACESH01983	28676	29397	29158	29312	29465	28623	29320	29547	28571	387	29138	397	28961	29079	29342	28787	28537	29092	30084	378	29260	29351	29389	29066	30133	29257	29345	28172	29320	29327	29451	28074	29337	29316	29335	29322	29281	29267	28946	28168	29305	29308	28180	29356	27875	27557	28270	27457	26873
JAXPKZ000000000_ACESH01987	27493	28566	28326	28524	28535	25190	28448	28010	28146	27317	28197	27375	28910	29213	28526	28623	28039	28345	28513	27372	27110	28507	28554	27505	29417	29166	28514	27773	28498	28514	28074	27599	28498	27254	28523	27265	28421	28410	26834	27757	28435	27276	27680	28545	27693	24810	27718	26040	26250
JAXPLA000000000_ACESH02002	27990	28592	28427	28540	29078	27851	28466	28892	27226	27356	28760	27885	28246	28220	28550	28087	28234	28128	29910	27395	26784	28543	28644	28611	29224	28421	28554	27491	28543	29017	29186	27209	28544	28770	28486	28774	28482	28461	27791	27207	28420	28768	26660	28564	26960	26995	26707	26120	26312
JAXPLB000000000_ACESH02006	29780	295	241	226	28782	29445	202	27995	29917	30231	28968	30258	30617	30765	276	30525	30732	30378	29200	30265	29564	273	283	30478	31528	30841	259	29455	272	256	28653	29134	208	30028	271	30047	227	232	29988	29435	281	30053	30228	270	29434	29029	30182	28602	208
JAXPLC000000000_ACESH02012	29184	28307	28095	28262	28764	29670	28230	28979	29365	28641	27528	29860	30345	30161	28266	30293	29705	29715	28385	28667	30501	28279	28319	30508	30848	30563	28285	29400	28248	29471	28861	28569	28261	29375	28292	29389	28248	28231	29698	28800	28260	29390	29203	28277	28661	28486	29253	28237	25953
JAXPLD000000000_ACESH02014	29604	250	301	292	28612	29270	270	27744	29741	30068	28719	30176	30471	30603	193	30353	30487	30198	29019	30178	29502	115	437	30311	31355	30694	128	29284	191	127	28496	28966	271	29875	119	29894	283	264	29790	29263	102	29901	30205	119	29241	28886	30041	28426	262
JAXPLE000000000_ACESH02015	29477	854	754	806	28683	29348	772	27916	29591	29518	28849	29553	30256	30397	833	30143	30394	30086	28482	29558	29430	833	838	29561	31328	30474	819	29369	830	817	27987	29067	725	29712	833	29730	792	794	29161	29361	825	29736	29950	834	29301	28930	30010	28258	703
JAXPLF000000000_ACESH02025	28491	29988	29739	29950	29055	28554	29948	29549	206	28835	29939	28874	28966	29215	29941	29181	29060	28578	29739	28882	29028	29939	29993	27831	29646	29189	29954	28577	29903	29919	29882	28460	29935	29217	29922	29233	29899	29874	28754	28564	29913	29239	27800	29927	25321	28493	27847	27657	27420
JAXPLG000000000_ACESH02033	29802	220	309	294	28818	29479	259	28064	29939	30264	28979	30374	30627	30777	211	30544	30805	30411	29257	30377	29582	209	449	30533	31550	30849	195	29522	223	198	28716	29201	284	30059	210	30077	287	283	30044	29503	217	30079	30394	213	29441	29090	30234	28654	274
JAXPLH000000000_ACESH02039	29825	231	298	303	28814	29491	268	27993	29967	30275	29005	30370	30636	30792	220	30541	30796	30415	29247	30373	29594	134	432	30546	31573	30867	120	29510	193	107	28734	29186	269	30062	120	30081	288	290	30055	29491	126	30085	30380	124	29434	29068	30251	28651	268
JAXPLI000000000_ACESH02040	28739	30300	30117	30209	29528	28549	30186	29969	27851	29123	29600	29161	29487	29591	30234	29275	29095	28609	30370	29180	28464	30275	30369	29410	29678	29827	30273	28579	30276	30256	30083	28420	30201	29601	30209	29617	30169	30150	29492	28533	30182	29627	198	30288	28056	28189	776	28782	27612
JAXPLJ000000000_ACESH02041	28588	29378	30412	29354	29155	28098	29310	30246	29979	28602	29463	28746	29980	30150	29442	29268	28981	28824	29272	28730	14731	29313	30856	30172	29795	31500	29312	28268	30560	29472	29224	28061	29348	28632	29425	28638	29287	29266	28209	28398	29406	28641	28806	29451	27940	27600	28838	27819	26483
JAXPLK000000000_ACESH02052	29236	28926	28594	28897	25640	30069	28857	29343	29685	29906	28329	30955	31076	30904	28883	30084	29917	30204	29384	29938	31237	28886	28908	30982	31590	31165	28890	29770	28857	29938	29292	28907	28774	30053	28883	30059	28806	28793	31093	29290	28857	30059	29548	28887	29178	28558	29700	28660	26257
JAXPLL000000000_ACESH02053	28854	29413	29144	29331	29056	29009	29348	29691	28387	28256	29583	29039	28387	28523	29362	29490	28653	29251	30127	28296	29354	29359	29425	29140	30311	28535	29362	28342	29319	30099	29253	27911	29314	29494	29356	29512	29268	29268	28777	27998	29311	29481	27798	29361	28231	27999	27832	27790	26860
JAXPLM000000000_ACESH02054	29641	27976	27664	27908	28750	30124	27881	432	29576	29316	28896	29958	30942	30961	27909	30261	30157	30020	28244	29334	29755	27949	27979	30101	30674	31242	27951	29532	27884	28510	28247	29311	27896	29696	27913	29701	27864	27851	29798	29370	27897	29708	29815	27930	29123	29051	29864	28527	25568
JAXPLN000000000_ACESH02060	27480	28611	28364	28534	29087	28009	28539	29029	27780	27252	28804	28535	29325	29253	28562	28757	28080	27532	29302	27285	29009	28549	28577	28230	28963	29501	28561	28249	28524	29866	28910	27435	28545	25108	28487	25123	28451	28429	28110	27552	28514	25125	27609	28575	27158	26825	27682	26961	26029
JAXPLP000000000_ACESH02069	29619	28631	27967	28565	28759	30101	28552	487	29535	29309	28886	29966	31822	30962	28565	30248	30861	30009	28928	29335	29765	28612	28623	30785	31225	32071	28614	29501	28532	29162	28946	29282	28208	29787	28587	29792	28511	28508	30535	29338	28559	29798	31296	28585	29057	29022	30464	28771	25898
JAXPLQ000000000_ACESH02077	29617	28634	27973	28571	28766	30107	28555	494	29542	29312	28897	29968	31820	30965	28572	30244	30872	30018	28943	29337	29772	28610	28630	30793	31229	32069	28609	29513	28538	29168	28963	29293	28210	29800	28592	29805	28517	28514	30537	29349	28556	29811	31306	28591	29066	29026	30463	28777	25900
JAXPLR000000000_ACESH02083	28756	30311	30135	30212	30276	29177	30193	30576	27846	29105	29666	29927	29830	29592	30244	29498	29080	28633	31300	29161	29369	30280	30387	29972	29708	30063	30278	29038	30287	31042	30649	28414	30209	30582	30205	30598	30168	30147	30327	28594	30177	30587	217	30293	28068	28206	783	28792	27625
JAXPLS000000000_ACESH02088	19830	31545	31309	31488	30652	30299	31471	30852	29609	30972	30971	31287	31733	31619	31504	30886	31293	11196	31421	31013	30046	31513	31548	23556	161	31951	31518	29691	31485	31781	31469	29500	31487	30794	31505	30815	31468	31445	30156	29435	31481	30818	29669	31515	29212	29618	29879	29633	29189
JAXPLT000000000_ACESH02103	28118	29349	29209	29346	29762	11536	29307	29822	28778	28335	29673	28956	30547	29544	29294	29403	29005	28843	29964	28387	28725	29288	29447	28745	29979	30782	29299	28341	29321	29905	29357	27941	29301	29074	29248	29082	29233	29211	28576	28034	29242	29079	29501	29310	28625	10058	28641	23847	26896
JAXPLU000000000_ACESH02104	29794	30872	31777	30840	30601	29482	30813	32433	30781	29907	30263	29933	5865	6120	30843	30643	29010	30345	31419	29945	29932	30817	32376	31789	31809	7744	30820	29731	32046	30779	30914	29525	30729	30478	30809	30484	30744	30740	30119	29834	30742	30489	29996	30827	29341	29145	30149	29760	27981
JAXPLV000000000_ACESH02120	28173	29998	29397	29915	29392	28071	29874	29361	27734	28245	29472	28820	29344	29541	29951	28831	29267	28209	29955	28273	11476	29966	30017	29584	29762	29628	29976	28566	29880	30461	30061	28158	29594	28995	29847	29000	29888	29872	28036	28167	29782	29008	28999	29939	27098	27435	29061	27566	26745
JAXPLW000000000_ACESH02121	29154	28052	27811	27988	27846	29186	27967	26961	29500	29221	27999	29249	30150	30374	28002	30097	29523	29590	27788	29250	29743	28003	28077	29705	30841	30548	28006	28854	27964	27982	27830	28729	27987	28593	27991	28607	27945	27938	29384	28910	27995	28595	29401	28014	28975	28581	29420	28113	25548
JAXPLX000000000_ACESH02126	28928	29649	29420	29588	29035	28344	29592	29325	28855	391	29371	506	29227	29353	29668	28991	28846	29338	29459	503	28641	29604	29740	28747	30386	29526	29608	28471	29650	29667	29084	28312	29604	28804	29666	28808	29551	29527	28680	28448	29636	28813	28650	29678	28238	27852	28684	27905	27127
JAXPLY000000000_ACESH02134	28377	29517	29672	29463	29872	29222	29445	31335	28957	28435	29294	28810	28506	28277	29494	29318	27659	28858	30070	28792	29455	29440	30997	30680	30026	30389	29445	28053	30748	29439	29439	27672	29458	29947	29471	29955	29386	29383	29411	28261	29429	29932	28252	29478	28008	28249	28305	27549	27009
JAXPLZ000000000_ACESH02136	29859	210	349	347	28862	29504	310	28071	29988	30323	29041	30346	30677	30822	237	30576	30803	30463	29281	30352	29628	279	384	30579	31598	30896	289	29515	264	285	28749	29196	321	30104	235	30122	339	319	30077	29500	246	30128	30278	278	29477	29093	30236	28680	302
JAXPMA000000000_ACESH02137	28924	30413	30533	30399	29716	29553	30383	31441	29006	29496	29751	30371	28870	28286	30392	29806	27900	29070	31031	29537	29457	30376	31908	31301	30838	30607	30385	28916	31676	31188	30356	28088	30278	30141	30382	30157	30323	30306	29923	28732	30341	30162	28833	30377	28359	28549	28976	28710	27696
JAXPMC000000000_ACESH02141	27889	28007	28997	27942	29168	28218	27949	30210	29601	27736	28350	28092	29032	29283	27977	28812	28603	28257	28697	27791	29269	27962	29430	30561	29152	30731	27978	28155	29203	28223	28700	27731	27957	28953	27956	28966	27915	27904	28610	28367	27958	28959	28024	27955	27895	27275	28043	26839	25543
JAXPMD000000000_ACESH02142	29684	30870	31995	30837	30626	30038	30834	31889	30961	29665	30244	29794	30899	31045	30833	30688	30393	30221	30455	29712	29671	30814	32114	30842	31433	32454	30827	29719	31890	30934	30323	29416	30879	30194	30841	30206	30783	30768	29832	29668	30801	30206	29949	30843	28731	29255	30023	29217	28191
JAXPME000000000_ACESH02160	28991	28459	28228	28438	27353	29096	28409	28545	29754	28557	16002	28655	29990	30142	28429	29955	29459	29872	27834	28597	29967	28424	28687	29227	30585	30611	28437	29147	28423	28478	28214	28732	28422	28976	28427	28986	28388	28370	29359	29159	28384	28990	29140	28423	29185	28144	29158	28000	25950
JAXPMF000000000_ACESH02164	28506	29968	29713	29922	29051	28540	29921	29543	110	29124	29930	28877	28945	29262	29918	29154	29042	28596	29757	28876	29027	29921	29968	27851	29636	29168	29936	28586	29880	29898	29876	28460	29907	29231	29903	29247	29870	29845	28764	28564	29894	29255	27760	29910	25330	28475	27808	27655	27393
JAXPMG000000000_ACESH02165	28506	29968	29713	29922	29051	28540	29921	29543	110	29124	29930	28877	28945	29262	29918	29154	29042	28596	29757	28876	29027	29921	29968	27851	29636	29168	29936	28586	29880	29898	29876	28460	29907	29231	29903	29247	29870	29845	28764	28564	29894	29255	27760	29910	25330	28475	27808	27655	27393
JAXPMH000000000_ACESH02181	29662	30845	31959	30804	30598	29953	30802	31821	30939	29631	30190	29730	30823	31013	30802	30598	30374	30204	30431	29678	29682	30784	32078	30808	31416	32389	30795	29657	31854	30861	30290	29389	30841	30179	30813	30191	30756	30736	29784	29645	30769	30186	29934	30810	28714	29215	30015	29185	28153
JAXPMI000000000_ACESH02190	28883	29753	29436	29682	30067	29068	29694	29812	28250	28045	29167	29060	28667	28574	29710	29427	28018	29161	30363	28084	29462	29696	29765	29426	30036	28726	29696	28658	29620	30666	30263	28189	29684	29922	29709	29942	29665	29656	29755	28175	29667	29943	28195	29710	28034	28037	28219	27858	27195
JAXPMJ000000000_ACESH02192	28476	30259	29654	30188	30167	28767	30129	30021	28717	28854	29576	29999	29972	29633	30207	29684	29862	29235	30878	28950	29485	30209	30256	30183	30455	29951	30212	28916	30171	31253	30900	28113	29839	29542	30141	29564	30112	30111	4251	28216	30105	29547	29513	30216	28536	27590	29546	28285	27303
JAXPMK000000000_ACESH02193	28316	29588	29359	29552	29262	11193	29534	29655	28809	28536	29739	28648	29533	29600	29532	29634	29131	28994	29592	28609	28328	29527	29648	28451	30170	29834	29538	28220	29502	29565	29139	28013	29542	28605	29488	28611	29471	29450	28157	28264	29476	28614	28627	29544	28637	9904	28665	24036	27123
JAXPML000000000_ACESH02195	28965	29746	29491	29714	30459	28870	29586	30257	29013	28852	29827	28900	30505	30020	29677	29650	29003	28960	30514	28925	5731	29798	29692	29813	30022	30809	29799	28837	29639	29796	30114	28545	29658	29754	29585	29758	29611	29591	28974	28803	29558	29750	29417	29830	28295	27741	28742	28118	26818
JAXPMM000000000_ACESH02211	28643	29567	29325	29502	29095	28262	29510	29727	27584	28630	29356	28659	30924	30061	29484	29195	29165	28980	29334	28656	29387	29496	29581	28657	29671	31254	29514	27913	29476	29482	29559	28030	29524	28757	29518	28759	29461	29450	28545	27908	29469	28747	29824	29505	27323	27725	28704	27558	27027
JAXPMN000000000_ACESH02220	29685	246	291	295	28678	29339	266	27848	29800	30085	28830	30189	30445	30598	196	30331	30624	30289	29111	30192	29528	115	450	30357	31427	30679	125	29377	191	126	28568	29054	275	29943	109	29962	289	266	29917	29354	66	29964	30229	119	29312	28950	30074	28525	254
JAXPMO000000000_ACESH02221	28892	29607	29377	29544	28975	28320	29543	29301	28834	387	29329	385	29180	29304	29550	28962	28824	29308	29407	372	28608	29564	29609	28723	30354	29490	29558	28422	29527	29538	29075	28257	29552	28749	29547	28755	29502	29488	28576	28388	29516	28770	28405	29566	28194	27782	28504	27747	27154
JAXPMP000000000_ACESH02228	28088	29680	29449	29586	30177	29417	29571	30291	28079	28292	29246	29533	28329	28002	29663	29458	26205	28969	30627	28355	29636	29615	29661	29166	30469	28441	29616	28344	29592	30846	30344	27702	29605	29303	29640	29323	29568	29556	29718	27720	29595	29314	28513	29660	27793	27972	28547	27585	27146
JAXPMQ000000000_ACESH02229	29086	27877	27637	27818	28809	29759	27765	28873	29554	28923	28900	29797	30501	30588	27921	29932	29848	29513	29100	29075	30107	27842	27985	30327	30463	30814	27860	29527	27858	28675	28372	29186	27817	29802	27913	29806	27764	27746	29777	29280	27866	29807	29601	27918	29088	28687	29602	28262	25444
JAXPMR000000000_ACESH02236	45583	46249	46032	46241	45963	45046	46210	46486	45545	45597	45937	45824	45874	47019	46281	46334	45943	45552	46307	45767	44390	46209	46426	46006	46892	47170	46214	45871	46275	46364	46120	45665	46205	44369	46318	44383	46157	46152	45226	45748	46307	44393	45330	46316	45216	44629	45268	44455	43803
JAXPMS000000000_ACESH02239	27932	28892	28679	28863	29736	10484	28833	29961	28575	28116	29083	29295	29461	29555	28865	29173	28844	28587	30030	28230	28881	28845	28938	28849	29749	29525	28849	28221	28827	29950	29690	27580	28839	28748	28804	28757	28793	28769	28394	27686	28808	28748	28422	28873	28133	7926	28439	24787	26484
JAXPMT000000000_ACESH02244	29828	261	307	302	28822	29494	272	28032	29972	30278	28994	30378	30643	30789	206	30549	30778	30426	29260	30381	29707	127	446	30545	31580	30865	137	29492	199	135	28725	29174	282	30078	117	30096	300	272	30066	29472	89	30101	30396	127	29459	29094	30239	28674	275
JAXPMV000000000_ACESH02246	27977	28625	29550	28562	28840	25550	28541	30021	29371	28223	28927	28292	29830	29909	28557	29490	28799	28191	28713	28246	28332	28598	29863	29464	29396	31398	28607	27923	29750	28648	28694	27829	28549	28605	28499	28618	28473	28453	28224	28132	28506	28633	28923	28618	27781	24848	28975	3548	26150
JAXPMW000000000_ACESH02256	148	29755	29515	29680	28839	28372	29686	29663	28424	28862	29270	28880	29633	29860	29707	29118	29093	15966	29351	28903	28835	29722	29785	15197	19906	29997	29720	27916	29700	29690	29215	27903	29688	28532	29708	28539	29666	29647	28390	27937	29675	28545	28698	29716	28113	28003	28739	27733	27135
JAXPMX000000000_ACESH02257	29540	268	250	247	28581	29237	82	27702	29708	29992	28659	30017	30399	30547	258	30242	30406	30159	28972	30022	29283	254	288	30251	31299	30622	264	29255	281	260	28446	28932	217	29823	256	29841	235	215	29691	29236	263	29846	29986	249	29216	28825	29947	28369	215
JAXPMY000000000_ACESH02266	28793	30312	30164	30254	29567	28562	30238	30025	27882	29127	29646	29172	29509	29615	30285	29366	29115	28658	30407	29190	28440	30266	30411	29424	29720	29853	30272	28581	30317	30238	30141	28435	30256	29632	30255	29648	30207	30188	29516	28537	30222	29660	206	30280	28092	28199	777	28823	27674
JAXPMZ000000000_ACESH02274	28444	29636	29628	29566	29317	27914	29499	30867	29050	28489	29791	28504	29514	29866	29613	29099	29019	28417	29470	28507	11271	29612	31058	30139	29370	31283	29613	28366	30868	29553	29324	28426	29581	28732	29479	28735	29521	29500	27340	28392	29428	28743	28713	29587	27424	27738	28783	27527	26743
JAXPNA000000000_ACESH02280	28614	29840	29514	29758	29849	29403	29763	29760	28443	28307	24899	29096	28474	28795	29784	29609	16436	29259	30329	28336	29710	29841	29821	29580	30359	28751	29838	28327	29726	30591	30121	27919	29783	29737	29771	29740	29699	29676	29123	28093	29731	29750	28383	29866	28380	28408	28450	28165	27114
JAXPNC000000000_ACESH02282	29789	339	1611	292	28909	29469	252	28991	31340	29894	28966	29916	30623	30772	324	30558	30655	30395	28974	29931	29582	322	221	31158	31554	32171	308	29476	1516	300	28444	29165	266	30158	308	30176	279	276	29785	29747	325	30178	30354	304	29439	29084	30320	28331	251
JAXPND000000000_ACESH02283	28358	29817	30948	29778	29006	28423	29767	30771	1540	28749	29784	28782	28851	29083	29767	29037	28942	28413	29629	28784	28886	29772	31151	29187	29449	30479	29786	28474	31098	29752	29711	28332	29754	29109	29757	29125	29721	29695	28632	28495	29746	29132	27751	29761	25279	28376	27803	27580	27226
JAXPNF000000000_ACESH02289	29381	290	102	246	28407	28999	204	27512	29483	29434	28524	29463	30140	30290	275	30108	30262	29973	28548	29469	29143	271	279	29832	31134	30355	257	29064	268	255	28063	28758	75	29622	271	29641	219	232	29347	29058	282	29643	29818	266	29083	28586	29773	27923	82
JAXPNG000000000_ACESH02292	27909	28015	28994	27938	29164	28235	27946	30196	29623	27743	28353	28101	29040	29287	27983	28831	28619	28276	28702	27799	29289	27969	29428	30580	29171	30737	27977	28172	29200	28220	28703	27745	27955	28963	27965	28976	27911	27910	28613	28383	27966	28969	28041	27961	27908	27293	28059	26855	25541
JAXPNH000000000_ACESH02295	28876	30145	29788	30058	29450	29480	30044	30252	28828	28448	23462	29480	28435	28500	30087	29545	9667	29509	30686	28481	30190	30159	30102	29457	30889	28609	30153	28789	30010	31136	30235	28104	30043	29946	30065	29945	30034	30018	29348	28327	30030	29938	28628	30183	28559	28540	28679	28362	27358
JAXPNI000000000_ACESH02308	28160	29579	28974	29508	28437	27898	29514	28797	27073	27700	28891	27704	28129	28297	29560	28407	29025	28298	29586	27701	28048	29520	29554	28537	30137	28376	29520	28132	29498	29498	29112	27958	29180	28638	29520	28657	29453	29447	28867	28087	29503	28662	27956	29523	27609	27355	27998	27555	26584
JAXPNJ000000000_ACESH02310	29832	238	330	333	28847	29511	291	28078	29991	30307	29030	30341	30692	30836	229	30590	30827	30443	29276	30345	29628	194	367	30547	31600	30921	204	29522	213	200	28741	29197	300	30113	202	30131	321	304	30076	29505	197	30133	30684	193	29465	29106	30263	28661	289
JAXPNK000000000_ACESH02312	29795	196	287	279	28790	29460	252	28008	29931	30247	28970	30278	30588	30739	201	30514	30751	30395	29222	30282	29566	155	337	30487	31548	30814	165	29460	190	172	28686	29146	255	30022	159	30040	276	252	30027	29442	191	30045	30250	164	29429	29068	30192	28632	250
JAXPNM000000000_ACESH02316	28447	29270	30416	29249	29303	27865	29233	30740	29092	27969	29402	28005	28794	29115	29258	28841	28450	28872	29728	28014	28341	29238	30749	29303	29737	29945	29237	27991	30453	29230	29091	27883	29243	28845	29234	28856	29187	29173	28418	28188	29218	28863	27335	29258	27807	27712	27388	27478	26693
JAXPNN000000000_ACESH02329	28530	30003	29398	29909	28771	28078	29928	29223	27511	28201	29337	28201	28623	28812	29958	28804	29463	28700	30029	28211	28470	29943	29975	28980	30555	28882	29944	28506	29923	29920	29491	28328	29605	29021	29933	29040	29865	29859	29238	28461	29921	29044	28327	29946	27879	27617	28371	27970	26979
JAXPNO000000000_ACESH02368	29798	262	287	288	28795	29464	254	27994	29950	30250	28983	30351	30618	30763	210	30528	30754	30405	29233	30355	29676	128	426	30516	31562	30844	114	29460	179	116	28708	29147	256	30044	126	30062	277	279	30014	29438	93	30067	30373	130	29433	29068	30220	28668	256
JAXPNP000000000_ACESH02378	83	29522	29273	29461	28505	28196	29452	29391	28173	28580	28702	28596	29356	29592	29464	28901	28522	15666	29082	28618	28660	29483	29548	14901	19584	29741	29485	27729	29431	29455	29054	27703	29448	28325	29472	28332	29425	29406	28117	27743	29433	28342	28429	29477	27875	27808	28468	27502	27231
JAXPNQ000000000_ACESH02380	28162	29432	29203	29388	29101	9981	29375	29404	28729	28359	29559	28401	29459	29615	29406	29405	29087	28933	29458	28397	27915	29372	29441	28247	30086	29718	29389	28043	29358	29385	29112	27926	29376	28451	29349	28457	29302	29281	27920	28070	29355	28460	28593	29409	28629	8647	28598	25127	26958
JAXPNS000000000_ACESH02418	28838	30390	30175	30363	29920	29304	30273	30122	27875	29096	29974	29235	28660	28921	30382	29538	27052	29557	29999	29181	28544	30330	30374	29433	30662	29038	30344	28672	30296	30400	29744	28300	30332	29349	30303	29364	30277	30267	28851	28582	30246	29363	28733	30353	28503	28884	28805	28221	27776
JAXPNT000000000_ACESH02449	29465	28435	28185	28367	28540	29979	28353	3865	30526	29295	28800	29896	30751	30830	28433	30242	30756	29846	28841	29430	30026	28417	29982	32060	31169	32580	28419	29316	29736	28882	28956	29221	28022	29541	28453	29546	28302	28312	30291	29467	28425	29555	30957	28456	29029	28998	30587	28797	25757
JAXPNU000000000_ACESH02461	29291	28696	28355	28651	27860	28899	28656	28387	29480	29492	27214	29518	30223	30399	28649	29945	29842	29907	28853	29524	29183	28649	28708	30080	31340	30463	28661	29502	28624	28604	28706	29252	28575	29241	28657	29255	28602	28594	29881	29482	28629	29257	29761	28648	28939	28549	29873	29044	26063
JAXPNV000000000_ACESH02463	29805	175	309	300	28814	29486	274	28024	29951	30280	28997	30297	30624	30777	199	30548	30759	30394	29220	30303	29583	195	344	30528	31539	30851	205	29487	219	200	28700	29165	280	30062	191	30080	300	272	30024	29469	199	30085	30243	193	29439	29074	30200	28621	272
JAXPNW000000000_ACESH02464	28772	30216	30085	30165	29561	28572	30152	30025	27928	29192	29640	29348	29562	29667	30232	29385	29254	28664	30403	29367	28483	30177	30400	29423	29902	29915	30177	28586	30272	30190	30167	28434	30166	29676	30195	29692	30118	30099	29543	28542	30168	29702	900	30225	28089	28258	70	28908	27580
JAXPNX000000000_ACESH02465	28839	30374	30172	30351	29902	29294	30257	30115	27881	29106	29952	29249	28655	28923	30372	29520	27034	29554	29982	29187	28541	30321	30363	29444	30665	29038	30330	28670	30294	30389	29735	28293	30315	29351	30296	29362	30268	30258	28846	28570	30234	29366	28730	30350	28500	28879	28799	28220	27770
JAXPNY000000000_ACESH02478	29732	325	90	294	28806	29429	257	27990	29929	29865	28944	29894	30616	30762	307	30442	30642	30361	28966	29906	29548	297	340	30224	31505	30823	307	29473	316	312	28436	29158	135	30035	289	30053	288	261	29803	29463	300	30057	30201	295	29429	29015	30143	28327	84
JAXPNZ000000000_ACESH02487	29910	30793	30554	30739	31270	30032	30715	31316	29255	29518	30610	29545	957	1657	30759	31043	28698	30576	31205	29557	30547	30710	30760	30235	31671	956	30716	29745	30692	30694	30633	29653	30732	30776	30709	30783	30665	30665	30175	29725	30663	30767	29898	30752	29772	29307	29985	29564	27953
JAXPOB000000000_ACESH02502	29802	319	123	271	28837	29503	246	28015	29927	29926	29003	29953	30629	30776	303	30515	30670	30408	29024	29968	29575	292	322	30302	31552	30850	278	29502	286	284	28485	29179	102	30072	284	30090	260	257	29839	29483	296	30096	30259	291	29468	29066	30204	28380	105
JAXPOC000000000_ACESH02504	28741	30302	31360	30216	29483	28547	30195	31113	29050	29112	29615	29341	29977	29579	30395	29330	29079	28624	30385	29355	28473	30282	31693	30519	29693	31568	30280	28559	31433	30378	30110	28417	30213	29670	30341	29684	30167	30149	29495	28748	30331	29695	98	30417	28051	28246	887	28972	27635
JAXPOD000000000_ACESH02506	28411	29386	29132	29292	28889	28133	29307	29150	28548	28044	29371	28070	28665	28774	29315	28941	28799	28877	28740	28078	28088	29305	29333	28349	30164	28879	29318	28432	29270	29313	29021	28220	29322	27805	29332	27817	29283	29272	27942	28437	29302	27822	27840	29331	27742	27294	27891	27451	26769
JAXPOE000000000_ACESH02508	29374	28800	29655	28744	26137	29494	28730	30096	31105	29931	28826	30068	30301	30420	28818	30071	30372	30009	26656	30015	30095	28775	30114	31486	31494	31852	28773	29492	30013	28789	1031	29271	28538	30222	28800	30229	28679	28672	30027	29492	28768	30224	30334	28771	29412	28666	30393	29134	26135
JAXPOF000000000_ACESH02518	28333	29630	29091	29600	28818	5965	29572	29441	28616	28595	29249	28663	29415	29611	29601	29293	29298	28876	29596	28621	27985	29586	29637	28582	30259	29779	29590	28059	29577	29621	29371	27880	29273	28188	29541	28205	29491	29478	28188	28068	29536	28231	28718	29598	28375	4380	28734	25728	26937
JAXPOG000000000_ACESH02521	28405	29259	29037	29223	29475	28352	29194	29405	28213	27878	28560	27898	28778	29194	29256	29232	28727	28975	29651	27895	22030	29210	29269	28158	30012	29189	29217	28488	29161	29182	29367	28305	29199	28853	29207	28865	29087	29047	28667	28470	29166	28871	27839	29228	27947	28061	27912	27543	26685
JAXPOH000000000_ACESH02529	29125	30056	29739	30026	29422	29078	29973	29984	29046	28873	24942	28974	28746	28971	30021	29762	4413	29731	29948	28935	29184	29980	30035	28959	30967	29029	29991	28270	29958	30023	29455	28018	30005	29338	29994	29337	29939	29921	29097	28228	29936	29338	28851	30009	28721	28831	28924	28470	27307
JAXPOI000000000_ACESH02530	27377	28117	27892	28090	28262	27820	28066	28151	27585	27530	28341	27642	28519	28577	28093	28598	27822	28202	28140	27566	28439	28088	28134	27440	28886	28739	28091	27786	28044	28156	28226	27530	28054	27825	28061	27832	28006	27984	27649	27718	28045	27828	27534	28091	27397	26969	27559	26949	25819
JAXPOJ000000000_ACESH02532	29073	30725	30403	30668	29763	29596	30659	29908	27921	29735	29951	30405	28949	28341	30665	29888	27965	29345	31260	29770	29633	30764	30691	30058	30978	29163	30778	28899	30643	31382	30573	28339	30542	30110	30653	30122	30595	30572	30175	28693	30611	30124	29175	30774	28467	28685	29109	28799	28017
JAXPOK000000000_ACESH02544	28483	29709	29449	29562	29871	28916	29578	29704	26961	28135	29396	29004	29005	29219	29625	28788	28504	28445	29906	28182	29096	29753	29685	29317	29707	29404	29762	28043	29584	30513	29977	27681	29602	29417	29604	29430	29525	29509	28942	27801	29537	29447	27640	29734	25918	27698	27698	27758	26994
JAXPOL000000000_ACESH02545	29026	28459	29315	28407	25863	29076	28389	29814	30648	29604	28499	29699	29902	30086	28477	29733	30049	29465	26326	29686	29399	28433	29773	31142	30951	31490	28432	29117	29674	28408	1013	28936	28199	29859	28459	29866	28350	28341	29729	29166	28428	29861	29975	28432	29044	28270	30024	28774	26148
JAXPOM000000000_ACESH02551	29748	30832	30518	30799	30486	29563	30777	30974	29317	29989	30274	30266	3490	3537	30798	30744	28746	30242	31480	30017	30290	30771	30845	30343	31767	3723	30787	29883	30743	30988	31074	29208	30681	30411	30768	30418	30709	30688	30486	29642	30701	30421	30311	30782	29620	29052	29964	30033	27927
JAXPON000000000_ACESH02558	29231	29188	28621	29137	28872	29005	29131	27822	29323	28300	29230	28349	29628	29708	29140	29976	30013	29682	28924	28359	29562	29148	29208	29465	31296	29845	29162	29100	29133	29122	29620	28949	28809	28992	29134	29008	29091	29081	30047	29081	29100	29003	29420	29145	28768	28554	29481	28781	26516
JAXPOO000000000_ACESH02564	28495	29330	29117	29298	29526	27968	29287	29272	27607	28030	29432	28058	28829	29134	29291	28861	28470	28963	29753	28066	28393	29288	29348	28357	29787	28893	29294	27989	29259	29284	29116	27901	29290	28748	29288	28758	29228	29207	28483	27980	29260	28764	27247	29311	27838	27739	27298	27537	26717
JAXPOP000000000_ACESH02565	30058	29530	30478	29511	28664	29888	29489	29364	31725	30997	29659	31071	31365	31500	29512	30706	31425	30676	28640	31073	30196	29524	30861	31686	32273	33017	29529	30522	30694	29477	28869	30286	29286	30009	29542	30020	29467	29454	29835	30772	29443	30027	30999	29503	30158	29626	31043	29812	26994
JAXPOQ000000000_ACESH02566	29648	160	302	306	29383	30186	276	28417	29755	30014	28975	30825	30663	30663	225	30419	30572	30278	30132	30043	30505	249	359	30786	31415	30803	235	29898	215	1022	29123	29171	284	30920	214	30939	294	301	30671	29454	213	30920	30039	256	29419	29050	29988	28620	264
JAXPOR000000000_ACESH02567	29452	29674	29206	29595	27973	30000	29591	28680	29762	30205	28817	30859	30725	30665	29605	30469	30567	29731	18790	30221	30681	29725	29650	29791	31488	30921	29738	29827	29581	30312	25415	29538	29364	30401	29577	30412	29522	29507	30056	29644	29599	30413	30386	29707	29279	28957	30443	29022	26797
JAXPOS000000000_ACESH02579	28076	28660	28460	28613	28974	27757	28597	29044	27846	27745	28855	28587	29448	29634	28641	28620	28727	28334	29312	27797	29159	28601	28663	28571	29318	29719	28597	28211	28554	29467	29272	27456	28609	27883	28594	27898	28549	28537	27734	27766	28601	27880	28054	28620	27527	26607	28104	26879	26153
JAXPOT000000000_ACESH02598	29280	29089	28711	29065	28280	29508	29058	28768	29829	29740	15812	30579	30564	30450	29073	30310	29799	29776	29657	29877	30257	29072	29113	30116	31261	30685	29078	29707	29034	29756	29411	28946	28950	30160	29076	30170	29003	28996	30976	29307	29051	30174	30011	29061	29497	28450	29901	28993	26482
JAXPOV000000000_ACESH02610	28595	29928	29687	29889	29571	28781	29880	29551	26311	28288	29869	28330	29726	30068	29885	29340	29414	28888	29424	28344	29250	29882	29951	28537	29687	30110	29881	27941	29837	29874	29501	28018	29869	29283	29870	29298	29807	29795	28541	27943	29837	29304	28840	29886	22008	28731	28904	27672	27357
JAXPOW000000000_ACESH02614	28309	30275	30036	30217	29636	29245	30210	30004	27064	29080	30275	29129	29143	29424	30231	29514	29113	28759	30048	29130	29119	30203	30273	28164	29961	29465	30216	28825	30185	30195	29691	28859	30209	29681	30176	29695	30150	30124	29174	28831	30181	29698	28822	30219	28038	28852	28900	28379	27769
JAXPOY000000000_ACESH02616	28435	29351	29101	29307	30112	29002	29274	30353	28822	28530	29592	28707	29748	30127	29378	29680	26486	29047	30315	28693	29659	29318	29682	29631	29875	30177	29315	28588	29319	29364	30052	28546	29300	30124	29356	30127	29258	29245	29352	28778	29347	30121	28784	29384	28406	27911	28781	26513	26739
JAXPOZ000000000_ACESH02617	28718	29884	30857	29864	29425	28615	29825	31549	30065	28800	29875	28856	30466	30568	29863	29487	29298	29436	29993	28812	29099	29850	31381	30338	30658	32218	29857	28714	30768	29895	29540	28553	29850	29562	29847	29571	29793	29788	28872	28856	29808	29575	29356	29855	28210	27949	29401	28042	27450
JAXPPA000000000_ACESH02618	27800	29010	28862	28963	29079	28518	28934	29438	28347	28222	28968	28677	29258	29296	28979	29122	27932	28393	30086	28259	29216	28984	29102	28504	29332	29642	28983	3511	29039	29399	29246	187	28949	28580	28951	28586	28888	28878	28423	3336	28961	28583	28254	28987	27421	27391	28291	27456	26615
JAXPPC000000000_ACESH02629	29339	28924	29890	28896	27712	29483	28869	30472	31009	28885	16553	28916	29603	30347	28889	30127	29594	29768	29167	28928	30271	28890	30306	31210	30866	31884	28899	29313	30005	28864	29162	29044	28878	30167	28893	30178	28834	28828	30289	29581	28857	30163	29473	28888	29365	28545	29512	28345	26412
JAXPPD000000000_ACESH02630	29947	29024	28577	28997	28478	30280	28977	27218	29849	29901	28703	30666	31202	31180	28982	30398	30149	30478	29393	30021	30203	28991	29054	31476	31549	31389	28987	30036	28961	29618	29335	29550	28833	30426	29015	30429	28922	28922	30622	29809	28990	30427	30607	28990	29400	29230	30393	29209	26598
JAXPPE000000000_ACESH02641	28708	29999	29759	29962	29948	29777	29937	30308	25744	28644	30164	29510	30067	30172	30072	29568	29422	28883	30755	28777	30024	29973	30100	28920	29732	30317	29973	28542	29999	30775	30355	28129	29936	30259	30027	30268	29915	29896	29848	28136	30023	30241	29063	30033	1688	28876	28719	28207	27437
JAXPPF000000000_ACESH02649	29307	262	325	335	28355	29053	292	27568	29404	29746	28545	29841	30186	30329	208	30083	30260	29926	28790	29846	29094	242	470	30012	31068	30410	229	29019	239	224	28295	28700	302	29534	248	29552	327	320	29567	29002	246	29555	29873	239	29004	28627	29753	28142	289
JAXPPG000000000_ACESH02650	28933	30339	29781	30276	29051	28387	30295	29428	28877	169	29406	57	29276	29391	30352	28999	29699	29364	30249	48	28848	30300	30410	29574	31035	29562	30304	28554	30348	30347	29893	28394	29954	28907	30370	28912	30233	30215	29482	28525	30329	28919	29353	30365	28221	27880	29376	28176	27498
JAXPPH000000000_ACESH02672	29700	265	336	342	28746	29429	306	27923	29850	30140	28876	30183	30608	30754	252	30423	30669	30257	29219	30176	29516	252	390	30438	31462	30834	238	29415	251	249	28543	29092	309	30041	243	30060	320	325	29999	29396	257	30062	30563	246	29409	28967	30126	28513	300
JAXPPI000000000_ACESH02673	29943	29023	28585	29004	28481	30276	28983	27220	29839	29902	28695	30608	31204	31182	28969	30396	30099	30473	29383	29960	30198	28990	29054	31468	31543	31392	28994	30038	28954	29611	29340	29552	28839	30425	29001	30428	28929	28921	30630	29810	28974	30426	30176	28975	29401	29164	30332	29156	26605
JAXPPJ000000000_ACESH02691	28266	29257	30287	29243	28858	12283	29206	30627	29442	27838	29230	27948	29130	29278	29229	29077	28707	28998	28938	27918	28262	29208	30613	29526	29855	30631	29211	27816	30335	29245	28708	27647	29184	28131	29172	28132	29127	29111	27625	27859	29175	28135	28563	29232	28044	10832	28604	25276	26858
JAXPPK000000000_ACESH02700	29659	30855	31971	30815	30611	29955	30811	31823	30943	29627	30196	29728	30833	31021	30814	30618	30378	30200	30425	29674	29682	30793	32089	30803	31415	32390	30804	29653	31864	30874	30282	29392	30851	30178	30824	30190	30763	30747	29796	29645	30779	30185	29939	30821	28719	29219	30021	29193	28162
JAXPPL000000000_ACESH02708	29300	29126	28763	29099	28282	29479	29096	28809	29854	29750	15823	30585	30574	30454	29109	30305	29794	29808	29682	29886	30261	29105	29165	30173	31276	30701	29114	29724	29085	29784	29452	28979	28986	30164	29112	30174	29034	29018	30976	29324	29085	30178	30006	29095	29525	28410	29915	28988	26504
JAXPPM000000000_ACESH02711	28816	30055	29869	29969	29584	28592	29954	29981	27912	28508	29673	28548	29558	29659	30005	29400	28788	28681	29862	28564	28532	30035	30133	28891	29647	29899	30033	28575	30024	30007	29599	28433	29950	29385	29965	29401	29919	29896	28971	28532	29935	29411	219	30048	28112	28225	460	28250	27363
JAXPPN000000000_ACESH02725	29442	222	308	305	28517	29157	275	27748	29643	29946	28683	30053	30341	30473	208	30221	30426	30058	28901	30058	29250	131	455	30163	31211	30547	141	29214	205	135	28382	28891	283	29751	125	29769	298	261	29736	29191	127	29772	30040	128	29216	28750	29903	28373	270
JAXPPO000000000_ACESH02727	28775	30353	30183	30269	29573	28574	30252	30030	27889	29141	29662	29181	29539	29650	30303	29366	29119	28646	30415	29199	28511	30336	30435	29428	29713	29891	30335	28612	30336	30308	30140	28454	30269	29652	30264	29671	30223	30204	29508	28565	30235	29680	214	30347	28112	28214	784	28821	27676
JAXPPP000000000_ACESH02728	29815	342	1608	308	28940	29491	252	29004	31365	29915	29000	29938	30656	30805	332	30591	30683	30413	29006	29953	29596	320	224	31179	31585	32200	306	29486	1520	301	28468	29175	255	30180	323	30198	287	292	29813	29753	330	30200	30381	309	29469	29096	30354	28359	241
JAXPPQ000000000_ACESH02729	28955	30346	29786	30282	29055	28355	30302	29426	28864	164	29402	119	29253	29360	30283	28991	29700	29365	30257	116	28639	30306	30354	29563	31039	29541	30310	28532	30282	30280	29901	28365	29960	28897	30292	28903	30241	30223	29472	28505	30257	28911	29131	30293	28206	27833	29234	28066	27507
JAXPPR000000000_ACESH02730	29669	288	254	258	28675	29318	224	27895	29859	30008	28908	30028	30477	30623	267	30321	30538	30287	29043	30035	29358	263	299	30310	31455	30703	273	29428	284	269	28543	29110	233	29917	259	29936	253	226	29706	29408	269	29943	30119	257	29358	28894	30078	28441	225
JAXPPS000000000_ACESH02743	27630	28541	28040	28509	28395	25309	28508	28442	27529	27921	28647	28005	29332	29481	28545	29064	29034	27975	28888	28009	27742	28505	28681	28279	29537	29553	28515	27489	28481	28497	28871	27526	28229	28142	28499	28156	28455	28445	28281	27472	28481	28170	28855	28513	27426	24654	28800	69	25855
JAXPPT000000000_ACESH02744	27830	28499	29604	28448	29409	28055	28423	29995	29950	27636	28680	28286	29852	29575	28441	29041	28247	28946	29468	27661	29391	28445	29848	29552	29611	31384	28444	27894	29494	29043	28269	27560	28426	28152	28420	28169	28362	28354	28385	27744	28422	28169	28460	28458	27514	26989	28207	26954	26018
JAXPPU000000000_ACESH02745	29851	69	328	338	29612	30118	295	28546	29998	30317	29074	30344	30689	30831	237	30668	30828	30449	30155	30345	30495	261	363	31236	31606	30908	271	29535	242	276	29379	29205	304	30993	228	31011	339	309	30908	29511	217	30993	30284	257	29488	29124	30246	28677	300
JAXPPV000000000_ACESH02746	28632	30184	31144	30154	29519	28833	30130	31032	11630	28926	30328	28975	29232	29483	30145	29687	29342	28876	29898	28972	29272	30149	31402	29523	30077	30779	30156	28917	30873	30128	30079	28841	30133	29671	30125	29688	30107	30086	29125	28964	30106	29693	28086	30148	26019	28792	28128	27705	27592
JAXPPW000000000_ACESH02752	29414	29066	28600	29030	28332	29812	29009	28318	29662	29482	27375	30158	30586	30686	29026	30299	30206	30024	28951	29513	30062	29030	29051	29552	31739	30848	29037	29699	29018	29645	28241	29098	28791	29898	29051	29911	28962	28961	29916	29504	29016	29918	30038	29028	29374	28829	30067	29282	26318
JAXPPX000000000_ACESH02765	29230	30575	30358	30483	30252	29845	30479	30471	29022	29541	29893	29594	29083	29279	30533	30250	25948	29927	30579	29578	29604	30506	30562	29384	31131	29352	30512	28573	30477	30513	30100	28490	30502	29487	30526	29494	30449	30447	29359	28548	30472	29494	28992	30531	29235	29042	29024	28381	28009
JAXPPY000000000_ACESH02766	28474	29956	29686	29922	30011	29304	29900	29942	241	28822	29918	29774	29177	29198	29919	29118	29033	28553	30418	28836	29777	29908	29942	28706	29615	29232	29923	29080	29887	30837	30774	28486	29881	30102	29899	30118	29858	29833	29800	28590	29895	30110	27737	29906	25314	28434	27782	27611	27387
JAXPPZ000000000_ACESH02767	28457	29968	29711	29924	29027	28507	29921	29511	91	28820	29912	28850	28934	29186	29912	29167	29029	28535	29727	28849	29000	29920	29966	27788	29601	29157	29938	28551	29877	29893	29853	28442	29903	29187	29904	29203	29868	29843	28709	28549	29885	29208	27765	29906	25310	28445	27809	27632	27375
JAXPQA000000000_ACESH02768	29803	220	301	307	28785	29463	270	28017	29948	30253	28993	30269	30632	30788	208	30543	30762	30407	29229	30286	29587	222	356	30504	31557	30874	232	29474	199	228	28674	29162	291	30052	168	30071	308	280	30026	29461	191	30074	30235	213	29446	29053	30192	28608	269
JAXPQB000000000_ACESH02769	28188	29733	29565	29631	28861	27851	29631	29393	27264	28496	29070	28541	29578	29037	29663	28818	28534	27985	29750	28560	27989	29706	29809	28830	29030	29896	29710	28017	29714	29683	29382	27860	29642	29054	29631	29068	29587	29566	28919	27968	29609	29075	877	29715	27439	27560	755	28146	27063
JAXPQC000000000_ACESH02770	29010	30501	31366	30504	30046	29557	30468	31809	29012	29568	29821	29600	28585	28360	30469	29880	27956	29155	31112	29607	29399	30454	31889	32044	30917	30316	30471	28561	31717	30422	31008	28157	30356	30426	30466	30447	30401	30384	30252	28829	30420	30426	28878	30450	28443	28622	29024	28777	27771
JAXPQD000000000_ACESH02779	29338	29420	28841	29362	28022	28884	29343	28182	29324	29357	27878	29394	30235	30324	29346	30461	30139	29755	28788	29388	29525	29468	29419	30209	31306	30399	29478	29491	29320	29448	28875	29387	29012	29574	29364	29588	29279	29271	29994	29447	29296	29593	30555	29472	29045	28411	30590	29417	26761
JAXPQE000000000_ACESH02781	28917	30305	29738	30232	29016	28339	30253	29392	28837	167	29382	111	29227	29329	30242	28977	29665	29332	30233	98	28608	30266	30303	29538	31003	29515	30260	28513	30232	30232	29871	28353	29912	28871	30253	28877	30179	30182	29431	28485	30218	28884	29127	30259	28185	27811	29228	28043	27458
JAXPQF000000000_ACESH02782	28707	29765	29673	29744	30322	28551	29665	30137	29059	28647	29814	29584	30128	30346	29740	29935	29263	29168	30492	28887	29913	29702	29948	29305	30229	30532	29708	28734	29813	30454	29952	28196	29713	29311	29690	29322	29699	29679	28795	28417	29639	29299	28944	29733	28559	27064	29000	27420	27264
JAXPQG000000000_ACESH02787	29528	29319	28902	29251	27789	29943	29248	27595	29951	30327	28552	30989	30848	30936	29276	30618	30874	29870	870	30364	30376	29286	29339	30037	31422	31038	29290	29841	29250	29867	26067	29601	29052	30093	29249	30107	29210	29192	30017	29654	29266	30111	30443	29277	29396	28973	30505	29093	26440
JAXPQH000000000_ACESH02788	29831	375	347	343	28881	29517	307	28064	29995	30328	29029	30436	30688	30823	424	30592	30807	30443	29274	30434	29628	351	436	30526	31578	30909	361	29491	448	423	28736	29179	318	30113	412	30131	337	299	30094	29475	425	30135	30327	408	29483	29090	30289	28757	300
JAXPQI000000000_ACESH02796	28505	29967	29615	29894	29525	28442	29834	29481	28831	29540	29648	29621	29755	29919	29917	29665	29466	29159	30307	29627	28567	29908	29969	29392	29857	29984	29911	28281	29865	29888	30269	28315	29807	29065	29848	29080	29817	29814	1447	28292	29806	29087	29343	29915	28615	27569	29474	28520	27260
JAXPQJ000000000_ACESH02798	29228	28629	28246	28617	25420	28973	28580	28230	29810	29815	28644	29859	30199	30345	28612	29860	30293	29928	26000	29864	29455	28608	28653	29523	31361	30419	28605	29422	28578	28570	697	29227	28369	29424	28629	29432	28525	28524	29358	29417	28589	29438	30051	28590	29352	28516	30118	28955	25989
JAXPQK000000000_ACESH02799	15238	30541	30082	30470	29551	28624	30486	30220	27819	29522	29387	29665	29513	29688	30524	29203	29702	20082	29944	29600	29603	30506	30564	287	23530	29887	30512	28503	30464	30554	29626	28376	30259	29306	30511	29311	30436	30438	28549	28409	30484	29320	29779	30491	27882	27910	29356	28507	27692
JAXPQL000000000_ACESH02800	28244	29084	28812	29007	28534	28116	28998	28908	27493	28136	29084	28145	28635	28822	29048	28699	28640	28418	29004	28152	28466	29017	29061	28163	29631	28899	29019	28436	28987	29000	28465	28266	29012	28901	29018	28920	28967	28954	28425	28409	28989	28923	27674	29033	27849	27564	27723	27702	26384
JAXPQM000000000_ACESH02810	27814	29273	28944	29219	28971	6853	29208	29192	28531	28782	28818	29442	29710	29400	29233	28999	29188	28484	30291	28800	28448	29225	29289	28452	29946	29910	29229	28056	29213	29835	29345	27756	29113	28867	29184	28882	29133	29122	28684	27862	29173	28889	28979	29240	28184	5051	28647	24208	26773
JAXPQN000000000_ACESH02811	28944	30338	29771	30266	29106	28652	30285	29413	28873	171	29391	140	29245	29631	30275	28991	29694	29774	30265	128	29133	30298	30337	29605	31038	29534	30292	28541	30266	30263	29891	28377	29944	28910	30285	28916	30226	30218	29746	28513	30252	28920	29134	30291	28219	27840	29237	28092	27491
JAXPQO000000000_ACESH02812	29730	28574	27893	28517	29324	30356	28488	3234	29630	29486	28812	30394	31069	31005	28506	30216	31052	30188	28880	29507	30415	28549	28565	31837	31465	31302	28549	29995	28465	29386	29957	29393	28141	30131	28518	30135	28435	28451	30975	29607	28504	30139	30507	28518	29269	29108	30550	28808	25846
JAXPQP000000000_ACESH02837	29764	212	273	279	28761	29450	237	27966	29916	30234	28934	30327	30623	30766	199	30443	30770	30367	29190	30330	29543	117	416	30480	31520	30838	103	29493	167	79	28662	29170	251	30016	97	30034	262	269	30020	29476	125	30036	30309	97	29411	29038	30188	28619	237
JAXPQQ000000000_ACESH02841	29559	30859	30486	30761	30908	30214	30773	30634	28881	30239	30389	31232	30016	30034	30801	29851	29391	30136	31803	30282	30351	30789	30815	30838	31292	30140	30801	29466	30782	31776	31662	28737	30695	30073	30814	30078	30702	30695	31256	28985	30748	30078	29324	30804	28899	29043	29486	29811	28220
JAXPQR000000000_ACESH02842	28596	29876	29690	29809	29148	28065	29800	29384	28917	28660	29693	28752	29792	30199	29879	29483	28898	29170	29477	28741	28083	29798	29967	28966	30296	30164	29802	28635	29906	29849	29300	28362	29817	28704	29860	28730	29719	29716	27367	28652	29850	28735	28954	29887	28250	27796	28982	27889	27411
JAXPQS000000000_ACESH02843	27944	29146	28930	29122	29324	28293	29071	29260	27928	27852	29202	28536	29396	29618	29111	28678	28577	27946	29249	27859	28799	29118	29166	28873	28789	29601	29115	28320	29086	29763	29706	28122	29092	29005	29099	29012	29014	28993	28384	28223	29069	29019	28372	29122	27081	27259	28455	27234	26588
JAXPQU000000000_ACESH02857	28825	30349	30127	30289	30337	29520	30231	30039	27809	28925	29902	29615	28501	28446	30290	29814	28146	29413	30682	28964	29073	30274	30318	29404	30650	28686	30288	28581	30256	30935	29515	28127	30288	29777	30240	29792	30229	30203	29187	28425	30161	29790	28414	30300	28458	28529	28493	27969	27751
JAXPQV000000000_ACESH02859	29803	211	283	295	28782	29452	260	28023	29907	30274	28976	30297	30619	30763	219	30515	30741	30396	29224	30308	29574	165	348	30511	31544	30835	175	29466	188	184	28681	29141	274	30057	164	30065	294	266	30020	29442	200	30070	30266	161	29432	29065	30205	28628	257
JAXPQW000000000_ACESH02865	29833	247	324	334	28857	29518	296	28060	29984	30312	29020	30328	30686	30826	229	30601	30806	30437	29263	30342	29633	241	379	30535	31587	30910	254	29533	214	245	28730	29211	312	30098	195	30117	329	301	30065	29516	203	30120	30293	229	29475	29110	30245	28659	290
JAXPQX000000000_ACESH02866	28548	29889	29463	29810	29424	29009	29765	28724	28656	28509	29205	29170	28834	28928	29833	29027	29298	28818	30220	28529	29283	29846	29876	28330	30482	29036	29857	28906	29813	30419	28909	28561	29612	29765	29792	29769	29760	29741	29013	28714	29704	29774	28764	29834	28323	28189	28783	28703	27175
JAXPQY000000000_ACESH02867	28737	30418	30229	30358	29615	26423	30283	29721	28738	29135	29726	29209	30171	30277	30383	30057	29346	28933	30217	29160	28177	30360	30402	29390	30209	30459	30371	28479	30324	30381	29563	27944	30356	29029	30279	29028	30295	30275	27314	28382	30255	29031	29112	30365	28225	25928	29207	25769	27965
JAXPQZ000000000_ACESH02868	28076	29460	29247	29425	29254	11023	29415	29590	28586	28367	29635	28767	29605	29565	29484	29453	28971	28823	29672	28567	28299	29401	29644	28216	29952	29839	29421	28143	29456	29672	29091	27973	29423	28667	29445	28674	29332	29323	27962	27949	29427	28665	28743	29493	28446	9985	28701	24018	27015
JAXPRA000000000_ACESH02878	28537	29696	29442	29613	29307	27966	29559	29514	28084	28549	29827	28573	29566	29920	29649	29148	29083	28520	29518	28588	11289	29655	29716	28825	29491	29891	29668	28393	29567	29591	29362	28449	29637	28818	29529	28824	29568	29545	27428	28376	29470	28833	28644	29637	27438	27775	28709	27594	26801
JAXPRB000000000_ACESH02938	28906	30471	30129	30418	29243	29244	30443	29820	18432	29548	30065	29587	28741	29117	30423	29692	29099	29189	30660	29602	29519	30427	30475	29106	30184	29022	30428	28538	30375	30383	30308	28474	30309	29467	30427	29484	30362	30362	29489	28554	30395	29487	28703	30407	25918	28852	28840	28664	27727
JAXPRD000000000_ACESH02980	27175	28462	28264	28392	28897	27147	28393	28753	27764	27438	28362	28252	28760	28932	28459	28042	27902	27894	28820	27498	27800	28427	28527	28338	29072	29095	28432	27474	28432	29206	28951	27076	28415	28566	28432	28586	28363	28351	27948	27100	28412	28594	27982	28443	26847	26148	27639	26524	26364
JAXPRE000000000_ACESH02982	28932	29773	29566	29712	29198	28700	29687	29835	18533	28744	29973	28818	28878	29108	29738	29464	29145	29299	29511	28792	29148	29779	29804	28111	30192	29105	29768	28148	29679	29783	29858	28040	29727	28980	29712	28989	29691	29683	28991	28070	29711	28997	28371	29769	25583	28472	28415	27534	27209
JAXPRF000000000_ACESH02984	29267	28843	28613	28801	27920	28564	28737	28959	29860	28850	20926	28925	30164	30352	28806	30195	29527	29677	28419	28882	29478	28807	29069	29675	30608	30714	28820	29124	28813	28840	28401	28792	28795	29036	28790	29047	28709	28699	29073	29054	28695	29050	29181	28810	29097	27265	29225	28316	26404
JAXPRG000000000_ACESH02985	29802	216	298	297	28802	29473	269	28013	29953	30271	28986	30349	30649	30799	303	30561	30757	30409	29231	30353	29575	121	334	30509	31560	30877	131	29491	298	232	28703	29170	279	30053	219	30072	296	269	30035	29473	213	30075	30392	222	29428	29064	30264	28741	269
JAXPRH000000000_ACESH02986	29671	409	1704	389	28801	29373	343	27949	31103	29471	28911	29486	30518	30673	397	30422	30256	30273	28567	29499	29476	375	1397	31089	31159	31928	385	29346	1664	389	28065	29024	351	29743	380	29761	386	359	29359	29492	376	29762	29968	373	29313	28976	30009	27920	332
JAXPRI000000000_ACESH02987	29836	239	1611	329	28899	29470	295	28946	31309	30283	29022	30301	30644	30780	228	30558	30766	30438	29260	30308	29542	193	1627	31626	31583	32223	206	29528	1427	204	28730	29206	301	30199	205	30218	330	307	29999	29792	198	30225	30381	196	29464	29073	30346	28660	292
JAXPRJ000000000_ACESH02996	19914	31617	31376	31556	31330	30799	31540	31191	29609	30999	31031	31072	31472	31619	31565	30879	31303	11205	32173	31073	30665	31581	31614	24184	172	31772	31588	29457	31553	31564	32065	29522	31554	31627	31576	31648	31533	31511	30876	29454	31548	31628	29737	31582	29179	29719	29937	29686	29240
JAXPRK000000000_ACESH02998	28869	30777	30416	30736	30572	29774	30711	30642	28375	28981	30101	29691	30057	29943	30748	29853	29787	29369	31638	29066	30118	30717	30749	30152	30342	30080	30717	29444	30697	31362	31077	28731	30592	30722	30721	30738	30666	30646	30794	28968	30683	30733	7211	30745	28383	28550	7294	28730	28008
JAXPRL000000000_ACESH03002	29447	29089	28631	29042	28686	30394	29022	28956	29676	29521	27426	30594	30722	30704	29063	30378	30228	30384	29134	29562	30997	29067	29085	30456	31736	30871	29067	30089	29038	30076	29106	29090	28819	30117	29071	30135	28984	28983	30142	29579	29034	30121	30087	29061	29388	28875	30109	29322	26361
JAXPRM000000000_ACESH03003	29859	197	303	336	28837	29521	272	28037	29973	30297	29012	30308	30658	30816	224	30604	30777	30460	29239	30324	29621	265	350	30534	31601	30905	251	29517	217	249	28694	29188	280	30076	212	30095	297	302	30033	29489	231	30103	30260	258	29490	29097	30229	28640	267
JAXPRN000000000_ACESH03042	28718	30232	30005	30140	29769	28940	30136	29900	28665	28839	29732	29275	28551	28580	30275	30016	27407	29486	30076	29226	29207	30177	30313	28901	31033	28763	30178	28236	30219	30276	29781	28039	30160	28976	30259	28988	30114	30113	29272	28144	30210	28987	29079	30269	28557	28517	29052	28228	27667
JAXPRO000000000_ACESH03044	29529	29071	28765	29035	28059	29183	29008	27208	29930	30350	29507	30362	30603	30739	29023	30427	30645	30127	28703	30382	29829	29019	29030	30314	31588	30853	29018	29754	28990	28997	29151	29303	28913	29370	29052	29373	28973	28966	29905	29745	28995	29379	29843	29024	29349	28676	29970	29130	26543
JAXPRP000000000_ACESH03045	19882	31604	31352	31536	30596	30201	31521	30743	29625	31030	30995	31083	31488	31642	31563	30824	31352	11182	31327	31091	29825	31556	31599	23555	155	31789	31561	29519	31538	31547	31482	29578	31532	30754	31559	30775	31512	31491	30089	29502	31521	30776	29774	31568	29177	29705	29971	29707	29230
JAXPRQ000000000_ACESH03050	28437	29923	29667	29871	29056	28474	29865	30814	1226	28791	29865	28812	28907	29160	29880	29108	28992	28501	29709	28812	28994	29873	31242	29127	29559	30548	29888	28566	31170	29860	29826	28466	29849	29144	29857	29160	29823	29797	28691	28609	29849	29166	27858	29863	25296	28427	27914	27619	27325
JAXPRR000000000_ACESH03051	20298	29589	29329	29502	29550	29387	29528	29430	28079	28858	29443	29478	29491	29584	29524	29371	29023	20305	30207	28874	29836	29538	29613	21228	23486	29818	29551	28051	29486	30135	29085	27906	29515	29268	29541	29277	29486	29466	28848	27866	29507	29281	28686	29527	27901	28010	28723	27701	27125
JAXPRS000000000_ACESH03052	28955	29668	29438	29596	29062	28362	29601	29355	28890	398	29414	401	29230	29357	29609	28982	28879	29369	29479	390	28660	29624	29670	28787	30416	29529	29618	28478	29589	29599	29122	28316	29613	28811	29606	28817	29560	29545	28701	28460	29579	28822	28475	29630	28238	27834	28581	27811	27146
JAXPRT000000000_ACESH03085	28904	29883	29720	29850	29609	28405	29804	30516	29229	28901	30000	29392	30009	30089	29937	29505	28770	29257	29719	29284	28682	29869	30262	29207	30304	30658	29868	29167	29958	30026	29869	28735	29815	29462	29888	29463	29781	29767	28863	29149	29897	29484	29520	29945	28488	27955	29147	28326	27239
JAXPRU000000000_ACESH03093	30013	29098	28637	29074	28569	30364	29046	27241	29937	29959	28764	30659	31273	31258	29047	30478	30177	30553	29451	30016	30262	29067	29126	31523	31639	31461	29063	30093	29009	29680	29403	29610	28896	30489	29075	30492	28999	28999	30674	29868	29055	30490	30247	29051	29467	29249	30401	29235	26656
JAXPRV000000000_ACESH03094	28994	30476	30172	30467	29747	29499	30438	30150	27870	29573	29839	30296	29554	28392	30443	29950	27986	29121	31000	29617	29308	30426	30458	30359	30915	29603	30441	29068	30406	31099	30790	28283	30337	30023	30444	30040	30374	30361	29990	28680	30400	30037	29532	30429	28365	28608	28878	28774	27759
JAXPRW000000000_ACESH03100	28879	29208	28696	29117	29018	29281	29130	28484	28606	29374	29367	30077	29745	29866	29145	29593	29807	29361	29460	29431	29383	29154	29181	28844	31099	29740	29163	28813	29137	29771	28955	28421	28917	29589	29169	29604	29086	29080	29044	28584	29124	29601	29127	29152	28551	28159	29143	28964	26665
JAXPRX000000000_ACESH03101	28787	29144	28630	29053	28947	29229	29066	28416	28569	29295	29302	30000	29682	29822	29081	29528	29769	29283	29376	29353	29351	29082	29117	28773	31017	29692	29091	28755	29073	29707	28853	28365	28854	29559	29105	29574	29022	29016	28984	28525	29053	29571	29085	29088	28522	28119	29092	28900	26604
JAXPRY000000000_ACESH03107	27863	29211	28986	29139	28777	27945	29131	28959	28063	27936	29173	27951	28948	29260	29157	28907	27608	28474	29112	27970	28296	29141	29183	27925	29608	29274	29142	28006	29116	29136	28681	27807	29153	28415	29133	28429	29079	29064	28127	28024	29129	28432	28072	29172	27475	27721	28152	27455	26597
JAXPRZ000000000_ACESH03108	29669	28122	27840	28122	29457	30466	28047	12262	29591	29501	28194	30530	30982	30831	28076	30181	30107	30394	28733	29557	30820	28088	28139	30966	30827	31211	28090	29899	28037	29018	29489	29190	28078	30157	28024	30169	28011	28009	30405	29481	28025	30177	29883	28084	29332	29091	29937	28678	25706
JAXPSA000000000_ACESH03120	29797	242	282	288	28810	29495	272	28034	29932	30271	29002	30283	30661	30802	181	30540	30782	30411	29233	30297	29687	100	346	30490	31558	30881	110	29490	174	121	28683	29167	263	30061	95	30079	280	258	30042	29475	112	30085	30261	99	29434	29059	30215	28620	244
JAXPSB000000000_ACESH03121	19932	31613	31174	31545	30656	30241	31550	30786	29681	30711	31048	30785	31514	31667	31569	30875	31251	11231	31116	30792	29868	31560	31611	23360	395	31808	31565	29521	31546	31547	31277	29572	31348	30550	31577	30571	31516	31503	29892	29502	31539	30572	29964	31566	29232	29726	29972	29433	29035
JAXPSC000000000_ACESH03129	29117	30086	29799	30023	30493	29563	30003	30657	28902	29042	29976	29078	30041	30359	30030	30287	25123	29821	30795	29070	29657	30027	30073	29738	30509	30336	30024	28926	29983	30004	30371	28719	30032	30418	30019	30420	29987	29975	29791	28952	29999	30407	29137	30045	28511	27983	29211	28243	27453
JAXPSD000000000_ACESH03132	28479	29880	29605	29825	29480	28339	29752	29485	28809	29036	29661	29146	29796	29884	29840	29720	29430	28935	29923	29118	28241	29830	29880	28983	29900	30031	29831	28356	29763	29855	29877	28319	29804	28904	29744	28923	29740	29730	1106	28294	29726	28926	29330	29827	28631	27556	29396	28083	27259
JAXPSE000000000_ACESH03133	28468	29877	29609	29820	29461	28334	29750	29484	28802	29022	29651	29145	29790	29875	29840	29709	29411	28926	29897	29103	28227	29828	29879	28988	29889	30025	29829	28352	29766	29857	29866	28300	29807	28894	29747	28909	29739	29729	1103	28285	29715	28917	29318	29832	28623	27547	29381	28081	27274
JAXPSF000000000_ACESH03165-2	29091	28112	27903	28077	27808	29179	28036	27796	29535	28870	27233	28920	30508	30246	28114	29599	29550	30016	27742	28925	29781	28056	28108	29145	30640	30709	28063	28751	28039	28066	28258	28584	28085	29211	28083	29214	28016	28001	29117	28735	28054	29215	29374	28086	29132	28488	29205	27992	25923
JAXPSG000000000_ACESH03170	29820	346	1605	295	28946	29508	248	28999	31360	29890	29010	29915	30650	30794	324	30592	30671	30406	28992	29929	29607	319	223	31165	31578	32188	305	29486	1513	298	28466	29175	260	30180	308	30198	281	278	29802	29752	324	30202	30382	307	29478	29111	30352	28339	243
JAXPSH000000000_ACESH03171	28558	30079	29937	30027	30121	29154	30002	30284	27804	29029	29384	29996	29777	29542	30177	29360	28969	28390	31152	29220	29262	30040	30280	29886	29468	29993	30037	28984	30184	30903	30405	28363	30023	30532	30122	30551	29986	29963	30284	28544	30112	30538	582	30147	28051	28177	878	28838	27440
JAXPSI000000000_ACESH03177	29699	316	1634	282	28927	29509	251	28400	31119	29884	28883	30226	30874	30688	295	30557	30576	30319	29077	29922	29815	296	1359	31578	31477	32210	306	29697	1580	634	28503	29102	260	30116	289	30134	273	250	29736	29554	302	30136	30265	289	29355	29022	30228	28355	254
JAXPSJ000000000_ACESH03178	29467	28630	28428	28592	25284	29518	28554	28300	29658	29214	28816	29191	30569	30813	28587	30325	29753	30310	28290	29220	30331	28574	28620	30047	31153	30851	28577	29284	28551	28564	28079	29018	28586	29609	28586	29619	28536	28516	30118	29263	28565	29618	29675	28597	29013	28761	29746	28487	26175
JAXPSK000000000_ACESH03179	19881	31567	31326	31506	30577	30159	31493	30729	29589	30997	30964	31067	31444	31623	31516	30778	31273	11159	31291	31076	29795	31524	31558	23515	150	31744	31531	29476	31503	31508	31425	29525	31498	30738	31524	30759	31480	31457	30053	29454	31498	30760	30113	31533	29151	29636	29944	29659	29191
JAXPSL000000000_ACESH03180	28649	29812	29553	29732	29399	28094	29670	29748	28215	28763	30047	28775	29780	30126	29772	29352	29249	28693	29564	28777	11451	29771	29828	28904	29703	30102	29784	28583	29693	29707	29514	28612	29751	28942	29649	28945	29681	29658	27502	28565	29583	28957	28759	29750	27523	27943	28818	27755	26903
JAXPSM000000000_ACESH03219	19543	31218	30984	31159	30195	29792	31140	30319	29255	30690	30610	30761	31184	31350	31169	30456	30963	10820	30922	30768	29427	31184	31215	23149	177	31482	31189	29141	31157	31163	31086	29187	31153	30391	31179	30414	31132	31111	29500	29118	31152	30413	29363	31188	28822	29294	29563	29349	28844
JAXPSN000000000_ACESH03232	28505	29342	29124	29304	29279	27930	29295	29289	27608	28033	29458	28113	28856	29172	29303	28879	28526	28926	29807	28117	28389	29293	29357	28094	29798	28915	29293	28019	29261	29299	29133	27936	29297	28789	29300	28800	29242	29230	28479	28004	29277	28806	27349	29328	27848	27806	27363	27602	26710
JAXPSO000000000_ACESH03233	29823	237	1599	338	28887	29484	284	29231	31192	30035	29001	30051	30662	30809	231	30549	30725	30416	29058	30058	29572	197	1543	31437	31560	32101	207	29504	153	205	28512	29177	301	30078	202	30097	336	309	29860	29522	205	30099	30325	200	29456	29079	30289	28429	293
JAXPSP000000000_ACESH03234	28937	29657	29436	29602	29035	28392	29601	29350	28885	400	29380	414	29248	29366	29628	29027	28898	29354	29455	409	28647	29612	29675	28767	30403	29562	29616	28499	29594	29602	29113	28319	29608	28809	29600	28815	29561	29536	28696	28467	29595	28833	28507	29621	28217	27884	28582	27813	27136
JAXPSQ000000000_ACESH03239	29540	28843	28678	28812	25281	29450	28744	28776	30262	29681	28858	29965	31206	31242	28800	30525	30123	30224	28687	29944	30047	28913	29013	30210	31586	31687	28923	29564	28795	28904	27864	29190	28796	29907	28814	29911	28758	28743	29900	29679	28771	29920	30319	28914	29482	28915	30249	28779	26338
JAXPSR000000000_ACESH03248	29464	28430	28185	28366	28529	29965	28350	3872	30515	29278	28783	29882	30747	30826	28430	30241	30737	29834	28842	29416	30015	28415	29979	32040	31161	32572	28416	29302	29733	28885	28943	29207	28020	29534	28446	29538	28302	28310	30278	29469	28420	29546	30953	28453	29018	28987	30586	28778	25749
JAXPSS000000000_ACESH03249	29206	30197	29873	30147	29814	29251	30127	30310	29000	28802	24811	28832	28844	29110	30175	29925	4785	29779	30510	28833	29664	30131	30183	29262	30976	29157	30139	28423	30106	30119	29896	28215	30138	29543	30153	29543	30089	30066	29468	28423	30073	29524	28868	30152	28751	28701	28935	28478	27385
JAXPST000000000_ACESH03260	29440	30739	30499	30706	30132	29709	30597	30738	29639	29931	30631	30539	30954	30913	30771	30599	30240	29932	31092	30083	29596	30697	30810	30182	31292	31285	30709	30534	30688	31191	30569	30008	30664	30712	30632	30726	30605	30589	29101	30112	30647	30714	30244	30740	29094	28942	29793	29255	28221
JAXPSV000000000_ACESH03272	29491	29121	28659	29067	28003	29344	29051	28516	29711	29546	27440	29880	30755	30746	29093	30450	30273	30076	28392	29643	29654	29098	29111	29730	31784	30906	29097	29774	29065	29287	28413	29125	28845	29563	29104	29576	29011	29014	29512	29611	29062	29568	30120	29091	29414	28904	30146	29367	26382
JAXPSW000000000_ACESH03280	29611	29068	28854	28969	27598	29406	28946	28278	29572	29083	28479	29170	30391	30489	28989	30054	29626	29810	24232	29115	29549	29036	29104	29769	30875	30802	29041	29251	29012	29080	27512	29004	28951	29128	29005	29134	28921	28905	29488	29184	28961	29144	29705	29047	28918	28815	29735	28025	26439
JAXPSX000000000_ACESH03288	19811	31332	31094	31280	30432	30058	31259	30682	29468	30870	30832	30946	31294	31450	31297	30688	31182	11106	31197	30955	29662	31290	31326	23479	145	31590	31297	29354	31284	31292	31322	29400	31271	30578	31305	30599	31254	31232	29944	29335	31278	30601	29984	31319	29052	29538	29809	29528	29136
JAXPSY000000000_ACESH03296	28656	30287	29875	30244	29381	28481	30231	29793	27732	28416	29502	28487	29455	29568	30275	29244	29011	28549	30024	28500	28355	30257	30310	28971	29946	29683	30258	28483	30220	30231	29718	28300	30069	29302	30252	29314	30176	30175	29148	28445	30220	29320	898	30262	27958	28124	813	28244	27474
JAXPSZ000000000_ACESH03304	29401	28649	28411	28599	29019	29124	28580	27979	29467	28477	29413	28526	29658	29745	28603	30077	29340	29852	28276	28537	29634	28604	28672	28911	30737	29880	28609	29205	28587	28588	29039	29055	28589	29039	28584	29055	28558	28541	29165	29190	28556	29049	28961	28618	29000	28675	29023	28611	26353
JAXPTB000000000_ACESH03311	15219	30525	30071	30453	29574	29133	30469	30532	27796	29510	29352	30327	29636	29659	30482	29171	29649	20070	30746	29545	30309	30489	30548	844	23508	29863	30497	28757	30458	31264	30017	28352	30246	30108	30503	30113	30421	30421	28462	28373	30446	30106	29283	30480	27875	27811	29300	28445	27697
JAXPTC000000000_ACESH03312	29605	262	238	247	28644	29274	72	27823	29806	30164	28809	30200	30472	30544	262	30334	30582	30238	29074	30207	29271	245	279	30375	31430	30622	255	29299	268	247	28534	28980	214	29867	254	29885	237	217	29745	29281	252	29887	30066	240	29320	28849	30030	28481	212
JAXPTD000000000_ACESH03326	28999	28411	28175	28406	27261	29033	28356	28400	29756	28594	15767	28787	29985	30193	28423	29919	29461	29846	27822	28738	29998	28387	28632	29135	30630	30632	28386	29179	28382	28423	28180	28726	28366	28939	28380	28949	28335	28321	29331	29253	28387	28962	29591	28396	29155	28151	29158	28055	25907
JAXPTE000000000_ACESH03327	28649	30284	29869	30240	29386	28485	30228	29791	27716	28408	29496	28481	29450	29556	30272	29259	29000	28539	30028	28497	28350	30252	30304	28973	29938	29687	30251	28480	30216	30225	29722	28292	30062	29305	30247	29324	30183	30171	29139	28426	30212	29332	894	30258	27956	28121	810	28245	27471
JAXPTF000000000_ACESH03338	29504	29136	28659	29078	28018	29352	29066	28516	29717	29552	27443	29823	30762	30750	29105	30452	30276	30091	28417	29591	29653	29108	29125	29723	31801	30909	29109	29783	29064	29300	28424	29135	28858	29558	29106	29576	29024	29025	29523	29611	29071	29563	30104	29090	29417	28915	30133	29363	26377
JAXPTG000000000_ACESH03343	29479	29147	28674	29092	28034	29341	29075	28525	29713	29542	27460	29810	30756	30745	29128	30456	30264	30062	28419	29581	29644	29122	29144	29719	31769	30906	29118	29777	29087	29318	28432	29135	28873	29546	29126	29564	29038	29041	29527	29610	29098	29551	30111	29113	29420	28911	30131	29363	26396
JAXPTH000000000_ACESH03344	29055	28454	28209	28443	27308	29089	28399	28424	29793	28630	15833	28819	30037	30245	28464	29959	29520	29893	27868	28775	30041	28428	28674	29163	30681	30683	28430	29223	28415	28465	28213	28772	28406	28987	28416	28998	28378	28364	29393	29296	28428	29005	29640	28429	29221	28210	29206	28095	25932
JAXPTI000000000_ACESH03350	28588	29771	29504	29675	29291	28009	29616	29635	28117	28725	29966	28736	29692	30027	29734	29285	29203	28603	29505	28744	11400	29714	29753	28831	29632	29995	29720	28537	29663	29677	29443	28539	29700	28916	29601	28920	29633	29619	27465	28512	29543	28930	28652	29707	27435	27865	28723	27694	26877
JAXPTJ000000000_ACESH03357	27645	29006	28764	28968	29245	28344	28927	29239	26933	28112	28751	28192	28783	29289	29045	28525	28076	28000	29682	28117	28943	28954	29034	28548	28645	29007	28962	27902	28964	29079	29403	27593	28948	28982	29006	28997	28888	28868	29263	27876	28991	29004	6987	29026	26918	27286	7035	27604	26574
JAXPTK000000000_ACESH03362	29172	28578	29496	28553	27843	29042	28537	27360	30641	30022	28746	30088	30423	30551	28554	29762	30456	29822	27859	30085	29283	28569	29559	30783	31410	31878	28575	29610	29803	28526	27927	29371	28330	29234	28588	29245	28507	28496	29061	29739	28488	29250	30094	28557	29469	28746	30136	28869	26041
JAXPTL000000000_ACESH03363	28531	29696	29437	29612	29228	27938	29545	29578	28039	28644	29916	28661	29629	29961	29671	29198	29121	28549	29438	28672	11328	29641	29674	28778	29599	29933	29646	28469	29614	29642	29347	28471	29627	28864	29560	28870	29574	29547	27399	28446	29490	28880	28575	29670	27339	27787	28652	27614	26808
JAXPTM000000000_ACESH03375	19948	31609	31170	31545	30664	30255	31566	30803	29688	30740	31043	30834	31513	31676	31564	30869	31263	11243	31164	30839	29883	31565	31591	23399	401	31825	31570	29584	31537	31546	31318	29623	31342	30575	31569	30598	31503	31501	29943	29560	31528	30597	29957	31566	29279	29715	29958	29483	29032
JAXPTN000000000_ACESH03376	28965	28726	29424	28634	29256	29639	28636	29073	29911	28689	29424	29597	29939	30048	28665	29765	29146	29445	29557	28980	29826	28765	29607	29940	30659	30928	28774	28893	29600	29360	29241	28482	28643	29682	28674	29697	28618	28602	29153	28843	28638	29693	28769	28781	28614	28278	28782	28342	26360
JAXPTO000000000_ACESH03377	29822	222	276	289	28805	29486	255	28024	29953	30264	28995	30287	30623	30774	227	30541	30781	30417	29246	30299	29593	180	336	30514	31571	30847	166	29486	183	174	28708	29174	256	30043	174	30062	274	275	30038	29466	217	30067	30276	184	29453	29099	30220	28665	240
JAXPTP000000000_ACESH03378	29249	28569	29682	28538	25264	29677	28485	28698	30965	29200	28344	29840	30984	30973	28528	30123	29594	29879	28724	29233	30351	28525	29543	30691	31350	32389	28529	29493	29759	29136	27769	28871	28511	30057	28524	30069	28460	28440	30041	29462	28486	30069	29349	28535	29082	28591	29407	28053	25997
JAXPTQ000000000_ACESH03389	28030	28520	28294	28456	29294	27977	28449	28917	28060	27967	28669	28680	29213	29438	28495	28706	28481	28500	29364	28030	29221	28464	28519	29159	29353	29318	28460	28689	28415	29154	29127	27953	28464	29084	28432	29087	28400	28379	28610	28309	28416	29080	28134	28488	28085	27207	28191	27212	26162
JAXPTR000000000_ACESH03393	28483	29955	29701	29911	29032	28492	29907	29534	78	28845	29896	28877	28858	29105	29903	29139	28965	28557	29735	28878	28993	29908	29955	27813	29612	29081	29922	28560	29867	29887	29844	28442	29886	29143	29887	29159	29845	29830	28705	28548	29877	29165	27684	29899	25243	28442	27731	27632	27364
JAXPTS000000000_ACESH03398	29419	29554	28984	29523	28179	29206	29485	28319	29421	29559	28046	29609	30332	30417	29486	30523	30377	29866	29004	29604	29664	29611	29573	30337	31401	30494	29618	29679	29463	29607	29084	29576	29155	29716	29507	29731	29430	29421	30159	29638	29462	29740	30677	29620	29209	28721	30709	29653	26938
JAXPTT000000000_ACESH03400-2	28188	28882	28665	28831	28823	28681	28823	28679	27741	27981	28976	28043	28999	29151	28844	29100	27907	29073	29217	28034	28853	28833	28898	28214	29716	29251	28823	28300	28801	28849	28660	27946	28833	28720	28846	28725	28802	28797	28501	28234	28817	28732	28251	28853	28051	27617	28290	28085	26260
JAXPTU000000000_ACESH03400	29520	318	125	269	28678	29211	236	27672	29562	29676	28631	29711	30400	30555	303	30281	30336	30105	28858	29717	29282	302	326	30033	31262	30631	288	29157	306	280	28264	28845	109	29813	295	29831	262	259	29523	29147	306	29834	29928	290	29105	28807	29888	28196	98
JAXPTV000000000_ACESH03403-2	28403	29548	29369	29513	29189	28907	29478	29441	27888	28458	29261	28487	28532	28302	29528	29254	27686	29244	29240	28479	28869	29475	29601	28819	30038	28831	29478	28059	29508	29478	28846	27698	29491	28986	29510	28991	29434	29418	28622	28034	29459	28995	28202	29520	28052	28200	28249	27526	27032
JAXPTW000000000_ACESH03403	19956	31663	31420	31602	30690	30268	31591	30812	29694	31090	31061	31125	31552	31708	31614	30902	31404	11237	31390	31132	29880	31624	31662	23639	200	31849	31629	29569	31596	31606	31546	29618	31598	30828	31621	30849	31581	31559	30166	29552	31592	30849	29775	31626	29261	29708	29984	29735	29281
JAXPTX000000000_ACESH03404	15231	30559	31266	30485	30307	28716	30499	31608	28905	29506	29377	30408	29782	29677	30515	29239	29696	20110	30739	29540	30042	30520	31795	1623	23524	31385	30523	28848	31699	31356	29550	28380	30279	29993	30532	29998	30466	30455	29029	28448	30483	30005	29419	30512	27908	27854	29440	28427	27715
JAXPTY000000000_ACESH03407	29478	28867	28317	28799	28724	30187	28789	28418	30085	29510	28053	30374	30923	30830	28815	30135	30699	29949	29720	29524	30578	28795	28843	30232	31564	31215	28808	29796	28761	29648	29185	28991	28484	30398	28837	30402	28749	28734	30843	29358	28769	30404	30035	28795	29633	28957	30105	28862	26107
JAXPTZ000000000_ACESH03408	28386	29517	29267	29481	29069	28651	29443	29354	27804	28460	29250	28723	28517	28286	29518	29273	27672	28872	29205	28711	28516	29442	29491	28654	30037	28755	29444	28048	29427	29444	28828	27675	29457	28960	29476	28966	29399	29385	28617	28014	29453	28970	28194	29487	28029	28241	28214	27581	27020
JAXPUA000000000_ACESH03410	28771	30314	30112	30260	30433	29321	30241	30454	27801	29168	29702	29749	29659	29640	30293	29427	29138	28665	31207	29222	29266	30277	30318	30114	29726	29839	30277	28933	30245	30790	30934	28438	30265	30423	30256	30439	30216	30196	30460	28550	30232	30448	256	30287	28079	28232	824	28836	27670
JAXPUB000000000_ACESH03432	28942	29724	29306	29684	29390	28349	29614	29618	28396	28455	29699	28653	29430	29709	29705	29039	29157	29211	30038	28497	29199	29675	29812	29273	30167	29843	29688	28405	29637	29811	29528	28323	29440	29153	29643	29157	29606	29587	28249	28354	29566	29171	28027	29677	27688	28065	28066	27173	26954
JAXPUC000000000_ACESH03434	28945	30352	29785	30283	29109	28669	30300	29420	28888	192	29403	160	29263	29655	30288	29019	29715	29783	30266	150	29158	30312	30353	29612	31035	29560	30306	28550	30281	30278	29907	28378	29960	28922	30300	28928	30242	30234	29758	28521	30267	28936	29154	30306	28215	27847	29258	28091	27507
JAXPUD000000000_ACESH03443	29810	271	326	324	29629	30186	284	28556	29977	30294	29021	31118	30816	30818	228	30514	30799	30428	29885	30396	30460	137	477	31281	31567	31017	147	29972	217	899	29465	29211	306	30785	141	30804	312	295	30863	29513	99	30808	30417	143	29465	29104	30257	28668	291
JAXPUE000000000_ACESH03445	27876	29415	29299	29430	29234	28109	29375	29281	27469	27893	29111	28066	28766	27967	29391	29027	27488	28424	29580	27914	28451	29386	29524	28667	29435	29031	29394	27848	29420	29554	29472	27886	29366	28835	29381	28852	29313	29290	28519	27774	29366	28822	28685	29404	27493	27362	27971	27649	26954
JAXPUF000000000_ACESH03448	27299	27669	27435	27641	28247	25741	27617	28186	27368	27441	28403	27492	29086	29263	27630	28861	28147	27975	27894	27467	28138	27633	27708	27344	28939	29314	27642	27127	27591	27663	27922	27129	27626	27827	27571	27840	27551	27530	27373	27089	27583	27855	27754	27649	27156	24592	27779	384	25605
JAXPUG000000000_ACESH03458	29476	29122	30124	29081	28586	29962	29058	29628	31109	29532	27420	30302	31449	30798	29093	30475	30247	30065	29057	29564	30113	29096	30049	30387	31786	32922	29096	29844	30323	29784	28326	29121	28851	29999	29101	30018	29020	29019	30037	29565	29061	30017	30966	29082	29426	28900	30270	29337	26396
JAXPUH000000000_ACESH03459	29789	200	287	300	28793	29478	257	28013	29919	30251	28986	30348	30632	30776	201	30495	30745	30387	29211	30354	29551	111	431	30485	31527	30855	121	29486	178	98	28665	29162	267	30044	98	30062	293	266	30006	29468	110	30068	30358	87	29420	29054	30226	28605	257
JAXPUI000000000_ACESH03465	29414	29562	28978	29531	28182	29197	29491	28302	29421	29539	28042	29581	30337	30421	29494	30523	30365	29861	29000	29583	29667	29615	29577	30328	31409	30497	29620	29685	29461	29610	29085	29582	29156	29722	29505	29737	29435	29428	30159	29646	29470	29745	30685	29617	29215	28714	30716	29652	26931
JAXPUJ000000000_ACESH03466	28743	30896	30402	30848	29975	28894	30843	30144	28096	28941	29885	28952	29746	29962	30872	29385	29753	29115	30535	28978	29181	30840	30968	29731	30394	30099	30839	28803	30897	30819	30492	28647	30490	29590	30853	29606	30772	30768	29822	28781	30810	29617	6575	30861	28061	28270	6638	28957	27893
JAXPUK000000000_ACESH03467	28540	29958	29661	29858	29467	28227	29793	29535	28861	29110	29717	29189	29836	29923	29872	29803	29453	28835	29962	29147	28190	29989	29929	29005	29930	30077	29992	28371	29818	30018	29903	28327	29858	28951	29797	28973	29788	29776	1109	28301	29757	28974	29368	29992	28684	27553	29424	28102	27298
JAXPUL000000000_ACESH03468	28303	28592	28300	28534	28357	27675	28517	28577	28096	27619	28841	27709	28983	29068	28604	28842	28441	28707	28916	27699	27766	28544	28581	28421	29839	29137	28551	28059	28524	28525	28639	27767	28532	27838	28564	27841	28490	28472	27855	28033	28580	27843	27964	28568	27795	27432	27963	27387	26269
JAXPUM000000000_ACESH03470	29477	29294	28850	29213	27748	29909	29214	27555	29887	30273	28531	30927	30790	30885	29244	30561	30842	29832	886	30307	30326	29257	29299	29993	31381	30991	29258	29793	29201	29826	26041	29544	29007	30040	29214	30054	29161	29174	29965	29606	29229	30055	30424	29234	29317	28950	30472	29069	26395
JAXPUN000000000_ACESH03492	29355	28202	27895	28146	28098	29052	28127	27627	29573	28876	26780	28963	30144	30399	28164	30106	29340	29751	28127	28935	29310	28165	28216	29935	30792	30537	28170	29052	28130	28178	28024	28958	28128	29266	28164	29283	28115	28103	29023	29004	28136	29287	29686	28177	28919	28512	29716	28680	25817
JAXPUO000000000_ACESH03524	28523	29325	30359	29255	28893	28121	29250	30445	28788	28175	29312	28182	28665	28846	29293	28813	28644	28676	29241	28185	28484	29259	30542	29275	29911	30232	29268	28435	30386	29255	28703	28272	29268	28943	29258	28962	29221	29198	28463	28439	29239	28965	27781	29280	27889	27596	27837	27667	26637
JAXPUP000000000_ACESH03531	28190	29597	30378	29536	29199	28663	29536	30579	30083	28968	29644	28987	29690	29803	29557	29820	28284	28718	29480	29006	28974	29538	30861	30133	29702	31456	29539	25841	30700	29522	29742	25738	29560	29136	29563	29145	29519	29502	28814	26107	29518	29153	29090	29565	28252	28119	29129	27672	27147
JAXPUQ000000000_ACESH03532	29857	259	307	322	28862	29519	282	28067	29993	30333	29047	30344	30692	30836	233	30581	30836	30456	29301	30359	29630	202	361	30571	31591	30916	188	29528	200	193	28748	29203	292	30112	199	30131	316	312	30104	29511	208	30134	30291	196	29483	29107	30242	28692	267
JAXPUR000000000_ACESH03534	29713	319	1602	272	28817	29439	236	28187	31141	30184	28955	30263	30593	30747	412	30457	30717	30326	29192	30266	29553	303	1280	31724	31473	32015	289	29472	1654	385	28647	29142	247	30153	405	30172	266	262	29982	29678	411	30177	30449	399	29393	29047	30331	28720	243
JAXPUS000000000_ACESH03535	28507	29632	29233	29589	29333	28640	29591	30069	28556	29122	29106	29994	29967	29974	29586	29826	29298	28717	30909	29213	29265	29602	29637	29656	29936	30218	29599	29138	29566	30355	30187	28596	29476	29950	29568	29952	29508	29506	29248	28747	29562	29945	28946	29590	28230	27444	29103	28262	26912
JAXPUT000000000_ACESH03547	20224	29514	29260	29433	29074	28862	29452	29373	28053	28765	29341	28768	29293	29546	29457	29322	28949	20227	29299	28779	29058	29464	29579	21180	23403	29675	29477	27789	29412	29442	29019	27859	29440	28563	29463	28572	29410	29384	28319	27853	29433	28576	28606	29454	27871	27958	28650	27647	27083
JAXPUU000000000_ACESH03558	28257	29657	29422	29591	29160	28693	29596	29423	28743	29007	29675	29075	29725	29840	29637	29874	28310	28756	29466	29091	28973	29601	29657	28837	29744	30064	29602	25861	29575	29580	29704	25766	29615	29083	29622	29092	29577	29560	28830	25858	29605	29100	29464	29623	28307	28206	29127	27784	27191
JAXPUV000000000_ACESH03559	28665	29993	29764	29943	28877	28809	29922	29630	29277	29306	29236	29343	29298	29762	29947	28715	29161	29306	30102	29336	28496	29960	30300	29380	30726	29843	29970	28729	29994	29927	29856	28704	29846	28975	29906	28984	29860	29849	29408	28827	29928	28981	28553	29943	28799	28461	28686	28842	27175
JAXPUW000000000_ACESH03560	28439	29364	30455	29332	29518	28505	29279	29051	29057	28022	29035	28678	27502	27720	29332	29114	28280	28871	30273	28049	29186	29300	30318	29530	29884	28911	29302	27926	30511	29925	28929	27726	29314	29242	29286	29262	29281	29264	28785	27902	29260	29254	27719	29326	27935	27719	27783	28010	26802
JAXPUX000000000_ACESH03564	28916	30630	30325	30536	29707	29101	30558	30404	29484	30190	26272	29888	28928	29512	30587	29895	16129	29914	31217	29880	29881	30566	30615	29823	31450	29175	30575	29089	30550	30542	30419	29062	30482	29744	30545	29752	30499	30489	30478	29096	30518	29741	29276	30571	29023	28791	29425	29606	27747
JAXPUY000000000_ACESH03575	28256	29655	29420	29589	29160	28691	29594	29421	28745	29005	29673	29074	29725	29839	29635	29870	28310	28755	29465	29076	28972	29599	29655	28835	29743	30064	29600	25858	29573	29578	29706	25764	29613	29079	29621	29088	29575	29558	28828	25857	29603	29096	29464	29622	28305	28203	29127	27783	27190
JAXPUZ000000000_ACESH03590	29344	28625	28380	28565	28986	29140	28551	27890	29496	28428	29371	28460	29754	29837	28579	30140	29397	29784	28253	28470	29755	28583	28642	28857	30686	29973	28588	29165	28564	28567	28982	29020	28561	29005	28565	29019	28530	28513	29424	29150	28532	29013	28902	28592	28971	28683	28961	28620	26215
JAXPVA000000000_ACESH03592	28242	29642	29409	29579	29163	28702	29581	29435	28731	29000	29690	29062	29720	29837	29628	29863	28323	28738	29528	29065	29011	29592	29643	28925	29727	30067	29593	25866	29564	29570	29772	25765	29603	29076	29610	29085	29566	29549	28856	25861	29595	29093	29441	29612	28294	28203	29099	27768	27166
JAXPVB000000000_ACESH03593	29079	27723	27510	27623	28633	29564	27594	26942	29226	29309	28173	30173	30041	29948	27665	30089	29682	29791	28983	29340	30217	27751	27735	30222	30561	30163	27747	29490	27611	28538	28916	28909	27644	29446	27658	29437	27587	27576	30006	29120	27609	29435	29185	27755	28727	28388	29215	28422	25434
JAXPVC000000000_ACESH03595	29227	30196	30717	30191	29785	29519	30110	31762	30502	29075	25210	29192	29115	29212	30165	30247	5915	29884	30097	29137	29526	30127	31622	30551	31205	30951	30133	28653	31358	30172	29611	28260	30152	29526	30137	29526	30084	30066	29472	28875	30077	29529	29256	30153	29272	28809	29342	28676	27413
JAXPVD000000000_ACESH03605	29815	31234	31115	31204	31148	30032	31201	31296	28658	29615	31520	29904	30423	30598	31219	30641	30252	29694	31276	29656	30649	31203	31278	30106	31145	30652	31210	29513	31175	31439	31657	29182	31212	30323	31181	30333	31168	31145	30379	29227	31209	30332	29919	31197	27572	29571	29935	28967	29187
JAXPVE000000000_ACESH03606	28117	29347	29198	29335	29590	11378	29304	29691	28774	28339	29652	28790	30485	29540	29282	29387	29008	28837	29859	28391	28548	29277	29439	28610	29984	30772	29296	28287	29309	29725	29225	27937	29295	28935	29243	28941	29211	29200	28412	28045	29232	28938	29510	29301	28630	10050	28648	23853	26891
JAXPVF000000000_ACESH03608	28509	29148	28965	29136	29493	29072	29040	29159	28087	28140	28891	28727	28640	29157	29114	28582	28433	28765	29466	27887	26073	29094	29148	29154	29820	28867	29101	28793	29085	29953	29563	28381	29078	29358	29071	29360	29059	29035	29552	28332	28995	29372	28068	29121	27847	28015	28097	27603	26765
JAXPVG000000000_ACESH03610	29451	29652	30063	29611	28068	30001	29604	30085	30786	30227	28842	30934	30754	30693	29628	30479	30589	29747	18797	30295	30550	29630	30993	31087	31490	32225	29641	29832	31001	30228	25424	29543	29378	30407	29599	30417	29537	29523	30045	29687	29624	30422	30554	29625	29279	29035	30624	29081	26814
JAXPVH000000000_ACESH03611	29764	245	322	334	28788	29487	296	27992	29926	30251	28992	30280	30645	30774	230	30463	30733	30369	29228	30293	29551	205	383	30467	31516	30858	215	29487	214	212	28682	29170	310	30029	194	30048	333	306	30029	29469	211	30050	30621	195	29407	29071	30174	28615	283
JAXPVI000000000_ACESH03612	28756	30462	30212	30416	29826	28889	30352	29859	26615	28745	29641	29044	30031	30307	30423	29378	29487	28909	29767	28999	29239	30415	30466	29067	29989	30389	30425	28806	30382	30454	29624	28766	30395	29188	30311	29197	30323	30303	28489	28739	30284	29210	29230	30430	23675	28803	29295	27960	27928
JAXPVJ000000000_ACESH03623	29744	206	287	290	28780	29443	261	27969	29896	30236	28956	30321	30601	30747	196	30510	30740	30371	29226	30333	29525	113	442	30463	31508	30822	123	29444	179	118	28671	29124	270	30029	99	30048	291	263	30024	29427	110	30051	30347	104	29418	29049	30194	28625	254
JAXPVK000000000_ACESH03624	29777	258	318	331	28807	29484	285	28009	29960	30248	28993	30278	30621	30758	243	30481	30747	30399	29236	30282	29560	210	372	30488	31536	30842	196	29498	215	200	28692	29183	303	30042	214	30061	322	318	30043	29479	217	30063	30628	217	29416	29084	30182	28621	280
JAXPVL000000000_ACESH03627	29727	298	242	265	28740	29425	212	27937	29919	30161	28923	30254	30604	30754	297	30446	30717	30350	29150	30261	29553	274	390	30419	31498	30837	260	29474	273	253	28616	29150	225	29977	284	29996	252	249	29953	29454	282	30002	30295	271	29403	28997	30168	28595	216
JAXPVM000000000_ACESH03636	28676	30003	29778	29955	28892	28811	29931	29637	29284	29312	29247	29348	29306	29770	29956	28717	29165	29318	30123	29341	28499	29970	30315	29396	30743	29850	29980	28731	30003	29938	29868	28713	29855	28977	29917	28986	29872	29860	29415	28831	29939	28983	28558	29954	28798	28471	28693	28852	27185
JAXPVN000000000_ACESH03637	28305	29777	30832	29746	28975	28302	29737	30658	1738	28604	29733	28649	28722	28970	29726	28956	28843	28397	29553	28658	28802	29733	31091	28870	29432	30256	29748	28381	30778	29708	29700	28263	29724	28977	29713	28993	29691	29666	28557	28396	29706	29000	27654	29721	25097	28281	27707	27434	27217
JAXPVO000000000_ACESH03638	29026	28363	28106	28318	28843	29427	28280	28569	29210	28925	28271	29854	30494	30557	28321	30071	29255	30068	28767	28973	30475	28331	28392	30075	30705	30772	28327	29345	28266	29172	28926	26853	28319	29657	28340	29675	28255	28250	29803	28928	28312	29663	29071	28322	28815	28257	29084	28159	25791
JAXPVP000000000_ACESH03639	28558	29737	29484	29708	29260	27969	29598	29630	28100	28664	29948	28675	29691	30039	29693	29223	29181	28576	29469	28681	11347	29683	29725	28801	29593	30011	29689	28528	29657	29698	29403	28572	29669	28856	29599	28861	29639	29613	27396	28510	29584	28872	28651	29710	27443	27814	28728	27635	26816
JAXPVQ000000000_ACESH03650	28641	29268	28972	29223	27461	28789	29219	28439	28995	29410	28539	29562	30428	30222	29325	29907	29415	29066	21419	29564	28977	29239	29339	29593	30302	30641	29250	29100	29297	29314	26693	29017	29113	29291	29285	29303	29145	29133	29472	29091	29318	29311	30055	29332	28783	28287	29845	28522	26561
JAXPVR000000000_ACESH03667	28455	29893	29466	29861	29072	28300	29768	29474	28366	28918	29086	29719	29239	29304	29829	29232	29274	28618	29890	28947	28460	29840	29883	28583	30087	29158	29851	28742	29797	30614	29582	28124	29611	29266	29764	29279	29768	29757	11338	28318	29726	29274	29102	29839	28339	27127	29140	28230	27203
JAXPVS000000000_ACESH03668	29140	30420	29851	30412	29436	28315	30313	29485	28396	28428	29821	28569	29293	29515	30522	29114	29875	29271	30371	28581	28579	30353	30480	29620	31190	29528	30364	28570	30430	30457	29996	28157	30014	28976	30455	28980	30303	30289	29238	28555	30369	28988	28869	30470	28250	27793	28900	27447	27536
JAXPVT000000000_ACESH03669	29843	191	303	308	28841	29526	280	28056	29984	30289	29026	30312	30675	30823	223	30584	30809	30453	29257	30319	29639	257	360	30534	31597	30896	243	29515	219	239	28714	29194	282	30091	213	30109	299	296	30049	29498	223	30114	30294	257	29480	29099	30261	28640	266
JAXPVU000000000_ACESH03670	27856	28477	28241	28452	28668	25581	28430	28720	27716	28013	28862	28077	30464	29796	28446	29350	28763	28157	28522	28042	28165	28440	28514	27903	29399	30651	28449	27766	28401	28485	28478	27742	28439	28343	28378	28357	28363	28343	27941	27690	28397	28369	29403	28442	27527	24840	28647	568	26023
JAXPVV000000000_ACESH03678	28480	30358	30924	30301	29763	28606	30309	30946	29548	28350	29343	28380	28823	29154	30322	29620	29569	28970	30774	28392	28779	30302	31591	30764	30869	30375	30306	28376	31435	30293	30006	28175	29992	29351	30311	29363	30196	30180	29474	28416	30289	29365	29204	30319	28426	28236	29297	28306	27528
JAXPVW000000000_ACESH03682	28226	27681	27472	27618	26799	28665	27604	27419	28652	28553	26795	28585	30421	29849	27644	29039	29075	29000	26592	28597	28969	27667	27680	28476	30015	30671	27673	28500	27580	27620	27200	28249	27623	28612	27616	28618	27575	27552	28604	28537	27599	28623	29448	27669	28215	28038	28765	27618	25217
JAXPVX000000000_ACESH03689	29603	30171	29932	30117	29729	29625	30094	30173	25067	29410	30529	29517	30338	30639	30138	30070	29528	29652	30264	29513	29536	30139	30187	29137	30725	30594	30138	28791	30102	30146	30170	28590	30107	29584	30131	29592	30086	30071	29204	28752	30121	29600	29339	30136	27122	29220	29369	28026	27520
JAXPVY000000000_ACESH03692	30068	29320	28679	29301	28711	30354	29282	27194	29921	29544	28805	30375	31420	31261	29275	30555	30818	30558	29525	29591	30232	29287	29351	32074	31928	31572	29294	30301	29250	30045	29886	29628	28943	30482	29301	30486	29227	29217	31127	29884	29282	30485	30559	29273	29439	29264	30631	29108	26700
JAXPVZ000000000_ACESH03701	28298	29454	29227	29414	29125	28543	29390	29300	25750	28561	29429	28909	29525	29483	29421	29219	28878	28203	29420	28567	28866	29395	29435	28420	29054	29675	29398	28190	29394	29750	29472	27988	29377	29252	29400	29261	29317	29308	28772	27876	29390	29244	28187	29426	18499	28348	28222	28069	26698
JAXPWA000000000_ACESH03702	28291	29456	29233	29424	29126	28531	29396	29291	25728	28584	29429	28931	29544	29502	29422	29233	28866	28181	29408	28589	28897	29399	29442	28409	29049	29693	29404	28171	29397	29753	29464	28007	29383	29249	29404	29258	29328	29312	28759	27891	29395	29241	28213	29427	18464	28339	28258	28064	26693
JAXPWB000000000_ACESH03703	28294	29450	29222	29414	29109	28539	29384	29297	25742	28555	29438	28903	29513	29470	29418	29198	28872	28190	29413	28561	28876	29395	29432	28409	29037	29658	29392	28189	29387	29744	29470	27993	29373	29241	29398	29248	29318	29308	28753	27876	29392	29233	28196	29423	18484	28349	28242	28064	26696
JAXPWC000000000_ACESH03716	28500	29677	29448	29635	29772	28868	29637	29783	28941	28560	29734	28578	29878	30223	29646	27987	29339	28800	30210	28594	29625	29609	29657	29106	29984	30111	29613	28510	29592	29598	29610	28461	29626	29939	29652	29947	29607	29594	29477	28519	29612	29929	28442	29641	28276	28083	28485	27979	27210
JAXPWE000000000_ACESH03733	28643	29519	29288	29435	29702	28720	29421	29552	27621	28045	29160	28071	27802	28099	29488	29053	27754	28880	30081	28080	28967	29450	29487	28594	29900	28053	29450	27950	29426	29430	29424	27621	29449	29132	29462	29135	29394	29383	29010	27966	29425	29121	28066	29472	27812	27834	28148	27997	26902
JAXPWF000000000_ACESH03739	28604	29194	29012	29186	29030	28447	29089	28662	28264	27961	29030	28019	28786	28956	29151	28841	28500	28800	29084	27985	25273	29155	29209	28433	29890	29063	29162	28370	29139	29189	28780	28329	29148	28732	29109	28735	29109	29086	28699	28286	29059	28743	28031	29172	27774	28179	28072	27803	26776
JAXPWG000000000_ACESH03746	28535	29371	29128	29286	28802	28052	29295	28945	28588	396	28990	398	28865	28986	29313	28722	28548	28924	29135	387	28339	29324	29361	28291	30410	29165	29318	28050	29293	29294	28776	27911	29303	28508	29306	28513	29256	29241	28353	28045	29279	28520	28042	29326	27869	27525	28147	27512	27123
JAXPWH000000000_ACESH03747	29704	29061	28809	29023	29369	30121	28959	29323	29951	29368	28176	30705	30702	30486	29025	30387	30076	29983	29338	29414	31568	29010	29045	31010	31210	30870	29010	30037	28975	30357	29405	29055	29004	30132	29003	30136	28971	28954	30929	29307	28991	30143	29928	29014	29319	28644	29973	29080	26583
JAXPWI000000000_ACESH03748	29394	30842	30588	30799	29741	29144	30788	30270	23478	29325	30676	29446	30215	30401	30882	29908	29635	29432	30449	29420	29763	30841	30891	28843	30683	30419	30839	28862	30823	30947	30286	28928	30763	29412	30859	29424	30732	30717	29427	28779	30864	29439	29737	30908	26898	28990	29722	28059	28104
JAXPWJ000000000_ACESH03761	28501	29284	29011	29210	28741	28085	29197	29097	27470	28125	29271	28135	28598	28786	29252	28677	28608	28634	29186	28142	28445	29219	29263	28144	29866	28861	29219	28411	29204	29222	28673	28243	29217	28876	29220	28895	29175	29161	28403	28382	29203	28898	27639	29237	27820	27522	27686	27672	26598
JAXPWK000000000_ACESH03762	29812	209	319	322	28809	29481	274	28058	29959	30248	29005	30262	30649	30795	235	30543	30808	30429	29259	30277	29607	273	361	30507	31577	30872	259	29531	234	254	28708	29205	304	30054	218	30073	302	309	30046	29508	236	30078	30230	261	29453	29068	30198	28630	292
JAXPWL000000000_ACESH03773	29468	29119	28647	29065	28653	30136	29052	28981	29695	29552	27455	30605	30745	30729	29087	30398	30246	30048	29162	29583	30467	29089	29113	30426	31757	30890	29089	30104	29049	30091	29125	29116	28844	30131	29086	30149	29013	29014	30166	29595	29054	30135	30109	29067	29413	28879	30137	29351	26376
JAXPWM000000000_ACESH03774	28192	29302	29051	29237	28952	27584	29162	29166	27718	28191	29453	28190	29233	29579	29274	28811	28775	28165	29103	28199	10951	29275	29330	28393	29156	29551	29278	28102	29187	29210	29027	28160	29247	28480	29136	28485	29182	29159	27075	28085	29090	28496	28246	29247	27174	27390	28303	27216	26388
JAXPWN000000000_ACESH03788	29799	214	310	304	28788	29471	275	28004	29931	30260	28980	30284	30628	30767	196	30475	30743	30396	29213	30291	29557	163	345	30509	31539	30850	173	29477	202	170	28692	29153	279	30062	160	30081	298	278	30046	29459	172	30087	30227	163	29425	29053	30180	28626	269
JAXPWO000000000_ACESH03796	29387	29294	28724	29249	28989	29050	29234	27934	29470	28457	29390	28504	29737	29815	29251	30118	30226	29836	29012	28516	29707	29258	29316	29630	31370	29949	29263	29238	29247	29231	29765	29066	28907	29085	29247	29099	29203	29193	30163	29212	29210	29093	29561	29259	28973	28598	29626	28880	26548
JAXPWP000000000_ACESH03799	29081	28140	27923	28123	28059	29772	28022	27109	29436	29517	28613	30293	30583	30427	28102	30245	30254	29557	28797	29550	30292	28108	28134	30351	30744	30706	28102	29876	28057	28805	28626	29059	28058	29979	28050	29984	28030	28022	30194	29404	28063	29971	29436	28097	29004	28644	29503	28173	25709
JAXPWQ000000000_ACESH03816	29850	188	301	318	29444	30322	269	28568	29997	30301	29064	31086	30976	30819	229	30752	30825	30452	30290	30329	30582	265	353	31153	31593	31047	251	29968	215	1016	29307	29218	287	30982	212	31000	307	304	30763	29528	230	30985	30277	255	29483	29134	30236	28660	266
JAXPWR000000000_ACESH03817	28704	30248	30060	30150	30249	29131	30129	30413	27798	29031	29515	29855	29777	29549	30178	29415	28970	28531	31279	29090	29319	30215	30313	29910	29607	30000	30212	28985	30212	30975	30542	28355	30147	30546	30143	30565	30107	30084	30296	28545	30113	30552	211	30230	28060	28110	781	28680	27581
JAXPWS000000000_ACESH03818	28890	30771	30411	30727	29828	29062	30705	30151	28387	28993	30050	29045	29782	29956	30740	29717	29795	29378	30677	29074	29177	30709	30740	29519	30346	29957	30712	29036	30689	30700	30475	28751	30592	29825	30716	29840	30646	30637	29931	28989	30677	29849	7209	30735	28384	28548	7293	28725	28004
JAXPWT000000000_ACESH03829	19909	31622	31388	31566	30649	30225	31555	30780	29663	31055	31035	31129	31519	31673	31581	30866	31366	11194	31343	31139	29848	31588	31622	23590	161	31815	31591	29540	31564	31573	31500	29582	31566	30787	31585	30808	31545	31529	30129	29515	31560	30812	29787	31596	29229	29697	29985	29739	29250
JAXPWU000000000_ACESH03832	28475	29131	28938	29116	29470	29069	29020	29123	28077	28100	28865	28697	28604	29111	29099	28552	28408	28731	29448	27856	26054	29079	29123	29153	29783	28840	29079	28777	29059	29931	29522	28362	29052	29347	29061	29350	29031	29022	29521	28317	28976	29362	28047	29110	27826	28003	28078	27588	26733
JAXPWV000000000_ACESH03835	28683	30190	29997	30121	30165	29077	30091	30355	27745	28946	29450	29875	29737	29509	30224	29353	28923	28469	31225	29106	29283	30162	30346	29877	29554	29963	30160	28979	30221	30985	30527	28348	30086	30481	30162	30496	30047	30026	30220	28537	30166	30486	602	30237	28021	28103	865	28758	27535
JAXPWW000000000_ACESH03842	29805	226	282	291	28793	29473	251	28002	29917	30232	28988	30328	30634	30789	95	30539	30759	30403	29215	30335	29568	202	440	30482	31539	30867	188	29482	203	190	28674	29161	256	30037	201	30055	269	277	29958	29461	215	30058	30377	207	29413	29076	30239	28637	245
JAXPWX000000000_ACESH03849	27956	29190	28949	29150	28864	28130	29113	29395	28452	28364	29072	28383	29319	29485	29160	29268	28115	28563	29494	28392	28609	29163	29182	28367	29528	29626	29162	3343	29136	29143	29199	98	29123	28081	29130	28085	29083	29060	28178	3301	29142	28083	28409	29163	27622	27598	28434	27662	26727
JAXPWY000000000_ACESH03854	28060	29282	29049	29248	29543	6860	29220	29629	28532	28483	29160	29040	29385	29552	29246	29315	29230	29116	30163	28510	29048	29229	29299	29051	29953	29718	29235	28407	29219	29769	29687	27721	29205	29023	29188	29039	29141	29131	28517	28181	29178	29045	28523	29258	28369	4056	28551	25236	26889
JAXPWZ000000000_ACESH03870	28394	29625	29430	29534	29409	29055	29525	29759	28592	28469	29415	28511	28212	28435	29589	29701	26983	29434	29593	28510	29213	29561	29823	28819	30386	28665	29566	27950	29565	29544	29318	27707	29550	28791	29577	28807	29502	29500	28750	28065	29527	28807	28317	29581	28169	28263	28358	27682	27067
JAXPXA000000000_ACESH03872	28962	30337	29784	30277	29108	28645	30296	29421	28872	189	29412	157	29258	29633	30275	29003	29706	29772	30257	147	29156	30300	30347	29620	31030	29548	30304	28550	30277	30274	29900	28380	29952	28901	30287	28907	30227	30221	29760	28520	30250	28914	29145	30292	28225	27837	29240	28089	27495
JAXPXB000000000_ACESH03874	29038	27758	27602	27717	28198	28961	27705	28232	29420	29118	28733	29155	30343	30520	27710	29535	29567	30174	28210	29167	29841	27704	27764	29305	30739	30632	27714	29071	27674	27682	28247	28744	27717	29016	27714	29019	27683	27659	28907	29040	27663	29026	29322	27707	28507	28193	29373	28012	25325
JAXPXD000000000_ACESH03890	28600	30155	31201	30110	29508	28821	30097	31040	11790	28935	30318	28975	29214	29459	30110	29672	29338	28844	29894	28973	29273	30115	31438	29553	30065	30747	30122	28915	31262	30097	30049	28833	30096	29705	30084	29716	30061	30047	29147	28946	30062	29719	28155	30110	26033	28764	28201	27705	27559
JAXPXE000000000_ACESH03898	27745	29223	28965	29172	28596	27105	29145	29155	27745	27888	29308	28128	29011	29194	29281	29043	28509	28090	29246	28040	28327	29185	29288	27554	29033	29404	29184	26629	29241	29355	29028	26595	29164	28061	29284	28068	29127	29117	27625	26536	29244	28086	28812	29290	27038	26875	28443	26204	26670
JAXPXF000000000_ACESH03899	19668	31343	31107	31309	30389	29989	31288	30529	29377	30792	30789	30819	31226	31389	31296	30545	31147	11190	31105	30819	29599	31309	31340	23321	160	31522	31316	29330	31294	31307	31276	29378	31283	30502	31316	30523	31257	31245	29899	29311	31301	30527	29518	31324	29015	29430	29726	29469	28983
JAXPXG000000000_ACESH03935	28887	30280	30000	30212	29276	28997	30209	30244	29109	28630	25180	28665	28677	28923	30237	29852	14167	29572	30140	28670	29223	30205	30484	29005	30791	29154	30211	28379	30209	30190	29756	28264	30216	29395	30231	29399	30146	30144	28856	28499	30192	29403	28883	30238	28511	28846	28935	28606	27537
JAXPXH000000000_ACESH03938	28596	29767	29523	29695	29366	28247	29627	29698	28102	28742	29996	28768	29757	30105	29728	29276	29219	28994	29486	28772	12024	29713	29764	28888	29685	30068	29719	28573	29652	29679	29454	28575	29705	28947	29607	28949	29636	29610	27464	28557	29537	28960	28716	29710	27445	27877	28792	27690	26863
JAXPXI000000000_ACESH03946	29372	28738	28446	28717	27700	29005	28685	28640	29885	29045	15838	29177	30490	30562	28709	30317	29867	29852	28181	29084	29581	28713	28742	29265	31065	30726	28722	29523	28660	28791	28543	28991	28700	29300	28703	29311	28649	28646	29626	29379	28680	29314	29442	28696	29498	28475	29472	28308	26213
JAXPXJ000000000_ACESH03950	28685	30195	29940	30152	29684	28957	30131	29978	27964	28637	29890	28686	29627	29835	30193	29385	28865	29145	29885	28710	29098	30138	30163	28704	29745	29844	30138	28694	30104	30130	29780	28510	30126	29509	30141	29524	30077	30067	29077	28675	30126	29536	4681	30169	28102	28357	4726	28369	27536
JAXPXK000000000_ACESH03956	28408	29870	29616	29830	28944	28433	29824	29426	74	28732	29827	28762	28803	29054	29820	29057	28947	28484	29651	28761	28957	29826	29871	27738	29530	29029	29840	28486	29785	29798	29779	28380	29804	29134	29808	29150	29774	29748	28658	28486	29798	29156	27669	29815	25223	28372	27722	27563	27287
JAXPXL000000000_ACESH03957	28280	29115	30100	29045	28444	27951	29023	29621	29339	28101	28148	28111	28587	28893	29061	28996	27117	28594	29004	28130	28221	29032	30318	29479	29617	30229	29040	28038	30232	29041	28774	27896	29049	28503	29056	28512	28968	28966	27852	28292	29010	28516	27948	29068	27776	27767	28007	27405	26385
JAXPXM000000000_ACESH03959-2	29024	29674	29492	29684	29439	28693	29599	29407	28938	29220	29681	29201	30338	30702	29647	29838	29416	29291	30101	29170	18953	29634	29674	29486	30413	30686	29631	29384	29660	29676	29353	29097	29610	29275	29634	29280	29559	29545	28742	29337	29627	29283	28704	29661	29264	28218	28765	28333	26769
JAXPXN000000000_ACESH03966	28253	29064	30084	29010	28414	27934	28983	29584	29289	28065	28098	28076	28561	28868	29018	28961	27071	28561	28960	28095	28177	28997	30301	29447	29595	30191	29009	27999	30215	29009	28743	27863	29011	28469	29007	28478	28936	28923	27806	28255	28973	28482	27912	29025	27723	27749	27969	27355	26352
JAXPXO000000000_ACESH03976-3	29258	29077	28705	29061	28269	29389	29053	28854	29819	29732	15813	29986	30291	30428	29082	30297	29792	29769	29560	29797	30172	29065	29099	30276	31252	30512	29074	29441	29026	29228	29525	28921	28942	30209	29070	30219	28988	28991	30977	29288	29056	30204	30096	29053	29486	28417	29846	28951	26471
JAXPXP000000000_ACESH03980	29071	30647	30326	30608	29695	28808	30581	30189	28856	29507	29805	29579	28785	29112	30596	29800	29047	29639	30545	29537	29424	30579	30635	29604	30988	29089	30591	28852	30544	30629	30404	28842	30587	29687	30544	29697	30510	30498	29946	28749	30547	29705	29520	30600	28972	28523	29585	29071	27920
JAXPXQ000000000_ACESH03981	29730	302	94	256	28780	29422	231	27993	29895	29878	28933	29911	30616	30765	281	30506	30683	30346	29005	29917	29509	281	306	30278	31501	30837	267	29455	278	267	28449	29135	82	30009	283	30027	229	245	29793	29434	288	30029	30218	284	29403	28994	30177	28321	75
JAXPXR000000000_ACESH03983	29886	182	329	329	28863	29518	289	28074	30005	30344	29032	30366	30693	30847	226	30612	30839	30497	29285	30373	29648	262	373	30576	31646	30925	272	29532	244	269	28750	29213	306	30099	213	30117	313	296	30098	29517	228	30120	30290	253	29483	29110	30258	28682	291
JAXPXS000000000_ACESH03984	28403	29796	29663	29728	29922	28702	29713	29891	27687	28208	29684	28992	29533	29433	29726	29243	28895	28599	29837	28249	29135	29852	29921	29129	29551	29781	29859	28938	29765	30624	29767	28250	29727	29185	29689	29201	29650	29639	28843	28476	29720	29202	28534	29854	26766	27507	28583	27928	27253
JAXPXT000000000_ACESH03989	28571	30056	29450	29980	28833	28148	29979	29266	27545	28214	29377	28224	28685	28874	30026	28844	29502	28744	30074	28223	28509	29998	30033	29004	30581	28947	30001	28541	29979	29973	29534	28370	29658	29060	30002	29079	29923	29928	29243	28499	29973	29080	28393	30007	27913	27605	28440	27997	27039
JAXPXU000000000_ACESH03994	28942	30312	29745	30237	29027	28361	30259	29399	28885	180	29369	151	29246	29630	30249	28964	29692	29346	30230	140	28632	30272	30313	29553	31031	29535	30266	28542	30239	30238	29897	28375	29918	28888	30261	28893	30190	30194	29743	28514	30224	28902	29125	30267	28208	27839	29227	28063	27468
JAXPXV000000000_ACESH04002	28749	30468	30246	30414	29532	29940	30357	30450	28003	29252	30236	29311	30091	30260	30413	29734	29457	29214	29933	29280	29657	30432	30695	28953	29879	30625	30438	28431	30449	30445	30006	28234	30391	29683	30353	29709	30356	30349	29023	28490	30334	29704	29232	30422	27238	29246	29247	28232	27854
JAXPXW000000000_ACESH04021	29195	30012	29766	29992	30353	29694	29965	30377	29306	29440	30085	30042	29870	30057	29980	28217	29811	29377	31117	29463	29722	29970	30039	30003	30655	30115	29977	29351	29974	30558	30773	28815	29946	30442	29957	30453	29946	29929	30246	28954	29979	30453	29194	29985	28703	28499	29294	28899	27301
JAXPXX000000000_ACESH04028	15121	30149	29904	30077	29413	28362	30075	30045	27704	28671	29260	28780	29409	29564	30106	29048	28962	19956	29934	28705	29437	30109	30170	524	23118	29765	30112	28320	30073	30165	29560	28207	30077	29088	30113	29093	30051	30043	28511	28235	30072	29101	28890	30115	27772	27716	28920	27686	27514
JAXPXY000000000_ACESH04029	28634	30157	29910	30114	29671	29054	30093	29985	27993	28498	29844	28579	30509	29912	30145	29321	28884	29128	29817	28578	29116	30092	30131	28733	29726	30711	30091	28662	30079	30126	29949	28495	30091	29442	30118	29460	30045	30014	28904	28617	30079	29468	6995	30141	28101	28275	6080	28304	27489
JAXPXZ000000000_ACESH04033	28477	29965	29711	29922	29040	28506	29915	29525	94	28840	29907	28874	28943	29194	29913	29164	29023	28568	29738	28873	29039	29918	29962	27802	29615	29166	29932	28555	29878	29895	29855	28452	29899	29207	29899	29223	29866	29840	28720	28554	29888	29229	27771	29906	25304	28458	27820	27639	27379
JAXPYA000000000_ACESH04036	28656	30023	29750	29956	29445	28968	29941	29722	25983	28396	30056	28654	29747	29803	29949	29346	29176	28886	29597	28581	29466	30004	29995	28378	29715	30053	29998	28167	29916	30077	29923	28146	29920	29047	29954	29060	29852	29855	29082	28156	29928	29055	28251	30015	10780	28567	28313	28269	27496
JAXPYB000000000_ACESH04038	19906	31597	31361	31539	30632	30237	31527	30741	29665	31057	31014	31123	31518	31685	31555	30857	31384	11198	31354	31134	29851	31552	31598	23593	145	31821	31559	29544	31540	31547	31502	29560	31536	30784	31560	30807	31513	31494	30101	29514	31525	30813	29774	31569	29214	29692	29970	29731	29228
JAXPYC000000000_ACESH04039	29081	30734	31684	30687	30156	29675	30672	31023	29208	29749	29977	30363	28698	28318	30676	29929	27980	29397	31253	29783	29654	30771	31729	31471	30983	30364	30785	28917	31822	31347	30648	28335	30559	30250	30666	30263	30597	30589	30189	28915	30617	30267	29031	30785	28468	28700	29207	28810	28024
JAXPYD000000000_ACESH04044	28724	30268	30071	30185	29448	28465	30150	29906	27799	29031	29544	29061	29431	29539	30211	29240	29034	28583	30322	29078	28446	30239	30328	29360	29664	29775	30236	28550	30244	30229	30091	28409	30162	29550	30173	29569	30123	30115	29426	28503	30147	29577	201	30261	28000	28113	776	28751	27596
JAXPYE000000000_ACESH04048	28735	30278	30089	30202	29467	28479	30170	29923	27794	29045	29566	29074	29443	29551	30228	29250	29047	28594	30340	29093	28449	30255	30346	29365	29682	29789	30252	28560	30261	30244	30102	28408	30179	29553	30190	29568	30139	30132	29431	28518	30164	29579	199	30278	28000	28121	778	28759	27611
JAXPYF000000000_ACESH04050	29899	28854	28640	28835	28400	29778	28806	28040	30295	30073	29392	30172	31239	31363	28895	30567	30365	30538	28534	30171	30080	28844	28922	30397	31614	31497	28849	30351	28846	28856	28860	30124	28814	29655	28890	29666	28798	28775	29710	30331	28829	29670	30204	28886	30033	29436	30197	28983	26565
JAXPYG000000000_ACESH04051	28754	30601	30234	30598	29669	28880	30556	29918	28198	28773	29842	28768	29648	29814	30585	29484	29578	29203	30490	28798	29090	30543	30568	29366	30236	29815	30541	28938	30542	30555	30315	28657	30412	29690	30557	29705	30489	30482	29731	28897	30537	29717	7147	30582	28233	28290	7232	28490	27843
JAXPYH000000000_ACESH04067	29865	28895	28734	28858	28717	30082	28823	29132	29699	29420	27985	30407	31004	30940	28851	30175	30069	30328	28627	29479	30694	28847	28890	30875	31381	31198	28856	29753	28827	29790	28838	29169	28856	30075	28856	30081	28779	28743	30506	29314	28846	30085	29816	28854	29254	28973	29888	28102	26230
JAXPYI000000000_ACESH04071	29344	28762	29625	28708	26116	29436	28690	30089	31077	29885	28794	30050	30336	30457	28779	30034	30355	29978	26654	29965	30081	28740	30072	31431	31471	31873	28736	29505	29978	28783	1002	29261	28507	30206	28763	30213	28637	28647	29971	29489	28735	30209	30310	28736	29388	28638	30361	29103	26084
JAXPYJ000000000_ACESH04076	15241	30535	30076	30461	29578	29133	30477	30541	27809	29503	29360	30307	29658	29681	30491	29192	29661	20085	30759	29536	30322	30498	30557	860	23523	29886	30506	28782	30459	31270	30025	28375	30256	30127	30504	30132	30430	30429	28473	28399	30459	30126	29290	30480	27905	27818	29309	28420	27698
JAXPYK000000000_ACESH04077	29846	240	334	330	28847	29525	287	28068	29991	30321	29020	30343	30689	30829	227	30587	30804	30448	29266	30350	29637	242	374	30551	31592	30904	251	29532	222	245	28732	29208	304	30099	195	30117	326	298	30073	29514	208	30123	30294	238	29480	29110	30249	28675	294
JAXPYL000000000_ACESH04085	28938	30062	29719	29984	29045	28367	29994	29402	28877	1135	29384	1148	29261	29380	30001	28995	29436	29363	30236	1144	28654	30024	30055	29513	30778	29562	30017	28545	29990	29989	29833	28385	29897	28907	30010	28912	29934	29933	29394	28520	29985	28917	28878	30016	28202	27841	28986	28451	27449
JAXPYM000000000_ACESH04093	28739	30061	29812	30008	29629	28798	30004	29703	26406	28380	29981	28428	30648	30134	30009	29377	29490	28948	29563	28416	29271	30016	30071	28649	29802	30969	30017	28071	29965	30028	29579	28123	30001	29389	30006	29404	29921	29922	28546	28044	29967	29410	29812	30009	22144	28760	29013	27800	27476
JAXPYN000000000_ACESH04101	28982	28025	27688	27977	27719	28169	27958	27846	28941	29216	28002	29270	30181	30488	27995	29339	29714	29056	27468	29251	29105	27990	28036	29522	30445	30366	28001	28631	27964	27978	28462	28308	27866	28545	27967	28549	27921	27898	29442	28571	27964	28550	29129	27980	28605	27981	29256	28189	25490
JAXPYO000000000_ACESH04102	28504	30316	30044	30294	29076	28674	30270	29608	373	28945	29997	29355	29510	29282	30270	29251	29296	28613	29861	29318	29433	30269	30312	27988	29926	29724	30273	28682	30212	30283	30026	28509	30245	29255	30268	29271	30221	30216	28899	28617	30259	29278	28772	30261	25331	28547	28232	27815	27723
JAXPYQ000000000_ACESH04108	15915	30479	30211	30405	29515	29501	30408	30140	28597	29369	29799	29391	30315	30546	30418	29807	29706	68	29796	29393	29371	30440	30488	20166	11184	30638	30444	28484	30390	30411	29963	28594	30400	29452	30415	29474	30394	30374	28723	28498	30403	29473	28669	30438	28336	28546	28709	28102	27743
JAXPYR000000000_ACESH04114	28742	30474	30253	30421	29540	29951	30363	30420	27988	29255	30255	29445	30104	30268	30528	29728	29449	29212	29938	29394	29651	30441	30782	28961	29881	30642	30447	28443	30542	30555	30007	28230	30397	29647	30455	29673	30364	30357	29037	28472	30449	29667	29371	30521	27241	29247	29295	28342	27863
JAXPYS000000000_ACESH04137	15238	30532	31328	30463	30235	28589	30477	31387	29152	29482	29353	30230	29547	29667	30495	29184	29708	20107	30678	29590	29780	30498	31761	1699	23519	30928	30504	28580	31700	31098	29549	28370	30255	29932	30515	29937	30431	30431	28931	28430	30461	29945	29888	30489	27886	27892	29481	28471	27700
JAXPYT000000000_ACESH04148	29147	28115	27939	28071	28086	28890	28028	28277	29549	29033	27877	29342	30499	30749	28088	29844	29540	29468	27823	29341	29868	28069	28137	29104	30539	30819	28077	29341	28073	28078	28221	29088	28088	29218	28080	29224	28026	28014	29030	29361	28037	29217	29107	28089	29015	28538	29095	28261	25751
JAXPYU000000000_ACESH04156	28751	30268	30117	30209	29526	28531	30188	29989	27872	29103	29609	29145	29490	29601	30242	29328	29089	28637	30367	29159	28426	30224	30376	29401	29697	29828	30223	28563	30273	30201	30106	28415	30216	29575	30205	29595	30167	30146	29477	28509	30180	29602	217	30236	28059	28183	789	28777	27642
JAXPYV000000000_ACESH04157	29468	31129	30798	31027	31000	30428	31046	31074	29286	30377	30413	31033	29178	29164	31088	30615	27941	30213	32244	30399	30451	31067	31093	30786	31692	29354	31071	29245	31033	31680	31409	28865	30949	30642	31085	30657	30988	30995	31151	28886	31016	30656	29617	31073	29389	29163	29727	29503	28477
JAXPYW000000000_ACESH04160	28710	30143	30006	30094	29487	28520	30075	29938	27862	29112	29565	29151	29494	29600	30124	29319	29180	28588	30338	29169	28398	30104	30263	29329	29813	29845	30104	28508	30162	30079	30110	28365	30090	29606	30089	29621	30036	30027	29465	28457	30058	29632	787	30116	28025	28166	131	28761	27503
JAXPYX000000000_ACESH04162	28614	30062	29901	30012	29331	28436	29984	29742	27668	29055	29498	29094	29414	29524	30040	29233	29114	28511	30257	29109	28352	30021	30062	29130	29736	29652	30019	28422	29985	30000	30005	28281	30011	29531	30004	29547	29954	29947	29406	28370	29977	29557	793	30036	27939	28084	140	28694	27411
JAXPYY000000000_ACESH04163	28754	30322	30134	30226	29545	28562	30204	29999	27874	29121	29633	29362	29507	29614	30404	29325	29096	28649	30391	29375	28503	30297	30532	29393	29710	29852	30297	28573	30410	30393	30098	28413	30224	29610	30351	29626	30180	30160	29486	28528	30341	29636	403	30431	28072	28244	897	28971	27650
JAXPYZ000000000_ACESH04172	29837	328	304	193	28870	29526	272	28059	29982	30321	29007	30353	30683	30838	310	30600	30803	30444	29262	30361	29612	311	340	30560	31573	30912	321	29533	335	320	28718	29202	275	30108	308	30126	279	270	30082	29507	318	30136	30284	311	29493	29105	30238	28683	260
JAXPZA000000000_ACESH04183	29368	29456	29252	29399	28984	28440	29305	29108	29098	28753	29128	28790	29751	29951	29417	29660	29730	29532	29516	28781	29088	29415	29461	29284	30470	30006	29420	28766	29364	29404	29044	28780	29402	29445	29370	29457	29341	29329	28510	28754	29299	29464	28648	29428	28450	28289	28716	27281	27074
JAXPZB000000000_ACESH04186	19888	31602	31360	31538	30616	30205	31523	30731	29611	31012	30989	31083	31470	31615	31550	30829	31281	11195	31308	31088	29820	31565	31597	23565	172	31766	31570	29480	31533	31544	31464	29536	31537	30704	31561	30718	31505	31495	30054	29445	31531	30721	29761	31567	29172	29714	29966	29701	29240
JAXPZC000000000_ACESH04188	29231	30140	29818	30130	30249	29692	30064	30525	29059	28953	25038	29023	28784	29059	30109	29952	4474	29831	30889	29013	30131	30065	30124	29672	31067	29091	30082	28318	30050	30061	30155	28128	30096	30321	30078	30321	30019	30005	29989	28321	30021	30306	28943	30096	28860	28867	29008	28601	27357
JAXPZD000000000_ACESH04203-2	19952	31664	31423	31603	30687	30267	31592	30814	29697	31096	31061	31131	31552	31708	31616	30900	31414	11243	31396	31138	29885	31625	31663	23647	198	31849	31630	29569	31598	31608	31553	29616	31601	30829	31623	30850	31573	31560	30175	29552	31594	30850	29774	31628	29263	29708	29982	29747	29282
JAXPZE000000000_ACESH04208	29450	28774	28531	28709	22937	29370	28688	28418	29826	29087	28729	29237	30720	30866	28744	30259	29635	29898	28158	29148	29404	28727	28775	29524	31304	31036	28730	29360	28691	28814	26947	28922	28741	29608	28760	29620	28696	28689	29839	29261	28712	29623	29828	28743	29315	29030	29888	28460	26288
JAXPZF000000000_ACESH04226	29385	286	250	264	28473	29157	224	27675	29680	29905	28647	29912	30225	30374	270	30090	30390	30076	28892	29928	29131	258	295	30118	31338	30455	268	29142	277	266	28382	28820	233	29664	252	29683	243	226	29599	29119	276	29689	29796	250	29224	28734	29737	28338	226
JAXPZG000000000_ACESH04229	30062	29487	30260	29461	28599	29893	29434	29311	31490	30951	29630	31030	31339	31473	29468	30683	31404	30684	28604	31028	30204	29479	30757	31582	32278	32900	29474	30497	30415	29422	28855	30272	29235	29881	29496	29893	29410	29407	29810	30521	29398	29896	30972	29462	30150	29623	31018	29818	26946
JAXPZH000000000_ACESH04230	29476	29138	28667	29077	28410	29882	29071	28404	29770	29547	27412	30142	30573	30797	29093	30478	30251	30056	28945	29578	29966	29100	29125	29625	31759	30826	29107	29698	29068	29609	28328	29128	28862	29915	29115	29928	29022	29022	29970	29526	29064	29935	30101	29088	29418	28872	30123	29362	26402
JAXPZI000000000_ACESH04247	29759	349	1305	313	28808	29433	286	29330	30667	30234	28944	30247	30610	30758	363	30492	30734	30365	29194	30259	29566	327	1643	31654	31510	32131	337	29474	1374	339	28639	29158	295	30010	315	30028	310	283	29984	29499	357	30030	30327	325	29379	29073	30256	28617	270
JAXPZJ000000000_ACES101007HE01-2	28619	27707	28695	27646	27883	29066	27629	29160	30087	28238	26801	29097	29887	29784	27703	29613	28966	29365	28115	28558	29579	27674	29102	30733	30884	31412	27668	29020	28842	28217	28340	28331	27642	28879	27673	28897	27620	27617	29560	28816	27669	28894	28967	27693	28778	28348	28946	27998	25724
JAXPZM000000000_ACES101025HA02-5	28897	29556	29418	29551	29389	28805	29484	29349	28862	29067	29519	29104	30235	30479	29521	29661	29192	29113	29991	29002	19050	29507	29660	29315	30225	30691	29509	29207	29604	29620	29173	28896	29494	29137	29517	29144	29426	29404	28540	29197	29493	29148	28494	29534	29106	28169	28580	28261	26687
JAXPZN000000000_ACES101027HA03-2	29442	27809	27503	27784	28449	29527	27713	7386	29502	29427	28486	29448	30733	30924	27755	29965	30029	29967	27349	29458	29429	27769	27789	30037	30840	31123	27771	29534	27711	27738	27947	29341	27728	28961	27767	28966	27667	27670	29426	29561	27746	28980	29480	27770	29107	29058	29540	28240	25474
JAXPZO000000000_ACES103029HA02-2	28736	28092	27892	28060	28446	28783	28037	28541	28647	28778	28723	28982	29579	29761	28043	29185	28766	29389	28856	28823	26967	28067	28107	29342	30535	29800	28062	28790	28012	28270	28799	28091	28072	29238	28047	29242	28033	28019	28587	28567	28035	29245	29015	28088	28418	28001	29120	28060	25921
JAXPZP000000000_ACES103029HA02-3	28261	29377	30419	29337	29427	28264	29331	30533	27521	28432	29386	28480	29909	29546	29320	28510	28814	28364	29500	28456	28572	29319	30639	29324	29245	31504	29326	28193	30460	29339	29437	28123	29325	29075	29305	29087	29278	29257	28159	28368	29283	29095	28745	29334	20101	28183	28152	27569	26858
JAXPZS000000000_ACES103032HA01-2	28877	29538	29400	29535	29370	28787	29464	29345	28847	29051	29497	29089	30219	30481	29503	29642	29188	29095	29987	28986	19034	29490	29643	29294	30206	30693	29490	29203	29587	29604	29154	28881	29475	29119	29498	29126	29418	29404	28521	29199	29474	29131	28498	29517	29090	28171	28566	28241	26667
JAXPZT000000000_ACES104009PE01-1	29477	30508	30346	30463	31068	30254	30462	31174	19919	29368	30490	30504	30024	30109	30461	29975	28892	29489	30964	29410	30691	30461	30614	29403	30488	30479	30469	29192	30463	31588	31034	28730	30449	30603	30451	30608	30415	30403	30285	28728	30426	30612	28558	30467	25973	29065	28604	28244	27859
JAXPZU000000000_ACES108015HA01-1	28292	29369	30416	29332	29436	28276	29324	30517	27536	28449	29381	28495	29930	29548	29318	28504	28824	28396	29486	28470	28569	29312	30632	29355	29276	31514	29316	28199	30455	29334	29452	28134	29322	29108	29297	29120	29273	29244	28191	28373	29281	29133	28744	29329	20102	28187	28150	27575	26855
JAXPZV000000000_ACES108015HA01-5	28933	29765	29551	29734	29325	28529	29642	29625	28568	28168	29864	28269	29287	29428	29742	29155	29000	29329	29899	28206	28814	29724	29789	28928	30220	29535	29731	28601	29668	29770	29420	28488	29724	29084	29680	29090	29675	29653	28303	28516	29592	29097	28033	29735	28501	28079	28082	27092	27262
JAXPZW000000000_ACES108020HA01-2	28257	29643	29523	29603	29782	28571	29495	29621	27033	27635	29249	28262	28868	28836	29600	28840	28260	28427	29867	27713	28726	29578	29657	28650	29305	29073	29588	28159	29576	30130	29528	27843	29586	29231	29566	29234	29530	29512	28790	27912	29469	29236	27614	29615	26441	27766	27641	27000	27597
JAXPZY000000000_ACES108020HE01-3	28970	29694	29474	29665	29311	28414	29568	29414	28256	28114	29766	28203	29204	29335	29696	29059	28880	29237	29809	28202	28768	29641	29717	28808	30165	29488	29652	28248	29597	29642	29315	28159	29642	28961	29596	28965	29588	29568	28234	28232	29561	28973	27702	29659	28241	27985	27708	26888	27134
JAXQAA000000000_ACES108025HA01-1	28818	28650	28403	28609	24730	29679	28528	28903	29130	28836	28578	29788	30409	30309	28592	29920	29132	29518	28342	28910	30087	28704	28629	29502	30767	30536	28701	29807	28545	29615	25547	29023	28567	30155	28591	30165	28551	28533	30200	29357	28564	30169	29259	28728	29367	28676	29307	28329	26328
JAXQAB000000000_ACES108027HA01-4	28175	29501	30534	29461	29679	11764	29454	31422	29926	28639	29668	29588	29604	29921	29514	29399	29005	28889	30257	28609	29018	29434	31004	30147	30048	31083	29451	28568	30692	30496	29623	28092	29450	29415	29484	29422	29376	29355	28800	28174	29465	29412	28810	29532	28542	10055	28781	23991	27067
JAXQAC000000000_ACES109033HE01-4	28312	29038	28921	29020	29619	24212	28996	30098	28544	27979	29265	29154	30244	29469	29002	29307	28753	28808	29956	28025	29333	29012	29189	29472	29804	30631	29016	28590	29052	30154	29843	27832	28994	28734	28970	28741	28934	28915	26829	27932	28967	28742	28923	29011	28093	22751	28208	26075	26583
JAXQAD000000000_ACES109033HE02-1	28440	29777	29535	29708	29909	29184	29696	29728	27683	28209	29691	29100	29515	29470	29706	29179	28896	29039	29774	28249	29417	29830	29788	29295	29603	29726	29837	28808	29661	30658	29976	28229	29710	29427	29672	29441	29639	29620	28951	28454	29690	29442	28482	29828	26733	27505	28539	27975	27236
JAXQAE000000000_ACES109033HE02-2	28936	30284	30049	30202	30583	29922	30177	30531	29094	29422	30049	29823	30288	30563	30209	28874	29572	30064	30937	29258	30256	30296	30233	29281	30842	30464	30306	29322	30183	30886	30130	28654	30210	30294	30212	30304	30074	30055	30618	28946	30183	30287	29123	30306	28677	28622	29220	28598	27653
JAXQAF000000000_ACES109033HA02-2	28298	29536	30599	29507	29416	11364	29485	31104	30069	28465	29733	28928	29755	29633	29569	29503	29077	28979	29728	28578	28453	29472	30893	29817	30142	31272	29492	28444	30674	29893	29282	27986	29497	28943	29538	28952	29417	29396	28321	28244	29513	28942	29118	29578	28694	9910	28716	24077	27081
JAXQAG000000000_ACES109060HE02-1	29728	143	305	303	28752	29399	273	27959	29911	30180	28931	30203	30580	30733	198	30433	30727	30337	29173	30208	29573	239	354	30434	31501	30804	249	29490	221	243	28633	29161	283	29984	193	30002	294	276	29992	29474	203	30003	30167	235	29404	28999	30127	28580	270
JAXQAH000000000_ACES109060HE02-2	29730	157	294	298	28750	29410	262	27949	29914	30173	28937	30197	30577	30725	211	30443	30721	30339	29173	30203	29581	252	343	30434	31503	30798	238	29490	210	233	28629	29164	273	29977	206	29995	294	289	29977	29473	214	30000	30171	248	29405	29005	30135	28589	260
JAXQAI000000000_ACES109065HA01-1	28825	30246	30123	30157	30852	29566	30086	30131	27651	28129	29732	28924	29584	29522	30192	29255	28889	29072	30164	28164	29272	30241	30330	29634	29539	29809	30251	28872	30258	30981	30265	28555	30179	29772	30155	29784	30115	30097	29441	28619	30057	29782	28216	30256	26979	28257	28260	27546	27698
JAXQAL000000000_ACES109078HA01-1	29063	30149	29846	30105	29874	28768	30094	29973	28792	28788	29930	28825	29563	29458	30101	29632	27873	29516	30069	28834	29078	30085	30135	26717	30394	29767	30092	28428	30070	30086	29846	28290	30090	29374	30066	29374	30041	30017	28918	28429	30060	29376	27684	30118	28695	28188	27264	28118	27533
JAXQAM000000000_ACES109078HA02-1	28441	29775	29532	29705	29908	29187	29693	29729	27685	28204	29691	29095	29516	29472	29703	29178	28895	29041	29767	28252	29412	29827	29785	29296	29606	29727	29834	28809	29658	30655	29975	28230	29707	29431	29669	29445	29636	29617	28952	28455	29687	29446	28482	29825	26727	27507	28540	27975	27233
JAXQAN000000000_ACES109078HE01-1	29309	27703	27483	27656	27880	28943	27625	27813	29871	29106	27493	29376	30404	30501	27659	30280	29831	30008	27448	29380	29697	27773	27728	29526	31108	30624	27775	29158	27621	27732	27943	28928	27653	29299	27648	29312	27633	27618	28998	29185	27645	29312	29438	27768	28970	28545	29477	28403	25261
JAXQAO000000000_ACES109084HE01-1	28250	29581	29440	29562	28964	28579	29531	29489	25526	28312	29761	28382	30121	29688	29531	29003	28962	28474	29333	28396	28524	29537	29697	28091	29334	30526	29534	27716	29572	29527	29472	27749	29518	28944	29533	28959	29505	29490	28599	27729	29487	28957	28920	29538	399	28338	28230	27620	27022
JAXQAQ000000000_ACES109084HE01-4	28632	29935	29672	29905	29717	29157	29813	29752	28275	28862	29693	29467	30325	30203	29902	29388	29063	28658	30014	28880	29311	29875	29895	29048	29541	30362	29884	29404	29858	30480	29156	28912	29865	29456	29768	29473	29749	29726	29465	29110	29790	29471	28812	29896	28349	28135	28901	27879	27378
JAXQAR000000000_ACES110035HA02-1	28252	29579	29440	29561	28965	28581	29530	29489	25525	28313	29763	28383	30119	29687	29530	29001	28965	28476	29331	28397	28526	29536	29695	28093	29336	30526	29533	27715	29572	29526	29474	27748	29517	28948	29532	28963	29493	29490	28597	27728	29487	28961	28924	29537	396	28342	28234	27621	27024
JAXQAS000000000_ACES117036HE01-3	28596	29997	29678	29928	29346	28916	29924	29650	28768	28369	23410	28404	28520	28759	29957	29550	11878	29388	29825	28400	29096	29929	29980	29107	30624	28914	29926	28315	29901	29911	29531	28108	29934	28968	29937	28968	29887	29874	28710	28344	29919	28972	28612	29959	28072	28580	28671	28395	27258
JAXQAU000000000_ACES117036HE01-5	28730	29722	29535	29698	29692	28519	29585	29807	28837	28969	29876	29278	29901	30042	29680	29570	29103	28841	29833	29003	7311	29655	29720	29470	29886	30154	29657	28948	29654	29977	29643	28418	29668	29019	29583	29024	29618	29598	28075	28663	29550	29032	28665	29695	28351	27589	28755	27793	26817
JAXQAV000000000_ACES117039HA01-1	29299	28249	28023	28167	28125	29895	28157	28406	29665	29166	27539	30196	31333	30599	28271	30418	29891	30087	28505	29429	30916	28293	28323	30345	30616	31403	28296	29402	28219	29098	28776	28871	28167	30165	28254	30174	28152	28137	29284	29034	28244	30160	30713	28349	29187	28424	29905	28496	25577
JAXQAW000000000_ACES117039HE01-3	28629	28718	28540	28674	24778	26654	28625	28477	29103	28698	28124	28977	30052	30272	28690	29651	28970	29322	27149	28991	28968	28766	28745	28559	30485	30310	28766	28710	28668	28768	25396	28344	28671	28958	28697	28968	28651	28632	29308	28737	28640	28970	29161	28789	29100	26110	29190	26335	26201
JAXQAX000000000_ACES117049HE01-1	28309	28855	28601	28820	28774	27089	28821	29341	28035	28380	29129	28442	29658	29840	28813	29229	28789	28982	29337	28410	28438	28817	29158	29076	29850	30345	28820	27984	28750	28805	29011	27949	28787	28214	28788	28211	28757	28736	27974	28187	28797	28219	28904	28821	27912	26576	28941	28146	26503
JAXQAY000000000_ACES117049HC01-2	29477	30715	30468	30604	30343	29673	30608	30580	29273	29549	30372	29623	29076	29119	30673	30551	27884	30217	30676	29620	29581	30649	30690	29473	31373	29286	30654	28864	30612	30627	30093	28837	30635	29715	30666	29730	30595	30583	29753	28862	30615	29733	29331	30668	29342	29186	29354	28820	28142
JAXQAZ000000000_ACES117049HE02-5	27581	28877	28666	28844	28486	27285	28821	28526	27423	27535	29040	27663	28701	28974	28859	28361	28246	27980	28811	27590	27840	28834	28918	27564	29359	29039	28832	27547	28798	28891	28796	27498	28839	28424	28800	28434	28779	28760	27497	27503	28849	28441	28099	28843	26945	27032	28153	27312	26946
JAXQBB000000000_ACES118035HA01-1	28566	29077	28831	28995	29088	28468	28980	29738	27616	28130	29317	28152	27668	28006	29018	29432	27533	29204	29603	28161	29440	29120	29170	28667	29921	28060	29123	27688	28969	29094	29291	27503	28995	28787	29005	28798	28952	28937	28509	27799	28977	28797	27701	29133	27832	27994	27729	27432	26681
JAXQBC000000000_ACES201001HA02-1	30006	29309	28624	29250	28533	30274	29228	27178	29873	29463	28696	30156	31182	31158	29267	30464	30722	30491	29693	29522	30281	29275	29295	31781	31863	31363	29271	30058	29235	29891	29643	29576	28882	30314	29292	30318	29183	29188	30885	29829	29267	30316	30522	29266	29378	29235	30596	29084	26690
JAXQBD000000000_ACES201001HA02-2	30038	29345	28666	29287	28571	30351	29263	27216	29932	29530	28792	30226	31249	31225	29305	30520	30784	30537	29753	29576	30309	29316	29337	31820	31912	31430	29309	30116	29273	29931	29684	29635	28919	30383	29329	30381	29228	29229	30940	29887	29312	30379	30583	29304	29457	29303	30660	29157	26701
JAXQBE000000000_ACES201001HA02-4	30001	29311	28627	29256	28538	30279	29228	27178	29868	29464	28709	30157	31172	31146	29270	30463	30718	30487	29694	29523	30277	29278	29300	31776	31856	31349	29271	30056	29240	29896	29645	29574	28884	30314	29294	30318	29191	29191	30887	29827	29274	30316	30526	29272	29384	29235	30601	29084	26692
JAXQBF000000000_ACES201019HA02-4	30430	31953	31803	31897	32004	30777	31914	32096	29555	30263	32105	30665	31354	31438	31910	31451	30967	30288	31863	30340	31468	31901	32084	30765	31631	31680	31917	30209	31935	32213	32347	29842	31908	31069	31909	31077	31885	31864	30992	29837	31890	31081	30791	31894	28253	30187	30828	29463	29692
JAXQBG000000000_ACES201025HE01-3	28359	29226	29113	29154	28742	28585	29092	28643	28441	27946	28989	28018	29246	29053	29161	28868	28567	28548	29033	27970	28703	29183	29323	28645	29552	29565	29193	28614	29209	29179	28618	28533	29156	29009	29113	29021	29100	29075	28820	28569	29031	29026	28906	29171	27782	28437	28388	28266	26784
JAXQBI000000000_ACES201036HA02-1	27466	29020	28786	28940	29057	28582	28956	29233	26194	28036	29311	28877	29021	29172	28979	28518	28148	27637	29052	28130	28594	28968	29024	28049	28354	29311	28980	28250	28942	29695	29682	27847	28954	29282	28978	29294	28922	28900	28292	27991	28941	29296	28021	28980	24118	27820	28080	26931	26771
JAXQBJ000000000_ACES201044HC01-2	29359	28738	28510	28698	24233	29350	28646	28718	29448	29305	28407	29412	31590	31083	28697	30159	29397	30056	28127	29325	29620	28693	28747	29639	31101	31822	28709	29483	28662	28799	28056	29112	28706	29674	28714	29678	28678	28655	29765	29418	28674	29685	30051	28706	29316	28922	29886	28465	26055
JAXQBK000000000_ACES201044HE01-6	28438	30091	29617	30021	29537	28814	29960	29779	28808	29737	29597	30267	29881	29877	30036	29641	29693	28733	30307	29491	28916	30046	30095	28973	30090	29974	30049	28570	29987	30808	29893	28215	29812	29775	29977	29793	29940	29939	102	28193	29925	29782	29512	30038	28538	27438	29557	28379	27267
JAXQBN000000000_ACES202004HE01-2	46617	47489	47208	47391	47203	46037	47304	47144	46872	46391	47360	46458	47495	47566	47408	47579	46874	46865	47221	46445	45996	47520	47461	46633	47640	47709	47523	46006	47350	47480	47218	45937	47390	46186	47338	46200	47321	47312	22219	45983	47296	46208	46962	47484	46484	45402	46989	45513	44835
JAXQBO000000000_ACES303F05-1	29087	30333	30000	30282	30043	29578	30243	30299	29141	28917	24500	29380	28961	29179	30300	29825	4310	29809	30739	29181	30071	30260	30315	29271	31092	29116	30268	28584	30224	30448	30012	28138	30277	29872	30289	29872	30212	30203	29506	28537	30206	29852	28862	30275	28850	28785	28924	28616	27537
JAXQBP000000000_ACES303F27-1	29145	30209	29871	30156	30738	29962	30116	30608	29085	29277	24591	29852	29001	29433	30246	29984	5421	29895	31004	29393	30422	30159	30318	29780	30906	29348	30162	28575	30171	30639	30377	28438	30153	29864	30231	29864	30110	30095	30132	28453	30154	29850	29122	30225	28984	28864	29095	27508	27385
JAXQBQ000000000_ACES102027T01-2	28819	30114	29891	30076	29838	29241	30001	29874	28010	28934	29763	29007	28519	28866	30101	29712	28408	29725	29822	29023	28837	30046	30091	29194	30592	28691	30060	28388	30023	30046	29418	28044	30057	29212	30021	29228	30005	29989	28712	28395	29956	29227	28579	30069	28611	28622	28636	28095	27494
JAXQBS000000000_ACES103034T01-2	28679	30213	29956	30196	29584	28637	30147	29978	27950	28653	29890	28717	30048	29848	30192	29428	28872	28810	29887	28745	28527	30157	30183	28657	29765	30286	30156	28729	30128	30154	29732	28519	30143	29523	30159	29542	30100	30079	29080	28682	30123	29553	5161	30194	28158	28341	4746	28333	27562
JAXQBT000000000_ACES106033T02-2	30085	29284	29041	29294	29366	30255	29225	29532	30399	29641	28871	30426	31138	31091	29262	30813	30447	30617	29293	29695	31149	29241	29304	30791	31522	31229	29246	30083	29213	30002	29353	29313	29220	30727	29260	30741	29187	29174	30784	29718	29200	30732	30016	29256	29551	29425	30071	28779	26728
JAXQBU000000000_ACES108020T03-2	29130	29921	29796	29876	30377	29570	29875	30247	18972	28810	29974	29391	29055	29208	29874	29821	29365	29119	30801	28855	29764	29873	30039	29199	30129	29253	29877	28734	29910	30386	29942	28407	29866	30474	29870	30490	29824	29810	29549	28440	29841	30479	28596	29873	25892	28916	28640	28016	27363
JAXQBV000000000_ACES108025T01-2	27896	29319	29091	29262	29608	28433	29181	29270	27756	28161	29047	29129	29313	29376	29260	28709	28569	28230	29737	28207	28390	29264	29307	29240	29437	29363	29276	28954	29254	30230	29656	28348	29244	29732	29174	29749	29197	29167	28899	28501	29141	29743	27935	29277	26522	27282	28006	27261	26753
JAXQBW000000000_ACES109002T01-1	28298	29955	29574	29925	29802	29387	29869	29881	26002	28653	29557	29508	29629	29565	29898	29154	29225	28506	30147	28687	29462	29925	30068	29531	29436	29988	29938	28209	29971	30719	30540	27890	29629	29880	29869	29905	29814	29813	29688	27908	29861	29897	28529	29907	21957	28446	28581	28078	27265
JAXQBX000000000_ACES109007T01-1	29199	30767	30099	30718	30418	29979	30698	30552	29065	28981	25005	29015	28748	29041	30737	29896	5266	30184	31658	29007	30723	30694	30749	30578	31645	29029	30709	28338	30690	30680	30972	28150	30384	30359	30709	30363	30646	30628	30745	28348	30639	30346	29568	30709	28767	28811	29625	28818	27650
JAXQBZ000000000_ACES109007T01-3	29197	30757	30100	30714	30413	29973	30689	30547	29064	28979	25004	29014	28749	29039	30733	29897	5268	30186	31659	29006	30716	30691	30745	30574	31643	29031	30701	28343	30686	30676	30970	28152	30379	30361	30701	30365	30632	30624	30740	28352	30634	30348	29570	30707	28761	28807	29625	28803	27645
JAXQCB000000000_ACES109032T01-1	29414	30734	30496	30671	30210	29399	30665	30124	28397	29188	30048	29240	29048	29427	30691	30364	28485	30061	30388	29254	29538	30669	30712	29430	31144	29321	30665	29036	30640	30640	30235	28846	30676	29820	30665	29834	30604	30590	29771	29044	30639	29832	29036	30681	28573	29449	29100	28863	28088
JAXQCC000000000_ACES109033T01-3	28447	29670	29441	29574	29309	28496	29574	29661	28441	28430	29455	28470	27979	28168	29636	29486	26787	29178	29645	28463	28617	29605	29652	28447	30447	28220	29609	27879	29578	29587	29365	27745	29590	28850	29618	28866	29557	29545	28751	27883	29564	28865	28253	29629	28359	28283	28297	27677	27107
JAXQCD000000000_ACES109060T02-2	29116	970	719	928	28138	28845	906	27317	29173	29582	28166	29596	29976	30128	946	29759	30335	29698	28003	29608	28863	958	966	29220	31125	30199	945	28836	960	935	27457	28511	684	29140	958	29158	899	914	28678	28816	964	29164	29804	949	28768	28398	29852	28047	678
JAXQCF000000000_ACES110028T01-3	28703	27857	27673	27811	27888	29503	27788	28346	28715	28526	10913	28946	30054	30241	27828	29480	28834	29503	27915	28240	28766	27818	27898	29522	30286	30286	27823	28974	27806	28551	28023	28348	27806	29415	27816	29430	27783	27766	29412	28482	27794	29433	28489	27823	28412	27995	28526	27828	25429
JAXQCH000000000_ACES110041T01-3	28317	28681	28467	28645	28569	18116	28580	28506	28444	28207	23870	28269	29437	29624	28638	29198	28770	28814	28535	28243	27759	28652	28725	28354	29746	29679	28658	27616	28618	28675	28575	27531	28624	27979	28610	27982	28573	28563	27709	27555	28561	27993	28366	28651	28207	16946	28378	23692	26262
JAXQCI000000000_ACES112085T01-4	29778	28514	28285	28453	29287	30272	28430	26694	30015	29759	29057	30507	30977	31302	28456	30613	30360	30343	28761	29601	30763	28485	28513	30981	31265	31034	28497	30262	28440	29379	29176	29496	28446	30404	28456	30406	28407	28393	31112	29879	28408	30386	29657	28491	29773	29055	29718	28740	26049
JAXQCL000000000_ACES117039T02-1	28473	30074	29848	29934	29275	28922	29963	29493	26960	28155	29625	28190	29391	29602	30016	28887	29036	28833	29343	28208	29335	30008	30025	28571	29639	29673	30022	27923	29978	29949	29259	28087	30001	29293	29998	29305	29916	29893	28408	27927	29927	29311	28130	30001	26618	28432	28171	28041	27375
JAXQCM000000000_ACES201001T01-1	28708	30274	30063	30215	29992	29441	30176	30162	29113	29396	30215	29499	30015	30156	30213	29159	29458	29896	30200	29511	29252	30207	30247	28668	30907	30375	30217	29173	30188	30236	29627	28802	30209	29683	30189	29694	30078	30061	29712	29123	30185	29696	29652	30222	28648	28902	29346	28602	27700
JAXQCN000000000_ACES201010T01-2	29824	31065	30822	31023	30348	29640	30930	30822	30157	30588	30973	30382	31122	31796	31016	30648	30618	30364	31110	30258	29420	31021	31069	30359	31580	31581	31033	30669	30981	31135	30678	30419	30991	30946	30902	30958	30936	30916	29915	30646	30884	30960	30053	31019	29480	29097	30116	29354	28455
JAXQCQ000000000_ACES201019T01-2	30421	31943	31794	31888	31997	30772	31905	32092	29554	30253	32096	30657	31351	31433	31900	31441	30966	30280	31856	30330	31465	31891	32075	30756	31622	31676	31907	30203	31925	32205	32342	29831	31899	31058	31899	31066	31876	31855	30991	29829	31880	31070	30788	31884	28247	30179	30825	29458	29690
JAXQCR000000000_ACES201019T02-5	30420	31939	31789	31883	31991	30767	31900	32087	29544	30252	32089	30653	31341	31423	31896	31436	30956	30278	31848	30326	31460	31887	32070	30755	31620	31666	31903	30208	31921	32201	32335	29829	31894	31056	31895	31069	31871	31850	30988	29827	31876	31068	30777	31880	28241	30174	30814	29450	29685
JAXQCS000000000_ACES201019T02-6	29191	30103	29868	30024	30292	29542	30009	29922	28426	28808	29857	29804	29118	29097	30088	29811	28510	29469	30168	28978	29430	30155	30170	30732	30380	29260	30160	29591	30045	31035	30001	29080	30018	29942	30076	29950	29976	29957	30242	29250	30067	29957	28756	30222	28711	28462	28447	28980	27540
JAXQCT000000000_ACES201025T01-2	29190	30104	29869	30027	30291	29541	30010	29924	28427	28808	29857	29804	29119	29098	30089	29814	28510	29469	30168	28979	29432	30156	30173	30731	30380	29261	30161	29593	30046	31036	30001	29081	30021	29946	30077	29954	29979	29960	30244	29251	30068	29962	28759	30223	28712	28462	28450	28980	27541
JAXQCV000000000_ACES201031T01-1	29615	30207	29976	30167	29760	29568	30130	30109	25111	29457	30535	29790	30377	30627	30167	30136	29561	29651	30280	29777	29777	30182	30218	29076	30739	30643	30181	28805	30138	30184	30121	28631	30143	29621	30171	29629	30120	30105	29232	28784	30150	29641	29393	30184	27077	29265	29387	28047	27548
JAXQCW000000000_ACES201031T01-4	29626	30220	29988	30179	29776	29581	30146	30118	25122	29461	30549	29794	30392	30644	30181	30141	29561	29659	30296	29773	29784	30195	30233	29092	30747	30659	30194	28817	30149	30197	30132	28645	30158	29638	30182	29646	30136	30121	29241	28796	30162	29658	29407	30195	27091	29278	29398	28064	27561
JAXQCX000000000_ACES201053T01-1	28199	29098	28882	29064	28827	14126	29044	29185	28710	27967	29284	28037	29021	29492	29069	29131	28904	28744	29188	28031	27945	29051	29124	28159	29791	29436	29059	28120	29016	29032	28915	28050	29045	28256	28988	28265	28982	28962	27852	28120	29023	28266	28228	29063	28231	13082	28252	24066	26657
JAXQCY000000000_ACES201060T01-2	29122	29403	29170	29348	28666	27975	29327	29166	28209	28330	29444	28393	29105	29423	29347	28642	28333	28983	28853	28368	28594	29361	29415	28446	30058	29545	29364	28355	29305	29386	29193	28211	29356	28226	29338	28233	29309	29293	28415	28276	29328	28238	27926	29352	27923	27713	27966	27413	26922
JAXQDF000000000_ACES202049T01-1	28267	29537	29312	29503	29266	11475	29489	29547	28695	28481	29676	28707	29477	29571	29546	29511	29096	29396	29459	28683	28293	29470	29656	28356	30135	29729	29490	28145	29522	29566	29034	27980	29489	28582	29511	28589	29404	29394	28114	28201	29492	28593	28763	29566	28617	9962	28720	24075	27089
JAXQDG000000000_ACES203008T01-1	29012	28751	28457	28679	29497	29677	28662	29133	28751	28734	29505	29704	29971	30041	28701	29795	29189	29462	29748	29029	30013	28800	28741	29628	30671	29824	28794	29095	28682	29464	29718	28494	28683	29785	28697	29798	28640	28636	29557	28667	28673	29796	28715	28820	28730	28333	28715	28366	26412
JAXQDH000000000_ACES203021T01-2	30131	29463	29222	29460	28454	29794	29405	29180	30250	29722	28986	29792	30904	30964	29439	30841	30420	30714	28386	29763	30080	29409	29468	30100	31550	31140	29412	29730	29385	29431	28797	29428	29405	29684	29425	29696	29358	29348	30030	29660	29369	29711	30156	29427	29595	29358	30196	28856	26931
JAXQDI000000000_ACES203021T02-1	30132	29446	29215	29450	28455	29793	29389	29173	30238	29719	28980	29790	30898	30963	29430	30833	30422	30711	28373	29761	30080	29399	29460	30103	31547	31138	29395	29728	29375	29421	28802	29423	29386	29693	29410	29705	29349	29338	30031	29659	29357	29716	30152	29417	29585	29361	30194	28837	26910
JAXQDJ000000000_ACES203022T01-2	29256	28426	28168	28375	28244	29400	28347	28329	29348	28818	27363	29062	30447	30518	28405	30075	29496	29994	28682	28891	29392	28398	28459	29816	31187	30637	28392	29583	28374	28601	28785	28987	28361	29219	28396	29232	28339	28336	29782	29432	28369	29237	29509	28416	29259	28735	29500	28539	26036
JAXQDL000000000_ACES203035T01-2	29503	29717	30322	29650	28375	30107	29631	30456	31134	30260	28888	31068	30896	30714	29659	30464	30603	29783	18782	30279	30708	29776	31121	31665	31512	32554	29784	30060	30847	30522	26113	29558	29408	30781	29625	30793	29564	29552	30406	29932	29652	30777	30507	29756	29291	28995	30574	29070	26844
JAXQDM000000000_ACES203045T01-2	28730	29422	29184	29360	30270	28943	29349	29727	28843	28738	29154	29733	29541	29618	29380	29498	29086	29201	29460	28758	29837	29391	29441	29631	29864	29728	29395	28891	29326	30329	30290	28362	29361	29576	29361	29585	29303	29282	29489	28453	29345	29570	28459	29382	28385	27859	28493	27839	26981
JAXQDN000000000_ACES101W07-2	28821	30072	29837	30030	29957	29272	30000	29909	28403	28934	29801	29593	28466	28230	30043	29470	27964	29370	30913	28985	29584	30025	30065	29103	30751	28628	30040	29170	29981	30641	29647	28695	30009	29709	30023	29722	29966	29943	29311	28973	29978	29725	28780	30040	28788	28299	28846	28172	27567
JAXQDP000000000_ACES103W03-2	28239	29363	29102	29307	29328	28577	29219	29595	28576	28439	29401	29384	29687	29657	29325	29348	28762	28543	30096	28699	28805	29422	29380	28827	29399	29790	29425	28355	29274	30135	29720	28040	29284	29515	29228	29538	29229	29218	675	28014	29209	29523	28774	29426	28328	27274	28797	27501	26760
JAXQDR000000000_ACES108W02-4	28807	29929	29781	29858	29911	28972	29808	30177	28660	28703	29906	29454	29824	29831	29872	29184	29006	28897	29949	29143	29548	29970	30013	29389	29763	30001	29988	28516	29896	30255	29742	28166	29858	29458	29840	29472	29808	29790	28825	28252	29745	29456	28941	29969	28248	28518	28940	28002	27450
JAXQDS000000000_ACES108W03-2	28619	30176	29931	30136	29594	28625	30107	29934	27902	28609	29857	28623	29613	29813	30154	29372	28831	28732	29835	28646	28526	30115	30147	28602	29705	29829	30115	28674	30091	30107	29741	28504	30113	29484	30126	29500	30067	30047	29048	28644	30087	29510	4498	30148	28093	28269	4560	28260	27521
JAXQDT000000000_ACES110W02-1	27439	28451	28248	28439	28492	25221	28348	27963	28169	27189	28104	27210	28943	29118	28401	28583	27987	28301	28488	27222	26914	28396	28449	27499	29346	29121	28415	27724	28386	28396	28036	27556	28392	27128	28405	27138	28319	28298	26831	27718	28320	27147	27633	28423	27672	24734	27683	25826	26163
JAXQDV000000000_ACES117W06-1	28778	29341	29123	29256	28432	28961	29249	28984	29069	28784	29063	29132	30580	29930	29344	30050	29419	29050	26031	29119	29043	29402	29330	29190	30091	30744	29416	29307	29269	29400	28673	29076	29259	29079	29305	29086	29238	29201	29309	29272	29319	29092	29831	29402	28655	28579	28948	28370	26783
JAXQDX000000000_ACES118W01-3	28826	29533	29297	29506	29622	28321	29448	29246	28785	28526	29624	28570	29912	30290	29490	29582	28984	29107	29349	28583	17012	29471	29515	29211	29937	30272	29472	28945	29456	29479	29568	28567	29478	28786	29490	28792	29404	29394	28263	28947	29466	28803	28714	29512	28351	27709	28808	27939	26618
JAXQEC000000000_ACES301W03-3	29282	28694	28417	28670	27532	28945	28645	28492	29800	28841	15935	28867	30203	30423	28666	30103	29712	29760	28025	28885	29521	28670	28741	29188	30902	30626	28679	29338	28620	28627	28375	28996	28654	29115	28667	29124	28605	28587	29545	29408	28634	29129	29353	28657	29415	28393	29389	28267	26185
JAXQEE000000000_ACES301W06-1	29374	28575	28342	28496	27906	29080	28458	27914	29806	29348	27838	29508	30768	31075	28497	29934	29891	29631	27725	29432	30254	28565	28738	29849	30773	31306	28582	29414	28501	28622	28156	28986	28488	29213	28496	29218	28465	28441	29502	29428	28468	29221	29429	28575	28892	28820	29506	28647	26034
JAXQEF000000000_ACES303W01-3	29128	30220	29890	30175	30723	29955	30137	30635	29068	29280	24590	29837	28989	29438	30255	29963	5408	29881	31009	29394	30416	30148	30317	29776	30891	29346	30162	28579	30191	30648	30375	28429	30170	29967	30245	29967	30133	30107	30159	28458	30160	29953	29111	30236	28955	28868	29092	27500	27401
JAXQEG000000000_ACES303W01-4	29137	30188	29867	30147	30734	29951	30104	30605	29070	29274	24590	29841	29002	29432	30228	29975	5423	29880	31009	29379	30436	30142	30310	29776	30894	29350	30151	28575	30163	30634	30370	28433	30142	29879	30210	29884	30102	30078	30123	28449	30132	29870	29106	30209	28973	28850	29072	27487	27386
JAXQEH000000000_ACES303W01-2-1	29105	30345	30020	30296	30144	29573	30259	30346	29148	28934	24522	29366	28980	29192	30311	29843	4321	29826	30772	29197	30093	30270	30333	29340	31106	29133	30284	28612	30241	30434	30092	28165	30293	29973	30299	29973	30240	30214	29608	28564	30217	29953	28882	30287	28857	28804	28936	28634	27553
JAXQEI000000000_ACES303W01-2-2	29105	30347	30024	30301	30065	29558	30261	30337	29150	28938	24535	29340	28989	29197	30317	29840	4335	29828	30754	29201	30079	30275	30339	29251	31115	29134	30286	28593	30246	30410	29997	28170	30299	29903	30301	29903	30244	30215	29517	28562	30224	29883	28886	30292	28863	28808	28945	28635	27564
JAXQEJ000000000_ACES303W01-2-3	29100	30347	30020	30299	30047	29555	30261	30347	29153	28938	24523	29360	28992	29208	30314	29828	4336	29823	30770	29203	30087	30273	30336	29308	31106	29144	30287	28598	30242	30424	30037	28172	30296	29914	30303	29914	30243	30217	29521	28569	30220	29894	28878	30290	28871	28810	28932	28635	27549
JAXQEK000000000_ACES303W01-2-4	29089	30335	30010	30284	30028	29512	30244	30343	29146	28927	24511	29358	28963	29178	30302	29831	4315	29805	30741	29189	30070	30262	30318	29252	31088	29115	30270	28565	30234	30411	30000	28139	30279	29876	30299	29876	30225	30205	29474	28536	30208	29856	28865	30287	28854	28782	28925	28608	27553
JAXQEM000000000_ACES303W02-2	29086	30331	30003	30279	29996	29558	30242	30314	29137	28921	24500	29404	28959	29179	30298	29827	4313	29807	30773	29184	30081	30257	30315	29253	31097	29116	30267	28592	30224	30471	29998	28141	30276	29882	30286	29882	30218	30201	29457	28540	30204	29862	28864	30274	28851	28786	28918	28611	27541
JAXQEN000000000_ACES302X1-1.617-1	30327	31051	30825	31011	30406	30178	30994	31016	29286	29388	31023	29594	30365	30218	31110	30222	30175	30496	30801	29549	29592	31005	31148	30078	31802	30668	31014	29727	31060	31143	30844	29513	30996	30226	31087	30230	30925	30913	30193	29649	31078	30233	30426	31097	29403	29651	29717	29267	27501
JAXQEO000000000_ACES302X1-1.617-2	27956	29158	28934	29105	28424	6902	29085	29175	28494	27907	29069	27944	28961	29390	29128	28943	28470	28462	28931	27949	27822	29110	29182	27793	29589	29384	29116	27769	29112	29110	28681	27674	29083	28035	29091	28049	29058	29037	27582	27776	29080	28052	28077	29143	28108	5871	28102	25356	26717
JAXQES000000000_ACES101028-2	28835	30350	30049	30325	30112	29765	30329	30124	27759	29552	29628	30489	28570	28357	30326	29665	28171	29090	30845	29584	29574	30304	30342	30637	30696	28690	30318	29057	30281	31201	31024	28142	30200	30318	30324	30333	30260	30242	30518	28588	30280	30317	28822	30310	28466	28653	28985	28741	27651
JAXQET000000000_ACES109079-2	28577	29914	29662	29861	29583	29022	29863	29537	26306	28279	29855	28304	30482	30039	29863	29290	29397	29230	29410	28317	29685	29857	29927	28559	29674	30837	29860	27909	29814	29850	29459	27996	29850	29267	29854	29282	29778	29769	28450	27927	29816	29288	29606	29866	21996	28698	28870	27667	27342
JAXQEX000000000_ACES110101-2-2	27925	29264	29050	29229	28967	28401	29217	28930	25306	27808	29288	28042	29163	29419	29230	28597	28715	28298	29210	27925	29161	29220	29300	27829	29141	29481	29226	27532	29194	29351	29047	27376	29206	28616	29221	28632	29159	29137	28307	27413	29205	28628	27951	29246	8862	27940	27995	27119	27052
JAXQEZ000000000_ACES112085-1-3	29086	29861	29545	29832	29373	29154	29803	29839	29000	28686	24846	28793	28762	28984	29854	29651	4408	29990	29742	28763	29307	29792	29840	28952	30964	29107	29799	28276	29759	29813	29357	27894	29812	29136	29833	29141	29776	29757	29126	28233	29809	29143	28760	29812	28789	28611	28808	28416	27105
JAXQFA000000000_ACES109S02-3	28419	30730	30506	30643	29851	29541	30657	30418	29538	29845	30449	29852	30099	30463	30652	29353	30319	30354	30391	29882	30157	30653	30701	28315	31189	30439	30651	29443	30619	30641	30197	29373	30667	29987	30680	29991	30641	30633	29752	29448	30638	29991	29605	30672	28979	29144	29656	28940	28184
JAXQFC000000000_ACES114S01-3	28635	28382	28074	28329	28443	28605	28308	28159	28395	28330	29079	28685	29468	29722	28351	29291	28811	29067	28437	28659	28769	28436	28361	28637	30305	29479	28440	28458	28329	28470	28777	28245	28301	28642	28341	28660	28290	28273	28356	28420	28330	28661	28371	28463	28282	27977	28389	28013	26061
JAXQFE000000000_ACES117S11-1	28968	28608	28333	28573	28497	28431	28547	28502	29334	28536	28559	28561	31636	30688	28552	29916	29706	29479	28245	28561	29263	28572	28594	28965	30589	31952	28586	28737	28508	28533	28226	28457	28544	29193	28563	29206	28500	28480	28799	28756	28540	29205	30603	28563	28481	28091	29419	28102	26243
JAXQFF000000000_ACES117S11-3	28968	28616	28344	28584	28493	28431	28555	28503	29339	28538	28574	28564	31641	30691	28563	29922	29712	29481	28247	28564	29264	28583	28605	28965	30591	31955	28594	28739	28519	28545	28227	28460	28555	29192	28571	29205	28511	28491	28793	28758	28552	29204	30608	28574	28478	28088	29424	28099	26255
JAXQFL000000000_ACES303S04-5	28979	30400	30192	30412	30405	29972	30349	30715	29001	29552	30224	30119	30394	30075	30373	30027	22969	29670	30937	29537	31007	30478	30401	30188	30434	30426	30487	29664	30322	31087	30089	28913	30357	30212	30335	30236	30294	30278	30258	29440	30327	30223	28553	30502	28977	28519	28011	28557	27832
JAXQFM000000000_ACEScaixin2-4	27590	28639	29491	28569	28627	25390	28523	29584	29467	27373	28195	27389	29046	29303	28584	28594	28132	28446	28636	27403	27089	28582	30027	28937	29524	30761	28589	27759	29691	28572	28173	27707	28569	27559	28588	27569	28495	28484	26903	28008	28502	27578	27806	28604	27693	25111	27858	26247	26315
JAXQFQ000000000_ACESkongxincai9-3	28344	29633	29419	29579	29106	28700	29572	29324	28224	28448	29212	28475	28587	28860	29594	29146	26408	29336	29255	28476	29380	29556	29605	28384	30094	28813	29571	28363	29549	29549	29185	28229	29562	28892	29582	28903	29494	29480	28548	28373	29540	28903	28498	29591	28216	28090	28550	27925	27132
JAXQFR000000000_ACESmacai2-4	28742	29258	29018	29195	28625	27865	29184	29046	28972	28502	29238	28493	29419	29768	29206	28905	28645	29250	28823	28501	28874	29225	29272	28721	30028	29820	29227	28292	29156	29188	28808	28296	29194	28220	29208	28226	29185	29164	28038	28303	29183	28228	28312	29211	28233	27498	28347	27563	26808
JAXQFS000000000_ACESmacai3-8	28547	29450	29246	29416	29158	12804	29395	29223	28449	28116	29523	28148	28938	29121	29396	29302	28973	29151	29435	28145	27814	29390	29479	28624	30132	29243	29396	27952	29374	29390	28950	27869	29391	28212	29345	28223	29334	29312	27842	27963	29341	28227	28300	29414	28436	11657	28329	24690	27018
Reference	29127	30977	31680	31024	30578	30383	30941	32478	30421	30184	30313	30822	30709	30437	31111	30437	25779	29904	31430	30329	31369	31057	32508	32876	31138	32518	31072	30035	32313	31694	31074	29306	30666	31081	31055	31104	30881	30861	31594	29990	31060	31100	30393	31194	29294	28764	29181	28856	28131
[truncated: 772 more columns]

## Sheet: Sheet 2
S_strain	S_ST	S-Source	T_strain	T_ST	T-Source	SNP
ACES101025HA02-5	ST631-1LV	Community-human	ACES103032HA01-2	ST631-1LV	Community-human	19
ACES103029HA02-3	ST3437	Community-human	ACES108015HA01-1	ST3437	Community-human	19
ACES109007T01-1	ST37	Community-household swab	ACES109007T01-3	ST37	Community-household swab	14
ACES109060HE02-1	ST23	Community-human	ACES109060HE02-2	ST23	Community-human	13
ACES109033HE02-1	ST730	Community-human	ACES109078HA02-1	ST730	Community-human	4
ACES109084HE01-1	ST337	Community-human	ACES110035HA02-1	ST337	Community-human	3
ACES117S11-1	ST2581	Community-soil	ACES117S11-3	ST2581	Community-soil	10
ACES201001HA02-1	ST380	Community-human	ACES201001HA02-2	ST380	Community-human	18
ACES201001HA02-1	ST380	Community-human	ACES201001HA02-4	ST380	Community-human	1
ACES201001HA02-2	ST380	Community-human	ACES201001HA02-4	ST380	Community-human	19
ACES201019HA02-4	ST1616	Community-human	ACES201019T02-5	ST1616	Community-household swab	3
ACES201019T01-2	ST1616	Community-household swab	ACES201019T02-5	ST1616	Community-household swab	3
ACES201031T01-1	ST2459	Community-household swab	ACES201031T01-4	ST2459	Community-household swab	5
ACESH00573	ST111	Hospital-human	ACES201044HE01-6	ST111	Community-human	45
ACES203021T01-2	ST188	Community-household swab	ACES203021T02-1	ST188	Community-household swab	1
ACES303F05-1	ST37	Farm-animal	ACES303W01-2-2	ST37	Farm-water	88
ACES303W01-2-1	ST37	Farm-water	ACES303W01-2-2	ST37	Farm-water	76
ACES303W01-2-1	ST37	Farm-water	ACES303W01-2-3	ST37	Farm-water	91
ACES303W01-2-2	ST37	Farm-water	ACES303W01-2-3	ST37	Farm-water	67
ACES303W01-2-1	ST37	Farm-water	ACES303W01-2-4	ST37	Farm-water	99
ACES303W01-2-2	ST37	Farm-water	ACES303W01-2-4	ST37	Farm-water	79
ACES303W01-2-3	ST37	Farm-water	ACES303W01-2-4	ST37	Farm-water	48
ACES303F27-1	ST3354-1LV	Farm-animal	ACES303W01-3	ST3354-1LV	Farm-water	51
ACES303F27-1	ST3354-1LV	Farm-animal	ACES303W01-4	ST3354-1LV	Farm-water	29
ACES303W01-3	ST3354-1LV	Farm-water	ACES303W01-4	ST3354-1LV	Farm-water	48
ACES303F05-1	ST37	Farm-animal	ACES303W02-2	ST37	Farm-water	91
ACES303W01-2-3	ST37	Farm-water	ACES303W02-2	ST37	Farm-water	85
ACES303W01-2-4	ST37	Farm-water	ACES303W02-2	ST37	Farm-water	79
ACESH00055	ST86	Hospital-human	ACESH00131	ST86	Hospital-human	55
ACESH00135	ST23	Hospital-human	ACESH00155	ST23	Hospital-human	14
ACESH00173	ST550	Hospital-human	ACESH00175	ST550	Hospital-human	16
ACESH00185	ST23	Hospital-human	ACESH00186	ST23	Hospital-human	18
ACESH00173	ST550	Hospital-human	ACESH00201	ST550	Hospital-human	13
ACESH00175	ST550	Hospital-human	ACESH00201	ST550	Hospital-human	3
ACESH00160	ST23	Hospital-human	ACESH00211	ST23	Hospital-human	48
ACESH00174-2	ST23	Hospital-human	ACESH00211	ST23	Hospital-human	94
ACESH00019	ST23	Hospital-human	ACESH00227	ST23	Hospital-human	60
ACESH00172	ST23	Hospital-human	ACESH00227	ST23	Hospital-human	81
ACESH00254	ST534	Hospital-human	ACESH00282	ST534	Hospital-human	1
ACESH00156	ST39	Hospital-human	ACESH00325	ST39	Hospital-human	21
ACESH00143	ST65	Hospital-human	ACESH00333	ST65-1LV	Hospital-human	45
ACESH00324	ST420	Hospital-human	ACESH00335	ST420	Hospital-human	31
ACESH00155	ST23	Hospital-human	ACESH00351	ST23	Hospital-human	97
ACESH00171	ST39	Hospital-human	ACESH00357	ST39	Hospital-human	99
ACESH00357	ST39	Hospital-human	ACESH00359	ST39	Hospital-human	8
ACESH00039	ST23	Hospital-human	ACESH00369	ST23	Hospital-human	47
ACESH00373	ST534	Hospital-human	ACESH00380	ST534	Hospital-human	6
ACESH00200	ST23	Hospital-human	ACESH00388	ST23	Hospital-human	77
ACESH00132	ST34	Hospital-human	ACESH00399	ST34	Hospital-human	32
ACESH00397	ST23	Hospital-human	ACESH00400	ST23	Hospital-human	2
ACESH00388	ST23	Hospital-human	ACESH00443	ST23	Hospital-human	97
ACESH00450	ST592	Hospital-human	ACESH00471	ST592	Hospital-human	100
ACESH00450	ST592	Hospital-human	ACESH00472	ST592	Hospital-human	93
ACESH00471	ST592	Hospital-human	ACESH00472	ST592	Hospital-human	98
ACESH00471	ST592	Hospital-human	ACESH00484	ST592	Hospital-human	22
ACESH00472	ST592	Hospital-human	ACESH00484	ST592	Hospital-human	99
ACESH00483	ST234	Hospital-human	ACESH00503	ST234	Hospital-human	13
ACESH00473	ST1333	Hospital-human	ACESH00505	ST1333	Hospital-human	77
ACESH00522	ST23	Hospital-human	ACESH00528	ST23	Hospital-human	4
ACESH00473	ST1333	Hospital-human	ACESH00606	ST1333	Hospital-human	67
ACESH00505	ST1333	Hospital-human	ACESH00606	ST1333	Hospital-human	25
ACESH00507	ST412	Hospital-human	ACESH00643	ST412	Hospital-human	75
ACESH00450	ST592	Hospital-human	ACESH00666	ST592	Hospital-human	95
ACESH00471	ST592	Hospital-human	ACESH00666	ST592	Hospital-human	28
ACESH00472	ST592	Hospital-human	ACESH00666	ST592	Hospital-human	91
ACESH00484	ST592	Hospital-human	ACESH00666	ST592	Hospital-human	22
ACESH00474	ST828	Hospital-human	ACESH00716	ST828	Hospital-human	56
ACESH00451	ST111	Hospital-human	ACESH00741	ST111	Hospital-human	95
ACESH00754	ST307	Hospital-human	ACESH00760	ST307	Hospital-human	7
ACESH00894	ST23	Hospital-human	ACESH00917	ST23	Hospital-human	20
ACESH00515	ST65	Hospital-human	ACESH00926	ST65	Hospital-human	95
ACESH00515	ST65	Hospital-human	ACESH00975	ST65	Hospital-human	87
ACESH00926	ST65	Hospital-human	ACESH00975	ST65	Hospital-human	99
ACESH00172	ST23	Hospital-human	ACESH00994	ST23	Hospital-human	89
ACESH00227	ST23	Hospital-human	ACESH00994	ST23	Hospital-human	97
ACESH01106	ST37	Hospital-human	ACESH01109	ST37	Hospital-human	12
ACESH00826	ST307	Hospital-human	ACESH01147	ST307	Hospital-human	45
ACESH00225	ST268	Hospital-human	ACESH01155	ST268	Hospital-human	82
ACESH00135	ST23	Hospital-human	ACESH01189	ST23	Hospital-human	7
ACESH00155	ST23	Hospital-human	ACESH01189	ST23	Hospital-human	17
ACESH01205	ST268	Hospital-human	ACESH01228	ST268	Hospital-human	6
ACESH01014	ST792	Hospital-human	ACESH01236	ST792	Hospital-human	24
ACESH00995	ST45	Hospital-human	ACESH01251	ST45	Hospital-human	77
ACESH00039	ST23	Hospital-human	ACESH01265	ST23	Hospital-human	91
ACESH00369	ST23	Hospital-human	ACESH01265	ST23	Hospital-human	87
ACESH00039	ST23	Hospital-human	ACESH01299	ST23	Hospital-human	78
ACESH00369	ST23	Hospital-human	ACESH01299	ST23	Hospital-human	98
ACESH01265	ST23	Hospital-human	ACESH01299	ST23	Hospital-human	16
ACESH00227	ST23	Hospital-human	ACESH01335	ST23	Hospital-human	92
ACESH00255	ST268	Hospital-human	ACESH01364	ST268	Hospital-human	79
ACESH01226	ST268	Hospital-human	ACESH01364	ST268	Hospital-human	93
ACESH01226	ST268	Hospital-human	ACESH01368	ST268	Hospital-human	97
ACESH01378	ST5	Hospital-human	ACESH01385	ST5	Hospital-human	11
ACESH01000	ST65	Hospital-human	ACESH01438	ST65	Hospital-human	87
ACESH00482	ST23	Hospital-human	ACESH01454	ST23	Hospital-human	76
ACESH01368	ST268	Hospital-human	ACESH01467	ST268	Hospital-human	74
ACESH00255	ST268	Hospital-human	ACESH01502	ST268	Hospital-human	100
ACESH01226	ST268	Hospital-human	ACESH01502	ST268	Hospital-human	92
ACESH00451	ST111	Hospital-human	ACESH01505	ST111	Hospital-human	84
ACESH00741	ST111	Hospital-human	ACESH01505	ST111	Hospital-human	68
ACESH00507	ST412	Hospital-human	ACESH01542	ST412	Hospital-human	92
ACESH00131	ST86	Hospital-human	ACESH01551	ST86	Hospital-human	44
ACESH00255	ST268	Hospital-human	ACESH01552	ST268	Hospital-human	94
ACESH01226	ST268	Hospital-human	ACESH01552	ST268	Hospital-human	88
ACESH01364	ST268	Hospital-human	ACESH01552	ST268	Hospital-human	88
ACESH01368	ST268	Hospital-human	ACESH01552	ST268	Hospital-human	99
ACESH01502	ST268	Hospital-human	ACESH01552	ST268	Hospital-human	88
ACESH00451	ST111	Hospital-human	ACESH01569	ST111	Hospital-human	96
ACESH00741	ST111	Hospital-human	ACESH01569	ST111	Hospital-human	58
ACESH00449	ST36	Hospital-human	ACESH01576	ST36	Hospital-human	92
ACESH00762	ST36	Hospital-human	ACESH01576	ST36	Hospital-human	77
ACESH01226	ST268	Hospital-human	ACESH01591	ST268	Hospital-human	96
ACESH01552	ST268	Hospital-human	ACESH01591	ST268	Hospital-human	94
ACESH00388	ST23	Hospital-human	ACESH01597	ST23	Hospital-human	94
ACESH00583	ST23	Hospital-human	ACESH01597	ST23	Hospital-human	97
ACESH01226	ST268	Hospital-human	ACESH01644	ST268	Hospital-human	98
ACESH01552	ST268	Hospital-human	ACESH01644	ST268	Hospital-human	95
ACESH01591	ST268	Hospital-human	ACESH01644	ST268	Hospital-human	3
ACESH01670	ST273	Hospital-human	ACESH01685	ST273	Hospital-human	27
ACESH00047	ST412	Hospital-human	ACESH01698	ST412	Hospital-human	100
ACESH00507	ST412	Hospital-human	ACESH01698	ST412	Hospital-human	77
ACESH00643	ST412	Hospital-human	ACESH01698	ST412	Hospital-human	88
ACESH01542	ST412	Hospital-human	ACESH01698	ST412	Hospital-human	79
ACESH01000	ST65	Hospital-human	ACESH01701	ST65	Hospital-human	92
ACESH01438	ST65	Hospital-human	ACESH01701	ST65	Hospital-human	93
ACESH00200	ST23	Hospital-human	ACESH01737	ST23	Hospital-human	95
ACESH00826	ST307	Hospital-human	ACESH01750	ST307	Hospital-human	86
ACESH01147	ST307	Hospital-human	ACESH01750	ST307	Hospital-human	85
ACESH00450	ST592	Hospital-human	ACESH01758	ST592	Hospital-human	96
ACESH00471	ST592	Hospital-human	ACESH01758	ST592	Hospital-human	18
ACESH00472	ST592	Hospital-human	ACESH01758	ST592	Hospital-human	94
ACESH00484	ST592	Hospital-human	ACESH01758	ST592	Hospital-human	31
ACESH00666	ST592	Hospital-human	ACESH01758	ST592	Hospital-human	25
ACESH00583	ST23	Hospital-human	ACESH01776	ST23-1LV	Hospital-human	78
ACESH00952	ST1934	Hospital-human	ACESH01788	ST1934-1LV	Hospital-human	87
ACESH01772	ST60	Hospital-human	ACESH01792	ST60	Hospital-human	31
ACESH00174-2	ST23	Hospital-human	ACESH01827	ST23	Hospital-human	97
ACESH00199	ST39	Hospital-human	ACESH01845	ST39	Hospital-human	34
ACESH01267	ST25	Hospital-human	ACESH01850	ST25-1LV	Hospital-human	89
ACESH00849	ST660	Hospital-human	ACESH01854	ST660	Hospital-human	81
ACESH01364	ST268	Hospital-human	ACESH01864	ST268	Hospital-human	100
ACESH01552	ST268	Hospital-human	ACESH01864	ST268	Hospital-human	100
ACESH01591	ST268	Hospital-human	ACESH01864	ST268	Hospital-human	100
ACESH00451	ST111	Hospital-human	ACESH01897	ST111	Hospital-human	98
ACESH00741	ST111	Hospital-human	ACESH01897	ST111	Hospital-human	69
ACESH01505	ST111	Hospital-human	ACESH01897	ST111	Hospital-human	77
ACESH01569	ST111	Hospital-human	ACESH01897	ST111	Hospital-human	73
ACESH00994	ST23	Hospital-human	ACESH01916	ST23	Hospital-human	84
ACESH00993	ST23	Hospital-human	ACESH01917	ST23	Hospital-human	7
ACESH00995	ST45	Hospital-human	ACESH01945	ST45	Hospital-human	84
ACESH00172	ST23	Hospital-human	ACESH01946	ST23	Hospital-human	100
ACESH00227	ST23	Hospital-human	ACESH01946	ST23	Hospital-human	95
ACESH01335	ST23	Hospital-human	ACESH01946	ST23	Hospital-human	93
ACESH00467-2	ST60	Hospital-human	ACESH01954	ST60	Hospital-human	83
ACESH00474	ST828	Hospital-human	ACESH01971	ST828-1LV	Hospital-human	67
ACESH00716	ST828	Hospital-human	ACESH01971	ST828-1LV	Hospital-human	80
ACESH00388	ST23	Hospital-human	ACESH01981	ST23	Hospital-human	97
ACESH00443	ST23	Hospital-human	ACESH01981	ST23	Hospital-human	98
ACESH00583	ST23	Hospital-human	ACESH01981	ST23	Hospital-human	92
ACESH01346	ST23	Hospital-human	ACESH01981	ST23	Hospital-human	83
ACESH01597	ST23	Hospital-human	ACESH01981	ST23	Hospital-human	100
ACESH00583	ST23	Hospital-human	ACESH02014	ST23	Hospital-human	100
ACESH01346	ST23	Hospital-human	ACESH02014	ST23	Hospital-human	97
ACESH01737	ST23	Hospital-human	ACESH02014	ST23	Hospital-human	95
ACESH01776	ST23-1LV	Hospital-human	ACESH02014	ST23	Hospital-human	99
ACESH01981	ST23	Hospital-human	ACESH02014	ST23	Hospital-human	85
ACESH00944	ST412	Hospital-human	ACESH02025	ST412	Hospital-human	21
ACESH01827	ST23	Hospital-human	ACESH02039	ST23	Hospital-human	48
ACESH00826	ST307	Hospital-human	ACESH02053	ST307	Hospital-human	100
ACESH01377	ST35	Hospital-human	ACESH02069	ST35	Hospital-human	1
ACESH01377	ST35	Hospital-human	ACESH02077	ST35	Hospital-human	10
ACESH02069	ST35	Hospital-human	ACESH02077	ST35	Hospital-human	11
ACESH01467	ST268	Hospital-human	ACESH02083	ST268	Hospital-human	95
ACESH01670	ST273	Hospital-human	ACESH02104	ST273	Hospital-human	47
ACESH01685	ST273	Hospital-human	ACESH02104	ST273	Hospital-human	26
ACESH00507	ST412	Hospital-human	ACESH02164	ST412	Hospital-human	72
ACESH00643	ST412	Hospital-human	ACESH02164	ST412	Hospital-human	35
ACESH01542	ST412	Hospital-human	ACESH02164	ST412	Hospital-human	99
ACESH01698	ST412	Hospital-human	ACESH02164	ST412	Hospital-human	81
ACESH00507	ST412	Hospital-human	ACESH02165	ST412	Hospital-human	72
ACESH00643	ST412	Hospital-human	ACESH02165	ST412	Hospital-human	35
ACESH01542	ST412	Hospital-human	ACESH02165	ST412	Hospital-human	99
ACESH01698	ST412	Hospital-human	ACESH02165	ST412	Hospital-human	81
ACESH02142	ST4234-1LV	Hospital-human	ACESH02181	ST4234-1LV	Hospital-human	4
ACESH00200	ST23	Hospital-human	ACESH02220	ST23-1LV	Hospital-human	66
ACESH00388	ST23	Hospital-human	ACESH02220	ST23-1LV	Hospital-human	84
ACESH00200	ST23	Hospital-human	ACESH02244	ST23	Hospital-human	89
ACESH00388	ST23	Hospital-human	ACESH02244	ST23	Hospital-human	90
ACESH02220	ST23-1LV	Hospital-human	ACESH02244	ST23	Hospital-human	91
ACESH00039	ST23	Hospital-human	ACESH02257	ST23	Hospital-human	82
ACESH00369	ST23	Hospital-human	ACESH02257	ST23	Hospital-human	77
ACESH01265	ST23	Hospital-human	ACESH02257	ST23	Hospital-human	84
ACESH01299	ST23	Hospital-human	ACESH02257	ST23	Hospital-human	94
ACESH00255	ST268	Hospital-human	ACESH02266	ST268	Hospital-human	93
ACESH01226	ST268	Hospital-human	ACESH02266	ST268	Hospital-human	87
ACESH01364	ST268	Hospital-human	ACESH02266	ST268	Hospital-human	87
ACESH01368	ST268	Hospital-human	ACESH02266	ST268	Hospital-human	99
ACESH01502	ST268	Hospital-human	ACESH02266	ST268	Hospital-human	87
ACESH01552	ST268	Hospital-human	ACESH02266	ST268	Hospital-human	3
ACESH01591	ST268	Hospital-human	ACESH02266	ST268	Hospital-human	95
ACESH01644	ST268	Hospital-human	ACESH02266	ST268	Hospital-human	96
ACESH01864	ST268	Hospital-human	ACESH02266	ST268	Hospital-human	100
ACESH00507	ST412	Hospital-human	ACESH02283	ST412	Hospital-human	87
ACESH01698	ST412	Hospital-human	ACESH02283	ST412	Hospital-human	90
ACESH00172	ST23	Hospital-human	ACESH02289	ST23	Hospital-human	75
ACESH00227	ST23	Hospital-human	ACESH02289	ST23	Hospital-human	82
ACESH00994	ST23	Hospital-human	ACESH02289	ST23	Hospital-human	87
ACESH01335	ST23	Hospital-human	ACESH02289	ST23	Hospital-human	98
ACESH01946	ST23	Hospital-human	ACESH02289	ST23	Hospital-human	91
ACESH02141	ST494	Hospital-human	ACESH02292	ST494	Hospital-human	17
ACESH01739	ST23	Hospital-human	ACESH02310	ST23	Hospital-human	41
ACESH00200	ST23	Hospital-human	ACESH02368	ST23	Hospital-human	93
ACESH00388	ST23	Hospital-human	ACESH02368	ST23	Hospital-human	72
ACESH02220	ST23-1LV	Hospital-human	ACESH02368	ST23	Hospital-human	94
ACESH02244	ST23	Hospital-human	ACESH02368	ST23	Hospital-human	28
ACESH00002	ST25	Hospital-human	ACESH02378	ST25	Hospital-human	83
ACESH00225	ST268	Hospital-human	ACESH02464	ST268	Hospital-human	70
ACESH01155	ST268	Hospital-human	ACESH02464	ST268	Hospital-human	59
ACESH02418	ST485	Hospital-human	ACESH02465	ST485	Hospital-human	35
ACESH00019	ST23	Hospital-human	ACESH02478	ST23	Hospital-human	90
ACESH00227	ST23	Hospital-human	ACESH02478	ST23	Hospital-human	84
ACESH00210	ST268-1LV	Hospital-human	ACESH02504	ST268	Hospital-human	98
ACESH00483	ST234	Hospital-human	ACESH02530	ST234	Hospital-human	51
ACESH00503	ST234	Hospital-human	ACESH02530	ST234	Hospital-human	39
ACESH01914	ST45	Hospital-human	ACESH02532	ST45	Hospital-human	82
ACESH02508	ST60	Hospital-human	ACESH02545	ST60	Hospital-human	63
ACESH00474	ST828	Hospital-human	ACESH02567	ST828	Hospital-human	68
ACESH00716	ST828	Hospital-human	ACESH02567	ST828	Hospital-human	57
ACESH01971	ST828-1LV	Hospital-human	ACESH02567	ST828	Hospital-human	66
ACESH00055	ST86	Hospital-human	ACESH02650	ST86	Hospital-human	57
ACESH00131	ST86	Hospital-human	ACESH02650	ST86	Hospital-human	48
ACESH01551	ST86	Hospital-human	ACESH02650	ST86	Hospital-human	50
ACESH02630	ST380	Hospital-human	ACESH02673	ST380	Hospital-human	6
ACESH02142	ST4234-1LV	Hospital-human	ACESH02700	ST4234-1LV	Hospital-human	7
ACESH02181	ST4234-1LV	Hospital-human	ACESH02700	ST4234-1LV	Hospital-human	6
ACESH02598	ST15	Hospital-human	ACESH02708	ST15	Hospital-human	50
ACESH01226	ST268	Hospital-human	ACESH02727	ST268	Hospital-human	96
ACESH01364	ST268	Hospital-human	ACESH02727	ST268	Hospital-human	100
ACESH01502	ST268	Hospital-human	ACESH02727	ST268	Hospital-human	100
ACESH01552	ST268	Hospital-human	ACESH02727	ST268	Hospital-human	96
ACESH02266	ST268	Hospital-human	ACESH02727	ST268	Hospital-human	94
ACESH02711	ST268	Hospital-human	ACESH02727	ST268	Hospital-human	22
ACESH02282	ST23	Hospital-human	ACESH02728	ST23	Hospital-human	96
ACESH00226	ST29	Hospital-human	ACESH02743	ST29	Hospital-human	69
ACESH00642	ST1427	Hospital-human	ACESH02744	ST1427	Hospital-human	27
ACESH00003	ST23	Hospital-human	ACESH02745	ST23	Hospital-human	69
ACESH01584	ST5	Hospital-human	ACESH02752	ST5	Hospital-human	76
ACESH00047	ST412	Hospital-human	ACESH02767	ST412	Hospital-human	91
ACESH00507	ST412	Hospital-human	ACESH02767	ST412	Hospital-human	82
ACESH00643	ST412	Hospital-human	ACESH02767	ST412	Hospital-human	96
ACESH01698	ST412	Hospital-human	ACESH02767	ST412	Hospital-human	97
ACESH02164	ST412	Hospital-human	ACESH02767	ST412	Hospital-human	89
ACESH02165	ST412	Hospital-human	ACESH02767	ST412	Hospital-human	89
ACESH00255	ST268	Hospital-human	ACESH02769	ST268	Hospital-human	77
ACESH01226	ST268	Hospital-human	ACESH02769	ST268	Hospital-human	71
ACESH01364	ST268	Hospital-human	ACESH02769	ST268	Hospital-human	70
ACESH01368	ST268	Hospital-human	ACESH02769	ST268	Hospital-human	82
ACESH01467	ST268	Hospital-human	ACESH02769	ST268	Hospital-human	94
ACESH01502	ST268	Hospital-human	ACESH02769	ST268	Hospital-human	69
ACESH01552	ST268	Hospital-human	ACESH02769	ST268	Hospital-human	64
ACESH01591	ST268	Hospital-human	ACESH02769	ST268	Hospital-human	77
ACESH01644	ST268	Hospital-human	ACESH02769	ST268	Hospital-human	78
ACESH01864	ST268	Hospital-human	ACESH02769	ST268	Hospital-human	79
ACESH02083	ST268	Hospital-human	ACESH02769	ST268	Hospital-human	94
ACESH02266	ST268	Hospital-human	ACESH02769	ST268	Hospital-human	63
ACESH02711	ST268	Hospital-human	ACESH02769	ST268	Hospital-human	95
ACESH02727	ST268	Hospital-human	ACESH02769	ST268	Hospital-human	75
ACESH00131	ST86	Hospital-human	ACESH02781	ST86	Hospital-human	98
ACESH01551	ST86	Hospital-human	ACESH02781	ST86	Hospital-human	99
ACESH02729	ST86	Hospital-human	ACESH02781	ST86	Hospital-human	90
ACESH00728	ST23	Hospital-human	ACESH02788	ST23	Hospital-human	70
ACESH01114	ST60	Hospital-human	ACESH02798	ST60	Hospital-human	20
ACESH01846	ST218	Hospital-human	ACESH02800	ST218	Hospital-human	90
ACESH00277	ST86	Hospital-human	ACESH02811	ST86	Hospital-human	80
ACESH00160	ST23	Hospital-human	ACESH02837	ST23	Hospital-human	79
ACESH00174-2	ST23	Hospital-human	ACESH02837	ST23	Hospital-human	97
ACESH00211	ST23	Hospital-human	ACESH02837	ST23	Hospital-human	97
ACESH01597	ST23	Hospital-human	ACESH02837	ST23	Hospital-human	98
ACESH01827	ST23	Hospital-human	ACESH02837	ST23	Hospital-human	95
ACESH02039	ST23	Hospital-human	ACESH02837	ST23	Hospital-human	92
ACESH01663	ST76	Hospital-human	ACESH02866	ST76	Hospital-human	4
ACESH00997	ST314	Hospital-human	ACESH02867	ST314	Hospital-human	48
ACESH00351	ST23	Hospital-human	ACESH02985	ST23	Hospital-human	65
ACESH00449	ST36	Hospital-human	ACESH02998	ST36	Hospital-human	99
ACESH01156	ST36	Hospital-human	ACESH02998	ST36	Hospital-human	97
ACESH00299	ST5	Hospital-human	ACESH03002	ST5	Hospital-human	41
ACESH02630	ST380	Hospital-human	ACESH03093	ST380	Hospital-human	8
ACESH02673	ST380	Hospital-human	ACESH03093	ST380	Hospital-human	13
ACESH03100	ST505	Hospital-human	ACESH03101	ST505	Hospital-human	9
ACESH00135	ST23	Hospital-human	ACESH03120	ST23	Hospital-human	100
ACESH00174-2	ST23	Hospital-human	ACESH03120	ST23	Hospital-human	95
ACESH00211	ST23	Hospital-human	ACESH03120	ST23	Hospital-human	99
ACESH00451	ST111	Hospital-human	ACESH03132	ST111	Hospital-human	94
ACESH00741	ST111	Hospital-human	ACESH03132	ST111	Hospital-human	72
ACESH01897	ST111	Hospital-human	ACESH03132	ST111	Hospital-human	88
ACESH00451	ST111	Hospital-human	ACESH03133	ST111	Hospital-human	90
ACESH00741	ST111	Hospital-human	ACESH03133	ST111	Hospital-human	73
ACESH01468	ST111	Hospital-human	ACESH03133	ST111	Hospital-human	96
ACESH01897	ST111	Hospital-human	ACESH03133	ST111	Hospital-human	81
ACESH03132	ST111	Hospital-human	ACESH03133	ST111	Hospital-human	9
ACESH02282	ST23	Hospital-human	ACESH03170	ST23	Hospital-human	92
ACESH02728	ST23	Hospital-human	ACESH03170	ST23	Hospital-human	29
ACESH02083	ST268	Hospital-human	ACESH03171	ST268	Hospital-human	82
ACESH00515	ST65	Hospital-human	ACESH03179	ST65	Hospital-human	79
ACESH00926	ST65	Hospital-human	ACESH03179	ST65	Hospital-human	80
ACESH00975	ST65	Hospital-human	ACESH03179	ST65	Hospital-human	78
ACESH02449	ST35	Hospital-human	ACESH03248	ST35	Hospital-human	6
ACESH00299	ST5	Hospital-human	ACESH03272	ST5	Hospital-human	76
ACESH03002	ST5	Hospital-human	ACESH03272	ST5	Hospital-human	67
ACESH00515	ST65	Hospital-human	ACESH03288	ST65	Hospital-human	84
ACESH00926	ST65	Hospital-human	ACESH03288	ST65	Hospital-human	100
ACESH00975	ST65	Hospital-human	ACESH03288	ST65	Hospital-human	74
ACESH03179	ST65	Hospital-human	ACESH03288	ST65	Hospital-human	77
ACESH00039	ST23	Hospital-human	ACESH03312	ST23	Hospital-human	72
ACESH00369	ST23	Hospital-human	ACESH03312	ST23	Hospital-human	64
ACESH01265	ST23	Hospital-human	ACESH03312	ST23	Hospital-human	76
ACESH01299	ST23	Hospital-human	ACESH03312	ST23	Hospital-human	86
ACESH02257	ST23	Hospital-human	ACESH03312	ST23	Hospital-human	57
ACESH03296	ST268	Hospital-human	ACESH03327	ST268	Hospital-human	16
ACESH03272	ST5	Hospital-human	ACESH03338	ST5	Hospital-human	56
ACESH00299	ST5	Hospital-human	ACESH03343	ST5	Hospital-human	90
ACESH03002	ST5	Hospital-human	ACESH03343	ST5	Hospital-human	90
ACESH03272	ST5	Hospital-human	ACESH03343	ST5	Hospital-human	32
ACESH03338	ST5	Hospital-human	ACESH03343	ST5	Hospital-human	41
ACESH03326	ST15	Hospital-human	ACESH03344	ST15	Hospital-human	33
ACESH03350	ST592	Hospital-human	ACESH03363	ST592	Hospital-human	21
ACESH02312	ST23	Hospital-human	ACESH03377	ST23	Hospital-human	39
ACESH00047	ST412	Hospital-human	ACESH03393	ST412	Hospital-human	78
ACESH00507	ST412	Hospital-human	ACESH03393	ST412	Hospital-human	69
ACESH00643	ST412	Hospital-human	ACESH03393	ST412	Hospital-human	77
ACESH01542	ST412	Hospital-human	ACESH03393	ST412	Hospital-human	98
ACESH01698	ST412	Hospital-human	ACESH03393	ST412	Hospital-human	82
ACESH02164	ST412	Hospital-human	ACESH03393	ST412	Hospital-human	80
ACESH02165	ST412	Hospital-human	ACESH03393	ST412	Hospital-human	80
ACESH02283	ST412	Hospital-human	ACESH03393	ST412	Hospital-human	98
ACESH02767	ST412	Hospital-human	ACESH03393	ST412	Hospital-human	72
ACESH00849	ST660	Hospital-human	ACESH03398	ST660	Hospital-human	89
ACESH01854	ST660	Hospital-human	ACESH03398	ST660	Hospital-human	72
ACESH00227	ST23	Hospital-human	ACESH03400-1	ST23	Hospital-human	98
ACESH01220	ST23	Hospital-human	ACESH03400-1	ST23	Hospital-human	65
ACESH02289	ST23	Hospital-human	ACESH03400-1	ST23	Hospital-human	100
ACESH03403-2	ST3393	Hospital-human	ACESH03408	ST3393	Hospital-human	97
ACESH00277	ST86	Hospital-human	ACESH03434	ST86	Hospital-human	84
ACESH02811	ST86	Hospital-human	ACESH03434	ST86	Hospital-human	86
ACESH00200	ST23	Hospital-human	ACESH03443	ST23	Hospital-human	99
ACESH01378	ST5	Hospital-human	ACESH03458	ST5-1LV	Hospital-human	88
ACESH01385	ST5	Hospital-human	ACESH03458	ST5-1LV	Hospital-human	84
ACESH00160	ST23	Hospital-human	ACESH03459	ST23	Hospital-human	98
ACESH00174-2	ST23	Hospital-human	ACESH03459	ST23	Hospital-human	98
ACESH00211	ST23	Hospital-human	ACESH03459	ST23	Hospital-human	87
ACESH01827	ST23	Hospital-human	ACESH03459	ST23	Hospital-human	90
ACESH02837	ST23	Hospital-human	ACESH03459	ST23	Hospital-human	41
ACESH00849	ST660	Hospital-human	ACESH03465	ST660	Hospital-human	92
ACESH01854	ST660	Hospital-human	ACESH03465	ST660	Hospital-human	76
ACESH03398	ST660	Hospital-human	ACESH03465	ST660	Hospital-human	14
ACESH00451	ST111	Hospital-human	ACESH03467	ST111	Hospital-human	15
ACESH00741	ST111	Hospital-human	ACESH03467	ST111	Hospital-human	91
ACESH01505	ST111	Hospital-human	ACESH03467	ST111	Hospital-human	77
ACESH01569	ST111	Hospital-human	ACESH03467	ST111	Hospital-human	96
ACESH01897	ST111	Hospital-human	ACESH03467	ST111	Hospital-human	97
ACESH03132	ST111	Hospital-human	ACESH03467	ST111	Hospital-human	91
ACESH03133	ST111	Hospital-human	ACESH03467	ST111	Hospital-human	89
ACESH00473	ST1333	Hospital-human	ACESH03470	ST1333	Hospital-human	82
ACESH00505	ST1333	Hospital-human	ACESH03470	ST1333	Hospital-human	66
ACESH00606	ST1333	Hospital-human	ACESH03470	ST1333	Hospital-human	62
ACESH02103	ST20	Hospital-human	ACESH03606	ST20	Hospital-human	58
ACESH00474	ST828	Hospital-human	ACESH03610	ST828	Hospital-human	93
ACESH01971	ST828-1LV	Hospital-human	ACESH03610	ST828	Hospital-human	89
ACESH02567	ST828	Hospital-human	ACESH03610	ST828	Hospital-human	62
ACESH00174-2	ST23	Hospital-human	ACESH03623	ST23	Hospital-human	99
ACESH01737	ST23	Hospital-human	ACESH03623	ST23	Hospital-human	94
ACESH03120	ST23	Hospital-human	ACESH03623	ST23	Hospital-human	98
ACESH03459	ST23	Hospital-human	ACESH03623	ST23	Hospital-human	97
ACESH03611	ST23	Hospital-human	ACESH03624	ST23	Hospital-human	25
ACESH03559	ST2407	Hospital-human	ACESH03636	ST2407	Hospital-human	5
ACESH00972	ST412	Hospital-human	ACESH03637	ST412	Hospital-human	24
ACESH00360	ST592	Hospital-human	ACESH03639	ST592	Hospital-human	95
ACESH01530	ST29	Hospital-human	ACESH03670	ST29	Hospital-human	30
ACESH03701	ST2053	Hospital-human	ACESH03702	ST2053	Hospital-human	33
ACESH03701	ST2053	Hospital-human	ACESH03703	ST2053	Hospital-human	8
ACESH03702	ST2053	Hospital-human	ACESH03703	ST2053	Hospital-human	33
ACESH01846	ST218	Hospital-human	ACESH03761	ST218	Hospital-human	73
ACESH02800	ST218	Hospital-human	ACESH03761	ST218	Hospital-human	97
ACESH00299	ST5	Hospital-human	ACESH03773	ST5	Hospital-human	60
ACESH03002	ST5	Hospital-human	ACESH03773	ST5	Hospital-human	56
ACESH03272	ST5	Hospital-human	ACESH03773	ST5	Hospital-human	90
ACESH00450	ST592	Hospital-human	ACESH03774	ST592	Hospital-human	82
ACESH00666	ST592	Hospital-human	ACESH03774	ST592	Hospital-human	99
ACESH01758	ST592	Hospital-human	ACESH03774	ST592	Hospital-human	100
ACESH00324	ST420	Hospital-human	ACESH03796	ST420	Hospital-human	79
ACESH00335	ST420	Hospital-human	ACESH03796	ST420	Hospital-human	69
ACESH01467	ST268	Hospital-human	ACESH03817	ST268	Hospital-human	97
ACESH02083	ST268	Hospital-human	ACESH03817	ST268	Hospital-human	72
ACESH02769	ST268	Hospital-human	ACESH03817	ST268	Hospital-human	93
ACESH03171	ST268	Hospital-human	ACESH03817	ST268	Hospital-human	80
ACESH00449	ST36	Hospital-human	ACESH03818	ST36	Hospital-human	67
ACESH01576	ST36	Hospital-human	ACESH03818	ST36	Hospital-human	93
ACESH02998	ST36	Hospital-human	ACESH03818	ST36	Hospital-human	98
ACESH03608	ST495	Hospital-human	ACESH03832	ST495	Hospital-human	29
ACESH01226	ST268	Hospital-human	ACESH03835	ST268	Hospital-human	98
ACESH01467	ST268	Hospital-human	ACESH03835	ST268	Hospital-human	88
ACESH02083	ST268	Hospital-human	ACESH03835	ST268	Hospital-human	63
ACESH02769	ST268	Hospital-human	ACESH03835	ST268	Hospital-human	84
ACESH03817	ST268	Hospital-human	ACESH03835	ST268	Hospital-human	55
ACESH00079	ST23	Hospital-human	ACESH03842	ST23	Hospital-human	95
ACESH00171	ST39	Hospital-human	ACESH03849	ST39	Hospital-human	98
ACESH00277	ST86	Hospital-human	ACESH03872	ST86	Hospital-human	84
ACESH02811	ST86	Hospital-human	ACESH03872	ST86	Hospital-human	83
ACESH03434	ST86	Hospital-human	ACESH03872	ST86	Hospital-human	92
ACESH00047	ST412	Hospital-human	ACESH03956	ST412	Hospital-human	74
ACESH00507	ST412	Hospital-human	ACESH03956	ST412	Hospital-human	70
ACESH00643	ST412	Hospital-human	ACESH03956	ST412	Hospital-human	80
ACESH01542	ST412	Hospital-human	ACESH03956	ST412	Hospital-human	99
ACESH01698	ST412	Hospital-human	ACESH03956	ST412	Hospital-human	83
ACESH02164	ST412	Hospital-human	ACESH03956	ST412	Hospital-human	77
ACESH02165	ST412	Hospital-human	ACESH03956	ST412	Hospital-human	77
ACESH02283	ST412	Hospital-human	ACESH03956	ST412	Hospital-human	99
ACESH02767	ST412	Hospital-human	ACESH03956	ST412	Hospital-human	29
ACESH03393	ST412	Hospital-human	ACESH03956	ST412	Hospital-human	63
ACESH03957	ST4074	Hospital-human	ACESH03966	ST4074	Hospital-human	47
ACESH00019	ST23	Hospital-human	ACESH03981	ST23	Hospital-human	94
ACESH00172	ST23	Hospital-human	ACESH03981	ST23	Hospital-human	82
ACESH00227	ST23	Hospital-human	ACESH03981	ST23	Hospital-human	75
ACESH00994	ST23	Hospital-human	ACESH03981	ST23	Hospital-human	99
ACESH01946	ST23	Hospital-human	ACESH03981	ST23	Hospital-human	93
ACESH02289	ST23	Hospital-human	ACESH03981	ST23	Hospital-human	85
ACESH00277	ST86	Hospital-human	ACESH03994	ST86	Hospital-human	79
ACESH02811	ST86	Hospital-human	ACESH03994	ST86	Hospital-human	78
ACESH03434	ST86	Hospital-human	ACESH03994	ST86	Hospital-human	89
ACESH03872	ST86	Hospital-human	ACESH03994	ST86	Hospital-human	87
ACESH01014	ST792	Hospital-human	ACESH04021	ST792	Hospital-human	59
ACESH01236	ST792	Hospital-human	ACESH04021	ST792	Hospital-human	65
ACESH00047	ST412	Hospital-human	ACESH04033	ST412	Hospital-human	94
ACESH00507	ST412	Hospital-human	ACESH04033	ST412	Hospital-human	92
ACESH00643	ST412	Hospital-human	ACESH04033	ST412	Hospital-human	93
ACESH02164	ST412	Hospital-human	ACESH04033	ST412	Hospital-human	93
ACESH02165	ST412	Hospital-human	ACESH04033	ST412	Hospital-human	93
ACESH02767	ST412	Hospital-human	ACESH04033	ST412	Hospital-human	75
ACESH03393	ST412	Hospital-human	ACESH04033	ST412	Hospital-human	76
ACESH03956	ST412	Hospital-human	ACESH04033	ST412	Hospital-human	64
ACESH00255	ST268	Hospital-human	ACESH04044	ST268	Hospital-human	97
ACESH01226	ST268	Hospital-human	ACESH04044	ST268	Hospital-human	64
ACESH01364	ST268	Hospital-human	ACESH04044	ST268	Hospital-human	94
ACESH01368	ST268	Hospital-human	ACESH04044	ST268	Hospital-human	86
ACESH01467	ST268	Hospital-human	ACESH04044	ST268	Hospital-human	99
ACESH01502	ST268	Hospital-human	ACESH04044	ST268	Hospital-human	93
ACESH01552	ST268	Hospital-human	ACESH04044	ST268	Hospital-human	88
ACESH01591	ST268	Hospital-human	ACESH04044	ST268	Hospital-human	95
ACESH01644	ST268	Hospital-human	ACESH04044	ST268	Hospital-human	96
ACESH01864	ST268	Hospital-human	ACESH04044	ST268	Hospital-human	100
ACESH02083	ST268	Hospital-human	ACESH04044	ST268	Hospital-human	100
ACESH02266	ST268	Hospital-human	ACESH04044	ST268	Hospital-human	87
ACESH02711	ST268	Hospital-human	ACESH04044	ST268	Hospital-human	97
ACESH02727	ST268	Hospital-human	ACESH04044	ST268	Hospital-human	92
ACESH02769	ST268	Hospital-human	ACESH04044	ST268	Hospital-human	68
ACESH03817	ST268	Hospital-human	ACESH04044	ST268	Hospital-human	98
ACESH03835	ST268	Hospital-human	ACESH04044	ST268	Hospital-human	88
ACESH00255	ST268	Hospital-human	ACESH04048	ST268	Hospital-human	97
ACESH01226	ST268	Hospital-human	ACESH04048	ST268	Hospital-human	65
ACESH01364	ST268	Hospital-human	ACESH04048	ST268	Hospital-human	94
ACESH01368	ST268	Hospital-human	ACESH04048	ST268	Hospital-human	87
ACESH01467	ST268	Hospital-human	ACESH04048	ST268	Hospital-human	100
ACESH01502	ST268	Hospital-human	ACESH04048	ST268	Hospital-human	94
ACESH01552	ST268	Hospital-human	ACESH04048	ST268	Hospital-human	88
ACESH01591	ST268	Hospital-human	ACESH04048	ST268	Hospital-human	98
ACESH01644	ST268	Hospital-human	ACESH04048	ST268	Hospital-human	99
ACESH02266	ST268	Hospital-human	ACESH04048	ST268	Hospital-human	87
ACESH02711	ST268	Hospital-human	ACESH04048	ST268	Hospital-human	100
ACESH02727	ST268	Hospital-human	ACESH04048	ST268	Hospital-human	93
ACESH02769	ST268	Hospital-human	ACESH04048	ST268	Hospital-human	69
ACESH03817	ST268	Hospital-human	ACESH04048	ST268	Hospital-human	99
ACESH03835	ST268	Hospital-human	ACESH04048	ST268	Hospital-human	89
ACESH04044	ST268	Hospital-human	ACESH04048	ST268	Hospital-human	2
ACESH00449	ST36	Hospital-human	ACESH04051	ST36	Hospital-human	78
ACESH01156	ST36	Hospital-human	ACESH04051	ST36	Hospital-human	90
ACESH01576	ST36	Hospital-human	ACESH04051	ST36	Hospital-human	89
ACESH02998	ST36	Hospital-human	ACESH04051	ST36	Hospital-human	82
ACESH03818	ST36	Hospital-human	ACESH04051	ST36	Hospital-human	81
ACESH03311	ST25	Hospital-human	ACESH04076	ST25	Hospital-human	70
ACESH00129	ST375	Hospital-human	ACESH04108	ST375	Hospital-human	68
ACESH04002	ST313	Hospital-human	ACESH04114	ST313	Hospital-human	63
ACESH01368	ST268	Hospital-human	ACESH04156	ST268-1LV	Hospital-human	89
ACESH01467	ST268	Hospital-human	ACESH04156	ST268-1LV	Hospital-human	61
ACESH02769	ST268	Hospital-human	ACESH04156	ST268-1LV	Hospital-human	100
ACESH03835	ST268	Hospital-human	ACESH04156	ST268-1LV	Hospital-human	93
ACESH04160	ST268	Hospital-human	ACESH04162	ST268	Hospital-human	13
ACESH00255	ST268	Hospital-human	ACESH04163	ST268	Hospital-human	93
ACESH01226	ST268	Hospital-human	ACESH04163	ST268	Hospital-human	88
ACESH01368	ST268	Hospital-human	ACESH04163	ST268	Hospital-human	98
ACESH01552	ST268	Hospital-human	ACESH04163	ST268	Hospital-human	86
ACESH01864	ST268	Hospital-human	ACESH04163	ST268	Hospital-human	99
ACESH02266	ST268	Hospital-human	ACESH04163	ST268	Hospital-human	85
ACESH02727	ST268	Hospital-human	ACESH04163	ST268	Hospital-human	92
ACESH02769	ST268	Hospital-human	ACESH04163	ST268	Hospital-human	70
ACESH04044	ST268	Hospital-human	ACESH04163	ST268	Hospital-human	85
ACESH04048	ST268	Hospital-human	ACESH04163	ST268	Hospital-human	85
ACESH02996	ST65	Hospital-human	ACESH04186	ST65	Hospital-human	83
ACESH03403-1	ST65	Hospital-human	ACESH04203-2	ST65	Hospital-human	3
ACESH00701	ST23	Hospital-human	ACESH04226	ST23	Hospital-human	70
ACESH03627	ST23	Hospital-human	ACESH04226	ST23	Hospital-human	99
ACESH01378	ST5	Hospital-human	ACESH04230	ST5	Hospital-human	32
ACESH01385	ST5	Hospital-human	ACESH04230	ST5	Hospital-human	28
ACESH03458	ST5-1LV	Hospital-human	ACESH04230	ST5	Hospital-human	89

## Sheet: Sheet 3
S_strain	S_ST	S-Source	T_strain	T_ST	T-Source	SNP
ACES201031T01-1	ST2459	Community-household swab	ACES201031T01-4	ST2459	Community-household swab	5
ACES203021T01-2	ST188	Community-household swab	ACES203021T02-1	ST188	Community-household swab	1
ACES201019T01-2	ST1616	Community-household swab	ACES201019T02-5	ST1616	Community-household swab	3
ACES109033HE02-1	ST730	Community-human	ACES109078HA02-1	ST730	Community-human	4
ACES201001HA02-1	ST380	Community-human	ACES201001HA02-4	ST380	Community-human	1
ACES109084HE01-1	ST337	Community-human	ACES110035HA02-1	ST337	Community-human	3
ACES201019HA02-4	ST1616	Community-human	ACES201019T02-5	ST1616	Community-household swab	3
ACES117S11-1	ST2581	Community-soil	ACES117S11-3	ST2581	Community-soil	10
ACESH01663	ST76	Hospital-human	ACESH02866	ST76	Hospital-human	4
ACESH03403-1	ST65	Hospital-human	ACESH04203-2	ST65	Hospital-human	3
ACESH00175	ST550	Hospital-human	ACESH00201	ST550	Hospital-human	3
ACESH00254	ST534	Hospital-human	ACESH00282	ST534	Hospital-human	1
ACESH00373	ST534	Hospital-human	ACESH00380	ST534	Hospital-human	6
ACESH03100	ST505	Hospital-human	ACESH03101	ST505	Hospital-human	9
ACESH02142	ST4234-1LV	Hospital-human	ACESH02181	ST4234-1LV	Hospital-human	4
ACESH02181	ST4234-1LV	Hospital-human	ACESH02700	ST4234-1LV	Hospital-human	6
ACESH02142	ST4234-1LV	Hospital-human	ACESH02700	ST4234-1LV	Hospital-human	7
ACESH00357	ST39	Hospital-human	ACESH00359	ST39	Hospital-human	8
ACESH02630	ST380	Hospital-human	ACESH02673	ST380	Hospital-human	6
ACESH02630	ST380	Hospital-human	ACESH03093	ST380	Hospital-human	8
ACESH01377	ST35	Hospital-human	ACESH02069	ST35	Hospital-human	1
ACESH02449	ST35	Hospital-human	ACESH03248	ST35	Hospital-human	6
ACESH01377	ST35	Hospital-human	ACESH02077	ST35	Hospital-human	10
ACESH00754	ST307	Hospital-human	ACESH00760	ST307	Hospital-human	7
ACESH04044	ST268	Hospital-human	ACESH04048	ST268	Hospital-human	2
ACESH01591	ST268	Hospital-human	ACESH01644	ST268	Hospital-human	3
ACESH01552	ST268	Hospital-human	ACESH02266	ST268	Hospital-human	3
ACESH01205	ST268	Hospital-human	ACESH01228	ST268	Hospital-human	6
ACESH03559	ST2407	Hospital-human	ACESH03636	ST2407	Hospital-human	5
ACESH00397	ST23	Hospital-human	ACESH00400	ST23	Hospital-human	2
ACESH00522	ST23	Hospital-human	ACESH00528	ST23	Hospital-human	4
ACESH00135	ST23	Hospital-human	ACESH01189	ST23	Hospital-human	7
ACESH00993	ST23	Hospital-human	ACESH01917	ST23	Hospital-human	7
ACESH03701	ST2053	Hospital-human	ACESH03703	ST2053	Hospital-human	8
ACESH03132	ST111	Hospital-human	ACESH03133	ST111	Hospital-human	9
