# Supplementary material for: Eco‐Geography Reverses Dominant AMR Reservoirs in Klebsiella pneumoniae: Integron‐Rich Mobilomes and Cross‐Niche Connectivity
Source: Adv Sci (Weinh). 2026 May 6;13(42):e75537. doi: 10.1002/advs.75537 (PMC13336099; doi:10.1002/advs.75537)
Supplement: Supplementary file 8 — Supporting File 8: advs75537‐sup‐0008‐DataS6.xlsx. [file ADVS-13-e75537-s011.xlsx]

## Sheet: Data S6 A collection of the glo
strain	file	Collection date	Country&Region	Source	Kleborate version	Species	Species_match	Assembly_level	Contig_count	N50	Largest_contig	Total_size	Ambiguous_bases	QC_warnings	ST	Virulence_score	Resistance_score	Resistance_classes	Resistance_genes	Lntype	LnNum	Tntype	TnNum
GCA_000009885.1_ASM988v1_genomic.fasta	GCA_000009885.1_ASM988v1_genomic	Unknown	Unknown	Human	v3.1.0	Klebsiella pneumoniae	strong	Complete Genome	2	5248520	5248520	5472672	no	-	ST23	4	0	0	0	0	0	2	8
GCA_000016305.1_ASM1630v1_genomic.fasta	GCA_000016305.1_ASM1630v1_genomic	Unknown	Unknown	Unknown	v3.1.0	Klebsiella pneumoniae	strong	Complete Genome	6	5315120	5315120	5694894	no	-	ST38	0	1	7	14	1	1	10	23
GCA_000163455.1_ASM16345v1_genomic.fasta	GCA_000163455.1_ASM16345v1_genomic	Unknown	Unknown	Human	v3.1.0	Klebsiella pneumoniae	strong	Scaffold	51	565138	825895	5450034	yes (170022)	ambiguous_bases	ST67	4	0	0	0	0	0	1	1
GCA_000219945.2_ASM21994v2_genomic.fasta	GCA_000219945.2_ASM21994v2_genomic	Unknown	Unknown	Unknown	v3.1.0	Klebsiella pneumoniae	strong	Contig	118	141130	527367	5534249	yes (16)	ambiguous_bases	ST134	0	0	0	0	0	0	3	4
GCA_000219965.2_ASM21996v2_genomic.fasta	GCA_000219965.2_ASM21996v2_genomic	Unknown	Unknown	Unknown	v3.1.0	Klebsiella pneumoniae	strong	Contig	116	161835	414017	5535020	yes (3)	ambiguous_bases	ST133	0	1	7	9	2	2	9	9
GCA_000220485.1_ASM22048v1_genomic.fasta	GCA_000220485.1_ASM22048v1_genomic	Unknown	Unknown	Unknown	v3.1.0	Klebsiella pneumoniae	strong	Complete Genome	2	5259571	5259571	5462423	yes (7)	ambiguous_bases	ST375	3	0	0	0	0	0	2	7
GCA_000223435.2_ASM22343v2_genomic.fasta	GCA_000223435.2_ASM22343v2_genomic	Unknown	Unknown	Unknown	v3.1.0	Klebsiella pneumoniae	strong	Contig	394	34170	151374	5687314	yes (127)	ambiguous_bases	ST395	0	2	10	15	1	1	3	6
GCA_000240185.2_ASM24018v2_genomic.fasta	GCA_000240185.2_ASM24018v2_genomic	Unknown	Unknown	Unknown	v3.1.0	Klebsiella pneumoniae	strong	Complete Genome	7	5333942	5333942	5682322	yes (1)	ambiguous_bases	ST11	1	3	9	13	1	1	6	25
GCA_000255975.2_ASM25597v2_genomic.fasta	GCA_000255975.2_ASM25597v2_genomic	Unknown	Unknown	Human	v3.1.0	Klebsiella pneumoniae	strong	Scaffold	6	5337335	5337335	5791462	yes (160228)	ambiguous_bases	ST48	2	0	5	12	1	1	12	13
GCA_000263095.1_Klebphe1.0_genomic.fasta	GCA_000263095.1_Klebphe1.0_genomic	2010	China	Environment	v3.1.0	Klebsiella pneumoniae	strong	Contig	196	118550	297874	5431750	no	-	ST1222	0	0	0	0	0	0	2	3
GCA_000281255.1_KPNIH2_1_genomic.fasta	GCA_000281255.1_KPNIH2_1_genomic	Unknown	Unknown	Unknown	v3.1.0	Klebsiella pneumoniae	strong	Contig	147	154879	372798	5724800	yes (7)	ambiguous_bases	ST258	0	2	8	10	4	4	9	17
GCA_000281275.1_KPNIH5_1_genomic.fasta	GCA_000281275.1_KPNIH5_1_genomic	Unknown	Unknown	Unknown	v3.1.0	Klebsiella pneumoniae	strong	Contig	168	126254	291095	5716297	yes (6)	ambiguous_bases	ST258	0	2	8	10	4	4	9	15
GCA_000281295.1_KPNIH6_1_genomic.fasta	GCA_000281295.1_KPNIH6_1_genomic	Unknown	Unknown	Unknown	v3.1.0	Klebsiella pneumoniae	strong	Contig	149	130041	340153	5714943	yes (5)	ambiguous_bases	ST258	0	2	8	10	4	4	9	17
GCA_000281315.1_KPNIH9_1_genomic.fasta	GCA_000281315.1_KPNIH9_1_genomic	Unknown	Unknown	Unknown	v3.1.0	Klebsiella pneumoniae	strong	Contig	115	178365	372779	5720331	no	-	ST258	0	2	8	10	4	4	9	14
GCA_000281335.1_KPNIH12_1_genomic.fasta	GCA_000281335.1_KPNIH12_1_genomic	Unknown	Unknown	Unknown	v3.1.0	Klebsiella pneumoniae	strong	Contig	164	149661	329096	5719358	yes (3)	ambiguous_bases	ST258	0	2	8	10	4	4	9	16
GCA_000281355.1_KPNIH17_1_genomic.fasta	GCA_000281355.1_KPNIH17_1_genomic	Unknown	Unknown	Unknown	v3.1.0	Klebsiella pneumoniae	strong	Contig	137	158097	392893	5715795	yes (3)	ambiguous_bases	ST258	0	2	8	10	4	4	8	14
GCA_000281375.1_KPNIH20_1_genomic.fasta	GCA_000281375.1_KPNIH20_1_genomic	Unknown	Unknown	Unknown	v3.1.0	Klebsiella pneumoniae	strong	Contig	155	167325	371841	5724448	no	-	ST258	0	2	8	10	4	4	11	18
GCA_000281395.1_KPNIH4_1_genomic.fasta	GCA_000281395.1_KPNIH4_1_genomic	Unknown	Unknown	Unknown	v3.1.0	Klebsiella pneumoniae	strong	Contig	173	120800	286272	5718058	yes (10)	ambiguous_bases	ST258	0	2	8	10	4	4	9	15
GCA_000281415.1_KPNIH7_1_genomic.fasta	GCA_000281415.1_KPNIH7_1_genomic	Unknown	Unknown	Unknown	v3.1.0	Klebsiella pneumoniae	strong	Contig	160	158114	324964	5723848	yes (3)	ambiguous_bases	ST258	0	2	8	10	4	4	9	17
GCA_000281435.2_ASM28143v2_genomic.fasta	GCA_000281435.2_ASM28143v2_genomic	Unknown	Unknown	Unknown	v3.1.0	Klebsiella pneumoniae	strong	Complete Genome	4	5395263	5395263	5767822	no	-	ST258	0	2	8	12	2	2	9	17
GCA_000281455.1_KPNIH14_1_genomic.fasta	GCA_000281455.1_KPNIH14_1_genomic	Unknown	Unknown	Unknown	v3.1.0	Klebsiella pneumoniae	strong	Contig	165	147593	324846	5723355	yes (1)	ambiguous_bases	ST258	0	2	8	10	4	4	9	15
GCA_000281475.1_KPNIH18_1_genomic.fasta	GCA_000281475.1_KPNIH18_1_genomic	Unknown	Unknown	Unknown	v3.1.0	Klebsiella pneumoniae	strong	Contig	167	153222	392830	5769474	no	-	ST258	0	2	8	10	4	4	9	14
GCA_000281495.1_KPNIH21_1_genomic.fasta	GCA_000281495.1_KPNIH21_1_genomic	Unknown	Unknown	Unknown	v3.1.0	Klebsiella pneumoniae	strong	Contig	178	117020	329700	5757750	yes (5)	ambiguous_bases	ST258	0	2	8	10	4	4	9	16
GCA_000281515.1_KPNIH22_1_genomic.fasta	GCA_000281515.1_KPNIH22_1_genomic	Unknown	Unknown	Unknown	v3.1.0	Klebsiella pneumoniae	strong	Contig	165	131068	307553	5749696	yes (11)	ambiguous_bases	ST258	0	2	8	10	4	4	9	14
GCA_000281535.2_ASM28153v2_genomic.fasta	GCA_000281535.2_ASM28153v2_genomic	2011	USA	Human	v3.1.0	Klebsiella pneumoniae	strong	Complete Genome	4	5394056	5394056	5766615	no	-	ST258	0	2	8	12	2	2	9	17
GCA_000281555.1_KPNIH8_1_genomic.fasta	GCA_000281555.1_KPNIH8_1_genomic	Unknown	Unknown	Unknown	v3.1.0	Klebsiella pneumoniae	strong	Contig	182	158021	367800	5714705	yes (5)	ambiguous_bases	ST258	0	2	8	10	4	4	9	16
GCA_000281575.1_KPNIH11_1_genomic.fasta	GCA_000281575.1_KPNIH11_1_genomic	Unknown	Unknown	Unknown	v3.1.0	Klebsiella pneumoniae	strong	Contig	185	150495	372106	5714016	yes (9)	ambiguous_bases	ST258	0	2	8	10	4	4	9	14
GCA_000281595.1_KPNIH16_1_genomic.fasta	GCA_000281595.1_KPNIH16_1_genomic	Unknown	Unknown	Unknown	v3.1.0	Klebsiella pneumoniae	strong	Contig	178	158009	372638	5715478	yes (2)	ambiguous_bases	ST258	0	2	8	10	4	4	9	15
GCA_000281615.1_KPNIH19_1_genomic.fasta	GCA_000281615.1_KPNIH19_1_genomic	Unknown	Unknown	Unknown	v3.1.0	Klebsiella pneumoniae	strong	Contig	201	98646	262070	5715894	yes (5)	ambiguous_bases	ST258	0	2	7	9	4	4	9	14
GCA_000281635.1_KPNIH23_1_genomic.fasta	GCA_000281635.1_KPNIH23_1_genomic	Unknown	Unknown	Unknown	v3.1.0	Klebsiella pneumoniae	strong	Contig	338	47638	192098	5740386	yes (22)	ambiguous_bases	ST258	0	3	9	10	4	4	9	14
GCA_000281755.1_KlePneDSM30104_genomic.fasta	GCA_000281755.1_KlePneDSM30104_genomic	Unknown	Unknown	Human	v3.1.0	Klebsiella pneumoniae	strong	Contig	27	459638	1148365	5512347	yes (7)	ambiguous_bases	ST3	2	0	0	0	0	0	1	1
GCA_000283455.1_KlebKpneumoniae_ST258_1.0_genomic.fasta	GCA_000283455.1_KlebKpneumoniae_ST258_1.0_genomic	Unknown	Unknown	Unknown	v3.1.0	Klebsiella pneumoniae	strong	Contig	569	59798	168073	5707592	yes (11)	ambiguous_bases	ST258	0	2	7	9	2	2	6	6
GCA_000294365.1_ASM29436v1_genomic.fasta	GCA_000294365.1_ASM29436v1_genomic	Unknown	Unknown	Unknown	v3.1.0	Klebsiella pneumoniae	strong	Complete Genome	1	5386705	5386705	5386705	no	-	ST23	2	0	0	0	0	0	2	2
GCA_000300655.1_Kleb_pneu_WGLW1_V1_genomic.fasta	GCA_000300655.1_Kleb_pneu_WGLW1_V1_genomic	Unknown	Unknown	Human	v3.1.0	Klebsiella pneumoniae	strong	Scaffold	5	5173091	5173091	5548332	yes (31852)	ambiguous_bases	ST48	2	0	0	0	0	0	3	4
GCA_000300675.1_Kleb_pneu_WGLW2_V1_genomic.fasta	GCA_000300675.1_Kleb_pneu_WGLW2_V1_genomic	Unknown	Unknown	Human	v3.1.0	Klebsiella pneumoniae	strong	Scaffold	3	5220966	5220966	5745996	yes (16627)	ambiguous_bases	ST14	0	0	0	0	0	0	3	15
GCA_000300735.3_ASM30073v3_genomic.fasta	GCA_000300735.3_ASM30073v3_genomic	Unknown	Unknown	Unknown	v3.1.0	Klebsiella pneumoniae	strong	Scaffold	30	510549	1631605	5771908	yes (1)	ambiguous_bases	ST405	1	2	7	9	1	1	6	9
GCA_000300835.1_K1_1_genomic.fasta	GCA_000300835.1_K1_1_genomic	2008	Spain	Human	v3.1.0	Klebsiella pneumoniae	strong	Scaffold	16	5293845	5293845	5466330	yes (65167)	ambiguous_bases	ST37	0	0	9	21	3	3	8	10
GCA_000300935.1_Kleb_pneu_WGLW3_V1_genomic.fasta	GCA_000300935.1_Kleb_pneu_WGLW3_V1_genomic	Unknown	Unknown	Human	v3.1.0	Klebsiella pneumoniae	strong	Scaffold	6	5320445	5320445	5548082	yes (30020)	ambiguous_bases	ST48	2	0	0	0	0	0	3	4
GCA_000300955.1_Kleb_pneu_WGLW5_V1_genomic.fasta	GCA_000300955.1_Kleb_pneu_WGLW5_V1_genomic	Unknown	Unknown	Human	v3.1.0	Klebsiella pneumoniae	strong	Scaffold	10	3325226	3325226	5821816	yes (33533)	ambiguous_bases	ST134	0	0	4	8	1	2	5	13
GCA_000309505.2_ASM30950v2_genomic.fasta	GCA_000309505.2_ASM30950v2_genomic	Unknown	Unknown	Unknown	v3.1.0	Klebsiella pneumoniae	strong	Contig	289	40450	255086	5392844	yes (273)	ambiguous_bases	ST512	0	2	6	6	1	1	5	8
GCA_000313365.1_ASM31336v1_genomic.fasta	GCA_000313365.1_ASM31336v1_genomic	Unknown	Unknown	Unknown	v3.1.0	Klebsiella pneumoniae	strong	Contig	168	69464	370203	5663706	yes (187)	ambiguous_bases	ST258	0	3	9	8	1	1	9	13
GCA_000313465.1_ASM31346v1_genomic.fasta	GCA_000313465.1_ASM31346v1_genomic	Unknown	Unknown	Unknown	v3.1.0	Klebsiella pneumoniae	strong	Contig	193	65094	262226	5526679	yes (2438)	ambiguous_bases	ST258	0	3	9	8	1	1	8	12
GCA_000315385.1_ASM31538v1_genomic.fasta	GCA_000315385.1_ASM31538v1_genomic	Unknown	Unknown	Unknown	v3.1.0	Klebsiella pneumoniae	strong	Scaffold	2	5324709	5324709	5530861	yes (30200)	ambiguous_bases	ST375	3	0	0	0	0	0	2	8
GCA_000316245.2_MTE2_ImprovedAssembly_genomic.fasta	GCA_000316245.2_MTE2_ImprovedAssembly_genomic	2007	USA	Human	v3.1.0	Klebsiella pneumoniae	strong	Contig	210	142055	466041	5578970	no	-	ST258	0	2	9	10	1	1	8	11
GCA_000316265.2_MTE1_ImprovedAssembly_genomic.fasta	GCA_000316265.2_MTE1_ImprovedAssembly_genomic	1980	Argentina	Human	v3.1.0	Klebsiella pneumoniae	strong	Contig	227	129981	443656	6015282	no	-	ST14	0	0	5	12	1	1	11	14
GCA_000338255.1_KP1_contigs_1-272_genomic.fasta	GCA_000338255.1_KP1_contigs_1-272_genomic	Unknown	USA	Human	v3.1.0	Klebsiella pneumoniae	strong	Contig	272	43309	119943	5368567	yes (9)	ambiguous_bases	ST86	4	0	1	1	0	0	2	2
GCA_000346145.1_KPRYC492V1.1_genomic.fasta	GCA_000346145.1_KPRYC492V1.1_genomic	Unknown	Spain	Human	v3.1.0	Klebsiella pneumoniae	strong	Chromosome	159	5095761	5095761	5383782	no	-	ST35	0	0	2	4	0	0	3	3
GCA_000349265.2_KPBAA1705_01152013_genomic.fasta	GCA_000349265.2_KPBAA1705_01152013_genomic	Unknown	Unknown	Human	v3.1.0	Klebsiella pneumoniae	strong	Contig	168	203714	389095	5657550	yes (3)	ambiguous_bases	ST258	0	2	7	9	1	1	7	9
GCA_000349285.2_G000_12282012_genomic.fasta	GCA_000349285.2_G000_12282012_genomic	2010	USA	Human	v3.1.0	Klebsiella pneumoniae	strong	Contig	108	270044	839086	5674981	yes (9)	ambiguous_bases	ST11	0	2	9	18	1	1	6	6
GCA_000350325.1_Kleb_v1.0_genomic.fasta	GCA_000350325.1_Kleb_v1.0_genomic	Unknown	Unknown	Environment	v3.1.0	Klebsiella pneumoniae	strong	Contig	210	49655	201137	5221198	no	-	ST35	0	0	0	0	0	0	0	0
GCA_000364385.3_ASM36438v3_genomic.fasta	GCA_000364385.3_ASM36438v3_genomic	2010	USA	Human	v3.1.0	Klebsiella pneumoniae	strong	Complete Genome	5	5435746	5435746	5781501	no	-	ST11	0	2	10	22	1	2	8	21
GCA_000367465.1_KpMDU1.1_genomic.fasta	GCA_000367465.1_KpMDU1.1_genomic	2012	Australia	Human	v3.1.0	Klebsiella pneumoniae	strong	Contig	521	19243	117523	5698251	yes (65)	ambiguous_bases	ST258	1	2	8	8	1	1	11	15
GCA_000372625.3_KP_version_2_genomic.fasta	GCA_000372625.3_KP_version_2_genomic	2009	Malaysia	Human	v3.1.0	Klebsiella pneumoniae	strong	Contig	297	42754	190937	5280004	no	-	ST1402	0	0	7	9	1	1	5	5
GCA_000401195.1_gkp2v01_genomic.fasta	GCA_000401195.1_gkp2v01_genomic	Unknown	Unknown	Unknown	v3.1.0	Klebsiella pneumoniae	strong	Contig	195	96146	223684	5503448	no	-	ST258	0	2	8	9	2	2	5	5
GCA_000406385.1_gkp47v01_genomic.fasta	GCA_000406385.1_gkp47v01_genomic	2004	USA	Human	v3.1.0	Klebsiella pneumoniae	strong	Contig	321	70423	265692	5672685	no	-	ST1272	0	2	4	5	1	1	7	7
GCA_000406405.1_gkp1v01_genomic.fasta	GCA_000406405.1_gkp1v01_genomic	Unknown	Unknown	Unknown	v3.1.0	Klebsiella pneumoniae	strong	Contig	155	95435	253031	5490156	no	-	ST258	0	2	7	7	1	1	3	3
GCA_000406425.1_gkp24v01_genomic.fasta	GCA_000406425.1_gkp24v01_genomic	Unknown	Unknown	Unknown	v3.1.0	Klebsiella pneumoniae	strong	Contig	205	89783	376130	5501391	no	-	ST258	0	2	8	9	1	1	5	5
GCA_000406445.1_gkp25v01_genomic.fasta	GCA_000406445.1_gkp25v01_genomic	Unknown	Unknown	Unknown	v3.1.0	Klebsiella pneumoniae	strong	Contig	223	96149	223662	5575547	no	-	ST258	0	2	8	12	3	3	4	4
GCA_000406465.1_gkp27v01_genomic.fasta	GCA_000406465.1_gkp27v01_genomic	Unknown	Unknown	Unknown	v3.1.0	Klebsiella pneumoniae	strong	Contig	220	89639	264163	5571683	no	-	ST258	0	2	8	12	3	3	4	4
GCA_000406485.1_gkp53v01_genomic.fasta	GCA_000406485.1_gkp53v01_genomic	Unknown	Unknown	Unknown	v3.1.0	Klebsiella pneumoniae	strong	Contig	148	85283	223671	5389421	no	-	ST258	0	2	4	3	0	0	4	4
GCA_000406505.1_gkp48v01_genomic.fasta	GCA_000406505.1_gkp48v01_genomic	Unknown	Unknown	Unknown	v3.1.0	Klebsiella pneumoniae	strong	Contig	301	62507	185289	5718845	no	-	ST1272	0	2	1	1	0	0	5	5
GCA_000406525.1_gkp26v01_genomic.fasta	GCA_000406525.1_gkp26v01_genomic	Unknown	Unknown	Unknown	v3.1.0	Klebsiella pneumoniae	strong	Contig	231	70624	243069	5532328	no	-	ST234	2	3	7	5	1	1	6	6
GCA_000406545.1_gkp45v01_genomic.fasta	GCA_000406545.1_gkp45v01_genomic	Unknown	Unknown	Unknown	v3.1.0	Klebsiella pneumoniae	strong	Contig	216	85432	239601	5624526	no	-	ST258	0	2	8	11	2	2	3	3
GCA_000406565.1_gkp42v01_genomic.fasta	GCA_000406565.1_gkp42v01_genomic	Unknown	Unknown	Unknown	v3.1.0	Klebsiella pneumoniae	strong	Contig	164	90580	270004	5366546	no	-	ST258	0	3	8	8	1	1	7	7
GCA_000406585.1_gkp43v01_genomic.fasta	GCA_000406585.1_gkp43v01_genomic	Unknown	Unknown	Unknown	v3.1.0	Klebsiella pneumoniae	strong	Contig	200	99231	269987	5472934	no	-	ST258	0	2	8	10	1	1	6	6
GCA_000406605.1_gkp29v01_genomic.fasta	GCA_000406605.1_gkp29v01_genomic	Unknown	Unknown	Unknown	v3.1.0	Klebsiella pneumoniae	strong	Contig	129	105332	465844	5396453	no	-	ST258	0	2	4	3	0	0	4	4
GCA_000406625.1_gkp44v01_genomic.fasta	GCA_000406625.1_gkp44v01_genomic	Unknown	Unknown	Unknown	v3.1.0	Klebsiella pneumoniae	strong	Contig	205	97690	223711	5468994	no	-	ST258	0	2	7	9	0	0	5	5
GCA_000406645.1_gkp46v01_genomic.fasta	GCA_000406645.1_gkp46v01_genomic	Unknown	Unknown	Unknown	v3.1.0	Klebsiella pneumoniae	strong	Contig	217	82613	223686	5473881	no	-	ST258	0	2	7	9	1	1	5	5
GCA_000406665.1_gkp30v01_genomic.fasta	GCA_000406665.1_gkp30v01_genomic	Unknown	Unknown	Unknown	v3.1.0	Klebsiella pneumoniae	strong	Contig	202	86762	376131	5502788	no	-	ST258	0	2	7	8	2	2	4	4
GCA_000406685.1_gkp34v01_genomic.fasta	GCA_000406685.1_gkp34v01_genomic	Unknown	Unknown	Unknown	v3.1.0	Klebsiella pneumoniae	strong	Contig	200	85436	212512	5603708	no	-	ST258	0	2	9	12	2	2	3	3
GCA_000406705.1_gkp37v01_genomic.fasta	GCA_000406705.1_gkp37v01_genomic	Unknown	Unknown	Unknown	v3.1.0	Klebsiella pneumoniae	strong	Contig	232	85429	223670	5550266	no	-	ST258	0	2	8	10	1	1	5	5
GCA_000406725.1_gkp38v01_genomic.fasta	GCA_000406725.1_gkp38v01_genomic	Unknown	Unknown	Unknown	v3.1.0	Klebsiella pneumoniae	strong	Contig	175	80360	222265	5476814	no	-	ST258	0	2	6	7	3	3	3	3
GCA_000406745.1_gkp54v01_genomic.fasta	GCA_000406745.1_gkp54v01_genomic	Unknown	Unknown	Unknown	v3.1.0	Klebsiella pneumoniae	strong	Contig	213	89550	223686	5488293	no	-	ST258	0	2	8	8	0	0	5	5
GCA_000406765.2_ASM40676v2_genomic.fasta	GCA_000406765.2_ASM40676v2_genomic	Unknown	Unknown	Unknown	v3.1.0	Klebsiella pneumoniae	strong	Complete Genome	5	5308211	5308211	5547643	no	-	ST258	0	2	4	3	0	0	8	17
GCA_000406825.1_gkp39v01_genomic.fasta	GCA_000406825.1_gkp39v01_genomic	Unknown	Unknown	Unknown	v3.1.0	Klebsiella pneumoniae	strong	Contig	175	85430	333377	5531658	no	-	ST258	0	2	6	6	2	2	3	3
GCA_000406845.1_gkp40v01_genomic.fasta	GCA_000406845.1_gkp40v01_genomic	Unknown	Unknown	Unknown	v3.1.0	Klebsiella pneumoniae	strong	Contig	155	86762	223662	5354224	no	-	ST258	0	2	7	8	1	1	6	6
GCA_000406865.1_gkp56v01_genomic.fasta	GCA_000406865.1_gkp56v01_genomic	Unknown	Unknown	Unknown	v3.1.0	Klebsiella pneumoniae	strong	Contig	213	89801	249527	5558834	no	-	ST258	0	2	8	11	3	3	4	4
GCA_000406885.1_gkp57v01_genomic.fasta	GCA_000406885.1_gkp57v01_genomic	Unknown	Unknown	Unknown	v3.1.0	Klebsiella pneumoniae	strong	Contig	139	100339	465850	5398867	no	-	ST258	0	2	4	3	0	0	5	5
GCA_000409045.1_gkp35v01_genomic.fasta	GCA_000409045.1_gkp35v01_genomic	Unknown	Unknown	Unknown	v3.1.0	Klebsiella pneumoniae	strong	Contig	176	99234	270158	5421295	no	-	ST258	0	2	3	2	0	0	4	4
GCA_000409065.1_gkp10v01_genomic.fasta	GCA_000409065.1_gkp10v01_genomic	Unknown	Unknown	Unknown	v3.1.0	Klebsiella pneumoniae	strong	Contig	167	99235	282532	5555255	no	-	ST258	0	2	8	8	1	1	3	3
GCA_000409085.1_gkp15v01_genomic.fasta	GCA_000409085.1_gkp15v01_genomic	Unknown	Unknown	Unknown	v3.1.0	Klebsiella pneumoniae	strong	Contig	194	99169	333378	5620362	no	-	ST258	0	2	9	12	2	2	3	3
GCA_000409105.1_gkp36v01_genomic.fasta	GCA_000409105.1_gkp36v01_genomic	Unknown	Unknown	Unknown	v3.1.0	Klebsiella pneumoniae	strong	Contig	202	98006	269988	5621477	no	-	ST258	0	2	9	12	3	3	4	4
GCA_000409125.1_gkp31v01_genomic.fasta	GCA_000409125.1_gkp31v01_genomic	Unknown	Unknown	Unknown	v3.1.0	Klebsiella pneumoniae	strong	Contig	246	69489	229398	5671251	no	-	ST15	1	2	8	11	1	1	8	8
GCA_000409715.1_Klebsiella_pneumoniae_ATCC_25955_Genome_sequencing_genomic.fasta	GCA_000409715.1_Klebsiella_pneumoniae_ATCC_25955_Genome_sequencing_genomic	Unknown	China	Unknown	v3.1.0	Klebsiella pneumoniae	strong	Contig	87	203308	357426	5292468	no	-	ST1271	0	0	0	0	0	0	5	7
GCA_000409735.1_Klebsiella_pneumonia_G5-2_Genome_sequencing_genomic.fasta	GCA_000409735.1_Klebsiella_pneumonia_G5-2_Genome_sequencing_genomic	Unknown	China	Environment	v3.1.0	Klebsiella pneumoniae	strong	Contig	107	153688	260084	5292693	no	-	ST1271	0	0	0	0	0	0	6	8
GCA_000412575.2_B5055.1_genomic.fasta	GCA_000412575.2_B5055.1_genomic	Unknown	Unknown	Unknown	v3.1.0	Klebsiella pneumoniae	strong	Contig	1858	5068	30495	5524870	no	N50	ST35-2LV	5	0	1	0	0	0	0	0
GCA_000417045.1_gkp17v01_genomic.fasta	GCA_000417045.1_gkp17v01_genomic	Unknown	Unknown	Unknown	v3.1.0	Klebsiella pneumoniae	strong	Contig	213	100349	270156	5667894	no	-	ST258	0	2	9	12	3	3	3	3
GCA_000417065.1_gkp14v01_genomic.fasta	GCA_000417065.1_gkp14v01_genomic	Unknown	Unknown	Unknown	v3.1.0	Klebsiella pneumoniae	strong	Contig	138	95436	254405	5397800	no	-	ST258	0	2	4	3	0	0	4	4
GCA_000417085.2_ASM41708v2_genomic.fasta	GCA_000417085.2_ASM41708v2_genomic	Unknown	Unknown	Unknown	v3.1.0	Klebsiella pneumoniae	strong	Complete Genome	5	5329725	5329725	5663117	no	-	ST258	0	2	9	11	1	1	11	19
GCA_000417105.1_gkp3v01_genomic.fasta	GCA_000417105.1_gkp3v01_genomic	Unknown	Unknown	Unknown	v3.1.0	Klebsiella pneumoniae	strong	Contig	137	96146	270157	5398963	no	-	ST258	0	2	4	3	0	0	4	4
GCA_000417125.1_gkp5v01_genomic.fasta	GCA_000417125.1_gkp5v01_genomic	Unknown	Unknown	Unknown	v3.1.0	Klebsiella pneumoniae	strong	Contig	195	97796	269986	5498288	no	-	ST258	0	2	8	9	1	1	5	5
GCA_000417145.1_gkp23v01_genomic.fasta	GCA_000417145.1_gkp23v01_genomic	Unknown	Unknown	Unknown	v3.1.0	Klebsiella pneumoniae	strong	Contig	233	104468	239705	5681241	no	-	ST258	0	2	9	12	2	2	3	3
GCA_000417165.1_gkp21v01_genomic.fasta	GCA_000417165.1_gkp21v01_genomic	Unknown	Unknown	Unknown	v3.1.0	Klebsiella pneumoniae	strong	Contig	136	112903	375771	5390751	no	-	ST258	0	2	4	3	0	0	4	4
GCA_000417185.1_gkp22v01_genomic.fasta	GCA_000417185.1_gkp22v01_genomic	Unknown	Unknown	Unknown	v3.1.0	Klebsiella pneumoniae	strong	Contig	141	97588	223671	5407973	no	-	ST258	0	2	4	3	0	0	4	4
GCA_000417205.1_gkp13v01_genomic.fasta	GCA_000417205.1_gkp13v01_genomic	Unknown	Unknown	Unknown	v3.1.0	Klebsiella pneumoniae	strong	Contig	168	95435	269986	5450966	no	-	ST258	0	1	4	5	1	1	1	1
GCA_000417225.2_ASM41722v2_genomic.fasta	GCA_000417225.2_ASM41722v2_genomic	Unknown	Unknown	Unknown	v3.1.0	Klebsiella pneumoniae	strong	Complete Genome	4	5393855	5393855	5710688	no	-	ST258	0	2	8	12	1	1	10	18
GCA_000417245.1_gkp20v01_genomic.fasta	GCA_000417245.1_gkp20v01_genomic	Unknown	Unknown	Unknown	v3.1.0	Klebsiella pneumoniae	strong	Contig	194	99231	253025	5617463	no	-	ST258	0	2	9	11	2	2	3	3
GCA_000417265.2_ASM41726v2_genomic.fasta	GCA_000417265.2_ASM41726v2_genomic	Unknown	Unknown	Unknown	v3.1.0	Klebsiella pneumoniae	strong	Complete Genome	4	5322270	5322270	5523776	no	-	ST258	0	2	5	5	0	0	9	16
GCA_000417305.1_gkp7v01_genomic.fasta	GCA_000417305.1_gkp7v01_genomic	Unknown	Unknown	Unknown	v3.1.0	Klebsiella pneumoniae	strong	Contig	194	95790	253033	5606925	no	-	ST258	0	2	7	8	2	2	3	3
GCA_000417325.1_gkp8v01_genomic.fasta	GCA_000417325.1_gkp8v01_genomic	Unknown	Unknown	Unknown	v3.1.0	Klebsiella pneumoniae	strong	Contig	194	104468	270157	5622301	no	-	ST258	0	2	9	11	2	2	3	3
GCA_000417345.1_gkp9v01_genomic.fasta	GCA_000417345.1_gkp9v01_genomic	Unknown	Unknown	Unknown	v3.1.0	Klebsiella pneumoniae	strong	Contig	188	105805	253033	5610303	no	-	ST258	0	2	9	12	2	2	3	3
GCA_000417385.1_gkp51v01_genomic.fasta	GCA_000417385.1_gkp51v01_genomic	Unknown	Unknown	Unknown	v3.1.0	Klebsiella pneumoniae	strong	Contig	232	89329	270157	5542623	no	-	ST258	0	2	7	7	2	2	4	4
GCA_000417405.1_gkp49v01_genomic.fasta	GCA_000417405.1_gkp49v01_genomic	Unknown	Unknown	Unknown	v3.1.0	Klebsiella pneumoniae	strong	Contig	206	96146	264419	5498752	no	-	ST258	0	2	6	7	0	0	4	4
GCA_000417425.1_gkp52v01_genomic.fasta	GCA_000417425.1_gkp52v01_genomic	Unknown	Unknown	Unknown	v3.1.0	Klebsiella pneumoniae	strong	Contig	153	90406	211727	5406392	no	-	ST258	0	3	3	1	0	0	6	6
GCA_000417445.1_gkp6v01_genomic.fasta	GCA_000417445.1_gkp6v01_genomic	Unknown	Unknown	Unknown	v3.1.0	Klebsiella pneumoniae	strong	Contig	151	97796	257601	5541667	no	-	ST258	0	2	7	8	2	2	2	2
GCA_000417465.1_gkp32v01_genomic.fasta	GCA_000417465.1_gkp32v01_genomic	Unknown	Unknown	Unknown	v3.1.0	Klebsiella pneumoniae	strong	Contig	174	83960	232112	5515994	no	-	ST15	0	1	7	8	0	0	8	8
GCA_000417485.1_gkp11v01_genomic.fasta	GCA_000417485.1_gkp11v01_genomic	Unknown	Unknown	Unknown	v3.1.0	Klebsiella pneumoniae	strong	Contig	120	104940	209390	5431615	no	-	ST45	1	2	5	7	1	1	3	3
GCA_000417545.1_gkp19v01_genomic.fasta	GCA_000417545.1_gkp19v01_genomic	Unknown	Unknown	Unknown	v3.1.0	Klebsiella pneumoniae	strong	Contig	186	104468	333373	5616818	no	-	ST258	0	2	9	13	2	2	3	3
GCA_000439165.1_KKPNMP14_genomic.fasta	GCA_000439165.1_KKPNMP14_genomic	2011	South Korea	Human	v3.1.0	Klebsiella pneumoniae	strong	Contig	186	156843	617894	5661622	no	-	ST258	0	2	7	9	1	1	8	11
GCA_000439185.1_UKKV901664_genomic.fasta	GCA_000439185.1_UKKV901664_genomic	2002	USA	Human	v3.1.0	Klebsiella pneumoniae	strong	Scaffold	200	70034	186758	5756360	yes (64)	ambiguous_bases	ST258	0	2	8	19	4	4	9	10
GCA_000441835.1_LCT-KP182_for_vertion_2.04_of_Klebsiella_pneumoniae_genome_genomic.fasta	GCA_000441835.1_LCT-KP182_for_vertion_2.04_of_Klebsiella_pneumoniae_genome_genomic	Unknown	China	Human	v3.1.0	Klebsiella pneumoniae	strong	Scaffold	7	5340447	5340447	5801744	yes (3256)	ambiguous_bases	ST48	2	0	5	13	1	1	13	14
GCA_000441855.1_LCT-KP289_for_vertion_2.04_of_Klebsiella_pneumoniae_genome_genomic.fasta	GCA_000441855.1_LCT-KP289_for_vertion_2.04_of_Klebsiella_pneumoniae_genome_genomic	Unknown	China	Human	v3.1.0	Klebsiella pneumoniae	strong	Scaffold	10	5599223	5599223	6068157	yes (246081)	ambiguous_bases	ST48	2	0	5	12	1	1	9	11
GCA_000444855.2_GS_De_Novo_Assembly_genomic.fasta	GCA_000444855.2_GS_De_Novo_Assembly_genomic	2010	India	Environment	v3.1.0	Klebsiella pneumoniae	strong	Contig	107	98528	211533	5121641	yes (4)	ambiguous_bases	ST1377	0	1	2	1	0	0	1	1
GCA_000445405.1_ASM44540v1_genomic.fasta	GCA_000445405.1_ASM44540v1_genomic	2010	Unknown	Human	v3.1.0	Klebsiella pneumoniae	strong	Complete Genome	3	5273813	5273813	5603174	no	-	ST11	0	2	10	14	1	1	12	20
GCA_000465975.2_ASM46597v2_genomic.fasta	GCA_000465975.2_ASM46597v2_genomic	Unknown	Australia	Environment	v3.1.0	Klebsiella pneumoniae	strong	Complete Genome	2	5180925	5180925	5375667	no	-	ST29	0	0	0	0	0	0	2	3
GCA_000474015.1_ASM47401v1_genomic.fasta	GCA_000474015.1_ASM47401v1_genomic	Unknown	Unknown	Human	v3.1.0	Klebsiella pneumoniae	strong	Complete Genome	1	5166857	5166857	5166857	no	-	ST86	0	0	0	0	0	0	1	1
GCA_000474635.1_Kp303K1.0_genomic.fasta	GCA_000474635.1_Kp303K1.0_genomic	2010	Taiwan	Human	v3.1.0	Klebsiella pneumoniae	strong	Contig	52	314609	1071424	5650292	yes (7)	ambiguous_bases	ST15	0	2	9	21	3	3	6	9
GCA_000474865.1_Kleb_pneu_BIDMC_18C_V1_PacBio_genomic.fasta	GCA_000474865.1_Kleb_pneu_BIDMC_18C_V1_PacBio_genomic	Unknown	Unknown	Human	v3.1.0	Klebsiella pneumoniae	strong	Contig	6	5403737	5403737	5738068	no	-	ST258	0	2	8	16	3	3	8	19
GCA_000474885.1_Kleb_pneu_BIDMC_12C_V1_PacBio_genomic.fasta	GCA_000474885.1_Kleb_pneu_BIDMC_12C_V1_PacBio_genomic	Unknown	Unknown	Human	v3.1.0	Klebsiella pneumoniae	strong	Contig	5	5412842	5412842	5794564	no	-	ST258	0	2	6	6	1	1	9	16
GCA_000474905.1_Kleb_pneu_BIDMC_16_V1_PacBio_genomic.fasta	GCA_000474905.1_Kleb_pneu_BIDMC_16_V1_PacBio_genomic	Unknown	Unknown	Human	v3.1.0	Klebsiella pneumoniae	strong	Contig	6	5302855	5302855	5751366	no	-	ST258	0	2	9	20	2	2	11	36
GCA_000485755.1_ASM48575v1_genomic.fasta	GCA_000485755.1_ASM48575v1_genomic	Unknown	Unknown	Human	v3.1.0	Klebsiella pneumoniae	strong	Scaffold	209	58969	147006	5637545	yes (5200)	ambiguous_bases	ST405	1	0	5	9	1	1	3	3
GCA_000492195.1_Kleb_pneu_BIDMC_41_V1_genomic.fasta	GCA_000492195.1_Kleb_pneu_BIDMC_41_V1_genomic	2012	Unknown	Unknown	v3.1.0	Klebsiella pneumoniae	strong	Scaffold	10	3867240	3867240	5702446	yes (30791)	ambiguous_bases	ST37	1	1	7	7	1	1	5	8
GCA_000492215.1_Kleb_pneu_BIDMC_40_V1_genomic.fasta	GCA_000492215.1_Kleb_pneu_BIDMC_40_V1_genomic	2012	Unknown	Unknown	v3.1.0	Klebsiella pneumoniae	strong	Scaffold	12	1482634	2298288	5554601	yes (16894)	ambiguous_bases	ST34	0	0	0	0	0	0	3	32
GCA_000492295.1_Kleb_pneu_BIDMC_36_V1_genomic.fasta	GCA_000492295.1_Kleb_pneu_BIDMC_36_V1_genomic	2012	Unknown	Unknown	v3.1.0	Klebsiella pneumoniae	strong	Scaffold	2	5091944	5091944	5208603	yes (13034)	ambiguous_bases	ST661	0	0	0	0	0	0	1	1
GCA_000492315.1_Kleb_pneu_BIDMC_25_V1_genomic.fasta	GCA_000492315.1_Kleb_pneu_BIDMC_25_V1_genomic	2012	Unknown	Unknown	v3.1.0	Klebsiella pneumoniae	strong	Scaffold	5	4027657	4027657	5440026	yes (3093)	ambiguous_bases	ST186	0	0	0	0	0	0	2	4
GCA_000492335.1_Kleb_pneu_BIDMC_24_V1_genomic.fasta	GCA_000492335.1_Kleb_pneu_BIDMC_24_V1_genomic	2012	Unknown	Unknown	v3.1.0	Klebsiella pneumoniae	strong	Scaffold	6	4884231	4884231	5381634	yes (11888)	ambiguous_bases	ST1430	0	0	0	0	0	0	3	39
GCA_000492355.1_Kleb_pneu_BIDMC_23_V1_genomic.fasta	GCA_000492355.1_Kleb_pneu_BIDMC_23_V1_genomic	2012	Unknown	Unknown	v3.1.0	Klebsiella pneumoniae	strong	Scaffold	8	4449928	4449928	5490411	yes (10814)	ambiguous_bases	ST111	1	0	3	3	1	1	6	17
GCA_000492375.1_Kleb_pneu_BIDMC_22_V1_genomic.fasta	GCA_000492375.1_Kleb_pneu_BIDMC_22_V1_genomic	2012	Unknown	Unknown	v3.1.0	Klebsiella pneumoniae	strong	Scaffold	7	4583650	4583650	5445034	yes (11578)	ambiguous_bases	ST1189	0	0	0	0	0	0	2	16
GCA_000492395.1_Kleb_pneu_BIDMC_21_V1_genomic.fasta	GCA_000492395.1_Kleb_pneu_BIDMC_21_V1_genomic	2012	Unknown	Unknown	v3.1.0	Klebsiella pneumoniae	strong	Scaffold	11	4134145	4134145	5481480	yes (4891)	ambiguous_bases	ST37	1	0	1	0	0	0	1	1
GCA_000492515.1_Kleb_pneu_UCI_8_V1_genomic.fasta	GCA_000492515.1_Kleb_pneu_UCI_8_V1_genomic	Unknown	Unknown	Unknown	v3.1.0	Klebsiella pneumoniae	strong	Scaffold	10	3046627	3046627	5385809	yes (18910)	ambiguous_bases	ST1198	0	0	4	4	0	0	3	4
GCA_000492535.1_Kleb_pneu_UCI_7_V1_genomic.fasta	GCA_000492535.1_Kleb_pneu_UCI_7_V1_genomic	Unknown	Unknown	Unknown	v3.1.0	Klebsiella pneumoniae	strong	Scaffold	6	4547939	4547939	5494872	yes (13264)	ambiguous_bases	ST17	0	0	0	0	0	0	2	4
GCA_000492555.1_Kleb_pneu_UCI_6_V1_genomic.fasta	GCA_000492555.1_Kleb_pneu_UCI_6_V1_genomic	Unknown	Unknown	Unknown	v3.1.0	Klebsiella pneumoniae	strong	Scaffold	3	4708029	4708029	5476412	yes (21937)	ambiguous_bases	ST86	4	0	1	0	0	0	2	5
GCA_000492595.1_Kleb_pneu_UCI_4_V1_genomic.fasta	GCA_000492595.1_Kleb_pneu_UCI_4_V1_genomic	Unknown	Unknown	Unknown	v3.1.0	Klebsiella pneumoniae	strong	Scaffold	3	4821690	4821690	5548439	yes (8568)	ambiguous_bases	ST14	0	0	4	4	1	1	5	13
GCA_000492635.1_Kleb_pneu_UCI_2_V1_genomic.fasta	GCA_000492635.1_Kleb_pneu_UCI_2_V1_genomic	Unknown	Unknown	Unknown	v3.1.0	Klebsiella pneumoniae	strong	Scaffold	7	4671933	4671933	5346109	yes (2431)	ambiguous_bases	ST37	0	0	0	0	0	0	3	9
GCA_000492695.1_Kleb_pneu_BWH_30_V1_genomic.fasta	GCA_000492695.1_Kleb_pneu_BWH_30_V1_genomic	Unknown	Unknown	Human	v3.1.0	Klebsiella pneumoniae	strong	Scaffold	8	4584299	4584299	5533585	yes (10684)	ambiguous_bases	ST1431	0	0	0	0	0	0	3	6
GCA_000492735.1_Kleb_pneu_BWH_28_V1_genomic.fasta	GCA_000492735.1_Kleb_pneu_BWH_28_V1_genomic	Unknown	Unknown	Human	v3.1.0	Klebsiella pneumoniae	strong	Scaffold	6	4689648	4689648	5557105	yes (23233)	ambiguous_bases	ST133	2	0	0	0	0	0	3	3
GCA_000492755.1_Kleb_pneu_MGH_48_V1_genomic.fasta	GCA_000492755.1_Kleb_pneu_MGH_48_V1_genomic	Unknown	Unknown	Human	v3.1.0	Klebsiella pneumoniae	strong	Scaffold	6	3296553	3296553	5456417	yes (36661)	ambiguous_bases	ST1436	0	0	0	0	0	0	3	4
GCA_000492775.1_Kleb_pneu_MGH_46_V1_genomic.fasta	GCA_000492775.1_Kleb_pneu_MGH_46_V1_genomic	Unknown	Unknown	Human	v3.1.0	Klebsiella pneumoniae	strong	Scaffold	10	3334201	3334201	5675312	yes (69989)	ambiguous_bases	ST14	1	0	3	3	1	1	5	16
GCA_000492875.1_Kleb_pneu_MGH_36_V1_genomic.fasta	GCA_000492875.1_Kleb_pneu_MGH_36_V1_genomic	Unknown	Unknown	Human	v3.1.0	Klebsiella pneumoniae	strong	Scaffold	6	4619818	4619818	5564061	yes (19029)	ambiguous_bases	ST466	1	0	0	0	0	0	3	7
GCA_000492915.1_Kleb_pneu_MGH_32_V1_genomic.fasta	GCA_000492915.1_Kleb_pneu_MGH_32_V1_genomic	Unknown	Unknown	Human	v3.1.0	Klebsiella pneumoniae	strong	Scaffold	4	4662197	4662197	5611275	yes (18759)	ambiguous_bases	ST111	1	0	0	0	0	0	2	2
GCA_000492935.1_Kleb_pneu_MGH_30_V1_genomic.fasta	GCA_000492935.1_Kleb_pneu_MGH_30_V1_genomic	Unknown	Unknown	Human	v3.1.0	Klebsiella pneumoniae	strong	Scaffold	8	4574199	4574199	5543494	yes (5130)	ambiguous_bases	ST37	0	0	0	0	0	0	3	15
GCA_000493075.1_Kleb_pneu_MGH_21_V1_genomic.fasta	GCA_000493075.1_Kleb_pneu_MGH_21_V1_genomic	Unknown	Unknown	Human	v3.1.0	Klebsiella pneumoniae	strong	Scaffold	8	5163796	5163796	5542584	yes (8777)	ambiguous_bases	ST111	1	0	0	0	0	0	3	10
GCA_000493115.1_Kleb_pneu_MGH_19_V1_genomic.fasta	GCA_000493115.1_Kleb_pneu_MGH_19_V1_genomic	Unknown	Unknown	Human	v3.1.0	Klebsiella pneumoniae	strong	Scaffold	2	5010050	5010050	5245972	yes (7030)	ambiguous_bases	ST1432	0	0	0	0	0	0	1	1
GCA_000493135.1_Kleb_pneu_MGH_18_V1_genomic.fasta	GCA_000493135.1_Kleb_pneu_MGH_18_V1_genomic	Unknown	Unknown	Human	v3.1.0	Klebsiella pneumoniae	strong	Scaffold	5	4668785	4668785	5372895	yes (783)	ambiguous_bases	ST20	0	0	0	0	0	0	3	7
GCA_000493155.1_Kleb_pneu_MGH_17_V1_genomic.fasta	GCA_000493155.1_Kleb_pneu_MGH_17_V1_genomic	Unknown	Unknown	Human	v3.1.0	Klebsiella pneumoniae	strong	Scaffold	11	3061717	3061717	5524731	yes (20730)	ambiguous_bases	ST134	0	0	0	0	0	0	1	1
GCA_000495875.1_SeK50_genomic.fasta	GCA_000495875.1_SeK50_genomic	2010	Italy	Human	v3.1.0	Klebsiella pneumoniae	strong	Scaffold	157	105217	398258	5876346	yes (196)	ambiguous_bases	ST258	0	2	7	10	2	2	8	12
GCA_000495895.2_SfK50_genomic.fasta	GCA_000495895.2_SfK50_genomic	2011	Italy	Human	v3.1.0	Klebsiella pneumoniae	strong	Scaffold	140	110319	492147	5833422	yes (412)	ambiguous_bases	ST258	0	3	9	12	2	2	8	12
GCA_000498775.2_LAU-EC1_genomic.fasta	GCA_000498775.2_LAU-EC1_genomic	2013	Lebanon	Human	v3.1.0	Klebsiella pneumoniae	strong	Contig	85	480052	1614397	5627144	no	-	ST336	1	1	7	11	1	1	6	8
GCA_000499865.1_KpQ15_genomic.fasta	GCA_000499865.1_KpQ15_genomic	2008	Spain	Human	v3.1.0	Klebsiella pneumoniae	strong	Contig	84	165515	710705	5376460	no	-	ST37	0	0	9	20	3	3	7	8
GCA_000499885.1_KpQ24_genomic.fasta	GCA_000499885.1_KpQ24_genomic	2008	Spain	Human	v3.1.0	Klebsiella pneumoniae	strong	Contig	148	79286	191826	5392397	no	-	ST37	0	0	10	19	3	3	7	8
GCA_000512165.1_ASM51216v1_genomic.fasta	GCA_000512165.1_ASM51216v1_genomic	2009	Brazil	Human	v3.1.0	Klebsiella pneumoniae	strong	Complete Genome	7	5307003	5307003	5739888	no	-	ST442	1	3	9	15	1	1	8	27
GCA_000521985.1_Hafn_alve_BIDMC_31_V1_genomic.fasta	GCA_000521985.1_Hafn_alve_BIDMC_31_V1_genomic	2012	Unknown	Unknown	v3.1.0	Klebsiella pneumoniae	strong	Scaffold	6	5077521	5077521	5340028	yes (7996)	ambiguous_bases	ST502	0	0	0	0	0	0	3	16
GCA_000529325.1_IS33v1_genomic.fasta	GCA_000529325.1_IS33v1_genomic	Unknown	Austria	Unknown	v3.1.0	Klebsiella pneumoniae	strong	Contig	427	46120	200336	5790827	yes (24)	ambiguous_bases	ST11	1	1	6	11	1	1	7	13
GCA_000529425.1_IS39v1_genomic.fasta	GCA_000529425.1_IS39v1_genomic	Unknown	Austria	Unknown	v3.1.0	Klebsiella pneumoniae	strong	Contig	990	6136	51585	4518984	yes (88)	total_size,N50,ambiguous_bases	ST5438-2LV	0	0	3	2	0	0	4	7
GCA_000529485.1_IS10v1_genomic.fasta	GCA_000529485.1_IS10v1_genomic	Unknown	Austria	Unknown	v3.1.0	Klebsiella pneumoniae	strong	Contig	1888	2912	47096	4135544	yes (46)	total_size,N50,ambiguous_bases	ST11-1LV	0	1	8	11	1	1	3	12
GCA_000529645.1_LPSB1_2557_genomic.fasta	GCA_000529645.1_LPSB1_2557_genomic	Unknown	Unknown	Unknown	v3.1.0	Klebsiella pneumoniae	strong	Scaffold	1	5499281	5499281	5499281	yes (6600)	ambiguous_bases	ST86	4	0	0	0	0	0	2	3
GCA_000529705.1_LPSB6_2558_genomic.fasta	GCA_000529705.1_LPSB6_2558_genomic	Unknown	Unknown	Unknown	v3.1.0	Klebsiella pneumoniae	strong	Scaffold	1	5432495	5432495	5432495	yes (11300)	ambiguous_bases	ST380	5	0	0	0	0	0	1	1
GCA_000529745.1_IS53v1_genomic.fasta	GCA_000529745.1_IS53v1_genomic	Unknown	Austria	Unknown	v3.1.0	Klebsiella pneumoniae	strong	Contig	898	7248	57952	4551786	yes (94)	total_size,N50,ambiguous_bases	ST3695	0	1	5	6	1	1	5	9
GCA_000529775.1_SB4536_2858_genomic.fasta	GCA_000529775.1_SB4536_2858_genomic	Unknown	Unknown	Unknown	v3.1.0	Klebsiella pneumoniae	strong	Scaffold	1	5486528	5486528	5486528	yes (23300)	ambiguous_bases	ST375	4	0	0	0	0	0	2	3
GCA_000529815.1_ISC56v1_genomic.fasta	GCA_000529815.1_ISC56v1_genomic	Unknown	Austria	Unknown	v3.1.0	Klebsiella pneumoniae	strong	Contig	1186	9450	63796	5551285	yes (98)	N50,ambiguous_bases	ST258	0	3	7	6	2	2	6	11
GCA_000529895.1_IS43v1_genomic.fasta	GCA_000529895.1_IS43v1_genomic	Unknown	Austria	Unknown	v3.1.0	Klebsiella pneumoniae	strong	Contig	894	8222	57286	4842194	yes (86)	total_size,N50,ambiguous_bases	ST3853-2LV	0	1	6	6	1	1	9	16
GCA_000529945.1_IS46v1_genomic.fasta	GCA_000529945.1_IS46v1_genomic	Unknown	Austria	Unknown	v3.1.0	Klebsiella pneumoniae	strong	Contig	957	7043	40325	4679122	yes (92)	total_size,N50,ambiguous_bases	ST15-3LV	1	1	7	10	0	0	5	21
GCA_000530055.1_IS22v1_genomic.fasta	GCA_000530055.1_IS22v1_genomic	Unknown	Austria	Unknown	v3.1.0	Klebsiella pneumoniae	weak	Contig	1410	19689	111862	10452755	yes (88)	total_size,ambiguous_bases	ST35	0	1	7	10	1	1	4	8
GCA_000530175.1_ISC21v1_genomic.fasta	GCA_000530175.1_ISC21v1_genomic	Unknown	Austria	Unknown	v3.1.0	Klebsiella pneumoniae	strong	Contig	979	5893	43773	4358338	yes (88)	total_size,N50,ambiguous_bases	ST34-3LV	0	1	2	1	0	0	2	13
GCA_000565135.1_Klebsiella_pneumoniae_Strain_NB60_whole-genome_sequencing_genomic.fasta	GCA_000565135.1_Klebsiella_pneumoniae_Strain_NB60_whole-genome_sequencing_genomic	Unknown	China	Human	v3.1.0	Klebsiella pneumoniae	strong	Contig	315	228558	785454	5959983	no	-	ST2357	2	2	9	13	1	1	5	7
GCA_000566725.1_Kleb_pneu_UCI_44_V1_genomic.fasta	GCA_000566725.1_Kleb_pneu_UCI_44_V1_genomic	Unknown	USA	Human	v3.1.0	Klebsiella pneumoniae	strong	Scaffold	14	2525807	2868477	5839394	yes (10213)	ambiguous_bases	ST258	2	0	6	8	0	0	3	8
GCA_000566745.1_Kleb_pneu_UCI_43_V1_genomic.fasta	GCA_000566745.1_Kleb_pneu_UCI_43_V1_genomic	Unknown	USA	Human	v3.1.0	Klebsiella pneumoniae	strong	Scaffold	8	5568539	5568539	5848773	yes (1500)	ambiguous_bases	ST258	2	1	7	12	1	1	6	12
GCA_000566765.1_Kleb_pneu_UCI_42_V1_genomic.fasta	GCA_000566765.1_Kleb_pneu_UCI_42_V1_genomic	Unknown	USA	Human	v3.1.0	Klebsiella pneumoniae	strong	Scaffold	4	4372787	4372787	5491268	yes (8176)	ambiguous_bases	ST86	3	0	0	0	0	0	2	5
GCA_000566785.1_Kleb_pneu_UCI_41_V1_genomic.fasta	GCA_000566785.1_Kleb_pneu_UCI_41_V1_genomic	Unknown	USA	Human	v3.1.0	Klebsiella pneumoniae	strong	Scaffold	7	5505970	5505970	5740955	yes (17419)	ambiguous_bases	ST258	2	3	7	6	0	0	6	13
GCA_000566805.1_Kleb_pneu_UCI_38_V1_genomic.fasta	GCA_000566805.1_Kleb_pneu_UCI_38_V1_genomic	Unknown	USA	Human	v3.1.0	Klebsiella pneumoniae	strong	Scaffold	11	1852647	2707466	5764416	yes (23183)	ambiguous_bases	ST258	2	1	5	3	1	1	7	14
GCA_000566825.1_Kleb_pneu_UCI_37_V1_genomic.fasta	GCA_000566825.1_Kleb_pneu_UCI_37_V1_genomic	Unknown	USA	Human	v3.1.0	Klebsiella pneumoniae	strong	Scaffold	16	4888367	4888367	5769212	yes (33202)	ambiguous_bases	ST258	2	3	9	9	0	0	6	9
GCA_000566845.1_Kleb_pneu_UCI_34_V1_genomic.fasta	GCA_000566845.1_Kleb_pneu_UCI_34_V1_genomic	Unknown	USA	Human	v3.1.0	Klebsiella pneumoniae	strong	Scaffold	7	3232403	3232403	5608827	yes (2867)	ambiguous_bases	ST1444	0	0	0	0	0	0	2	10
GCA_000566865.1_Kleb_pneu_UCI_33_V1_genomic.fasta	GCA_000566865.1_Kleb_pneu_UCI_33_V1_genomic	Unknown	USA	Human	v3.1.0	Klebsiella pneumoniae	strong	Scaffold	17	5378450	5378450	5805349	yes (32667)	ambiguous_bases	ST258	0	2	9	14	1	1	9	14
GCA_000566885.1_Kleb_pneu_UCI_26_V1_genomic.fasta	GCA_000566885.1_Kleb_pneu_UCI_26_V1_genomic	Unknown	USA	Human	v3.1.0	Klebsiella pneumoniae	strong	Scaffold	2	3286871	3286871	5352253	yes (20452)	ambiguous_bases	ST3833	0	0	0	0	0	0	1	1
GCA_000566905.1_Kleb_pneu_UCI_25_V1_genomic.fasta	GCA_000566905.1_Kleb_pneu_UCI_25_V1_genomic	Unknown	USA	Human	v3.1.0	Klebsiella pneumoniae	strong	Scaffold	4	3313584	3313584	5542027	yes (12439)	ambiguous_bases	ST873	0	1	7	10	1	1	5	14
GCA_000566925.1_Kleb_pneu_UCI_22_V1_genomic.fasta	GCA_000566925.1_Kleb_pneu_UCI_22_V1_genomic	Unknown	USA	Human	v3.1.0	Klebsiella pneumoniae	strong	Scaffold	11	4113624	4113624	5660076	yes (11743)	ambiguous_bases	ST258	0	1	8	12	2	2	7	14
GCA_000566945.1_Kleb_pneu_UCI_21_V1_genomic.fasta	GCA_000566945.1_Kleb_pneu_UCI_21_V1_genomic	Unknown	USA	Human	v3.1.0	Klebsiella pneumoniae	strong	Scaffold	4	5226660	5226660	5322430	yes (9894)	ambiguous_bases	ST258	0	2	4	5	0	0	6	7
GCA_000566965.1_Kleb_pneu_UCI_20_V1_genomic.fasta	GCA_000566965.1_Kleb_pneu_UCI_20_V1_genomic	Unknown	USA	Human	v3.1.0	Klebsiella pneumoniae	strong	Scaffold	11	3266215	3266215	5536625	yes (20786)	ambiguous_bases	ST3832	0	0	1	0	0	0	4	20
GCA_000566985.1_Kleb_pneu_UCI_19_V1_genomic.fasta	GCA_000566985.1_Kleb_pneu_UCI_19_V1_genomic	Unknown	USA	Human	v3.1.0	Klebsiella pneumoniae	strong	Scaffold	3	4059945	4059945	5426764	yes (9401)	ambiguous_bases	ST258	0	2	4	4	1	1	8	11
GCA_000567025.1_Kleb_pneu_BIDMC_45_V1_genomic.fasta	GCA_000567025.1_Kleb_pneu_BIDMC_45_V1_genomic	2013	USA	Human	v3.1.0	Klebsiella pneumoniae	strong	Scaffold	11	1688949	1758277	5725037	yes (26314)	ambiguous_bases	ST258	0	2	8	14	2	2	9	18
GCA_000567045.1_Kleb_pneu_BIDMC_53_V1_genomic.fasta	GCA_000567045.1_Kleb_pneu_BIDMC_53_V1_genomic	2013	USA	Human	v3.1.0	Klebsiella pneumoniae	strong	Scaffold	8	4590687	4590687	5612799	yes (18717)	ambiguous_bases	ST37	1	0	6	6	2	2	5	8
GCA_000567065.1_Kleb_pneu_BIDMC_52_V1_genomic.fasta	GCA_000567065.1_Kleb_pneu_BIDMC_52_V1_genomic	2013	USA	Human	v3.1.0	Klebsiella pneumoniae	strong	Scaffold	7	4075343	4075343	5328565	yes (6827)	ambiguous_bases	ST3615	1	0	0	0	0	0	2	8
GCA_000567085.1_Kleb_pneu_BIDMC_51_V1_genomic.fasta	GCA_000567085.1_Kleb_pneu_BIDMC_51_V1_genomic	2013	USA	Human	v3.1.0	Klebsiella pneumoniae	strong	Scaffold	4	5054292	5054292	5492149	yes (16346)	ambiguous_bases	ST36	1	0	3	3	0	0	3	11
GCA_000567105.1_Kleb_pneu_BIDMC_48_V1_genomic.fasta	GCA_000567105.1_Kleb_pneu_BIDMC_48_V1_genomic	2012	USA	Human	v3.1.0	Klebsiella pneumoniae	strong	Scaffold	3	5283471	5283471	5460834	yes (20453)	ambiguous_bases	ST37	0	0	0	0	0	0	4	9
GCA_000567125.1_Kleb_pneu_BIDMC_47_V1_genomic.fasta	GCA_000567125.1_Kleb_pneu_BIDMC_47_V1_genomic	2012	USA	Human	v3.1.0	Klebsiella pneumoniae	strong	Scaffold	8	2891624	2891624	5337242	yes (14721)	ambiguous_bases	ST540	0	0	3	4	1	1	6	7
GCA_000567145.1_Kleb_pneu_BIDMC_46b_V1_genomic.fasta	GCA_000567145.1_Kleb_pneu_BIDMC_46b_V1_genomic	2013	USA	Human	v3.1.0	Klebsiella pneumoniae	strong	Scaffold	2	5238261	5238261	5292407	yes (5724)	ambiguous_bases	ST3614	0	0	0	0	0	0	1	1
GCA_000567165.1_Kleb_pneu_BIDMC_46a_V1_genomic.fasta	GCA_000567165.1_Kleb_pneu_BIDMC_46a_V1_genomic	2013	USA	Human	v3.1.0	Klebsiella pneumoniae	strong	Scaffold	6	5243822	5243822	5624154	yes (32451)	ambiguous_bases	ST37	1	0	6	7	1	1	6	10
GCA_000567185.1_Kleb_pneu_BIDMC_42b_V1_genomic.fasta	GCA_000567185.1_Kleb_pneu_BIDMC_42b_V1_genomic	2012	USA	Human	v3.1.0	Klebsiella pneumoniae	strong	Scaffold	8	3289587	3289587	5369961	yes (5234)	ambiguous_bases	ST258	0	2	3	2	0	0	7	7
GCA_000567205.1_Kleb_pneu_BIDMC_42a_V1_genomic.fasta	GCA_000567205.1_Kleb_pneu_BIDMC_42a_V1_genomic	2012	USA	Human	v3.1.0	Klebsiella pneumoniae	strong	Scaffold	7	1979299	2676419	5387779	yes (14157)	ambiguous_bases	ST258	0	2	3	2	0	0	7	7
GCA_000567225.2_ASM56722v2_genomic.fasta	GCA_000567225.2_ASM56722v2_genomic	2012	Unknown	Unknown	v3.1.0	Klebsiella pneumoniae	strong	Contig	5	4974003	4974003	5399523	no	-	ST17	0	0	7	6	1	1	4	18
GCA_000567245.1_Kleb_pneu_BIDMC_34_V1_genomic.fasta	GCA_000567245.1_Kleb_pneu_BIDMC_34_V1_genomic	2012	Unknown	Unknown	v3.1.0	Klebsiella pneumoniae	strong	Scaffold	5	5393603	5393603	5716391	yes (5421)	ambiguous_bases	ST258	0	2	8	18	3	3	10	20
GCA_000567265.1_Kleb_pneu_BIDMC_32_V1_genomic.fasta	GCA_000567265.1_Kleb_pneu_BIDMC_32_V1_genomic	2012	Unknown	Unknown	v3.1.0	Klebsiella pneumoniae	strong	Scaffold	17	3410885	3410885	5767522	yes (25435)	ambiguous_bases	ST258	0	2	7	13	1	1	8	17
GCA_000567285.1_Kleb_pneu_BIDMC_18D_V2_genomic.fasta	GCA_000567285.1_Kleb_pneu_BIDMC_18D_V2_genomic	Unknown	Unknown	Human	v3.1.0	Klebsiella pneumoniae	strong	Scaffold	16	3286343	3286343	5722263	yes (22141)	ambiguous_bases	ST37	1	1	7	7	2	2	6	7
GCA_000567305.1_Kleb_pneu_BIDMC_18A_V2_genomic.fasta	GCA_000567305.1_Kleb_pneu_BIDMC_18A_V2_genomic	Unknown	Unknown	Human	v3.1.0	Klebsiella pneumoniae	strong	Scaffold	7	1595794	1739036	5649762	yes (4484)	ambiguous_bases	ST258	0	2	7	12	3	3	10	19
GCA_000567325.1_Kleb_pneu_BIDMC_14_V2_genomic.fasta	GCA_000567325.1_Kleb_pneu_BIDMC_14_V2_genomic	Unknown	Unknown	Human	v3.1.0	Klebsiella pneumoniae	strong	Scaffold	10	3144673	3144673	5895678	yes (19689)	ambiguous_bases	ST258	0	2	8	10	1	1	10	15
GCA_000567345.1_Kleb_pneu_BIDMC_13_V1_genomic.fasta	GCA_000567345.1_Kleb_pneu_BIDMC_13_V1_genomic	Unknown	Unknown	Human	v3.1.0	Klebsiella pneumoniae	strong	Scaffold	29	4767307	4767307	5764642	yes (13936)	ambiguous_bases	ST258	0	2	7	14	1	2	8	14
GCA_000567365.1_Kleb_pneu_BIDMC_12B_V1_genomic.fasta	GCA_000567365.1_Kleb_pneu_BIDMC_12B_V1_genomic	Unknown	Unknown	Human	v3.1.0	Klebsiella pneumoniae	strong	Scaffold	10	5171042	5171042	5918259	yes (13895)	ambiguous_bases	ST258	0	2	9	16	2	2	10	17
GCA_000567385.1_Kleb_pneu_BIDMC_12A_V2_genomic.fasta	GCA_000567385.1_Kleb_pneu_BIDMC_12A_V2_genomic	Unknown	Unknown	Human	v3.1.0	Klebsiella pneumoniae	strong	Scaffold	10	5425097	5425097	5814145	yes (21944)	ambiguous_bases	ST258	0	2	6	6	1	1	8	14
GCA_000567405.1_Kleb_pneu_BIDMC_11_V2_genomic.fasta	GCA_000567405.1_Kleb_pneu_BIDMC_11_V2_genomic	Unknown	Unknown	Human	v3.1.0	Klebsiella pneumoniae	strong	Scaffold	16	1534176	1556051	5569072	yes (6967)	ambiguous_bases	ST14	0	2	5	8	3	4	7	11
GCA_000567425.1_Kleb_pneu_BIDMC_7B_V2_genomic.fasta	GCA_000567425.1_Kleb_pneu_BIDMC_7B_V2_genomic	Unknown	Unknown	Human	v3.1.0	Klebsiella pneumoniae	strong	Scaffold	9	4587567	4587567	5717555	yes (37125)	ambiguous_bases	ST258	0	2	5	4	0	0	8	10
GCA_000567445.1_Kleb_pneu_BIDMC_5_V2_genomic.fasta	GCA_000567445.1_Kleb_pneu_BIDMC_5_V2_genomic	Unknown	Unknown	Human	v3.1.0	Klebsiella pneumoniae	strong	Scaffold	8	5278450	5278450	5798554	yes (12277)	ambiguous_bases	ST258	0	2	9	17	2	2	13	23
GCA_000567465.1_Kleb_pneu_BIDMC_4_V2_genomic.fasta	GCA_000567465.1_Kleb_pneu_BIDMC_4_V2_genomic	Unknown	Unknown	Human	v3.1.0	Klebsiella pneumoniae	strong	Scaffold	14	1663635	2110495	5558341	yes (15298)	ambiguous_bases	ST258	0	2	6	8	1	1	6	9
GCA_000567485.1_Kleb_pneu_BIDMC_2A_V2_genomic.fasta	GCA_000567485.1_Kleb_pneu_BIDMC_2A_V2_genomic	Unknown	Unknown	Human	v3.1.0	Klebsiella pneumoniae	strong	Scaffold	7	3257923	3257923	5493372	yes (6417)	ambiguous_bases	ST258	0	2	4	3	0	0	8	11
GCA_000567505.1_Kleb_pneu_BIDMC_1_V2_genomic.fasta	GCA_000567505.1_Kleb_pneu_BIDMC_1_V2_genomic	Unknown	Unknown	Human	v3.1.0	Klebsiella pneumoniae	strong	Scaffold	7	4093091	4093091	5696002	yes (11361)	ambiguous_bases	ST258	0	2	8	10	1	1	9	13
GCA_000567525.1_Kleb_pneu_UCI_1_V1_genomic.fasta	GCA_000567525.1_Kleb_pneu_UCI_1_V1_genomic	Unknown	Unknown	Unknown	v3.1.0	Klebsiella pneumoniae	strong	Scaffold	7	3275666	3275666	5748995	yes (5510)	ambiguous_bases	ST258	2	3	6	4	1	1	12	16
GCA_000567545.1_Kleb_pneu_BWH_41_V1_genomic.fasta	GCA_000567545.1_Kleb_pneu_BWH_41_V1_genomic	Unknown	Unknown	Human	v3.1.0	Klebsiella pneumoniae	strong	Scaffold	3	5421581	5421581	5636784	yes (41097)	ambiguous_bases	ST258	0	0	7	7	1	1	7	10
GCA_000567565.1_Kleb_pneu_BWH_36_V1_genomic.fasta	GCA_000567565.1_Kleb_pneu_BWH_36_V1_genomic	Unknown	Unknown	Human	v3.1.0	Klebsiella pneumoniae	strong	Scaffold	10	5318191	5318191	5724554	yes (26998)	ambiguous_bases	ST258	0	2	5	4	0	0	7	11
GCA_000567585.1_Kleb_pneu_BWH_22_V2_genomic.fasta	GCA_000567585.1_Kleb_pneu_BWH_22_V2_genomic	Unknown	Unknown	Human	v3.1.0	Klebsiella pneumoniae	strong	Scaffold	4	5293122	5293122	5554069	yes (15941)	ambiguous_bases	ST258	0	2	8	16	2	2	10	20
GCA_000567605.1_Kleb_pneu_BWH_15_V2_genomic.fasta	GCA_000567605.1_Kleb_pneu_BWH_15_V2_genomic	Unknown	Unknown	Human	v3.1.0	Klebsiella pneumoniae	strong	Scaffold	11	3015206	3015206	5515353	yes (4367)	ambiguous_bases	ST113	0	2	5	6	2	2	5	9
GCA_000567625.1_Kleb_pneu_BWH_2_V2_genomic.fasta	GCA_000567625.1_Kleb_pneu_BWH_2_V2_genomic	Unknown	Unknown	Human	v3.1.0	Klebsiella pneumoniae	strong	Scaffold	8	5401364	5401364	5583740	yes (16671)	ambiguous_bases	ST101	1	2	7	11	1	1	6	12
GCA_000567645.1_Kleb_pneu_MGH_47_V1_genomic.fasta	GCA_000567645.1_Kleb_pneu_MGH_47_V1_genomic	Unknown	Unknown	Human	v3.1.0	Klebsiella pneumoniae	strong	Scaffold	5	3646010	3646010	5598651	yes (11728)	ambiguous_bases	ST37	1	1	5	5	1	1	8	12
GCA_000567665.1_Kleb_pneu_MGH_45_V1_genomic.fasta	GCA_000567665.1_Kleb_pneu_MGH_45_V1_genomic	Unknown	Unknown	Human	v3.1.0	Klebsiella pneumoniae	strong	Scaffold	4	5026345	5026345	5594250	yes (53409)	ambiguous_bases	ST1084	0	2	8	15	2	2	10	21
GCA_000567685.1_Kleb_pneu_MGH_43_V1_genomic.fasta	GCA_000567685.1_Kleb_pneu_MGH_43_V1_genomic	Unknown	Unknown	Human	v3.1.0	Klebsiella pneumoniae	strong	Scaffold	1	5447116	5447116	5447116	yes (14745)	ambiguous_bases	ST307	0	1	8	12	1	1	5	15
GCA_000567745.1_Kleb_pneu_MGH_35_V1_genomic.fasta	GCA_000567745.1_Kleb_pneu_MGH_35_V1_genomic	Unknown	Unknown	Human	v3.1.0	Klebsiella pneumoniae	strong	Scaffold	3	5303877	5303877	5470167	yes (9944)	ambiguous_bases	ST392	0	1	8	14	1	1	6	12
GCA_000567765.2_ASM56776v2_genomic.fasta	GCA_000567765.2_ASM56776v2_genomic	Unknown	Unknown	Human	v3.1.0	Klebsiella pneumoniae	strong	Contig	9	4846078	4846078	5740715	no	-	ST258	0	1	8	17	2	2	8	34
GCA_000567785.1_Kleb_pneu_MGH_29_V1_genomic.fasta	GCA_000567785.1_Kleb_pneu_MGH_29_V1_genomic	Unknown	Unknown	Human	v3.1.0	Klebsiella pneumoniae	strong	Scaffold	11	3103125	3103125	5602765	yes (32491)	ambiguous_bases	ST258	0	2	6	12	2	2	7	11
GCA_000567825.1_Kleb_pneu_BIDMC_7A_V2_genomic.fasta	GCA_000567825.1_Kleb_pneu_BIDMC_7A_V2_genomic	Unknown	Unknown	Human	v3.1.0	Klebsiella pneumoniae	strong	Scaffold	12	2957207	2957207	5729170	yes (19994)	ambiguous_bases	ST258	0	2	5	4	0	0	7	9
GCA_000567845.1_Kleb_pneu_UCI_13_V1_genomic.fasta	GCA_000567845.1_Kleb_pneu_UCI_13_V1_genomic	Unknown	Unknown	Unknown	v3.1.0	Klebsiella pneumoniae	strong	Scaffold	4	2935089	2935089	5324281	yes (7424)	ambiguous_bases	ST258	0	2	4	6	0	0	9	10
GCA_000585875.1_Kpn3159065_genomic.fasta	GCA_000585875.1_Kpn3159065_genomic	2011	Italy	Human	v3.1.0	Klebsiella pneumoniae	strong	Contig	102	237505	512546	5674889	no	-	ST512	0	2	8	9	2	2	12	15
GCA_000585895.1_KP4-R_genomic.fasta	GCA_000585895.1_KP4-R_genomic	2011	Italy	Human	v3.1.0	Klebsiella pneumoniae	strong	Contig	112	186580	541977	5670962	no	-	ST512	0	2	8	9	2	2	10	13
GCA_000585915.1_KP2-R_genomic.fasta	GCA_000585915.1_KP2-R_genomic	2010	Italy	Human	v3.1.0	Klebsiella pneumoniae	strong	Contig	131	194056	543710	5661930	yes (1)	ambiguous_bases	ST512	0	2	8	9	2	2	8	11
GCA_000585935.1_KP5-R_genomic.fasta	GCA_000585935.1_KP5-R_genomic	2011	Italy	Human	v3.1.0	Klebsiella pneumoniae	strong	Contig	115	189954	543722	5670852	no	-	ST512	0	2	8	9	2	2	10	13
GCA_000585955.1_KP1-I_genomic.fasta	GCA_000585955.1_KP1-I_genomic	2010	Italy	Human	v3.1.0	Klebsiella pneumoniae	strong	Contig	142	176607	523735	5655076	yes (2)	ambiguous_bases	ST512	0	2	8	9	2	2	8	10
GCA_000597905.1_ASM59790v1_genomic.fasta	GCA_000597905.1_ASM59790v1_genomic	2010	USA	Human	v3.1.0	Klebsiella pneumoniae	strong	Complete Genome	4	5293301	5293301	5417216	yes (6)	ambiguous_bases	ST258	0	2	3	2	0	0	5	7
GCA_000598005.1_ASM59800v1_genomic.fasta	GCA_000598005.1_ASM59800v1_genomic	2010	USA	Human	v3.1.0	Klebsiella pneumoniae	strong	Complete Genome	6	5263229	5263229	5540936	yes (2)	ambiguous_bases	ST258	0	2	6	12	1	1	8	14
GCA_000599905.1_KPB_4_IHQD_genomic.fasta	GCA_000599905.1_KPB_4_IHQD_genomic	2012	USA	Human	v3.1.0	Klebsiella pneumoniae	strong	Contig	12	5370770	5370770	5894762	no	-	ST258	0	2	7	10	1	1	5	8
GCA_000599925.1_KPB_3_IHQD_genomic.fasta	GCA_000599925.1_KPB_3_IHQD_genomic	2012	USA	Human	v3.1.0	Klebsiella pneumoniae	strong	Contig	8	5331426	5331426	5677714	no	-	ST258	0	2	9	10	1	1	10	18
GCA_000614665.1_ASM61466v1_genomic.fasta	GCA_000614665.1_ASM61466v1_genomic	Unknown	Unknown	Unknown	v3.1.0	Klebsiella pneumoniae	strong	Contig	201	56169	156689	5470076	no	-	ST3808	0	0	0	0	0	0	1	1
GCA_000633025.1_ATCC43816_1.0_genomic.fasta	GCA_000633025.1_ATCC43816_1.0_genomic	Unknown	Unknown	Unknown	v3.1.0	Klebsiella pneumoniae	strong	Contig	1550	4130	19463	4184189	no	total_size,N50	ST493-4LV	1	0	0	0	0	0	1	1
GCA_000633735.1_Kleb_pneu_CHS_60_V1_genomic.fasta	GCA_000633735.1_Kleb_pneu_CHS_60_V1_genomic	2013	USA	Human	v3.1.0	Klebsiella pneumoniae	strong	Scaffold	106	128569	485742	5591059	yes (446)	ambiguous_bases	ST258	2	2	6	7	0	0	3	5
GCA_000633755.1_Kleb_pneu_CHS_47_V1_genomic.fasta	GCA_000633755.1_Kleb_pneu_CHS_47_V1_genomic	2013	USA	Human	v3.1.0	Klebsiella pneumoniae	strong	Scaffold	141	137389	543721	5561247	yes (235)	ambiguous_bases	ST258	0	2	8	11	1	1	6	9
GCA_000633775.1_Kleb_pneu_CHS_42_V1_genomic.fasta	GCA_000633775.1_Kleb_pneu_CHS_42_V1_genomic	2013	USA	Human	v3.1.0	Klebsiella pneumoniae	strong	Scaffold	161	110339	341008	5788008	yes (200)	ambiguous_bases	ST258	2	2	9	13	0	0	5	8
GCA_000688155.1_Kleb_pneu_MGH_63_V1_genomic.fasta	GCA_000688155.1_Kleb_pneu_MGH_63_V1_genomic	2013	USA	Human	v3.1.0	Klebsiella pneumoniae	strong	Contig	155	126164	371052	5753353	no	-	ST15	1	1	6	8	0	0	2	8
GCA_000688175.1_Kleb_pneu_UCI_64_V1_genomic.fasta	GCA_000688175.1_Kleb_pneu_UCI_64_V1_genomic	2013	USA	Human	v3.1.0	Klebsiella pneumoniae	strong	Contig	164	108150	468400	5417553	no	-	ST17	0	0	0	0	0	0	3	8
GCA_000688195.1_Kleb_pneu_UCI_60_V1_genomic.fasta	GCA_000688195.1_Kleb_pneu_UCI_60_V1_genomic	2013	USA	Human	v3.1.0	Klebsiella pneumoniae	strong	Contig	53	177419	328590	5155975	no	-	ST3834	0	0	0	0	0	0	1	1
GCA_000688215.1_Kleb_pneu_MGH_75_V1_genomic.fasta	GCA_000688215.1_Kleb_pneu_MGH_75_V1_genomic	2013	USA	Human	v3.1.0	Klebsiella pneumoniae	strong	Contig	154	109517	300564	5757699	no	-	ST15	1	1	5	6	0	0	2	6
GCA_000688535.1_Kleb_pneu_CHS_21_V1_genomic.fasta	GCA_000688535.1_Kleb_pneu_CHS_21_V1_genomic	2012	USA	Human	v3.1.0	Klebsiella pneumoniae	strong	Contig	106	149291	317282	5565484	no	-	ST45	0	0	1	1	0	0	1	2
GCA_000688555.1_Kleb_pneu_CHS_16_V1_genomic.fasta	GCA_000688555.1_Kleb_pneu_CHS_16_V1_genomic	2013	USA	Human	v3.1.0	Klebsiella pneumoniae	strong	Contig	153	101016	381148	5714328	no	-	ST258	2	2	6	9	0	0	3	5
GCA_000688635.1_Kleb_pneu_CHS_08_V1_genomic.fasta	GCA_000688635.1_Kleb_pneu_CHS_08_V1_genomic	2013	USA	Human	v3.1.0	Klebsiella pneumoniae	strong	Contig	177	107215	333066	5626000	no	-	ST258	2	2	4	4	0	0	2	3
GCA_000689275.1_AFX_PRJEB4159_v1_genomic.fasta	GCA_000689275.1_AFX_PRJEB4159_v1_genomic	Unknown	Unknown	Unknown	v3.1.0	Klebsiella pneumoniae	strong	Scaffold	11	3152981	3152981	5658175	yes (34919)	ambiguous_bases	ST14	1	0	3	8	2	2	5	8
GCA_000692915.1_Kleb_pneu_BIDMC_18B_V1_genomic.fasta	GCA_000692915.1_Kleb_pneu_BIDMC_18B_V1_genomic	Unknown	Unknown	Human	v3.1.0	Klebsiella pneumoniae	strong	Scaffold	11	3322148	3322148	5748565	yes (34357)	ambiguous_bases	ST258	0	2	8	18	3	4	9	21
GCA_000692935.1_Kleb_pneu_BIDMC_54_V1_genomic.fasta	GCA_000692935.1_Kleb_pneu_BIDMC_54_V1_genomic	2013	USA	Human	v3.1.0	Klebsiella pneumoniae	strong	Scaffold	19	2950297	2950297	5533311	yes (12534)	ambiguous_bases	ST258	0	2	6	5	1	1	9	13
GCA_000692955.1_Kleb_pneu_BIDMC_55_V1_genomic.fasta	GCA_000692955.1_Kleb_pneu_BIDMC_55_V1_genomic	2013	USA	Human	v3.1.0	Klebsiella pneumoniae	strong	Scaffold	7	3234109	3234109	5371046	yes (23648)	ambiguous_bases	ST105	0	0	0	0	0	0	3	8
GCA_000692975.1_Kleb_pneu_BIDMC_60_V1_genomic.fasta	GCA_000692975.1_Kleb_pneu_BIDMC_60_V1_genomic	2013	USA	Human	v3.1.0	Klebsiella pneumoniae	strong	Scaffold	8	3895969	3895969	5778469	yes (21863)	ambiguous_bases	ST258	0	2	8	10	1	1	10	18
GCA_000693015.1_Kleb_pneu_BIDMC_68_V1_genomic.fasta	GCA_000693015.1_Kleb_pneu_BIDMC_68_V1_genomic	2013	USA	Human	v3.1.0	Klebsiella pneumoniae	strong	Scaffold	17	1290222	2649360	5792118	yes (34232)	ambiguous_bases	ST258	0	2	8	12	1	1	11	18
GCA_000693035.1_Kleb_pneu_BIDMC_69_V1_genomic.fasta	GCA_000693035.1_Kleb_pneu_BIDMC_69_V1_genomic	2013	USA	Human	v3.1.0	Klebsiella pneumoniae	strong	Scaffold	10	1346197	2671548	5541587	yes (42030)	ambiguous_bases	ST17	0	0	0	0	0	0	2	11
GCA_000693055.1_Kleb_pneu_BWH_45_V1_genomic.fasta	GCA_000693055.1_Kleb_pneu_BWH_45_V1_genomic	2013	USA	Human	v3.1.0	Klebsiella pneumoniae	strong	Scaffold	13	5166738	5166738	6025799	yes (14757)	ambiguous_bases	ST258	2	2	8	16	2	3	10	17
GCA_000693075.1_Kleb_pneu_BWH_46_V1_genomic.fasta	GCA_000693075.1_Kleb_pneu_BWH_46_V1_genomic	2013	USA	Human	v3.1.0	Klebsiella pneumoniae	strong	Scaffold	7	3175458	3175458	5245729	yes (11271)	ambiguous_bases	ST592	3	0	0	0	0	0	2	20
GCA_000693095.1_Kleb_pneu_BWH_47_V1_genomic.fasta	GCA_000693095.1_Kleb_pneu_BWH_47_V1_genomic	2013	USA	Human	v3.1.0	Klebsiella pneumoniae	strong	Scaffold	12	4763378	4763378	6028658	yes (41562)	ambiguous_bases	ST258	2	2	9	11	1	1	10	16
GCA_000693115.1_Kleb_pneu_BWH_48_V1_genomic.fasta	GCA_000693115.1_Kleb_pneu_BWH_48_V1_genomic	2013	USA	Human	v3.1.0	Klebsiella pneumoniae	strong	Scaffold	10	3115405	3115405	5527748	yes (20834)	ambiguous_bases	ST17	1	0	0	0	0	0	2	13
GCA_000693135.1_Kleb_pneu_CHS_02_V1_genomic.fasta	GCA_000693135.1_Kleb_pneu_CHS_02_V1_genomic	2013	USA	Human	v3.1.0	Klebsiella pneumoniae	strong	Scaffold	26	3036212	3036212	6057410	yes (115839)	ambiguous_bases	ST1199	2	2	9	18	2	2	9	20
GCA_000693155.1_Kleb_pneu_CHS_03_V1_genomic.fasta	GCA_000693155.1_Kleb_pneu_CHS_03_V1_genomic	2012	USA	Human	v3.1.0	Klebsiella pneumoniae	strong	Scaffold	11	3479455	3479455	5981023	yes (59479)	ambiguous_bases	ST258	2	2	9	15	1	1	8	19
GCA_000693175.1_Kleb_pneu_CHS_05_V1_genomic.fasta	GCA_000693175.1_Kleb_pneu_CHS_05_V1_genomic	2013	USA	Human	v3.1.0	Klebsiella pneumoniae	strong	Scaffold	15	1352338	1509691	5911841	yes (23700)	ambiguous_bases	ST258	2	2	9	19	2	2	11	22
GCA_000693195.1_Kleb_pneu_CHS_06_V1_genomic.fasta	GCA_000693195.1_Kleb_pneu_CHS_06_V1_genomic	2013	USA	Human	v3.1.0	Klebsiella pneumoniae	strong	Scaffold	10	3504328	3504328	5957785	yes (71677)	ambiguous_bases	ST258	2	3	10	16	2	2	10	17
GCA_000693215.1_Kleb_pneu_CHS_07_V1_genomic.fasta	GCA_000693215.1_Kleb_pneu_CHS_07_V1_genomic	2013	USA	Human	v3.1.0	Klebsiella pneumoniae	strong	Scaffold	6	4052038	4052038	5901027	yes (39492)	ambiguous_bases	ST258	2	2	7	13	2	2	7	20
GCA_000693235.1_Kleb_pneu_CHS_09_V1_genomic.fasta	GCA_000693235.1_Kleb_pneu_CHS_09_V1_genomic	2012	USA	Human	v3.1.0	Klebsiella pneumoniae	strong	Scaffold	10	5024018	5024018	5884755	yes (33603)	ambiguous_bases	ST258	2	2	9	15	0	0	9	16
GCA_000693255.1_Kleb_pneu_CHS_11_V1_genomic.fasta	GCA_000693255.1_Kleb_pneu_CHS_11_V1_genomic	2013	USA	Human	v3.1.0	Klebsiella pneumoniae	strong	Scaffold	9	3985959	3985959	5670442	yes (15453)	ambiguous_bases	ST258	2	2	7	10	1	1	6	12
GCA_000693275.1_Kleb_pneu_CHS_12_V1_genomic.fasta	GCA_000693275.1_Kleb_pneu_CHS_12_V1_genomic	2012	USA	Human	v3.1.0	Klebsiella pneumoniae	strong	Scaffold	9	3481534	3481534	5945385	yes (33489)	ambiguous_bases	ST258	2	2	9	16	1	1	10	20
GCA_000693295.1_Kleb_pneu_CHS_13_V1_genomic.fasta	GCA_000693295.1_Kleb_pneu_CHS_13_V1_genomic	2012	USA	Human	v3.1.0	Klebsiella pneumoniae	strong	Scaffold	10	3494459	3494459	5921340	yes (37345)	ambiguous_bases	ST258	2	2	9	16	3	3	10	18
GCA_000693315.1_Kleb_pneu_CHS_14_V1_genomic.fasta	GCA_000693315.1_Kleb_pneu_CHS_14_V1_genomic	2012	USA	Human	v3.1.0	Klebsiella pneumoniae	strong	Scaffold	10	4590709	4590709	5913964	yes (68132)	ambiguous_bases	ST258	2	2	7	10	1	1	6	12
GCA_000693335.1_Kleb_pneu_CHS_17_V1_genomic.fasta	GCA_000693335.1_Kleb_pneu_CHS_17_V1_genomic	2012	USA	Human	v3.1.0	Klebsiella pneumoniae	strong	Scaffold	9	3043855	3043855	5673046	yes (46419)	ambiguous_bases	ST258	2	2	6	12	0	0	6	14
GCA_000693355.1_Kleb_pneu_CHS_18_V1_genomic.fasta	GCA_000693355.1_Kleb_pneu_CHS_18_V1_genomic	2012	USA	Human	v3.1.0	Klebsiella pneumoniae	strong	Scaffold	11	1437046	2013129	5657543	yes (21605)	ambiguous_bases	ST258	2	2	7	9	1	1	5	8
GCA_000693375.1_Kleb_pneu_CHS_19_V1_genomic.fasta	GCA_000693375.1_Kleb_pneu_CHS_19_V1_genomic	2010	USA	Human	v3.1.0	Klebsiella pneumoniae	strong	Scaffold	13	2035489	2809273	5956691	yes (40140)	ambiguous_bases	ST258	2	2	9	16	2	2	11	19
GCA_000693395.1_Kleb_pneu_CHS_20_V1_genomic.fasta	GCA_000693395.1_Kleb_pneu_CHS_20_V1_genomic	2013	USA	Human	v3.1.0	Klebsiella pneumoniae	strong	Scaffold	12	2973052	2973052	5470146	yes (69847)	ambiguous_bases	ST258	2	2	5	6	0	0	4	6
GCA_000693415.1_Kleb_pneu_CHS_22_V1_genomic.fasta	GCA_000693415.1_Kleb_pneu_CHS_22_V1_genomic	2013	USA	Human	v3.1.0	Klebsiella pneumoniae	strong	Scaffold	18	2994410	2994410	5910130	yes (52671)	ambiguous_bases	ST258	2	2	9	20	1	1	9	21
GCA_000693435.1_Kleb_pneu_CHS_23_V1_genomic.fasta	GCA_000693435.1_Kleb_pneu_CHS_23_V1_genomic	2012	USA	Human	v3.1.0	Klebsiella pneumoniae	strong	Scaffold	10	1892425	2030553	5888406	yes (24033)	ambiguous_bases	ST258	2	2	9	12	1	1	9	18
GCA_000693455.1_Kleb_pneu_CHS_24_V1_genomic.fasta	GCA_000693455.1_Kleb_pneu_CHS_24_V1_genomic	2012	USA	Human	v3.1.0	Klebsiella pneumoniae	strong	Scaffold	14	4598511	4598511	5492360	yes (36501)	ambiguous_bases	ST11	0	2	7	12	0	0	6	14
GCA_000693475.1_Kleb_pneu_CHS_25_V1_genomic.fasta	GCA_000693475.1_Kleb_pneu_CHS_25_V1_genomic	2013	USA	Human	v3.1.0	Klebsiella pneumoniae	strong	Scaffold	11	5188512	5188512	5858733	yes (24222)	ambiguous_bases	ST258	2	2	9	13	1	1	9	19
GCA_000693495.1_Kleb_pneu_CHS_26_V1_genomic.fasta	GCA_000693495.1_Kleb_pneu_CHS_26_V1_genomic	2013	USA	Human	v3.1.0	Klebsiella pneumoniae	strong	Scaffold	15	3890958	3890958	5873470	yes (25586)	ambiguous_bases	ST258	2	2	8	13	2	2	9	21
GCA_000693515.1_Kleb_pneu_CHS_27_V1_genomic.fasta	GCA_000693515.1_Kleb_pneu_CHS_27_V1_genomic	2013	USA	Human	v3.1.0	Klebsiella pneumoniae	strong	Scaffold	16	3902065	3902065	5903048	yes (57362)	ambiguous_bases	ST258	2	2	8	14	2	2	6	16
GCA_000693535.1_Kleb_pneu_CHS_28_V1_genomic.fasta	GCA_000693535.1_Kleb_pneu_CHS_28_V1_genomic	2013	USA	Human	v3.1.0	Klebsiella pneumoniae	strong	Scaffold	15	1796451	2288454	5954679	yes (58316)	ambiguous_bases	ST258	2	2	8	19	2	2	10	22
GCA_000693555.1_Kleb_pneu_CHS_29_V1_genomic.fasta	GCA_000693555.1_Kleb_pneu_CHS_29_V1_genomic	2013	USA	Human	v3.1.0	Klebsiella pneumoniae	strong	Scaffold	11	1309731	1665524	5859236	yes (25581)	ambiguous_bases	ST258	2	2	7	13	1	1	9	19
GCA_000693575.1_Kleb_pneu_CHS_30_V1_genomic.fasta	GCA_000693575.1_Kleb_pneu_CHS_30_V1_genomic	2013	USA	Human	v3.1.0	Klebsiella pneumoniae	strong	Scaffold	5	5581134	5581134	5920953	yes (56451)	ambiguous_bases	ST258	2	2	9	17	1	1	8	16
GCA_000693595.1_Kleb_pneu_CHS_31_V1_genomic.fasta	GCA_000693595.1_Kleb_pneu_CHS_31_V1_genomic	2013	USA	Human	v3.1.0	Klebsiella pneumoniae	strong	Scaffold	16	5198478	5198478	5778254	yes (18496)	ambiguous_bases	ST258	1	3	9	9	1	1	9	12
GCA_000693615.1_Kleb_pneu_CHS_32_V1_genomic.fasta	GCA_000693615.1_Kleb_pneu_CHS_32_V1_genomic	2013	USA	Human	v3.1.0	Klebsiella pneumoniae	strong	Scaffold	13	3828045	3828045	5881749	yes (37302)	ambiguous_bases	ST258	2	2	9	13	0	0	8	15
GCA_000693635.1_Kleb_pneu_CHS_33_V1_genomic.fasta	GCA_000693635.1_Kleb_pneu_CHS_33_V1_genomic	2013	USA	Human	v3.1.0	Klebsiella pneumoniae	strong	Scaffold	15	1298885	2897810	5915916	yes (42219)	ambiguous_bases	ST258	2	2	9	14	1	1	10	15
GCA_000693655.1_Kleb_pneu_CHS_34_V1_genomic.fasta	GCA_000693655.1_Kleb_pneu_CHS_34_V1_genomic	2013	USA	Human	v3.1.0	Klebsiella pneumoniae	strong	Scaffold	9	5595055	5595055	5970294	yes (73885)	ambiguous_bases	ST258	2	2	9	20	1	1	10	21
GCA_000693675.1_Kleb_pneu_CHS_35_V1_genomic.fasta	GCA_000693675.1_Kleb_pneu_CHS_35_V1_genomic	2013	USA	Human	v3.1.0	Klebsiella pneumoniae	strong	Scaffold	13	2993068	2993068	5905764	yes (44223)	ambiguous_bases	ST258	2	3	10	20	1	1	11	24
GCA_000693695.1_Kleb_pneu_CHS_36_V1_genomic.fasta	GCA_000693695.1_Kleb_pneu_CHS_36_V1_genomic	2013	USA	Human	v3.1.0	Klebsiella pneumoniae	strong	Scaffold	11	5036653	5036653	5872498	yes (29262)	ambiguous_bases	ST258	2	2	8	18	2	2	10	23
GCA_000693715.1_Kleb_pneu_CHS_37_V1_genomic.fasta	GCA_000693715.1_Kleb_pneu_CHS_37_V1_genomic	2013	USA	Human	v3.1.0	Klebsiella pneumoniae	strong	Scaffold	11	3381055	3381055	5901948	yes (51783)	ambiguous_bases	ST258	2	2	9	14	1	2	8	20
GCA_000693735.1_Kleb_pneu_CHS_38_V1_genomic.fasta	GCA_000693735.1_Kleb_pneu_CHS_38_V1_genomic	2013	USA	Human	v3.1.0	Klebsiella pneumoniae	strong	Scaffold	18	1552750	2900705	5864265	yes (26505)	ambiguous_bases	ST258	2	2	9	13	0	0	8	16
GCA_000693755.1_Kleb_pneu_CHS_39_V1_genomic.fasta	GCA_000693755.1_Kleb_pneu_CHS_39_V1_genomic	2013	USA	Human	v3.1.0	Klebsiella pneumoniae	strong	Scaffold	13	4029329	4029329	5895476	yes (49081)	ambiguous_bases	ST258	2	2	9	16	1	1	9	18
GCA_000693775.1_Kleb_pneu_CHS_40_V1_genomic.fasta	GCA_000693775.1_Kleb_pneu_CHS_40_V1_genomic	2013	USA	Human	v3.1.0	Klebsiella pneumoniae	strong	Scaffold	10	2994001	2994001	5846936	yes (55835)	ambiguous_bases	ST258	2	2	6	11	1	1	6	12
GCA_000693795.1_Kleb_pneu_CHS_41_V1_genomic.fasta	GCA_000693795.1_Kleb_pneu_CHS_41_V1_genomic	2013	USA	Human	v3.1.0	Klebsiella pneumoniae	strong	Scaffold	10	4035410	4035410	5888464	yes (42129)	ambiguous_bases	ST258	2	2	9	13	1	1	8	15
GCA_000693815.1_Kleb_pneu_CHS_43_V1_genomic.fasta	GCA_000693815.1_Kleb_pneu_CHS_43_V1_genomic	2013	USA	Human	v3.1.0	Klebsiella pneumoniae	strong	Scaffold	17	3585861	3585861	5720796	yes (36143)	ambiguous_bases	ST25	4	2	7	8	1	1	4	10
GCA_000693835.1_Kleb_pneu_CHS_44_V1_genomic.fasta	GCA_000693835.1_Kleb_pneu_CHS_44_V1_genomic	2013	USA	Human	v3.1.0	Klebsiella pneumoniae	strong	Scaffold	16	3398463	3398463	5857464	yes (45533)	ambiguous_bases	ST258	0	2	9	16	3	3	12	23
GCA_000693855.1_Kleb_pneu_CHS_45_V1_genomic.fasta	GCA_000693855.1_Kleb_pneu_CHS_45_V1_genomic	2013	USA	Human	v3.1.0	Klebsiella pneumoniae	strong	Scaffold	11	3197285	3197285	5893107	yes (46857)	ambiguous_bases	ST258	2	2	7	12	1	1	7	15
GCA_000693875.1_Kleb_pneu_CHS_46_V1_genomic.fasta	GCA_000693875.1_Kleb_pneu_CHS_46_V1_genomic	2013	USA	Human	v3.1.0	Klebsiella pneumoniae	strong	Scaffold	10	3927246	3927246	5897352	yes (31820)	ambiguous_bases	ST258	2	2	7	12	1	1	7	14
GCA_000693895.1_Kleb_pneu_CHS_48_V1_genomic.fasta	GCA_000693895.1_Kleb_pneu_CHS_48_V1_genomic	2013	USA	Human	v3.1.0	Klebsiella pneumoniae	strong	Scaffold	6	5369916	5369916	5725950	yes (52441)	ambiguous_bases	ST25	4	2	7	7	1	1	4	10
GCA_000693915.1_Kleb_pneu_CHS_49_V1_genomic.fasta	GCA_000693915.1_Kleb_pneu_CHS_49_V1_genomic	2013	USA	Human	v3.1.0	Klebsiella pneumoniae	strong	Scaffold	9	5305016	5305016	5718773	yes (27955)	ambiguous_bases	ST258	0	2	8	18	2	2	9	22
GCA_000693935.1_Kleb_pneu_CHS_50_V1_genomic.fasta	GCA_000693935.1_Kleb_pneu_CHS_50_V1_genomic	2013	USA	Human	v3.1.0	Klebsiella pneumoniae	strong	Scaffold	6	4068030	4068030	5713014	yes (35730)	ambiguous_bases	ST258	2	2	7	11	0	0	6	12
GCA_000693955.1_Kleb_pneu_CHS_51_V1_genomic.fasta	GCA_000693955.1_Kleb_pneu_CHS_51_V1_genomic	2013	USA	Human	v3.1.0	Klebsiella pneumoniae	strong	Scaffold	18	4390165	4390165	5723637	yes (42813)	ambiguous_bases	ST258	0	2	9	14	2	2	9	15
GCA_000693975.1_Kleb_pneu_CHS_52_V1_genomic.fasta	GCA_000693975.1_Kleb_pneu_CHS_52_V1_genomic	2013	USA	Human	v3.1.0	Klebsiella pneumoniae	strong	Scaffold	10	4027147	4027147	5910740	yes (63230)	ambiguous_bases	ST258	2	2	7	12	2	2	8	16
GCA_000693995.1_Kleb_pneu_CHS_53_V1_genomic.fasta	GCA_000693995.1_Kleb_pneu_CHS_53_V1_genomic	2013	USA	Human	v3.1.0	Klebsiella pneumoniae	strong	Scaffold	42	550423	845823	5884539	yes (20976)	ambiguous_bases	ST258	2	2	8	14	1	1	9	15
GCA_000694015.1_Kleb_pneu_CHS_54_V1_genomic.fasta	GCA_000694015.1_Kleb_pneu_CHS_54_V1_genomic	2013	USA	Human	v3.1.0	Klebsiella pneumoniae	strong	Scaffold	5	5577199	5577199	5911130	yes (70746)	ambiguous_bases	ST258	2	2	7	10	2	2	5	15
GCA_000694035.1_Kleb_pneu_CHS_55_V1_genomic.fasta	GCA_000694035.1_Kleb_pneu_CHS_55_V1_genomic	2013	USA	Human	v3.1.0	Klebsiella pneumoniae	strong	Scaffold	4	5557345	5557345	5966225	yes (34364)	ambiguous_bases	ST258	2	2	7	11	2	2	7	13
GCA_000694055.1_Kleb_pneu_CHS_56_V1_genomic.fasta	GCA_000694055.1_Kleb_pneu_CHS_56_V1_genomic	2013	USA	Human	v3.1.0	Klebsiella pneumoniae	strong	Scaffold	12	5080818	5080818	5783640	yes (39836)	ambiguous_bases	ST258	0	2	9	11	1	1	8	17
GCA_000694075.1_Kleb_pneu_CHS_57_V1_genomic.fasta	GCA_000694075.1_Kleb_pneu_CHS_57_V1_genomic	2013	USA	Human	v3.1.0	Klebsiella pneumoniae	strong	Scaffold	18	1553640	1935500	5909541	yes (24259)	ambiguous_bases	ST258	2	2	8	11	1	1	7	16
GCA_000694095.1_Kleb_pneu_CHS_58_V1_genomic.fasta	GCA_000694095.1_Kleb_pneu_CHS_58_V1_genomic	2013	USA	Human	v3.1.0	Klebsiella pneumoniae	strong	Scaffold	16	5404579	5404579	5772743	yes (23992)	ambiguous_bases	ST258	2	2	9	16	1	1	10	21
GCA_000694115.1_Kleb_pneu_CHS_59_V1_genomic.fasta	GCA_000694115.1_Kleb_pneu_CHS_59_V1_genomic	2013	USA	Human	v3.1.0	Klebsiella pneumoniae	strong	Scaffold	9	5416458	5416458	5805778	yes (45341)	ambiguous_bases	ST258	2	2	9	14	1	1	10	17
GCA_000694135.1_Kleb_pneu_CHS_61_V1_genomic.fasta	GCA_000694135.1_Kleb_pneu_CHS_61_V1_genomic	2013	USA	Human	v3.1.0	Klebsiella pneumoniae	strong	Scaffold	8	3292673	3292673	5692767	yes (22061)	ambiguous_bases	ST258	2	2	7	10	1	1	6	9
GCA_000694155.1_Kleb_pneu_CHS_62_V1_genomic.fasta	GCA_000694155.1_Kleb_pneu_CHS_62_V1_genomic	2013	USA	Human	v3.1.0	Klebsiella pneumoniae	strong	Scaffold	10	4017872	4017872	5879012	yes (24880)	ambiguous_bases	ST258	2	2	9	18	1	1	12	23
GCA_000694175.1_Kleb_pneu_CHS_63_V1_genomic.fasta	GCA_000694175.1_Kleb_pneu_CHS_63_V1_genomic	2013	USA	Human	v3.1.0	Klebsiella pneumoniae	strong	Scaffold	4	4954026	4954026	5688222	yes (20827)	ambiguous_bases	ST258	2	2	7	11	1	1	7	13
GCA_000694195.1_Kleb_pneu_CHS_64_V1_genomic.fasta	GCA_000694195.1_Kleb_pneu_CHS_64_V1_genomic	2013	USA	Human	v3.1.0	Klebsiella pneumoniae	strong	Scaffold	11	4017735	4017735	5874094	yes (28771)	ambiguous_bases	ST258	2	2	9	19	1	2	10	18
GCA_000694215.1_Kleb_pneu_CHS_65_V1_genomic.fasta	GCA_000694215.1_Kleb_pneu_CHS_65_V1_genomic	2013	USA	Human	v3.1.0	Klebsiella pneumoniae	strong	Scaffold	12	3077497	3077497	5751544	yes (17615)	ambiguous_bases	ST258	2	2	9	15	1	1	10	15
GCA_000694235.1_Kleb_pneu_CHS_66_V1_genomic.fasta	GCA_000694235.1_Kleb_pneu_CHS_66_V1_genomic	2013	USA	Human	v3.1.0	Klebsiella pneumoniae	strong	Scaffold	10	4272407	4272407	5429946	yes (37408)	ambiguous_bases	ST14	0	1	8	14	1	1	5	7
GCA_000694255.1_Kleb_pneu_CHS_67_V1_genomic.fasta	GCA_000694255.1_Kleb_pneu_CHS_67_V1_genomic	2013	USA	Human	v3.1.0	Klebsiella pneumoniae	strong	Scaffold	11	3363053	3363053	5819712	yes (44576)	ambiguous_bases	ST258	0	2	9	20	1	1	11	23
GCA_000694275.1_Kleb_pneu_CHS_70_V1_genomic.fasta	GCA_000694275.1_Kleb_pneu_CHS_70_V1_genomic	2013	USA	Human	v3.1.0	Klebsiella pneumoniae	strong	Scaffold	7	3558523	3558523	5965328	yes (70028)	ambiguous_bases	ST258	2	2	9	16	3	3	10	20
GCA_000694295.1_Kleb_pneu_CHS_71_V1_genomic.fasta	GCA_000694295.1_Kleb_pneu_CHS_71_V1_genomic	2013	USA	Human	v3.1.0	Klebsiella pneumoniae	strong	Scaffold	9	3546864	3546864	5884050	yes (39952)	ambiguous_bases	ST258	2	2	9	14	1	1	9	17
GCA_000694315.1_Kleb_pneu_CHS_72_V1_genomic.fasta	GCA_000694315.1_Kleb_pneu_CHS_72_V1_genomic	2013	USA	Human	v3.1.0	Klebsiella pneumoniae	strong	Scaffold	5	5584543	5584543	5721001	yes (35170)	ambiguous_bases	ST258	2	2	7	13	1	1	8	13
GCA_000694335.1_Kleb_pneu_CHS_73_V1_genomic.fasta	GCA_000694335.1_Kleb_pneu_CHS_73_V1_genomic	2013	USA	Human	v3.1.0	Klebsiella pneumoniae	strong	Scaffold	8	3535756	3535756	5879178	yes (28612)	ambiguous_bases	ST258	2	2	9	16	1	1	10	17
GCA_000694355.1_Kleb_pneu_CHS_74_V1_genomic.fasta	GCA_000694355.1_Kleb_pneu_CHS_74_V1_genomic	2013	USA	Human	v3.1.0	Klebsiella pneumoniae	strong	Scaffold	20	1297815	2775005	5936104	yes (36563)	ambiguous_bases	ST258	2	2	9	20	2	2	10	25
GCA_000694375.1_Kleb_pneu_CHS_75_V1_genomic.fasta	GCA_000694375.1_Kleb_pneu_CHS_75_V1_genomic	2013	USA	Human	v3.1.0	Klebsiella pneumoniae	strong	Scaffold	14	5604515	5604515	5901544	yes (71348)	ambiguous_bases	ST258	2	3	9	12	0	0	6	16
GCA_000694395.1_Kleb_pneu_CHS_76_V1_genomic.fasta	GCA_000694395.1_Kleb_pneu_CHS_76_V1_genomic	2013	USA	Human	v3.1.0	Klebsiella pneumoniae	strong	Scaffold	5	3541108	3541108	5933514	yes (31970)	ambiguous_bases	ST258	2	2	9	19	2	2	10	19
GCA_000694415.1_Kleb_pneu_CHS_80_V1_genomic.fasta	GCA_000694415.1_Kleb_pneu_CHS_80_V1_genomic	2013	USA	Human	v3.1.0	Klebsiella pneumoniae	strong	Scaffold	5	5576026	5576026	5913958	yes (44294)	ambiguous_bases	ST258	2	3	7	10	1	1	7	18
GCA_000694435.1_Kleb_pneu_MGH_51_V1_genomic.fasta	GCA_000694435.1_Kleb_pneu_MGH_51_V1_genomic	2013	USA	Human	v3.1.0	Klebsiella pneumoniae	strong	Scaffold	10	3613858	3613858	5772276	yes (49039)	ambiguous_bases	ST258	0	2	9	13	1	1	11	21
GCA_000694455.1_Kleb_pneu_MGH_52_V1_genomic.fasta	GCA_000694455.1_Kleb_pneu_MGH_52_V1_genomic	2013	USA	Human	v3.1.0	Klebsiella pneumoniae	strong	Scaffold	22	758516	1712446	5515917	yes (41694)	ambiguous_bases	ST70	0	0	0	0	0	0	2	10
GCA_000694475.2_ASM69447v2_genomic.fasta	GCA_000694475.2_ASM69447v2_genomic	2013	USA	Human	v3.1.0	Klebsiella pneumoniae	strong	Contig	8	4816800	4816800	5714481	no	-	ST258	0	1	7	14	1	1	5	11
GCA_000694495.1_Kleb_pneu_MGH_60_V1_genomic.fasta	GCA_000694495.1_Kleb_pneu_MGH_60_V1_genomic	2013	USA	Human	v3.1.0	Klebsiella pneumoniae	strong	Scaffold	12	2992073	2992073	5513012	yes (53243)	ambiguous_bases	ST17	1	0	2	2	1	1	5	11
GCA_000694515.1_Kleb_pneu_MGH_64_V1_genomic.fasta	GCA_000694515.1_Kleb_pneu_MGH_64_V1_genomic	2013	USA	Human	v3.1.0	Klebsiella pneumoniae	strong	Scaffold	4	5120217	5120217	5407649	yes (29560)	ambiguous_bases	ST35	0	0	1	0	0	0	3	14
GCA_000694535.1_Kleb_pneu_MGH_65_V1_genomic.fasta	GCA_000694535.1_Kleb_pneu_MGH_65_V1_genomic	2013	USA	Human	v3.1.0	Klebsiella pneumoniae	strong	Scaffold	12	3073865	3073865	5884979	yes (50292)	ambiguous_bases	ST15	1	1	9	19	1	1	6	42
GCA_000694555.1_Kleb_pneu_MGH_66_V1_genomic.fasta	GCA_000694555.1_Kleb_pneu_MGH_66_V1_genomic	2013	USA	Human	v3.1.0	Klebsiella pneumoniae	strong	Scaffold	6	875410	1854360	5053621	yes (112154)	ambiguous_bases	ST29	0	0	0	0	0	0	2	122
GCA_000694575.1_Kleb_pneu_MGH_67_V1_genomic.fasta	GCA_000694575.1_Kleb_pneu_MGH_67_V1_genomic	2013	USA	Human	v3.1.0	Klebsiella pneumoniae	strong	Scaffold	32	842245	1212586	5699116	yes (9683)	ambiguous_bases	ST258	0	2	8	10	1	1	8	12
GCA_000694615.1_Kleb_pneu_MGH_69_V1_genomic.fasta	GCA_000694615.1_Kleb_pneu_MGH_69_V1_genomic	2013	USA	Human	v3.1.0	Klebsiella pneumoniae	strong	Scaffold	11	3839600	3839600	5776546	yes (86503)	ambiguous_bases	ST11	1	2	10	14	1	1	7	14
GCA_000694635.1_Kleb_pneu_MGH_70_V1_genomic.fasta	GCA_000694635.1_Kleb_pneu_MGH_70_V1_genomic	2013	USA	Human	v3.1.0	Klebsiella pneumoniae	strong	Scaffold	11	3070665	3070665	5691956	yes (19490)	ambiguous_bases	ST20	1	0	5	6	0	0	8	39
GCA_000694655.1_Kleb_pneu_MGH_71_V1_genomic.fasta	GCA_000694655.1_Kleb_pneu_MGH_71_V1_genomic	2013	USA	Human	v3.1.0	Klebsiella pneumoniae	strong	Scaffold	14	2908196	2908196	5630033	yes (25320)	ambiguous_bases	ST258	0	2	9	15	3	3	9	13
GCA_000694675.1_Kleb_pneu_MGH_72_V1_genomic.fasta	GCA_000694675.1_Kleb_pneu_MGH_72_V1_genomic	2013	USA	Human	v3.1.0	Klebsiella pneumoniae	strong	Scaffold	11	3230809	3230809	5508939	yes (30086)	ambiguous_bases	ST37	0	0	6	10	0	0	5	23
GCA_000694695.1_Kleb_pneu_MGH_73_V1_genomic.fasta	GCA_000694695.1_Kleb_pneu_MGH_73_V1_genomic	2013	USA	Human	v3.1.0	Klebsiella pneumoniae	strong	Scaffold	6	3279219	3279219	5505715	yes (53044)	ambiguous_bases	ST258	2	2	5	6	0	0	7	10
GCA_000694715.1_Kleb_pneu_MGH_74_V1_genomic.fasta	GCA_000694715.1_Kleb_pneu_MGH_74_V1_genomic	2013	USA	Human	v3.1.0	Klebsiella pneumoniae	strong	Scaffold	16	4227848	4227848	5588955	yes (39350)	ambiguous_bases	ST76	0	0	0	0	0	0	3	22
GCA_000694755.1_Kleb_pneu_MGH_79_V1_genomic.fasta	GCA_000694755.1_Kleb_pneu_MGH_79_V1_genomic	2013	USA	Human	v3.1.0	Klebsiella pneumoniae	strong	Scaffold	12	1687166	2175794	5764917	yes (26451)	ambiguous_bases	ST258	0	2	7	8	1	1	10	15
GCA_000694795.1_Kleb_pneu_UCI_55_V1_genomic.fasta	GCA_000694795.1_Kleb_pneu_UCI_55_V1_genomic	2013	USA	Human	v3.1.0	Klebsiella pneumoniae	strong	Scaffold	11	5462987	5462987	5758538	yes (28141)	ambiguous_bases	ST258	2	2	8	13	0	0	9	13
GCA_000694815.1_Kleb_pneu_UCI_56_V1_genomic.fasta	GCA_000694815.1_Kleb_pneu_UCI_56_V1_genomic	2013	USA	Human	v3.1.0	Klebsiella pneumoniae	strong	Scaffold	4	5045438	5045438	5386058	yes (24661)	ambiguous_bases	ST678	0	0	0	0	0	0	3	17
GCA_000694835.1_Kleb_pneu_UCI_59_V1_genomic.fasta	GCA_000694835.1_Kleb_pneu_UCI_59_V1_genomic	2013	USA	Human	v3.1.0	Klebsiella pneumoniae	strong	Scaffold	7	4687914	4687914	5439853	yes (12760)	ambiguous_bases	ST258	0	2	7	12	1	1	7	11
GCA_000694855.1_Kleb_pneu_UCI_61_V1_genomic.fasta	GCA_000694855.1_Kleb_pneu_UCI_61_V1_genomic	2013	USA	Human	v3.1.0	Klebsiella pneumoniae	strong	Scaffold	15	727728	1348420	5637138	yes (22049)	ambiguous_bases	ST258	0	2	8	9	1	1	7	14
GCA_000694875.1_Kleb_pneu_UCI_62_V1_genomic.fasta	GCA_000694875.1_Kleb_pneu_UCI_62_V1_genomic	2013	USA	Human	v3.1.0	Klebsiella pneumoniae	strong	Scaffold	9	3406211	3406211	5427428	yes (37016)	ambiguous_bases	ST34	0	0	0	0	0	0	3	12
GCA_000694895.1_Kleb_pneu_UCI_63_V1_genomic.fasta	GCA_000694895.1_Kleb_pneu_UCI_63_V1_genomic	2013	USA	Human	v3.1.0	Klebsiella pneumoniae	strong	Scaffold	12	5035932	5035932	5583254	yes (10169)	ambiguous_bases	ST258	0	2	8	15	1	1	13	25
GCA_000694915.1_Kleb_pneu_UCI_67_V1_genomic.fasta	GCA_000694915.1_Kleb_pneu_UCI_67_V1_genomic	2013	USA	Human	v3.1.0	Klebsiella pneumoniae	strong	Scaffold	12	3282568	3282568	5745637	yes (8867)	ambiguous_bases	ST258	0	2	7	7	1	1	10	14
GCA_000694935.1_Kleb_pneu_UCI_68_V1_genomic.fasta	GCA_000694935.1_Kleb_pneu_UCI_68_V1_genomic	2013	USA	Human	v3.1.0	Klebsiella pneumoniae	strong	Scaffold	11	3803570	3803570	5422293	yes (5421)	ambiguous_bases	ST37	0	0	0	0	0	0	3	7
GCA_000695285.2_SaK60_genomic.fasta	GCA_000695285.2_SaK60_genomic	2011	Italy	Human	v3.1.0	Klebsiella pneumoniae	strong	Contig	125	110728	501165	5771436	yes (24)	ambiguous_bases	ST512	0	2	7	13	2	2	9	18
GCA_000695305.2_SbK60_genomic.fasta	GCA_000695305.2_SbK60_genomic	2011	Italy	Human	v3.1.0	Klebsiella pneumoniae	strong	Contig	135	117311	545254	5814346	yes (30)	ambiguous_bases	ST512	0	2	7	12	2	2	8	12
GCA_000695935.1_ASM69593v1_genomic.fasta	GCA_000695935.1_ASM69593v1_genomic	2012	USA	Human	v3.1.0	Klebsiella pneumoniae	strong	Complete Genome	6	5241638	5241638	6132443	no	-	ST34	0	2	9	17	2	4	9	43
GCA_000699325.1_4541-2_genomic.fasta	GCA_000699325.1_4541-2_genomic	2003	USA	Unknown	v3.1.0	Klebsiella pneumoniae	strong	Contig	145	102392	293594	5705450	no	-	ST1125	0	1	6	9	1	1	5	12
GCA_000699345.1_11227-1_genomic.fasta	GCA_000699345.1_11227-1_genomic	2005	USA	Unknown	v3.1.0	Klebsiella pneumoniae	strong	Contig	90	176051	399438	5580381	no	-	ST228	0	2	7	15	3	3	5	15
GCA_000699405.1_4006_genomic.fasta	GCA_000699405.1_4006_genomic	2002	USA	Unknown	v3.1.0	Klebsiella pneumoniae	strong	Contig	65	166765	455962	5563933	no	-	ST54	0	0	6	7	1	1	5	8
GCA_000699425.1_7699_genomic.fasta	GCA_000699425.1_7699_genomic	2004	USA	Unknown	v3.1.0	Klebsiella pneumoniae	strong	Contig	148	108191	274233	5676944	no	-	ST1123	0	0	7	12	2	2	7	10
GCA_000706585.1_Kleb_pneu_UCI_17_V1_genomic.fasta	GCA_000706585.1_Kleb_pneu_UCI_17_V1_genomic	Unknown	USA	Human	v3.1.0	Klebsiella pneumoniae	strong	Scaffold	4	3949705	3949705	5733582	yes (26983)	ambiguous_bases	ST437	2	2	7	11	1	1	8	12
GCA_000706605.1_Kleb_pneu_BIDMC_10_V2_genomic.fasta	GCA_000706605.1_Kleb_pneu_BIDMC_10_V2_genomic	Unknown	Unknown	Human	v3.1.0	Klebsiella pneumoniae	strong	Scaffold	13	2335088	2862795	5822710	yes (32202)	ambiguous_bases	ST258	0	2	9	18	1	2	7	15
GCA_000707985.1_Kleb_pneu_BIDMC_33B_V1_genomic.fasta	GCA_000707985.1_Kleb_pneu_BIDMC_33B_V1_genomic	2012	Unknown	Unknown	v3.1.0	Klebsiella pneumoniae	strong	Scaffold	10	3278353	3278353	5878604	yes (26339)	ambiguous_bases	ST15	1	2	9	14	1	1	8	22
GCA_000709165.2_1601080v01_genomic.fasta	GCA_000709165.2_1601080v01_genomic	Unknown	Unknown	Unknown	v3.1.0	Klebsiella pneumoniae	strong	Contig	4	5308043	5308043	5495790	no	-	ST258	0	2	3	2	0	0	8	11
GCA_000709185.2_VAKP278v01_genomic.fasta	GCA_000709185.2_VAKP278v01_genomic	Unknown	Unknown	Unknown	v3.1.0	Klebsiella pneumoniae	strong	Contig	4	5286856	5286856	5481808	no	-	ST258	0	2	7	9	1	1	8	13
GCA_000709205.2_UHKPC45v01_genomic.fasta	GCA_000709205.2_UHKPC45v01_genomic	Unknown	Unknown	Unknown	v3.1.0	Klebsiella pneumoniae	strong	Contig	5	5367237	5367237	5763973	no	-	ST258	0	3	10	18	1	2	10	21
GCA_000709225.1_UHKPC52v01_genomic.fasta	GCA_000709225.1_UHKPC52v01_genomic	Unknown	Unknown	Unknown	v3.1.0	Klebsiella pneumoniae	strong	Contig	4	5321843	5321843	5541575	no	-	ST258	0	1	8	9	1	1	7	12
GCA_000709245.2_UHKPC05v01_genomic.fasta	GCA_000709245.2_UHKPC05v01_genomic	2008	USA	Human	v3.1.0	Klebsiella pneumoniae	strong	Contig	8	3375812	3375812	5660929	no	-	ST258	0	2	9	10	1	1	10	18
GCA_000710075.1_KlePne1.0_genomic.fasta	GCA_000710075.1_KlePne1.0_genomic	2012	China	Human	v3.1.0	Klebsiella pneumoniae	strong	Contig	133	105586	382150	5432440	no	-	ST37	0	0	7	8	1	1	2	2
GCA_000710095.1_ASM71009v1_genomic.fasta	GCA_000710095.1_ASM71009v1_genomic	2004	USA	Human	v3.1.0	Klebsiella pneumoniae	strong	Contig	85	299357	481761	5433764	yes (3)	ambiguous_bases	ST152	0	0	0	0	0	0	3	13
GCA_000710805.1_De_novo_Assembly_genomic.fasta	GCA_000710805.1_De_novo_Assembly_genomic	Unknown	Malaysia	Human	v3.1.0	Klebsiella pneumoniae	strong	Contig	238	48783	201474	5413054	no	-	ST65	3	0	0	0	0	0	2	4
GCA_000710855.1_De_novo_Assembly_genomic.fasta	GCA_000710855.1_De_novo_Assembly_genomic	Unknown	Malaysia	Human	v3.1.0	Klebsiella pneumoniae	strong	Contig	166	64036	210167	5398530	no	-	ST65	3	0	0	0	0	0	2	3
GCA_000714675.1_ASM71467v1_genomic.fasta	GCA_000714675.1_ASM71467v1_genomic	2012	USA	Human	v3.1.0	Klebsiella pneumoniae	strong	Complete Genome	4	5396164	5396164	5734564	no	-	ST258	0	2	9	18	2	3	11	29
GCA_000717515.1_ASM71751v1_genomic.fasta	GCA_000717515.1_ASM71751v1_genomic	2012	USA	Human	v3.1.0	Klebsiella pneumoniae	strong	Complete Genome	3	5309305	5309305	5436785	no	-	ST258	0	2	4	3	0	0	7	9
GCA_000722485.1_ASM72248v1_genomic.fasta	GCA_000722485.1_ASM72248v1_genomic	2012	Spain	Human	v3.1.0	Klebsiella pneumoniae	strong	Contig	121	203680	356084	5580539	no	-	ST11	1	2	8	12	1	1	9	11
GCA_000723925.1_AFW_PRJEB4160_v1_genomic.fasta	GCA_000723925.1_AFW_PRJEB4160_v1_genomic	Unknown	Unknown	Unknown	v3.1.0	Klebsiella pneumoniae	strong	Scaffold	14	586867	1699934	4187196	yes (123788)	total_size,ambiguous_bases	ST82	0	0	0	0	0	0	0	0
GCA_000733255.1_ASM73325v1_genomic.fasta	GCA_000733255.1_ASM73325v1_genomic	Unknown	USA	Human	v3.1.0	Klebsiella pneumoniae	strong	Complete Genome	5	5348284	5348284	5812304	no	-	ST14	1	2	10	33	3	4	9	22
GCA_000738865.1_ASM73886v1_genomic.fasta	GCA_000738865.1_ASM73886v1_genomic	2012	USA	Human	v3.1.0	Klebsiella pneumoniae	strong	Scaffold	181	105746	276762	5537366	no	-	ST258	0	3	9	12	3	3	6	7
GCA_000738875.1_ASM73887v1_genomic.fasta	GCA_000738875.1_ASM73887v1_genomic	2012	USA	Human	v3.1.0	Klebsiella pneumoniae	strong	Scaffold	184	122964	339188	5543516	no	-	ST258	0	2	8	13	3	3	8	10
GCA_000739495.1_ASM73949v1_genomic.fasta	GCA_000739495.1_ASM73949v1_genomic	2012	USA	Human	v3.1.0	Klebsiella pneumoniae	strong	Complete Genome	3	5297511	5297511	5510332	no	-	ST395	0	2	10	21	1	1	9	15
GCA_000742135.1_ASM74213v1_genomic.fasta	GCA_000742135.1_ASM74213v1_genomic	Unknown	Unknown	Unknown	v3.1.0	Klebsiella pneumoniae	strong	Scaffold	5	5284261	5284261	5545784	yes (1106)	ambiguous_bases	ST3	2	0	0	0	0	0	1	1
GCA_000742755.1_ASM74275v1_genomic.fasta	GCA_000742755.1_ASM74275v1_genomic	2000	USA	Unknown	v3.1.0	Klebsiella pneumoniae	strong	Complete Genome	1	5374834	5374834	5374834	no	-	ST493	1	0	0	0	0	0	1	1
GCA_000747055.1_ASM74705v1_genomic.fasta	GCA_000747055.1_ASM74705v1_genomic	2013	Malaysia	Human	v3.1.0	Klebsiella pneumoniae	strong	Contig	210	88203	209488	5420754	no	-	ST3583	5	0	0	0	0	0	1	1
GCA_000755605.1_ASM75560v1_genomic.fasta	GCA_000755605.1_ASM75560v1_genomic	Unknown	Unknown	Human	v3.1.0	Klebsiella pneumoniae	strong	Scaffold	44	300807	1053947	5466797	yes (4171)	ambiguous_bases	ST493	1	0	0	0	0	0	1	1
GCA_000764615.1_ASM76461v1_genomic.fasta	GCA_000764615.1_ASM76461v1_genomic	2011	Nepal	Human	v3.1.0	Klebsiella pneumoniae	strong	Complete Genome	5	5317001	5317001	5990738	no	-	ST15	1	2	10	19	1	1	13	23
GCA_000764635.1_ASM76463v1_genomic.fasta	GCA_000764635.1_ASM76463v1_genomic	2012	USA	Human	v3.1.0	Klebsiella pneumoniae	strong	Scaffold	9	5040645	5040645	5564935	yes (1814)	ambiguous_bases	ST3611	0	1	8	10	1	1	9	15
GCA_000766125.1_ASM76612v1_genomic.fasta	GCA_000766125.1_ASM76612v1_genomic	2013	Malaysia	Human	v3.1.0	Klebsiella pneumoniae	strong	Contig	159	79370	353721	5242964	no	-	ST268	1	0	0	0	0	0	3	3
GCA_000773875.1_gdodcwi15_v01_genomic.fasta	GCA_000773875.1_gdodcwi15_v01_genomic	2009	USA	Human	v3.1.0	Klebsiella pneumoniae	strong	Contig	52	392725	765691	5469353	no	-	ST199	0	2	11	18	2	2	8	21
GCA_000775375.1_ASM77537v1_genomic.fasta	GCA_000775375.1_ASM77537v1_genomic	2013	USA	Unknown	v3.1.0	Klebsiella pneumoniae	strong	Complete Genome	4	5574202	5574202	5695223	no	-	ST258	2	3	7	11	1	1	7	12
GCA_000775395.1_ASM77539v1_genomic.fasta	GCA_000775395.1_ASM77539v1_genomic	2013	USA	Human	v3.1.0	Klebsiella pneumoniae	strong	Complete Genome	4	5515525	5515525	5858308	no	-	ST258	2	2	9	19	2	2	11	22
GCA_000775955.1_ASM77595v1_genomic.fasta	GCA_000775955.1_ASM77595v1_genomic	2013	China	Human	v3.1.0	Klebsiella pneumoniae	strong	Complete Genome	1	5118878	5118878	5118878	no	-	ST17	0	0	0	0	0	0	0	0
GCA_000783515.2_ASM78351v2_genomic.fasta	GCA_000783515.2_ASM78351v2_genomic	2013	USA	Human	v3.1.0	Klebsiella pneumoniae	strong	Contig	3	5333751	5333751	5546838	no	-	ST1263	0	0	1	2	0	0	5	12
GCA_000784945.1_ASM78494v1_genomic.fasta	GCA_000784945.1_ASM78494v1_genomic	2013	USA	Human	v3.1.0	Klebsiella pneumoniae	strong	Complete Genome	3	5298647	5298647	5520596	no	-	ST1518	0	2	5	5	1	1	5	31
GCA_000784985.1_ASM78498v1_genomic.fasta	GCA_000784985.1_ASM78498v1_genomic	2013	USA	Human	v3.1.0	Klebsiella pneumoniae	strong	Complete Genome	4	5306618	5306618	5484149	no	-	ST258	0	2	6	6	1	1	7	9
GCA_000785005.1_ASM78500v1_genomic.fasta	GCA_000785005.1_ASM78500v1_genomic	2013	USA	Human	v3.1.0	Klebsiella pneumoniae	strong	Complete Genome	4	5228295	5228295	5473580	no	-	ST392	0	2	7	9	1	1	9	36
GCA_000785625.1_ASM78562v1_genomic.fasta	GCA_000785625.1_ASM78562v1_genomic	2013	China	Human	v3.1.0	Klebsiella pneumoniae	strong	Scaffold	72	420159	1306066	5716134	yes (120)	ambiguous_bases	ST29	0	1	6	8	0	0	2	2
GCA_000787995.1_ASM78799v1_genomic.fasta	GCA_000787995.1_ASM78799v1_genomic	2006	USA	Human	v3.1.0	Klebsiella pneumoniae	strong	Scaffold	42	326240	864479	5570720	yes (10)	ambiguous_bases	ST395	0	1	7	9	1	1	6	6
GCA_000788005.1_ASM78800v1_genomic.fasta	GCA_000788005.1_ASM78800v1_genomic	2007	USA	Human	v3.1.0	Klebsiella pneumoniae	strong	Scaffold	56	334906	705950	5575268	yes (59)	ambiguous_bases	ST3577	1	1	6	9	1	1	8	8
GCA_000788015.1_ASM78801v1_genomic.fasta	GCA_000788015.1_ASM78801v1_genomic	Unknown	Unknown	Unknown	v3.1.0	Klebsiella pneumoniae	strong	Scaffold	87	221044	839135	5725870	yes (19)	ambiguous_bases	ST258	0	2	7	9	2	2	8	13
GCA_000788025.1_ASM78802v1_genomic.fasta	GCA_000788025.1_ASM78802v1_genomic	Unknown	USA	Human	v3.1.0	Klebsiella pneumoniae	strong	Scaffold	67	275360	534684	5590832	yes (185)	ambiguous_bases	ST3	2	0	0	0	0	0	1	1
GCA_000805735.1_ASM80573v1_genomic.fasta	GCA_000805735.1_ASM80573v1_genomic	2013	Brazil	Human	v3.1.0	Klebsiella pneumoniae	strong	Contig	106	135950	598663	6023590	yes (170)	ambiguous_bases	ST323	0	3	11	15	2	2	9	13
GCA_000807395.3_ASM80739v3_genomic.fasta	GCA_000807395.3_ASM80739v3_genomic	2010	USA	Human	v3.1.0	Klebsiella pneumoniae	strong	Complete Genome	4	5344430	5344430	5620801	no	-	ST258	0	2	8	17	1	2	10	22
GCA_000807475.2_ASM80747v2_genomic.fasta	GCA_000807475.2_ASM80747v2_genomic	2012	USA	Human	v3.1.0	Klebsiella pneumoniae	strong	Contig	16	3099419	3099419	5602072	no	-	ST258	0	2	9	22	3	3	10	34
GCA_000807495.2_ASM80749v2_genomic.fasta	GCA_000807495.2_ASM80749v2_genomic	2012	USA	Human	v3.1.0	Klebsiella pneumoniae	strong	Contig	19	510586	1255699	5508625	no	-	ST258	1	2	6	11	2	2	7	16
GCA_000807515.2_ASM80751v2_genomic.fasta	GCA_000807515.2_ASM80751v2_genomic	2012	Colombia	Human	v3.1.0	Klebsiella pneumoniae	strong	Contig	5	5310235	5310235	5705808	no	-	ST392	0	2	10	23	3	3	10	30
GCA_000809125.1_ASM80912v1_genomic.fasta	GCA_000809125.1_ASM80912v1_genomic	2013	Singapore	Human	v3.1.0	Klebsiella pneumoniae	strong	Contig	355	148633	425685	5858158	no	-	ST1724-1LV	0	3	10	16	1	1	4	7
GCA_000812525.1_ASM81252v1_genomic.fasta	GCA_000812525.1_ASM81252v1_genomic	2014	Malaysia	Environment	v3.1.0	Klebsiella pneumoniae	strong	Contig	160	92718	252679	5676118	no	-	ST490	0	0	1	0	0	0	2	2
GCA_000813205.1_ASM81320v1_genomic.fasta	GCA_000813205.1_ASM81320v1_genomic	Unknown	Unknown	Unknown	v3.1.0	Klebsiella pneumoniae	strong	Complete Genome	1	5329385	5329385	5329385	no	-	ST86	1	0	1	0	0	0	1	1
GCA_000814305.1_ASM81430v1_genomic.fasta	GCA_000814305.1_ASM81430v1_genomic	2011	USA	Human	v3.1.0	Klebsiella pneumoniae	strong	Complete Genome	5	5313576	5313576	5649912	no	-	ST258	0	2	9	19	3	3	12	30
GCA_000814805.1_ASM81480v1_genomic.fasta	GCA_000814805.1_ASM81480v1_genomic	2002	Taiwan	Human	v3.1.0	Klebsiella pneumoniae	strong	Complete Genome	1	5341039	5341039	5341039	no	-	ST65	2	0	0	0	0	0	2	2
GCA_000817855.1_ASM81785v1_genomic.fasta	GCA_000817855.1_ASM81785v1_genomic	2012	Australia	Human	v3.1.0	Klebsiella pneumoniae	strong	Scaffold	75	295611	532547	5738717	yes (998)	ambiguous_bases	ST147	1	3	10	14	1	1	6	7
GCA_000818615.1_ASM81861v1_genomic.fasta	GCA_000818615.1_ASM81861v1_genomic	2014	Australia	Human	v3.1.0	Klebsiella pneumoniae	strong	Scaffold	63	282380	472136	5554042	yes (899)	ambiguous_bases	ST485	1	1	5	7	0	0	5	5
GCA_000820445.1_KPLM21_genomic.fasta	GCA_000820445.1_KPLM21_genomic	Unknown	Unknown	Unknown	v3.1.0	Klebsiella pneumoniae	strong	Contig	154	104592	263824	5509425	no	-	ST12	0	0	0	0	0	0	2	2
GCA_000821365.1_100SGR_genomic.fasta	GCA_000821365.1_100SGR_genomic	Unknown	Unknown	Unknown	v3.1.0	Klebsiella pneumoniae	strong	Contig	89	270496	485262	5426655	yes (34)	ambiguous_bases	ST16	0	1	6	8	2	2	5	7
GCA_000821385.1_101BO_genomic.fasta	GCA_000821385.1_101BO_genomic	Unknown	Unknown	Unknown	v3.1.0	Klebsiella pneumoniae	strong	Contig	229	129786	665146	5654379	yes (28)	ambiguous_bases	ST512	0	2	7	9	2	2	6	11
GCA_000821405.1_102BO_genomic.fasta	GCA_000821405.1_102BO_genomic	Unknown	Unknown	Unknown	v3.1.0	Klebsiella pneumoniae	strong	Contig	224	117088	365953	5732166	yes (120)	ambiguous_bases	ST512	0	2	7	8	1	1	9	12
GCA_000821425.1_103BO_genomic.fasta	GCA_000821425.1_103BO_genomic	Unknown	Unknown	Unknown	v3.1.0	Klebsiella pneumoniae	strong	Contig	259	83250	267727	5675227	yes (91)	ambiguous_bases	ST512	0	2	7	9	2	2	8	12
GCA_000821445.1_104BO_genomic.fasta	GCA_000821445.1_104BO_genomic	Unknown	Unknown	Unknown	v3.1.0	Klebsiella pneumoniae	strong	Contig	169	207270	498112	5780340	yes (51)	ambiguous_bases	ST512	0	2	7	9	2	2	10	14
GCA_000821465.1_10PV_genomic.fasta	GCA_000821465.1_10PV_genomic	Unknown	Unknown	Unknown	v3.1.0	Klebsiella pneumoniae	strong	Contig	72	170339	441201	5527733	yes (34)	ambiguous_bases	ST307	1	1	7	11	1	1	6	8
GCA_000821485.1_11PV_genomic.fasta	GCA_000821485.1_11PV_genomic	Unknown	Unknown	Unknown	v3.1.0	Klebsiella pneumoniae	strong	Contig	105	123770	333288	5556556	yes (14)	ambiguous_bases	ST258	1	2	6	7	1	1	10	11
GCA_000821505.1_12PV_genomic.fasta	GCA_000821505.1_12PV_genomic	Unknown	Unknown	Unknown	v3.1.0	Klebsiella pneumoniae	strong	Contig	181	71940	306951	5553246	yes (19)	ambiguous_bases	ST258-1LV	1	2	6	6	1	1	7	9
GCA_000821525.1_13PV_genomic.fasta	GCA_000821525.1_13PV_genomic	Unknown	Unknown	Unknown	v3.1.0	Klebsiella pneumoniae	strong	Contig	84	148744	544659	5554071	yes (10)	ambiguous_bases	ST258	1	2	6	6	1	1	7	8
GCA_000821545.1_14PV_genomic.fasta	GCA_000821545.1_14PV_genomic	Unknown	Unknown	Unknown	v3.1.0	Klebsiella pneumoniae	strong	Contig	80	126780	429379	5324195	yes (13)	ambiguous_bases	ST3621	0	0	1	0	0	0	3	16
GCA_000821565.1_15PV_genomic.fasta	GCA_000821565.1_15PV_genomic	Unknown	Unknown	Unknown	v3.1.0	Klebsiella pneumoniae	strong	Contig	120	304482	609525	5473575	yes (49)	ambiguous_bases	ST976	1	0	0	0	0	0	1	1
GCA_000821585.1_16BO_genomic.fasta	GCA_000821585.1_16BO_genomic	Unknown	Unknown	Unknown	v3.1.0	Klebsiella pneumoniae	strong	Contig	91	245982	514338	5451150	yes (22)	ambiguous_bases	ST37	0	0	5	8	1	1	4	5
GCA_000821605.1_17PV_genomic.fasta	GCA_000821605.1_17PV_genomic	Unknown	Unknown	Unknown	v3.1.0	Klebsiella pneumoniae	strong	Contig	127	109319	359768	5492080	yes (62)	ambiguous_bases	ST307	0	1	8	11	1	1	5	6
GCA_000821625.1_18PV_genomic.fasta	GCA_000821625.1_18PV_genomic	Unknown	Unknown	Unknown	v3.1.0	Klebsiella pneumoniae	strong	Contig	112	188234	392441	5524333	yes (20)	ambiguous_bases	ST15	0	1	8	10	1	1	7	8
GCA_000821645.1_19PV_genomic.fasta	GCA_000821645.1_19PV_genomic	Unknown	Unknown	Unknown	v3.1.0	Klebsiella pneumoniae	strong	Contig	269	70549	194759	5729484	yes (147)	ambiguous_bases	ST15	1	1	6	6	0	0	4	13
GCA_000821665.1_20PV_genomic.fasta	GCA_000821665.1_20PV_genomic	Unknown	Unknown	Unknown	v3.1.0	Klebsiella pneumoniae	strong	Contig	228	132212	473175	5661331	yes (115)	ambiguous_bases	ST1631	0	0	0	0	0	0	4	34
GCA_000821685.1_21PV_genomic.fasta	GCA_000821685.1_21PV_genomic	Unknown	Unknown	Unknown	v3.1.0	Klebsiella pneumoniae	strong	Contig	198	85828	243563	5669000	yes (123)	ambiguous_bases	ST240	0	0	1	0	0	0	2	30
GCA_000821705.1_22PV_genomic.fasta	GCA_000821705.1_22PV_genomic	Unknown	Unknown	Unknown	v3.1.0	Klebsiella pneumoniae	strong	Contig	75	200314	415037	5406195	yes (11)	ambiguous_bases	ST1625	1	0	0	0	0	0	1	1
GCA_000821725.1_23PV_genomic.fasta	GCA_000821725.1_23PV_genomic	Unknown	Unknown	Unknown	v3.1.0	Klebsiella pneumoniae	strong	Contig	270	39451	117872	5546915	yes (61)	ambiguous_bases	ST258	1	2	6	7	1	1	8	10
GCA_000821745.1_24PV_genomic.fasta	GCA_000821745.1_24PV_genomic	Unknown	Unknown	Unknown	v3.1.0	Klebsiella pneumoniae	strong	Contig	205	92157	280278	5696544	yes (22)	ambiguous_bases	ST258	1	3	8	8	1	1	8	11
GCA_000821765.1_25BO_genomic.fasta	GCA_000821765.1_25BO_genomic	Unknown	Unknown	Unknown	v3.1.0	Klebsiella pneumoniae	strong	Contig	47	326575	494435	5325490	yes (19)	ambiguous_bases	ST35	1	0	0	0	0	0	1	1
GCA_000821785.1_26BO_genomic.fasta	GCA_000821785.1_26BO_genomic	Unknown	Unknown	Unknown	v3.1.0	Klebsiella pneumoniae	strong	Contig	59	155285	480785	5432552	yes (26)	ambiguous_bases	ST35	1	0	0	0	0	0	2	2
GCA_000821805.1_27BO_genomic.fasta	GCA_000821805.1_27BO_genomic	Unknown	Unknown	Unknown	v3.1.0	Klebsiella pneumoniae	strong	Contig	126	128158	396186	5518805	yes (79)	ambiguous_bases	ST45	1	0	1	1	0	0	3	4
GCA_000821825.1_28BO_genomic.fasta	GCA_000821825.1_28BO_genomic	Unknown	Unknown	Unknown	v3.1.0	Klebsiella pneumoniae	strong	Contig	111	213547	511074	5624622	yes (13)	ambiguous_bases	ST37	0	1	6	5	1	1	6	6
GCA_000821845.1_29BO_genomic.fasta	GCA_000821845.1_29BO_genomic	Unknown	Unknown	Unknown	v3.1.0	Klebsiella pneumoniae	strong	Contig	85	145360	445184	5511086	yes (33)	ambiguous_bases	ST512	0	2	4	4	1	1	5	6
GCA_000821865.1_30BO_genomic.fasta	GCA_000821865.1_30BO_genomic	Unknown	Unknown	Unknown	v3.1.0	Klebsiella pneumoniae	strong	Contig	240	82417	273769	5766588	yes (19)	ambiguous_bases	ST512	0	2	6	8	2	2	8	13
GCA_000821885.1_31AVR_genomic.fasta	GCA_000821885.1_31AVR_genomic	Unknown	Unknown	Unknown	v3.1.0	Klebsiella pneumoniae	strong	Contig	128	181738	451600	5750994	yes (36)	ambiguous_bases	ST512	0	2	6	8	3	3	12	16
GCA_000821905.1_32AVR_genomic.fasta	GCA_000821905.1_32AVR_genomic	Unknown	Unknown	Unknown	v3.1.0	Klebsiella pneumoniae	strong	Contig	54	327876	760736	5539119	yes (72)	ambiguous_bases	ST466	1	0	0	0	0	0	2	4
GCA_000821925.1_34AVR_genomic.fasta	GCA_000821925.1_34AVR_genomic	Unknown	Unknown	Unknown	v3.1.0	Klebsiella pneumoniae	strong	Contig	68	174224	413909	5447586	yes (28)	ambiguous_bases	ST405	1	0	0	0	0	0	1	1
GCA_000821945.1_36AVR_genomic.fasta	GCA_000821945.1_36AVR_genomic	Unknown	Unknown	Unknown	v3.1.0	Klebsiella pneumoniae	strong	Contig	64	210880	591621	5614249	yes (32)	ambiguous_bases	ST37	0	0	0	0	0	0	3	15
GCA_000821965.1_37AVR_genomic.fasta	GCA_000821965.1_37AVR_genomic	Unknown	Unknown	Unknown	v3.1.0	Klebsiella pneumoniae	strong	Contig	73	275151	475931	5432377	yes (24)	ambiguous_bases	ST323	0	1	7	11	0	0	5	7
GCA_000821985.1_39AVR_genomic.fasta	GCA_000821985.1_39AVR_genomic	Unknown	Unknown	Unknown	v3.1.0	Klebsiella pneumoniae	strong	Contig	105	276589	648206	5366007	yes (3)	ambiguous_bases	ST395	0	1	6	6	0	0	4	5
GCA_000822005.1_40AVR_genomic.fasta	GCA_000822005.1_40AVR_genomic	Unknown	Unknown	Unknown	v3.1.0	Klebsiella pneumoniae	strong	Contig	67	409029	705315	5641921	yes (8)	ambiguous_bases	ST307	1	1	8	11	1	1	6	8
GCA_000822025.1_41AVR_genomic.fasta	GCA_000822025.1_41AVR_genomic	Unknown	Unknown	Unknown	v3.1.0	Klebsiella pneumoniae	strong	Contig	57	217574	429891	5422634	yes (45)	ambiguous_bases	ST16	0	1	8	9	1	1	5	6
GCA_000822045.1_42AVR_genomic.fasta	GCA_000822045.1_42AVR_genomic	Unknown	Unknown	Unknown	v3.1.0	Klebsiella pneumoniae	strong	Contig	112	173638	449596	5739627	yes (20)	ambiguous_bases	ST512	0	2	7	9	3	3	9	13
GCA_000822065.1_43AVR_genomic.fasta	GCA_000822065.1_43AVR_genomic	Unknown	Unknown	Unknown	v3.1.0	Klebsiella pneumoniae	strong	Contig	135	136252	420009	5715137	yes (8)	ambiguous_bases	ST512	0	2	7	9	2	2	9	13
GCA_000822085.1_44AVR_genomic.fasta	GCA_000822085.1_44AVR_genomic	Unknown	Unknown	Unknown	v3.1.0	Klebsiella pneumoniae	strong	Contig	183	226594	368090	5721374	yes (45)	ambiguous_bases	ST512	0	0	4	5	2	2	7	11
GCA_000822105.1_45AVR_genomic.fasta	GCA_000822105.1_45AVR_genomic	Unknown	Unknown	Unknown	v3.1.0	Klebsiella pneumoniae	strong	Contig	36	243027	594886	5220182	yes (35)	ambiguous_bases	ST160	0	0	0	0	0	0	2	2
GCA_000822125.1_46AVR_genomic.fasta	GCA_000822125.1_46AVR_genomic	Unknown	Unknown	Unknown	v3.1.0	Klebsiella pneumoniae	strong	Contig	101	164718	448984	5397266	yes (144)	ambiguous_bases	ST395	0	1	5	7	0	0	4	4
GCA_000822145.1_47AVR_genomic.fasta	GCA_000822145.1_47AVR_genomic	Unknown	Unknown	Unknown	v3.1.0	Klebsiella pneumoniae	strong	Contig	46	360221	545576	5430126	yes (12)	ambiguous_bases	ST323	0	1	7	10	0	0	5	7
GCA_000822165.1_48AVR_genomic.fasta	GCA_000822165.1_48AVR_genomic	Unknown	Unknown	Unknown	v3.1.0	Klebsiella pneumoniae	strong	Contig	121	253907	524227	5653209	yes (19)	ambiguous_bases	ST512	0	2	4	5	3	3	6	7
GCA_000822185.1_49BG_genomic.fasta	GCA_000822185.1_49BG_genomic	Unknown	Unknown	Unknown	v3.1.0	Klebsiella pneumoniae	strong	Contig	58	201724	436378	5277120	yes (9)	ambiguous_bases	ST147	0	0	0	0	0	0	1	1
GCA_000822205.1_50BG_genomic.fasta	GCA_000822205.1_50BG_genomic	Unknown	Unknown	Unknown	v3.1.0	Klebsiella pneumoniae	strong	Contig	77	254934	758819	5570749	yes (7)	ambiguous_bases	ST258	1	2	2	1	0	0	5	7
GCA_000822225.1_51BG_genomic.fasta	GCA_000822225.1_51BG_genomic	Unknown	Unknown	Unknown	v3.1.0	Klebsiella pneumoniae	strong	Contig	75	211421	587330	5357256	yes (21)	ambiguous_bases	ST1626	0	0	1	1	0	0	3	18
GCA_000822245.1_52BG_genomic.fasta	GCA_000822245.1_52BG_genomic	Unknown	Unknown	Unknown	v3.1.0	Klebsiella pneumoniae	strong	Contig	142	96301	284387	5494449	yes (68)	ambiguous_bases	ST268	0	0	0	0	0	0	3	11
GCA_000822265.1_53BG_genomic.fasta	GCA_000822265.1_53BG_genomic	Unknown	Unknown	Unknown	v3.1.0	Klebsiella pneumoniae	strong	Contig	56	201306	368522	5479998	yes (11)	ambiguous_bases	ST321	0	0	0	0	0	0	6	8
GCA_000822285.1_54BG_genomic.fasta	GCA_000822285.1_54BG_genomic	Unknown	Unknown	Unknown	v3.1.0	Klebsiella pneumoniae	strong	Contig	134	211015	585914	5712711	yes (40)	ambiguous_bases	ST258	1	2	7	13	1	1	8	13
GCA_000822305.1_55BG_genomic.fasta	GCA_000822305.1_55BG_genomic	Unknown	Unknown	Unknown	v3.1.0	Klebsiella pneumoniae	strong	Contig	255	39511	148570	5510067	yes (41)	ambiguous_bases	ST466	1	0	3	3	0	0	2	8
GCA_000822325.1_56BG_genomic.fasta	GCA_000822325.1_56BG_genomic	Unknown	Unknown	Unknown	v3.1.0	Klebsiella pneumoniae	strong	Contig	129	129590	438927	5627486	yes (9)	ambiguous_bases	ST258	1	2	7	13	1	1	7	11
GCA_000822345.1_57BG_genomic.fasta	GCA_000822345.1_57BG_genomic	Unknown	Unknown	Unknown	v3.1.0	Klebsiella pneumoniae	strong	Scaffold	315	40517	151893	5698474	yes (148)	ambiguous_bases	ST258-1LV	1	2	6	10	1	1	8	13
GCA_000822365.1_58BG_genomic.fasta	GCA_000822365.1_58BG_genomic	Unknown	Unknown	Unknown	v3.1.0	Klebsiella pneumoniae	strong	Contig	308	51897	201295	5681840	yes (79)	ambiguous_bases	ST512	0	2	7	8	2	2	7	11
GCA_000822385.1_60BG_genomic.fasta	GCA_000822385.1_60BG_genomic	Unknown	Unknown	Unknown	v3.1.0	Klebsiella pneumoniae	strong	Contig	196	112348	247855	5627015	yes (10)	ambiguous_bases	ST45	1	1	5	6	1	1	5	5
GCA_000822405.1_62BG_genomic.fasta	GCA_000822405.1_62BG_genomic	Unknown	Unknown	Unknown	v3.1.0	Klebsiella pneumoniae	strong	Contig	312	30304	104420	5499339	yes (89)	ambiguous_bases	ST147	0	1	7	8	1	1	5	8
GCA_000822425.1_63BG_genomic.fasta	GCA_000822425.1_63BG_genomic	Unknown	Unknown	Unknown	v3.1.0	Klebsiella pneumoniae	strong	Contig	147	207778	425197	5509648	yes (36)	ambiguous_bases	ST1627	0	1	6	8	0	0	3	5
GCA_000822445.1_65BO_genomic.fasta	GCA_000822445.1_65BO_genomic	Unknown	Unknown	Unknown	v3.1.0	Klebsiella pneumoniae	strong	Contig	232	92145	310455	5501021	yes (55)	ambiguous_bases	ST1243	0	0	0	0	0	0	3	6
GCA_000822465.1_66BO_genomic.fasta	GCA_000822465.1_66BO_genomic	Unknown	Unknown	Unknown	v3.1.0	Klebsiella pneumoniae	strong	Contig	212	74558	261474	5366290	yes (31)	ambiguous_bases	ST416	0	0	0	0	0	0	2	3
GCA_000822485.1_67BO_genomic.fasta	GCA_000822485.1_67BO_genomic	Unknown	Unknown	Unknown	v3.1.0	Klebsiella pneumoniae	strong	Contig	62	172324	324347	5248689	yes (15)	ambiguous_bases	ST1628	1	0	0	0	0	0	1	1
GCA_000822505.1_68BO_genomic.fasta	GCA_000822505.1_68BO_genomic	Unknown	Unknown	Unknown	v3.1.0	Klebsiella pneumoniae	strong	Contig	248	91745	225435	5620396	yes (19)	ambiguous_bases	ST37	0	0	7	14	1	1	4	4
GCA_000822525.1_69BO_genomic.fasta	GCA_000822525.1_69BO_genomic	Unknown	Unknown	Unknown	v3.1.0	Klebsiella pneumoniae	strong	Contig	173	68401	197848	5409255	yes (14)	ambiguous_bases	ST277	0	1	5	8	1	1	6	6
GCA_000822545.1_70BO_genomic.fasta	GCA_000822545.1_70BO_genomic	Unknown	Unknown	Unknown	v3.1.0	Klebsiella pneumoniae	strong	Contig	148	197998	380874	5647605	yes (17)	ambiguous_bases	ST37	0	0	8	11	1	1	4	5
GCA_000822565.1_71RE_genomic.fasta	GCA_000822565.1_71RE_genomic	Unknown	Unknown	Unknown	v3.1.0	Klebsiella pneumoniae	strong	Contig	166	108940	272051	5670204	yes (12)	ambiguous_bases	ST258	0	2	9	11	1	1	8	12
GCA_000822585.1_72RE_genomic.fasta	GCA_000822585.1_72RE_genomic	Unknown	Unknown	Unknown	v3.1.0	Klebsiella pneumoniae	strong	Contig	224	100395	290394	5636370	yes (25)	ambiguous_bases	ST258	0	2	6	7	2	2	8	12
GCA_000822605.1_73RE_genomic.fasta	GCA_000822605.1_73RE_genomic	Unknown	Unknown	Unknown	v3.1.0	Klebsiella pneumoniae	strong	Contig	142	146334	327944	5671175	yes (8)	ambiguous_bases	ST258	0	2	8	10	1	1	9	13
GCA_000822625.1_74RE_genomic.fasta	GCA_000822625.1_74RE_genomic	Unknown	Unknown	Unknown	v3.1.0	Klebsiella pneumoniae	strong	Contig	131	104783	271064	5641055	yes (7)	ambiguous_bases	ST512	0	2	6	8	2	2	6	9
GCA_000822645.1_75RE_genomic.fasta	GCA_000822645.1_75RE_genomic	Unknown	Unknown	Unknown	v3.1.0	Klebsiella pneumoniae	strong	Contig	121	154454	388590	5680671	yes (15)	ambiguous_bases	ST258	0	2	8	10	1	1	8	12
GCA_000822665.1_76RE_genomic.fasta	GCA_000822665.1_76RE_genomic	Unknown	Unknown	Unknown	v3.1.0	Klebsiella pneumoniae	strong	Contig	77	221981	603139	5534726	yes (15)	ambiguous_bases	ST1243	0	0	0	0	0	0	3	5
GCA_000822685.1_77RE_genomic.fasta	GCA_000822685.1_77RE_genomic	Unknown	Unknown	Unknown	v3.1.0	Klebsiella pneumoniae	strong	Contig	83	100003	429017	5329423	yes (17)	ambiguous_bases	ST1629	0	0	0	0	0	0	1	1
GCA_000822705.1_78RE_genomic.fasta	GCA_000822705.1_78RE_genomic	Unknown	Unknown	Unknown	v3.1.0	Klebsiella pneumoniae	strong	Contig	220	46489	204540	5185092	yes (30)	ambiguous_bases	ST1164	0	0	0	0	0	0	2	2
GCA_000822725.1_79RE_genomic.fasta	GCA_000822725.1_79RE_genomic	Unknown	Unknown	Unknown	v3.1.0	Klebsiella pneumoniae	strong	Contig	171	92576	315585	5500849	yes (44)	ambiguous_bases	ST35	1	0	0	0	0	0	3	3
GCA_000822745.1_81RE_genomic.fasta	GCA_000822745.1_81RE_genomic	Unknown	Unknown	Unknown	v3.1.0	Klebsiella pneumoniae	strong	Contig	381	24807	85119	5389769	yes (38)	ambiguous_bases	ST147	0	0	1	0	0	0	2	2
GCA_000822765.1_82RE_genomic.fasta	GCA_000822765.1_82RE_genomic	Unknown	Unknown	Unknown	v3.1.0	Klebsiella pneumoniae	strong	Contig	193	94784	493024	5755859	yes (24)	ambiguous_bases	ST405	1	1	8	11	1	1	6	8
GCA_000822785.1_83RE_genomic.fasta	GCA_000822785.1_83RE_genomic	Unknown	Unknown	Unknown	v3.1.0	Klebsiella pneumoniae	strong	Contig	248	46170	262075	5427467	yes (36)	ambiguous_bases	ST147	0	0	4	5	0	0	4	4
GCA_000822805.1_84RE_genomic.fasta	GCA_000822805.1_84RE_genomic	Unknown	Unknown	Unknown	v3.1.0	Klebsiella pneumoniae	strong	Contig	89	157480	541819	5371803	yes (34)	ambiguous_bases	ST322-1LV	0	1	3	3	0	0	3	4
GCA_000822825.1_85RE_genomic.fasta	GCA_000822825.1_85RE_genomic	Unknown	Unknown	Unknown	v3.1.0	Klebsiella pneumoniae	strong	Contig	163	107998	413994	5351103	yes (23)	ambiguous_bases	ST37-1LV	0	1	5	4	0	0	2	2
GCA_000822845.1_86SGR_genomic.fasta	GCA_000822845.1_86SGR_genomic	Unknown	Unknown	Unknown	v3.1.0	Klebsiella pneumoniae	strong	Contig	242	110750	475134	5751744	yes (50)	ambiguous_bases	ST512	0	0	6	7	2	2	7	12
GCA_000822865.1_87SGR_genomic.fasta	GCA_000822865.1_87SGR_genomic	Unknown	Unknown	Unknown	v3.1.0	Klebsiella pneumoniae	strong	Contig	228	76672	425170	5762195	yes (68)	ambiguous_bases	ST512	0	2	8	10	1	1	8	14
GCA_000822885.1_88SGR_genomic.fasta	GCA_000822885.1_88SGR_genomic	Unknown	Unknown	Unknown	v3.1.0	Klebsiella pneumoniae	strong	Contig	152	114755	444722	5765964	yes (56)	ambiguous_bases	ST512	0	2	7	9	2	2	10	14
GCA_000822905.1_89SGR_genomic.fasta	GCA_000822905.1_89SGR_genomic	Unknown	Unknown	Unknown	v3.1.0	Klebsiella pneumoniae	strong	Contig	237	65142	234171	5761815	yes (62)	ambiguous_bases	ST512	0	2	8	9	2	2	8	12
GCA_000822925.1_90SGR_genomic.fasta	GCA_000822925.1_90SGR_genomic	Unknown	Unknown	Unknown	v3.1.0	Klebsiella pneumoniae	strong	Contig	216	81356	297783	5755772	yes (50)	ambiguous_bases	ST512	0	2	8	9	2	2	8	13
GCA_000822945.1_91SGR_genomic.fasta	GCA_000822945.1_91SGR_genomic	Unknown	Unknown	Unknown	v3.1.0	Klebsiella pneumoniae	strong	Contig	86	142915	285089	5413416	yes (38)	ambiguous_bases	ST29	0	0	0	0	0	0	5	7
GCA_000822965.1_92SGR_genomic.fasta	GCA_000822965.1_92SGR_genomic	Unknown	Unknown	Unknown	v3.1.0	Klebsiella pneumoniae	strong	Contig	127	185493	893414	5809542	yes (142)	ambiguous_bases	ST70-1LV	0	0	0	0	0	0	2	12
GCA_000822985.1_93SGR_genomic.fasta	GCA_000822985.1_93SGR_genomic	Unknown	Unknown	Unknown	v3.1.0	Klebsiella pneumoniae	strong	Contig	89	147576	372259	5438031	yes (95)	ambiguous_bases	ST35	1	0	0	0	0	0	2	2
GCA_000823005.1_94SGR_genomic.fasta	GCA_000823005.1_94SGR_genomic	Unknown	Unknown	Unknown	v3.1.0	Klebsiella pneumoniae	strong	Contig	80	177665	374845	5604764	yes (28)	ambiguous_bases	ST45	1	0	1	1	0	0	3	8
GCA_000823025.1_95SGR_genomic.fasta	GCA_000823025.1_95SGR_genomic	Unknown	Unknown	Unknown	v3.1.0	Klebsiella pneumoniae	strong	Contig	84	180301	559645	5483997	yes (22)	ambiguous_bases	ST1307	1	0	0	0	0	0	4	4
GCA_000823045.1_96SGR_genomic.fasta	GCA_000823045.1_96SGR_genomic	Unknown	Unknown	Unknown	v3.1.0	Klebsiella pneumoniae	strong	Contig	114	138774	377581	5570780	yes (82)	ambiguous_bases	ST1630	1	1	4	5	2	2	4	5
GCA_000823065.1_97SGR_genomic.fasta	GCA_000823065.1_97SGR_genomic	Unknown	Unknown	Unknown	v3.1.0	Klebsiella pneumoniae	strong	Contig	146	168081	434827	5611091	yes (70)	ambiguous_bases	ST512	0	1	6	9	1	1	5	9
GCA_000823085.1_98SGR_genomic.fasta	GCA_000823085.1_98SGR_genomic	Unknown	Unknown	Unknown	v3.1.0	Klebsiella pneumoniae	strong	Contig	90	270779	547155	5574015	yes (57)	ambiguous_bases	ST20	0	1	1	1	0	0	3	5
GCA_000823105.1_99SGR_genomic.fasta	GCA_000823105.1_99SGR_genomic	Unknown	Unknown	Unknown	v3.1.0	Klebsiella pneumoniae	strong	Contig	247	108607	359653	5584653	yes (25)	ambiguous_bases	ST15	0	1	6	7	1	1	6	7
GCA_000823125.1_9PV_genomic.fasta	GCA_000823125.1_9PV_genomic	Unknown	Unknown	Unknown	v3.1.0	Klebsiella pneumoniae	strong	Contig	80	180241	389251	5545509	yes (29)	ambiguous_bases	ST307	0	1	7	11	1	1	6	8
GCA_000826585.2_ASM82658v2_genomic.fasta	GCA_000826585.2_ASM82658v2_genomic	Unknown	Unknown	Unknown	v3.1.0	Klebsiella pneumoniae	strong	Scaffold	23	358521	662843	4944477	yes (19227)	total_size,ambiguous_bases	ST91	3	0	0	0	0	0	1	1
GCA_000826605.1_Klebsiella_pneumoniae_KMP_nasey_genomic.fasta	GCA_000826605.1_Klebsiella_pneumoniae_KMP_nasey_genomic	2010	France	Human	v3.1.0	Klebsiella pneumoniae	strong	Contig	47	301023	902219	5647379	no	-	ST11	0	2	10	16	1	1	9	15
GCA_000826795.1_ASM82679v1_genomic.fasta	GCA_000826795.1_ASM82679v1_genomic	2012	USA	Animal	v3.1.0	Klebsiella pneumoniae	strong	Scaffold	62	281506	905860	5759509	no	-	ST45	1	0	5	9	1	1	5	7
GCA_000827775.2_Kp_subsp._rhinoscleromatis_Urmite_genomic.fasta	GCA_000827775.2_Kp_subsp._rhinoscleromatis_Urmite_genomic	Unknown	Unknown	Unknown	v3.1.0	Klebsiella pneumoniae	strong	Scaffold	26	478677	697568	5330426	yes (52194)	ambiguous_bases	ST67	4	0	0	0	0	0	1	1
GCA_000943095.1_ST15_genomic.fasta	GCA_000943095.1_ST15_genomic	2012	Nepal	Human	v3.1.0	Klebsiella pneumoniae	strong	Scaffold	97	271770	537599	5987607	yes (21)	ambiguous_bases	ST15	1	2	10	22	2	2	13	14
GCA_000943155.1_NOVST_genomic.fasta	GCA_000943155.1_NOVST_genomic	2012	Nepal	Human	v3.1.0	Klebsiella pneumoniae	strong	Scaffold	62	316028	844244	5432887	yes (121)	ambiguous_bases	ST3395	1	1	7	10	1	1	5	14
GCA_000949515.1_ASM94951v1_genomic.fasta	GCA_000949515.1_ASM94951v1_genomic	2014	Germany	Unknown	v3.1.0	Klebsiella pneumoniae	strong	Contig	49	259640	477756	5450975	no	-	ST375	3	0	0	0	0	0	2	3
GCA_000958945.1_matepair3_genomic.fasta	GCA_000958945.1_matepair3_genomic	2014	USA	Human	v3.1.0	Klebsiella pneumoniae	strong	Scaffold	54	2989036	2989036	5371617	yes (77)	ambiguous_bases	ST147	0	2	9	13	0	0	5	7
GCA_000958955.1_matepair02_genomic.fasta	GCA_000958955.1_matepair02_genomic	2014	USA	Human	v3.1.0	Klebsiella pneumoniae	strong	Contig	58	2989016	2989016	5368188	no	-	ST147	0	2	9	15	1	1	5	6
GCA_000958965.1_matepair4_genomic.fasta	GCA_000958965.1_matepair4_genomic	2014	USA	Human	v3.1.0	Klebsiella pneumoniae	strong	Scaffold	59	2989036	2989036	5378024	yes (1100)	ambiguous_bases	ST147	0	2	9	12	0	0	5	9
GCA_000958975.1_matepair01_genomic.fasta	GCA_000958975.1_matepair01_genomic	2014	USA	Human	v3.1.0	Klebsiella pneumoniae	strong	Contig	68	2988282	2988282	5494465	no	-	ST147	0	2	9	15	1	1	5	6
GCA_000967845.1_ASM96784v1_genomic.fasta	GCA_000967845.1_ASM96784v1_genomic	Unknown	Unknown	Unknown	v3.1.0	Klebsiella pneumoniae	strong	Chromosome	2	5270770	5270770	5384455	yes (4442)	ambiguous_bases	ST67	3	0	0	0	0	0	2	2
GCA_000968155.1_ASM96815v1_genomic.fasta	GCA_000968155.1_ASM96815v1_genomic	Unknown	Unknown	Unknown	v3.1.0	Klebsiella pneumoniae	strong	Complete Genome	3	5438894	5438894	5655684	yes (4)	ambiguous_bases	ST66	5	0	0	0	0	0	0	0
GCA_000971075.1_ASM97107v1_genomic.fasta	GCA_000971075.1_ASM97107v1_genomic	2014	USA	Human	v3.1.0	Klebsiella pneumoniae	strong	Scaffold	233	212845	446494	5638095	yes (478)	ambiguous_bases	ST437	0	2	9	14	1	1	4	6
GCA_000981845.1_ASM98184v1_genomic.fasta	GCA_000981845.1_ASM98184v1_genomic	2011	Germany	Human	v3.1.0	Klebsiella pneumoniae	strong	Complete Genome	4	5278254	5278254	5648826	no	-	ST514	0	1	7	14	1	1	8	17
GCA_000981955.1_ASM98195v1_genomic.fasta	GCA_000981955.1_ASM98195v1_genomic	2009	USA	Human	v3.1.0	Klebsiella pneumoniae	strong	Contig	47	423478	924141	5423780	no	-	ST48	0	1	8	9	1	1	5	13
GCA_000982045.1_ASM98204v1_genomic.fasta	GCA_000982045.1_ASM98204v1_genomic	2012	USA	Human	v3.1.0	Klebsiella pneumoniae	strong	Contig	70	261871	756850	5587392	no	-	ST258	0	3	9	12	5	6	9	17
GCA_000982085.1_ASM98208v1_genomic.fasta	GCA_000982085.1_ASM98208v1_genomic	2012	Honduras	Human	v3.1.0	Klebsiella pneumoniae	strong	Contig	42	343479	819794	5259126	yes (4)	ambiguous_bases	ST48	1	2	8	13	3	3	8	11
GCA_000982205.1_ASM98220v1_genomic.fasta	GCA_000982205.1_ASM98220v1_genomic	2011	USA	Human	v3.1.0	Klebsiella pneumoniae	strong	Contig	37	370017	754827	5504339	yes (1)	ambiguous_bases	ST111	1	0	0	0	0	0	3	7
GCA_000982215.1_ASM98221v1_genomic.fasta	GCA_000982215.1_ASM98221v1_genomic	2011	USA	Human	v3.1.0	Klebsiella pneumoniae	strong	Contig	38	469544	685814	5437510	yes (5)	ambiguous_bases	ST48	1	1	6	7	1	1	8	14
GCA_001006265.1_ASM100626v1_genomic.fasta	GCA_001006265.1_ASM100626v1_genomic	2007	China	Food	v3.1.0	Klebsiella pneumoniae	strong	Chromosome	1	5081069	5081069	5081069	yes (278413)	ambiguous_bases	ST3856	0	0	0	0	0	0	1	1
GCA_001008725.1_ASM100872v1_genomic.fasta	GCA_001008725.1_ASM100872v1_genomic	2008	USA	Human	v3.1.0	Klebsiella pneumoniae	strong	Contig	12	5391203	5391203	5821835	yes (17)	ambiguous_bases	ST258	0	2	9	15	2	2	9	16
GCA_001022035.1_ASM102203v1_genomic.fasta	GCA_001022035.1_ASM102203v1_genomic	2011	USA	Human	v3.1.0	Klebsiella pneumoniae	strong	Complete Genome	4	5328319	5328319	5552491	no	-	ST11	0	2	6	9	0	0	6	20
GCA_001022175.1_ASM102217v1_genomic.fasta	GCA_001022175.1_ASM102217v1_genomic	2010	USA	Human	v3.1.0	Klebsiella pneumoniae	strong	Complete Genome	6	5262013	5262013	5810009	no	-	ST941	0	3	7	15	1	1	9	42
GCA_001022235.1_ASM102223v1_genomic.fasta	GCA_001022235.1_ASM102223v1_genomic	2012	USA	Human	v3.1.0	Klebsiella pneumoniae	strong	Complete Genome	5	5402147	5402147	5620516	no	-	ST258	1	2	7	13	1	1	7	12
GCA_001030715.1_Kleb_oxyt_CHS153_V1_genomic.fasta	GCA_001030715.1_Kleb_oxyt_CHS153_V1_genomic	2014	USA	Human	v3.1.0	Klebsiella pneumoniae	strong	Scaffold	7	1442822	2714225	5654902	yes (12653)	ambiguous_bases	ST258	2	2	6	13	2	2	8	16
GCA_001030745.1_Kleb_oxyt_CHS222_V1_genomic.fasta	GCA_001030745.1_Kleb_oxyt_CHS222_V1_genomic	2014	USA	Human	v3.1.0	Klebsiella pneumoniae	strong	Scaffold	5	5140834	5140834	5676248	yes (8137)	ambiguous_bases	ST258	2	2	9	19	3	3	11	19
GCA_001030795.1_Kleb_pneu_CHS81_V1_genomic.fasta	GCA_001030795.1_Kleb_pneu_CHS81_V1_genomic	2014	USA	Human	v3.1.0	Klebsiella pneumoniae	strong	Scaffold	10	3529974	3529974	5866388	yes (10917)	ambiguous_bases	ST258	2	2	9	17	2	2	11	17
GCA_001030825.1_Kleb_pneu_CHS82_V1_genomic.fasta	GCA_001030825.1_Kleb_pneu_CHS82_V1_genomic	2014	USA	Human	v3.1.0	Klebsiella pneumoniae	strong	Scaffold	8	2974767	2974767	5864026	yes (15427)	ambiguous_bases	ST258	2	2	9	17	2	2	11	21
GCA_001030835.1_Kleb_pneu_CHS83_V1_genomic.fasta	GCA_001030835.1_Kleb_pneu_CHS83_V1_genomic	2014	USA	Human	v3.1.0	Klebsiella pneumoniae	strong	Scaffold	11	3536975	3536975	5891931	yes (63729)	ambiguous_bases	ST258	2	2	7	14	1	1	5	13
GCA_001030845.1_Kleb_pneu_CHS84_V1_genomic.fasta	GCA_001030845.1_Kleb_pneu_CHS84_V1_genomic	2014	USA	Human	v3.1.0	Klebsiella pneumoniae	strong	Scaffold	13	956679	1457464	5867503	yes (13715)	ambiguous_bases	ST258	2	2	7	14	1	1	6	13
GCA_001030875.1_Kleb_pneu_CHS85_V1_genomic.fasta	GCA_001030875.1_Kleb_pneu_CHS85_V1_genomic	2014	USA	Human	v3.1.0	Klebsiella pneumoniae	strong	Scaffold	5	5479219	5479219	5812809	yes (46220)	ambiguous_bases	ST258	2	2	9	16	1	1	8	16
GCA_001030905.1_Kleb_pneu_CHS88_V1_genomic.fasta	GCA_001030905.1_Kleb_pneu_CHS88_V1_genomic	2014	USA	Human	v3.1.0	Klebsiella pneumoniae	strong	Scaffold	11	2044251	2048922	5912405	yes (5500)	ambiguous_bases	ST258	2	3	10	21	2	2	11	25
GCA_001030915.1_Kleb_pneu_CHS89_V1_genomic.fasta	GCA_001030915.1_Kleb_pneu_CHS89_V1_genomic	2014	USA	Human	v3.1.0	Klebsiella pneumoniae	strong	Scaffold	8	3269260	3269260	5911295	yes (38072)	ambiguous_bases	ST258	2	2	8	17	2	2	9	17
GCA_001030935.1_Kleb_pneu_CHS90_V1_genomic.fasta	GCA_001030935.1_Kleb_pneu_CHS90_V1_genomic	2014	USA	Human	v3.1.0	Klebsiella pneumoniae	strong	Scaffold	9	5024275	5024275	5814756	yes (19627)	ambiguous_bases	ST258	2	2	9	17	2	2	11	21
GCA_001030945.1_Kleb_pneu_CHS91_V1_genomic.fasta	GCA_001030945.1_Kleb_pneu_CHS91_V1_genomic	2014	USA	Human	v3.1.0	Klebsiella pneumoniae	strong	Scaffold	4	3396581	3396581	5585013	yes (38039)	ambiguous_bases	ST258	0	0	4	5	1	1	5	14
GCA_001030985.1_Kleb_pneu_CHS92_V1_genomic.fasta	GCA_001030985.1_Kleb_pneu_CHS92_V1_genomic	2014	USA	Human	v3.1.0	Klebsiella pneumoniae	strong	Scaffold	5	3554395	3554395	5870525	yes (21326)	ambiguous_bases	ST258	2	2	8	16	1	2	9	17
GCA_001030995.1_Kleb_pneu_CHS93_V1_genomic.fasta	GCA_001030995.1_Kleb_pneu_CHS93_V1_genomic	2014	USA	Human	v3.1.0	Klebsiella pneumoniae	strong	Scaffold	17	4740897	4740897	5589429	yes (19216)	ambiguous_bases	ST11	0	1	7	13	0	0	5	11
GCA_001031015.1_Kleb_pneu_CHS94_V1_genomic.fasta	GCA_001031015.1_Kleb_pneu_CHS94_V1_genomic	2014	USA	Human	v3.1.0	Klebsiella pneumoniae	strong	Scaffold	10	3021012	3021012	5850421	yes (7042)	ambiguous_bases	ST258	2	2	8	16	2	2	11	20
GCA_001031025.1_Kleb_pneu_CHS95_V1_genomic.fasta	GCA_001031025.1_Kleb_pneu_CHS95_V1_genomic	2014	USA	Human	v3.1.0	Klebsiella pneumoniae	strong	Scaffold	14	1267964	2045752	5739259	yes (2644)	ambiguous_bases	ST258	2	2	9	16	1	1	8	16
GCA_001031065.1_Kleb_pneu_CHS96_V1_genomic.fasta	GCA_001031065.1_Kleb_pneu_CHS96_V1_genomic	2014	USA	Human	v3.1.0	Klebsiella pneumoniae	strong	Scaffold	5	5494656	5494656	5874055	yes (11627)	ambiguous_bases	ST258	2	2	8	18	1	1	10	21
GCA_001031075.1_Kleb_pneu_CHS97_V1_genomic.fasta	GCA_001031075.1_Kleb_pneu_CHS97_V1_genomic	2014	USA	Human	v3.1.0	Klebsiella pneumoniae	strong	Scaffold	9	3592103	3592103	5870684	yes (57596)	ambiguous_bases	ST258	2	2	9	18	1	1	9	16
GCA_001031095.1_Kleb_pneu_CHS98_V1_genomic.fasta	GCA_001031095.1_Kleb_pneu_CHS98_V1_genomic	2014	USA	Human	v3.1.0	Klebsiella pneumoniae	strong	Scaffold	5	5570815	5570815	5917684	yes (52770)	ambiguous_bases	ST258	2	2	8	13	2	3	7	14
GCA_001031105.1_Kleb_pneu_CHS99_V1_genomic.fasta	GCA_001031105.1_Kleb_pneu_CHS99_V1_genomic	2014	USA	Human	v3.1.0	Klebsiella pneumoniae	strong	Scaffold	9	2918083	2918083	5770702	yes (46159)	ambiguous_bases	ST258	2	2	9	19	1	1	10	17
GCA_001031145.1_Kleb_pneu_CHS100_V1_genomic.fasta	GCA_001031145.1_Kleb_pneu_CHS100_V1_genomic	2014	USA	Human	v3.1.0	Klebsiella pneumoniae	strong	Scaffold	11	1351805	2045062	5721219	yes (9503)	ambiguous_bases	ST258	2	2	9	17	1	1	10	16
GCA_001031155.1_Kleb_pneu_CHS101_V1_genomic.fasta	GCA_001031155.1_Kleb_pneu_CHS101_V1_genomic	2014	USA	Human	v3.1.0	Klebsiella pneumoniae	strong	Scaffold	7	3427985	3427985	5810073	yes (6666)	ambiguous_bases	ST258	2	2	9	18	2	2	9	18
GCA_001031175.1_Kleb_pneu_CHS102_V1_genomic.fasta	GCA_001031175.1_Kleb_pneu_CHS102_V1_genomic	2014	USA	Human	v3.1.0	Klebsiella pneumoniae	strong	Scaffold	5	4703453	4703453	5686533	yes (7843)	ambiguous_bases	ST258	0	2	9	19	2	2	10	19
GCA_001031185.1_Kleb_pneu_CHS104_V1_genomic.fasta	GCA_001031185.1_Kleb_pneu_CHS104_V1_genomic	2014	USA	Human	v3.1.0	Klebsiella pneumoniae	strong	Scaffold	5	5283954	5283954	5825388	yes (25919)	ambiguous_bases	ST258	2	2	9	15	1	1	11	18
GCA_001031225.1_Kleb_pneu_CHS105_V1_genomic.fasta	GCA_001031225.1_Kleb_pneu_CHS105_V1_genomic	2014	USA	Human	v3.1.0	Klebsiella pneumoniae	strong	Scaffold	6	5568344	5568344	5858674	yes (33414)	ambiguous_bases	ST258	2	2	8	15	1	1	9	15
GCA_001031235.1_Kleb_pneu_CHS106_V1_genomic.fasta	GCA_001031235.1_Kleb_pneu_CHS106_V1_genomic	2014	USA	Human	v3.1.0	Klebsiella pneumoniae	strong	Scaffold	10	1974913	2551285	5836506	yes (17933)	ambiguous_bases	ST258	2	3	10	18	1	1	11	19
GCA_001031245.1_Kleb_pneu_CHS107_V1_genomic.fasta	GCA_001031245.1_Kleb_pneu_CHS107_V1_genomic	2014	USA	Human	v3.1.0	Klebsiella pneumoniae	strong	Scaffold	12	2869514	2869514	5499487	yes (2170)	ambiguous_bases	ST432	0	1	7	10	0	0	5	12
GCA_001031265.1_Kleb_pneu_CHS109_V1_genomic.fasta	GCA_001031265.1_Kleb_pneu_CHS109_V1_genomic	2014	USA	Human	v3.1.0	Klebsiella pneumoniae	strong	Scaffold	9	4830577	4830577	5936627	yes (8360)	ambiguous_bases	ST258	2	2	9	21	2	2	13	26
GCA_001031305.1_Kleb_pneu_CHS110_V1_genomic.fasta	GCA_001031305.1_Kleb_pneu_CHS110_V1_genomic	2014	USA	Human	v3.1.0	Klebsiella pneumoniae	strong	Scaffold	8	5577907	5577907	5976846	yes (48153)	ambiguous_bases	ST258	2	1	8	15	2	2	7	14
GCA_001031315.1_Kleb_pneu_CHS111_V1_genomic.fasta	GCA_001031315.1_Kleb_pneu_CHS111_V1_genomic	2014	USA	Human	v3.1.0	Klebsiella pneumoniae	strong	Scaffold	15	1440716	1717545	5848630	yes (22793)	ambiguous_bases	ST258	2	2	8	16	1	1	8	18
GCA_001031325.1_Kleb_pneu_CHS112_V1_genomic.fasta	GCA_001031325.1_Kleb_pneu_CHS112_V1_genomic	2014	USA	Human	v3.1.0	Klebsiella pneumoniae	strong	Scaffold	4	5276457	5276457	5348955	yes (14296)	ambiguous_bases	ST15	0	1	8	14	1	1	7	13
GCA_001031345.1_Kleb_pneu_CHS113_V1_genomic.fasta	GCA_001031345.1_Kleb_pneu_CHS113_V1_genomic	2014	USA	Human	v3.1.0	Klebsiella pneumoniae	strong	Scaffold	12	1439562	2077999	5869452	yes (7821)	ambiguous_bases	ST258	2	2	8	14	3	3	10	21
GCA_001031385.1_Kleb_pneu_CHS114_V1_genomic.fasta	GCA_001031385.1_Kleb_pneu_CHS114_V1_genomic	2014	USA	Human	v3.1.0	Klebsiella pneumoniae	strong	Scaffold	8	5332620	5332620	5759324	yes (6909)	ambiguous_bases	ST258	0	2	8	19	1	2	9	21
GCA_001031395.1_Kleb_pneu_CHS115_V1_genomic.fasta	GCA_001031395.1_Kleb_pneu_CHS115_V1_genomic	2014	USA	Human	v3.1.0	Klebsiella pneumoniae	strong	Scaffold	7	3534150	3534150	5848223	yes (3777)	ambiguous_bases	ST258	2	2	8	14	2	2	7	17
GCA_001031405.1_Kleb_pneu_CHS116_V1_genomic.fasta	GCA_001031405.1_Kleb_pneu_CHS116_V1_genomic	2014	USA	Human	v3.1.0	Klebsiella pneumoniae	strong	Scaffold	6	4833193	4833193	5893745	yes (24849)	ambiguous_bases	ST258	2	2	8	14	1	1	10	16
GCA_001031415.1_Kleb_pneu_CHS117_V1_genomic.fasta	GCA_001031415.1_Kleb_pneu_CHS117_V1_genomic	2014	USA	Human	v3.1.0	Klebsiella pneumoniae	strong	Scaffold	13	1557251	1652250	5896200	yes (62187)	ambiguous_bases	ST258	2	2	9	18	3	3	10	17
GCA_001031465.1_Kleb_pneu_CHS118_V1_genomic.fasta	GCA_001031465.1_Kleb_pneu_CHS118_V1_genomic	2014	USA	Human	v3.1.0	Klebsiella pneumoniae	strong	Scaffold	7	3540150	3540150	5914114	yes (19510)	ambiguous_bases	ST258	2	2	9	14	2	2	8	17
GCA_001031475.1_Kleb_pneu_CHS121_V1_genomic.fasta	GCA_001031475.1_Kleb_pneu_CHS121_V1_genomic	2014	USA	Human	v3.1.0	Klebsiella pneumoniae	strong	Scaffold	2	5389712	5389712	5634040	yes (16494)	ambiguous_bases	ST405	0	1	8	12	1	1	6	13
GCA_001031485.1_Kleb_pneu_CHS122_V1_genomic.fasta	GCA_001031485.1_Kleb_pneu_CHS122_V1_genomic	2014	USA	Human	v3.1.0	Klebsiella pneumoniae	strong	Scaffold	5	3483395	3483395	5810536	yes (16459)	ambiguous_bases	ST258	5	2	9	15	2	2	12	19
GCA_001031515.1_Kleb_pneu_CHS123_V1_genomic.fasta	GCA_001031515.1_Kleb_pneu_CHS123_V1_genomic	2014	USA	Human	v3.1.0	Klebsiella pneumoniae	strong	Scaffold	12	5351805	5351805	5793090	yes (62906)	ambiguous_bases	ST258	0	2	8	15	1	1	9	13
GCA_001031545.1_Kleb_pneu_CHS126_V1_genomic.fasta	GCA_001031545.1_Kleb_pneu_CHS126_V1_genomic	2014	USA	Human	v3.1.0	Klebsiella pneumoniae	strong	Scaffold	7	3534379	3534379	5958392	yes (21438)	ambiguous_bases	ST258	2	2	9	14	1	1	10	17
GCA_001031555.1_Kleb_pneu_CHS125_V1_genomic.fasta	GCA_001031555.1_Kleb_pneu_CHS125_V1_genomic	2014	USA	Human	v3.1.0	Klebsiella pneumoniae	strong	Scaffold	7	4916296	4916296	5735740	yes (19216)	ambiguous_bases	ST258	2	2	9	16	1	1	8	13
GCA_001031565.1_Kleb_pneu_CHS127_V1_genomic.fasta	GCA_001031565.1_Kleb_pneu_CHS127_V1_genomic	2014	USA	Human	v3.1.0	Klebsiella pneumoniae	strong	Scaffold	8	4776830	4776830	5755890	yes (29996)	ambiguous_bases	ST258	2	2	9	17	1	1	8	14
GCA_001031595.1_Kleb_pneu_CHS128_V1_genomic.fasta	GCA_001031595.1_Kleb_pneu_CHS128_V1_genomic	2014	USA	Human	v3.1.0	Klebsiella pneumoniae	strong	Scaffold	16	1441989	1786625	5847194	yes (10772)	ambiguous_bases	ST258	2	2	7	13	1	2	5	13
GCA_001031625.1_Kleb_pneu_CHS129_V1_genomic.fasta	GCA_001031625.1_Kleb_pneu_CHS129_V1_genomic	2014	USA	Human	v3.1.0	Klebsiella pneumoniae	strong	Scaffold	13	3002766	3002766	5668344	yes (23453)	ambiguous_bases	ST258	0	2	9	19	2	2	8	16
GCA_001031635.1_Kleb_pneu_CHS131_V1_genomic.fasta	GCA_001031635.1_Kleb_pneu_CHS131_V1_genomic	2014	USA	Human	v3.1.0	Klebsiella pneumoniae	strong	Scaffold	13	2034857	2036072	5872050	yes (19640)	ambiguous_bases	ST258	2	2	8	19	2	2	13	22
GCA_001031645.1_Kleb_pneu_CHS132_V1_genomic.fasta	GCA_001031645.1_Kleb_pneu_CHS132_V1_genomic	2014	USA	Human	v3.1.0	Klebsiella pneumoniae	strong	Scaffold	5	4669153	4669153	5735790	yes (19868)	ambiguous_bases	ST258	2	2	9	16	2	2	8	12
GCA_001031675.1_Kleb_pneu_CHS133_V1_genomic.fasta	GCA_001031675.1_Kleb_pneu_CHS133_V1_genomic	2014	USA	Human	v3.1.0	Klebsiella pneumoniae	strong	Scaffold	6	5536631	5536631	5883276	yes (27718)	ambiguous_bases	ST258	2	2	9	22	3	3	11	22
GCA_001031705.1_Kleb_pneu_CHS134_V1_genomic.fasta	GCA_001031705.1_Kleb_pneu_CHS134_V1_genomic	2014	USA	Human	v3.1.0	Klebsiella pneumoniae	strong	Scaffold	3	5569579	5569579	5846556	yes (4530)	ambiguous_bases	ST258	2	2	7	13	2	2	8	18
GCA_001031715.1_Kleb_pneu_CHS135_V1_genomic.fasta	GCA_001031715.1_Kleb_pneu_CHS135_V1_genomic	2014	USA	Human	v3.1.0	Klebsiella pneumoniae	strong	Scaffold	11	1718995	2285557	5860523	yes (34153)	ambiguous_bases	ST258	2	2	9	16	1	1	8	13
GCA_001031725.1_Kleb_pneu_CHS137_V1_genomic.fasta	GCA_001031725.1_Kleb_pneu_CHS137_V1_genomic	2014	USA	Human	v3.1.0	Klebsiella pneumoniae	strong	Scaffold	6	4875182	4875182	5663672	yes (68300)	ambiguous_bases	ST258	0	2	8	13	1	1	8	11
GCA_001031745.1_Kleb_pneu_CHS138_V1_genomic.fasta	GCA_001031745.1_Kleb_pneu_CHS138_V1_genomic	2014	USA	Human	v3.1.0	Klebsiella pneumoniae	strong	Scaffold	12	3115959	3115959	5803470	yes (21386)	ambiguous_bases	ST258	2	2	7	10	2	2	6	11
GCA_001031785.1_Kleb_pneu_CHS139_V1_genomic.fasta	GCA_001031785.1_Kleb_pneu_CHS139_V1_genomic	2014	USA	Human	v3.1.0	Klebsiella pneumoniae	strong	Scaffold	4	5632746	5632746	5914089	yes (23768)	ambiguous_bases	ST258	2	2	7	14	3	3	6	18
GCA_001031795.1_Kleb_pneu_CHS140_V1_genomic.fasta	GCA_001031795.1_Kleb_pneu_CHS140_V1_genomic	2014	USA	Human	v3.1.0	Klebsiella pneumoniae	strong	Scaffold	7	4142606	4142606	5573126	yes (20655)	ambiguous_bases	ST14	0	0	4	4	1	1	5	11
GCA_001031805.1_Kleb_pneu_CHS141_V1_genomic.fasta	GCA_001031805.1_Kleb_pneu_CHS141_V1_genomic	2014	USA	Human	v3.1.0	Klebsiella pneumoniae	strong	Scaffold	15	1438511	1618811	5904572	yes (16981)	ambiguous_bases	ST258	2	2	8	14	1	1	9	17
GCA_001031825.1_Kleb_pneu_CHS142_V1_genomic.fasta	GCA_001031825.1_Kleb_pneu_CHS142_V1_genomic	2014	USA	Human	v3.1.0	Klebsiella pneumoniae	strong	Scaffold	12	1441553	1936783	5730204	yes (13135)	ambiguous_bases	ST258	2	2	7	12	2	2	6	17
GCA_001031865.1_Kleb_pneu_CHS144_V1_genomic.fasta	GCA_001031865.1_Kleb_pneu_CHS144_V1_genomic	2014	USA	Human	v3.1.0	Klebsiella pneumoniae	strong	Scaffold	6	4753393	4753393	5559730	yes (10039)	ambiguous_bases	ST258	0	2	6	10	1	1	8	15
GCA_001031875.1_Kleb_pneu_CHS145_V1_genomic.fasta	GCA_001031875.1_Kleb_pneu_CHS145_V1_genomic	2014	USA	Human	v3.1.0	Klebsiella pneumoniae	strong	Scaffold	12	762412	1488568	5486359	yes (68757)	ambiguous_bases	ST1411	0	0	0	0	0	0	2	20
GCA_001031895.1_Kleb_pneu_CHS146_V1_genomic.fasta	GCA_001031895.1_Kleb_pneu_CHS146_V1_genomic	2014	USA	Human	v3.1.0	Klebsiella pneumoniae	strong	Scaffold	13	3255796	3255796	5287190	yes (7037)	ambiguous_bases	ST29	1	1	7	7	1	1	5	8
GCA_001031905.1_Kleb_pneu_CHS147_V1_genomic.fasta	GCA_001031905.1_Kleb_pneu_CHS147_V1_genomic	2014	USA	Human	v3.1.0	Klebsiella pneumoniae	strong	Scaffold	9	3417385	3417385	5872245	yes (58812)	ambiguous_bases	ST258	2	2	9	17	2	2	9	17
GCA_001031945.1_Kleb_pneu_CHS148_V1_genomic.fasta	GCA_001031945.1_Kleb_pneu_CHS148_V1_genomic	2014	USA	Human	v3.1.0	Klebsiella pneumoniae	strong	Scaffold	7	4801846	4801846	5866557	yes (76899)	ambiguous_bases	ST258	2	2	6	6	1	1	6	13
GCA_001031955.1_Kleb_pneu_CHS150_V1_genomic.fasta	GCA_001031955.1_Kleb_pneu_CHS150_V1_genomic	2014	USA	Human	v3.1.0	Klebsiella pneumoniae	strong	Scaffold	7	3544396	3544396	5870964	yes (27523)	ambiguous_bases	ST258	2	2	8	14	2	2	7	14
GCA_001031965.1_Kleb_pneu_CHS149_V1_genomic.fasta	GCA_001031965.1_Kleb_pneu_CHS149_V1_genomic	2014	USA	Human	v3.1.0	Klebsiella pneumoniae	strong	Scaffold	4	3193236	3193236	5680180	yes (14393)	ambiguous_bases	ST258	2	2	6	14	2	3	8	15
GCA_001031995.1_Kleb_pneu_CHS151_V1_genomic.fasta	GCA_001031995.1_Kleb_pneu_CHS151_V1_genomic	2014	USA	Human	v3.1.0	Klebsiella pneumoniae	strong	Scaffold	6	5157154	5157154	5530657	yes (24846)	ambiguous_bases	ST258	0	2	4	4	1	1	7	9
GCA_001032025.1_Kleb_pneu_CHS152_V1_genomic.fasta	GCA_001032025.1_Kleb_pneu_CHS152_V1_genomic	2014	USA	Human	v3.1.0	Klebsiella pneumoniae	strong	Scaffold	14	1443438	1712460	5866160	yes (8212)	ambiguous_bases	ST258	2	2	9	19	2	2	7	19
GCA_001032035.1_Kleb_pneu_CHS154_V1_genomic.fasta	GCA_001032035.1_Kleb_pneu_CHS154_V1_genomic	2014	USA	Human	v3.1.0	Klebsiella pneumoniae	strong	Scaffold	7	3548656	3548656	5906443	yes (19763)	ambiguous_bases	ST258	2	2	9	17	1	1	8	17
GCA_001032045.1_Kleb_pneu_CHS155_V1_genomic.fasta	GCA_001032045.1_Kleb_pneu_CHS155_V1_genomic	2014	USA	Human	v3.1.0	Klebsiella pneumoniae	strong	Scaffold	11	3216890	3216890	5886883	yes (26720)	ambiguous_bases	ST258	2	2	8	13	2	2	8	14
GCA_001032075.1_Kleb_pneu_CHS156_V1_genomic.fasta	GCA_001032075.1_Kleb_pneu_CHS156_V1_genomic	2014	USA	Human	v3.1.0	Klebsiella pneumoniae	strong	Scaffold	7	3019336	3019336	5686145	yes (55413)	ambiguous_bases	ST258	2	2	9	16	1	1	8	13
GCA_001032105.1_Kleb_pneu_CHS157_V1_genomic.fasta	GCA_001032105.1_Kleb_pneu_CHS157_V1_genomic	2014	USA	Human	v3.1.0	Klebsiella pneumoniae	strong	Scaffold	15	1457787	2281863	5826763	yes (35918)	ambiguous_bases	ST258	2	2	8	12	2	2	7	13
GCA_001032115.1_Kleb_pneu_CHS158_V1_genomic.fasta	GCA_001032115.1_Kleb_pneu_CHS158_V1_genomic	2014	USA	Human	v3.1.0	Klebsiella pneumoniae	strong	Scaffold	12	3203499	3203499	5882761	yes (20637)	ambiguous_bases	ST258	2	2	6	12	2	2	8	15
GCA_001032125.1_Kleb_pneu_CHS159_V1_genomic.fasta	GCA_001032125.1_Kleb_pneu_CHS159_V1_genomic	2014	USA	Human	v3.1.0	Klebsiella pneumoniae	strong	Scaffold	13	1222868	1427602	5700394	yes (33841)	ambiguous_bases	ST158	0	0	0	0	0	0	3	17
GCA_001032145.1_Kleb_pneu_CHS160_V1_genomic.fasta	GCA_001032145.1_Kleb_pneu_CHS160_V1_genomic	2014	USA	Human	v3.1.0	Klebsiella pneumoniae	strong	Scaffold	17	1339900	1682664	5648299	yes (20791)	ambiguous_bases	ST258	2	2	9	14	1	1	8	12
GCA_001032185.1_Kleb_pneu_CHS161_V1_genomic.fasta	GCA_001032185.1_Kleb_pneu_CHS161_V1_genomic	2014	USA	Human	v3.1.0	Klebsiella pneumoniae	strong	Scaffold	13	3052878	3052878	5433574	yes (12056)	ambiguous_bases	ST29	0	1	9	12	1	1	5	10
GCA_001032195.1_Kleb_pneu_CHS163_V1_genomic.fasta	GCA_001032195.1_Kleb_pneu_CHS163_V1_genomic	2014	USA	Human	v3.1.0	Klebsiella pneumoniae	strong	Scaffold	13	3147520	3147520	5924443	yes (88101)	ambiguous_bases	ST258	2	2	8	12	1	1	5	12
GCA_001032205.1_Kleb_pneu_CHS162_V1_genomic.fasta	GCA_001032205.1_Kleb_pneu_CHS162_V1_genomic	2014	USA	Human	v3.1.0	Klebsiella pneumoniae	strong	Scaffold	4	3678827	3678827	5330318	yes (22800)	ambiguous_bases	ST3624	0	2	1	1	1	1	3	3
GCA_001032225.1_Kleb_pneu_CHS164_V1_genomic.fasta	GCA_001032225.1_Kleb_pneu_CHS164_V1_genomic	2014	USA	Human	v3.1.0	Klebsiella pneumoniae	strong	Scaffold	6	3543958	3543958	5882730	yes (34252)	ambiguous_bases	ST258	2	2	9	18	2	2	10	19
GCA_001032265.1_Kleb_pneu_CHS165_V1_genomic.fasta	GCA_001032265.1_Kleb_pneu_CHS165_V1_genomic	2014	USA	Human	v3.1.0	Klebsiella pneumoniae	strong	Scaffold	6	3948763	3948763	5906860	yes (70594)	ambiguous_bases	ST258	2	2	9	11	1	1	8	13
GCA_001032275.1_Kleb_pneu_CHS166_V1_genomic.fasta	GCA_001032275.1_Kleb_pneu_CHS166_V1_genomic	2014	USA	Human	v3.1.0	Klebsiella pneumoniae	strong	Scaffold	12	3228857	3228857	5924305	yes (6807)	ambiguous_bases	ST258	2	2	8	15	2	2	9	19
GCA_001032285.1_Kleb_pneu_CHS167_V1_genomic.fasta	GCA_001032285.1_Kleb_pneu_CHS167_V1_genomic	2014	USA	Human	v3.1.0	Klebsiella pneumoniae	strong	Scaffold	8	3528725	3528725	5892438	yes (6915)	ambiguous_bases	ST258	2	2	8	11	2	2	6	15
GCA_001032305.1_Kleb_pneu_CHS168_V1_genomic.fasta	GCA_001032305.1_Kleb_pneu_CHS168_V1_genomic	2014	USA	Human	v3.1.0	Klebsiella pneumoniae	strong	Scaffold	8	3539673	3539673	5884935	yes (22959)	ambiguous_bases	ST258	2	2	7	12	2	2	6	13
GCA_001032345.1_Kleb_pneu_CHS169_V1_genomic.fasta	GCA_001032345.1_Kleb_pneu_CHS169_V1_genomic	2014	USA	Human	v3.1.0	Klebsiella pneumoniae	strong	Scaffold	8	5531590	5531590	5868790	yes (63167)	ambiguous_bases	ST258	2	2	8	13	1	1	9	17
GCA_001032355.1_Kleb_pneu_CHS170_V1_genomic.fasta	GCA_001032355.1_Kleb_pneu_CHS170_V1_genomic	2014	USA	Human	v3.1.0	Klebsiella pneumoniae	strong	Scaffold	10	5449189	5449189	5861821	yes (16262)	ambiguous_bases	ST258	2	2	8	17	1	1	10	21
GCA_001032365.1_Kleb_pneu_CHS172_V1_genomic.fasta	GCA_001032365.1_Kleb_pneu_CHS172_V1_genomic	2014	USA	Human	v3.1.0	Klebsiella pneumoniae	strong	Scaffold	12	3478966	3478966	5858756	yes (6690)	ambiguous_bases	ST258	2	2	9	17	1	2	8	14
GCA_001032375.1_Kleb_pneu_CHS173_V1_genomic.fasta	GCA_001032375.1_Kleb_pneu_CHS173_V1_genomic	2014	USA	Human	v3.1.0	Klebsiella pneumoniae	strong	Scaffold	13	1551456	2027723	5938168	yes (23425)	ambiguous_bases	ST258	2	2	8	13	2	2	7	13
GCA_001032425.1_Kleb_pneu_CHS174_V1_genomic.fasta	GCA_001032425.1_Kleb_pneu_CHS174_V1_genomic	2014	USA	Human	v3.1.0	Klebsiella pneumoniae	strong	Scaffold	8	3335900	3335900	5539306	yes (33122)	ambiguous_bases	ST3625	1	0	0	0	0	0	1	1
GCA_001032435.1_Kleb_pneu_CHS176_V1_genomic.fasta	GCA_001032435.1_Kleb_pneu_CHS176_V1_genomic	2014	USA	Human	v3.1.0	Klebsiella pneumoniae	strong	Scaffold	10	1435414	1500353	5792846	yes (32321)	ambiguous_bases	ST258	2	2	9	17	1	1	7	14
GCA_001032445.1_Kleb_pneu_CHS177_V1_genomic.fasta	GCA_001032445.1_Kleb_pneu_CHS177_V1_genomic	2014	USA	Human	v3.1.0	Klebsiella pneumoniae	strong	Scaffold	10	1517262	2293297	5828944	yes (10539)	ambiguous_bases	ST258	2	2	8	14	2	2	8	16
GCA_001032455.1_Kleb_pneu_CHS179_V1_genomic.fasta	GCA_001032455.1_Kleb_pneu_CHS179_V1_genomic	2014	USA	Human	v3.1.0	Klebsiella pneumoniae	strong	Scaffold	6	5024380	5024380	5806254	yes (40327)	ambiguous_bases	ST258	2	2	8	15	1	1	8	13
GCA_001032505.1_Kleb_pneu_CHS181_V1_genomic.fasta	GCA_001032505.1_Kleb_pneu_CHS181_V1_genomic	2014	USA	Human	v3.1.0	Klebsiella pneumoniae	strong	Scaffold	12	1301999	2799340	5896922	yes (19798)	ambiguous_bases	ST258	2	2	6	14	1	1	6	16
GCA_001032525.1_Kleb_pneu_CHS182_V1_genomic.fasta	GCA_001032525.1_Kleb_pneu_CHS182_V1_genomic	2014	USA	Human	v3.1.0	Klebsiella pneumoniae	strong	Scaffold	10	3481087	3481087	5862898	yes (19628)	ambiguous_bases	ST258	2	2	9	14	2	2	8	16
GCA_001032535.1_Kleb_pneu_CHS183_V1_genomic.fasta	GCA_001032535.1_Kleb_pneu_CHS183_V1_genomic	2014	USA	Human	v3.1.0	Klebsiella pneumoniae	strong	Scaffold	12	3286321	3286321	5881140	yes (29142)	ambiguous_bases	ST258	2	2	9	18	2	2	8	20
GCA_001032545.1_Kleb_pneu_CHS184_V1_genomic.fasta	GCA_001032545.1_Kleb_pneu_CHS184_V1_genomic	2014	USA	Human	v3.1.0	Klebsiella pneumoniae	strong	Scaffold	12	3496172	3496172	5915952	yes (21775)	ambiguous_bases	ST258	2	2	8	17	2	2	8	16
GCA_001032585.1_Kleb_pneu_CHS185_V1_genomic.fasta	GCA_001032585.1_Kleb_pneu_CHS185_V1_genomic	2014	USA	Human	v3.1.0	Klebsiella pneumoniae	strong	Scaffold	7	3835835	3835835	5683889	yes (24929)	ambiguous_bases	ST258	2	2	9	17	2	2	10	16
GCA_001032605.1_Kleb_pneu_CHS186_V1_genomic.fasta	GCA_001032605.1_Kleb_pneu_CHS186_V1_genomic	2014	USA	Human	v3.1.0	Klebsiella pneumoniae	strong	Scaffold	8	2115353	2547025	5704799	yes (62565)	ambiguous_bases	ST258	2	2	9	16	1	1	8	14
GCA_001032615.1_Kleb_pneu_CHS189_V1_genomic.fasta	GCA_001032615.1_Kleb_pneu_CHS189_V1_genomic	2014	USA	Human	v3.1.0	Klebsiella pneumoniae	strong	Scaffold	10	2815189	2815189	5611102	yes (8606)	ambiguous_bases	ST258	2	2	7	12	2	2	5	11
GCA_001032625.1_Kleb_pneu_CHS191_V1_genomic.fasta	GCA_001032625.1_Kleb_pneu_CHS191_V1_genomic	2014	USA	Human	v3.1.0	Klebsiella pneumoniae	strong	Scaffold	8	2050690	2793439	5874097	yes (68791)	ambiguous_bases	ST258	2	2	9	16	1	1	7	13
GCA_001032665.1_Kleb_pneu_CHS192_V1_genomic.fasta	GCA_001032665.1_Kleb_pneu_CHS192_V1_genomic	2014	USA	Human	v3.1.0	Klebsiella pneumoniae	strong	Scaffold	10	1457724	1967180	5831986	yes (11950)	ambiguous_bases	ST258	2	3	10	14	1	1	7	15
GCA_001032685.1_Kleb_pneu_CHS194_V1_genomic.fasta	GCA_001032685.1_Kleb_pneu_CHS194_V1_genomic	2014	USA	Human	v3.1.0	Klebsiella pneumoniae	strong	Scaffold	7	3798985	3798985	5622118	yes (63646)	ambiguous_bases	ST258	0	1	6	6	1	1	4	9
GCA_001032695.1_Kleb_pneu_CHS195_V1_genomic.fasta	GCA_001032695.1_Kleb_pneu_CHS195_V1_genomic	2014	USA	Human	v3.1.0	Klebsiella pneumoniae	strong	Scaffold	14	1438674	1721625	5856469	yes (10730)	ambiguous_bases	ST258	2	2	9	16	2	2	9	17
GCA_001032705.1_Kleb_pneu_CHS197_V1_genomic.fasta	GCA_001032705.1_Kleb_pneu_CHS197_V1_genomic	2014	USA	Human	v3.1.0	Klebsiella pneumoniae	strong	Scaffold	11	1791895	2794788	5858294	yes (43955)	ambiguous_bases	ST258	2	2	8	15	1	1	8	15
GCA_001032765.1_Kleb_pneu_CHS200_V1_genomic.fasta	GCA_001032765.1_Kleb_pneu_CHS200_V1_genomic	2014	USA	Human	v3.1.0	Klebsiella pneumoniae	strong	Scaffold	9	3372914	3372914	5884986	yes (33950)	ambiguous_bases	ST258	2	2	9	19	2	2	13	20
GCA_001032775.1_Kleb_pneu_CHS201_V1_genomic.fasta	GCA_001032775.1_Kleb_pneu_CHS201_V1_genomic	2014	USA	Human	v3.1.0	Klebsiella pneumoniae	strong	Scaffold	8	4823252	4823252	5685492	yes (32660)	ambiguous_bases	ST3626	0	2	3	2	1	1	4	5
GCA_001032795.1_Kleb_pneu_CHS202_V1_genomic.fasta	GCA_001032795.1_Kleb_pneu_CHS202_V1_genomic	2014	USA	Human	v3.1.0	Klebsiella pneumoniae	strong	Scaffold	6	3533238	3533238	5845429	yes (28409)	ambiguous_bases	ST258	2	2	8	17	2	2	8	14
GCA_001032815.1_Kleb_pneu_CHS205_V1_genomic.fasta	GCA_001032815.1_Kleb_pneu_CHS205_V1_genomic	2014	USA	Human	v3.1.0	Klebsiella pneumoniae	strong	Scaffold	8	3248244	3248244	5405426	yes (31211)	ambiguous_bases	ST258	0	2	6	10	2	2	5	7
GCA_001032845.1_Kleb_pneu_CHS206_V1_genomic.fasta	GCA_001032845.1_Kleb_pneu_CHS206_V1_genomic	2014	USA	Human	v3.1.0	Klebsiella pneumoniae	strong	Scaffold	11	4558128	4558128	5808713	yes (13065)	ambiguous_bases	ST2121	0	2	2	2	1	1	8	11
GCA_001032855.1_Kleb_pneu_CHS207_V1_genomic.fasta	GCA_001032855.1_Kleb_pneu_CHS207_V1_genomic	2014	USA	Human	v3.1.0	Klebsiella pneumoniae	strong	Scaffold	8	3369896	3369896	5658184	yes (18750)	ambiguous_bases	ST258	0	2	8	13	2	2	10	17
GCA_001032875.1_Kleb_pneu_CHS208_V1_genomic.fasta	GCA_001032875.1_Kleb_pneu_CHS208_V1_genomic	2014	USA	Human	v3.1.0	Klebsiella pneumoniae	strong	Scaffold	8	2965569	2965569	5571965	yes (16438)	ambiguous_bases	ST11	0	1	7	11	2	2	7	15
GCA_001032895.1_Kleb_pneu_CHS209_V1_genomic.fasta	GCA_001032895.1_Kleb_pneu_CHS209_V1_genomic	2014	USA	Human	v3.1.0	Klebsiella pneumoniae	strong	Scaffold	10	1556252	2794509	5919957	yes (22542)	ambiguous_bases	ST258	2	2	9	22	4	4	9	21
GCA_001032925.1_Kleb_pneu_CHS210_V1_genomic.fasta	GCA_001032925.1_Kleb_pneu_CHS210_V1_genomic	2014	USA	Human	v3.1.0	Klebsiella pneumoniae	strong	Scaffold	9	5080687	5080687	5954230	yes (26695)	ambiguous_bases	ST258	2	2	8	18	2	2	10	20
GCA_001032935.1_Kleb_pneu_CHS211_V1_genomic.fasta	GCA_001032935.1_Kleb_pneu_CHS211_V1_genomic	2014	USA	Human	v3.1.0	Klebsiella pneumoniae	strong	Scaffold	4	3624601	3624601	5576281	yes (21948)	ambiguous_bases	ST3627	0	1	7	10	2	2	7	17
GCA_001032965.1_Kleb_pneu_CHS213_V1_genomic.fasta	GCA_001032965.1_Kleb_pneu_CHS213_V1_genomic	2014	USA	Human	v3.1.0	Klebsiella pneumoniae	strong	Scaffold	13	844384	1439199	5911540	yes (20826)	ambiguous_bases	ST258	2	2	9	17	2	2	11	18
GCA_001032975.1_Kleb_pneu_CHS214_V1_genomic.fasta	GCA_001032975.1_Kleb_pneu_CHS214_V1_genomic	2014	USA	Human	v3.1.0	Klebsiella pneumoniae	strong	Scaffold	5	4979166	4979166	5866023	yes (24856)	ambiguous_bases	ST258	2	2	9	14	2	2	9	21
GCA_001033005.1_Kleb_pneu_CHS215_V1_genomic.fasta	GCA_001033005.1_Kleb_pneu_CHS215_V1_genomic	2014	USA	Human	v3.1.0	Klebsiella pneumoniae	strong	Scaffold	7	3521366	3521366	5870629	yes (64003)	ambiguous_bases	ST258	2	2	8	15	1	1	8	16
GCA_001033015.1_Kleb_pneu_CHS216_V1_genomic.fasta	GCA_001033015.1_Kleb_pneu_CHS216_V1_genomic	2014	USA	Human	v3.1.0	Klebsiella pneumoniae	strong	Scaffold	9	1794384	2086499	5873355	yes (79678)	ambiguous_bases	ST258	2	2	9	14	1	1	7	13
GCA_001033045.1_Kleb_pneu_CHS217_V1_genomic.fasta	GCA_001033045.1_Kleb_pneu_CHS217_V1_genomic	2014	USA	Human	v3.1.0	Klebsiella pneumoniae	strong	Scaffold	12	1440955	1516256	5886927	yes (8628)	ambiguous_bases	ST258	2	2	9	19	3	3	9	20
GCA_001033055.1_Kleb_pneu_CHS218_V1_genomic.fasta	GCA_001033055.1_Kleb_pneu_CHS218_V1_genomic	2014	USA	Human	v3.1.0	Klebsiella pneumoniae	strong	Scaffold	8	3480421	3480421	5865576	yes (63668)	ambiguous_bases	ST258	2	2	9	14	1	1	6	10
GCA_001033085.1_Kleb_pneu_CHS219_V1_genomic.fasta	GCA_001033085.1_Kleb_pneu_CHS219_V1_genomic	2014	USA	Human	v3.1.0	Klebsiella pneumoniae	strong	Scaffold	4	5570251	5570251	5877113	yes (73723)	ambiguous_bases	ST258	2	2	9	14	1	1	7	11
GCA_001033095.1_Kleb_pneu_CHS220_V1_genomic.fasta	GCA_001033095.1_Kleb_pneu_CHS220_V1_genomic	2014	USA	Human	v3.1.0	Klebsiella pneumoniae	strong	Scaffold	13	1860273	2292320	5926118	yes (7403)	ambiguous_bases	ST258	2	2	9	19	2	2	11	22
GCA_001033125.1_Kleb_pneu_CHS221_V1_genomic.fasta	GCA_001033125.1_Kleb_pneu_CHS221_V1_genomic	2014	USA	Human	v3.1.0	Klebsiella pneumoniae	strong	Scaffold	7	4331099	4331099	5708381	yes (28432)	ambiguous_bases	ST258	2	2	7	9	2	2	4	9
GCA_001033135.1_Kleb_pneu_CHS223_V1_genomic.fasta	GCA_001033135.1_Kleb_pneu_CHS223_V1_genomic	2014	USA	Human	v3.1.0	Klebsiella pneumoniae	strong	Scaffold	8	3422617	3422617	5581807	yes (35660)	ambiguous_bases	ST258	2	2	6	10	1	1	8	12
GCA_001033165.1_Kleb_pneu_CHS224_V1_genomic.fasta	GCA_001033165.1_Kleb_pneu_CHS224_V1_genomic	2014	USA	Human	v3.1.0	Klebsiella pneumoniae	strong	Scaffold	9	3530008	3530008	5862802	yes (13821)	ambiguous_bases	ST258	2	2	9	17	3	3	11	19
GCA_001033175.1_Kleb_pneu_CHS225_V1_genomic.fasta	GCA_001033175.1_Kleb_pneu_CHS225_V1_genomic	2014	USA	Human	v3.1.0	Klebsiella pneumoniae	strong	Scaffold	5	3530979	3530979	5917081	yes (11725)	ambiguous_bases	ST258	2	2	9	20	3	3	13	24
GCA_001033205.1_Kleb_pneu_CHS226_V1_genomic.fasta	GCA_001033205.1_Kleb_pneu_CHS226_V1_genomic	2014	USA	Human	v3.1.0	Klebsiella pneumoniae	strong	Scaffold	5	5439308	5439308	5677893	yes (7889)	ambiguous_bases	ST258	2	2	6	13	1	1	7	15
GCA_001033215.1_Kleb_pneu_CHS228_V1_genomic.fasta	GCA_001033215.1_Kleb_pneu_CHS228_V1_genomic	2014	USA	Human	v3.1.0	Klebsiella pneumoniae	strong	Scaffold	8	2996943	2996943	5923277	yes (8461)	ambiguous_bases	ST258	2	2	8	24	3	3	12	27
GCA_001033245.1_Kleb_pneu_CHS229_V1_genomic.fasta	GCA_001033245.1_Kleb_pneu_CHS229_V1_genomic	2014	USA	Human	v3.1.0	Klebsiella pneumoniae	strong	Scaffold	7	2988617	2988617	5598357	yes (15864)	ambiguous_bases	ST11	0	1	9	13	1	1	7	19
GCA_001033255.1_Kleb_pneu_CHS230_V1_genomic.fasta	GCA_001033255.1_Kleb_pneu_CHS230_V1_genomic	2014	USA	Human	v3.1.0	Klebsiella pneumoniae	strong	Scaffold	9	3528100	3528100	5918388	yes (10867)	ambiguous_bases	ST258	2	2	9	19	2	2	13	26
GCA_001033285.1_Kleb_pneu_CHS231_V1_genomic.fasta	GCA_001033285.1_Kleb_pneu_CHS231_V1_genomic	2014	USA	Human	v3.1.0	Klebsiella pneumoniae	strong	Scaffold	8	4859566	4859566	5727499	yes (4814)	ambiguous_bases	ST258	2	2	9	16	2	2	9	15
GCA_001033295.1_Kleb_pneu_CHS232_V1_genomic.fasta	GCA_001033295.1_Kleb_pneu_CHS232_V1_genomic	2014	USA	Human	v3.1.0	Klebsiella pneumoniae	strong	Scaffold	8	3525909	3525909	5850815	yes (9191)	ambiguous_bases	ST258	2	2	9	16	2	2	9	17
GCA_001033305.1_Kleb_pneu_CHS234_V1_genomic.fasta	GCA_001033305.1_Kleb_pneu_CHS234_V1_genomic	2014	USA	Human	v3.1.0	Klebsiella pneumoniae	strong	Scaffold	16	847348	1450709	5745120	yes (8674)	ambiguous_bases	ST258	0	2	9	16	2	2	9	18
GCA_001033335.1_Kleb_pneu_CHS235_V1_genomic.fasta	GCA_001033335.1_Kleb_pneu_CHS235_V1_genomic	2014	USA	Human	v3.1.0	Klebsiella pneumoniae	strong	Scaffold	4	3369353	3369353	5638196	yes (8385)	ambiguous_bases	ST258	2	2	6	12	2	2	5	12
GCA_001033365.1_Kleb_pneu_CHS236_V1_genomic.fasta	GCA_001033365.1_Kleb_pneu_CHS236_V1_genomic	2014	USA	Human	v3.1.0	Klebsiella pneumoniae	strong	Scaffold	8	3537535	3537535	5844638	yes (15213)	ambiguous_bases	ST258	2	2	9	17	2	2	11	18
GCA_001033375.1_Kleb_pneu_CHS237_V1_genomic.fasta	GCA_001033375.1_Kleb_pneu_CHS237_V1_genomic	2014	USA	Human	v3.1.0	Klebsiella pneumoniae	strong	Scaffold	15	1438100	1719617	5840789	yes (5082)	ambiguous_bases	ST258	2	2	9	16	2	2	9	15
GCA_001033385.1_Kleb_pneu_BWH53_V1_genomic.fasta	GCA_001033385.1_Kleb_pneu_BWH53_V1_genomic	2014	USA	Human	v3.1.0	Klebsiella pneumoniae	strong	Scaffold	9	1969068	2727603	5801750	yes (5060)	ambiguous_bases	ST258	2	2	5	6	0	0	6	11
GCA_001033415.1_Kleb_pneu_BWH58_V1_genomic.fasta	GCA_001033415.1_Kleb_pneu_BWH58_V1_genomic	2014	USA	Human	v3.1.0	Klebsiella pneumoniae	strong	Scaffold	10	4658983	4658983	5535596	yes (4908)	ambiguous_bases	ST16	0	2	10	14	1	1	9	17
GCA_001033445.1_Kleb_pneu_BWH62_V1_genomic.fasta	GCA_001033445.1_Kleb_pneu_BWH62_V1_genomic	2014	USA	Human	v3.1.0	Klebsiella pneumoniae	strong	Scaffold	5	4680334	4680334	5458345	yes (21596)	ambiguous_bases	ST25	3	0	1	0	0	0	2	4
GCA_001033455.1_Kleb_pneu_MGH81_V1_genomic.fasta	GCA_001033455.1_Kleb_pneu_MGH81_V1_genomic	2014	Unknown	Human	v3.1.0	Klebsiella pneumoniae	strong	Scaffold	120	170875	388272	5849368	yes (30656)	ambiguous_bases	ST15-1LV	1	1	9	13	1	1	6	22
GCA_001033465.1_Kleb_pneu_MGH82_V1_genomic.fasta	GCA_001033465.1_Kleb_pneu_MGH82_V1_genomic	2014	Unknown	Human	v3.1.0	Klebsiella pneumoniae	strong	Scaffold	5	3292921	3292921	5410360	yes (14105)	ambiguous_bases	ST37	0	0	1	2	0	0	5	5
GCA_001033505.1_Kleb_pneu_MGH84_V1_genomic.fasta	GCA_001033505.1_Kleb_pneu_MGH84_V1_genomic	2014	Unknown	Human	v3.1.0	Klebsiella pneumoniae	strong	Scaffold	5	5319995	5319995	5524035	yes (16936)	ambiguous_bases	ST111	0	0	0	0	0	0	1	1
GCA_001033525.1_Kleb_pneu_MGH89_V1_genomic.fasta	GCA_001033525.1_Kleb_pneu_MGH89_V1_genomic	2014	Unknown	Human	v3.1.0	Klebsiella pneumoniae	strong	Scaffold	7	4258389	4258389	5462074	yes (14688)	ambiguous_bases	ST392	0	1	8	14	1	1	6	11
GCA_001033535.1_Kleb_pneu_MGH90_V1_genomic.fasta	GCA_001033535.1_Kleb_pneu_MGH90_V1_genomic	2014	Unknown	Human	v3.1.0	Klebsiella pneumoniae	strong	Scaffold	8	5152205	5152205	5535215	yes (36508)	ambiguous_bases	ST784	0	0	0	0	0	0	4	12
GCA_001033565.1_Kleb_pneu_MGH91_V1_genomic.fasta	GCA_001033565.1_Kleb_pneu_MGH91_V1_genomic	2014	Unknown	Human	v3.1.0	Klebsiella pneumoniae	strong	Scaffold	13	4700870	4700870	5724061	yes (14105)	ambiguous_bases	ST258	0	1	6	9	1	1	7	13
GCA_001033585.1_Kleb_pneu_MGH93_V1_genomic.fasta	GCA_001033585.1_Kleb_pneu_MGH93_V1_genomic	2014	Unknown	Human	v3.1.0	Klebsiella pneumoniae	strong	Scaffold	12	3364117	3364117	5774248	yes (60015)	ambiguous_bases	ST147	1	2	9	13	2	2	4	4
GCA_001033615.1_Kleb_pneu_MGH94_V1_genomic.fasta	GCA_001033615.1_Kleb_pneu_MGH94_V1_genomic	2014	Unknown	Human	v3.1.0	Klebsiella pneumoniae	strong	Scaffold	2	5424551	5424551	5649212	yes (21060)	ambiguous_bases	ST23	5	0	0	0	0	0	2	6
GCA_001033645.1_Kleb_pneu_MGH95_V1_genomic.fasta	GCA_001033645.1_Kleb_pneu_MGH95_V1_genomic	2014	Unknown	Human	v3.1.0	Klebsiella pneumoniae	strong	Scaffold	11	3447254	3447254	5732018	yes (40645)	ambiguous_bases	ST258	0	2	8	13	3	3	8	16
GCA_001033675.1_Kleb_pneu_MGH97_V1_genomic.fasta	GCA_001033675.1_Kleb_pneu_MGH97_V1_genomic	2014	Unknown	Human	v3.1.0	Klebsiella pneumoniae	strong	Scaffold	10	3705882	3705882	5511560	yes (6448)	ambiguous_bases	ST70	1	1	6	10	1	1	6	14
GCA_001033685.1_Kleb_pneu_MGH98_V1_genomic.fasta	GCA_001033685.1_Kleb_pneu_MGH98_V1_genomic	2014	Unknown	Human	v3.1.0	Klebsiella pneumoniae	strong	Scaffold	21	1092924	1649087	5310466	yes (312387)	ambiguous_bases	ST3754	0	0	0	0	0	0	1	1
GCA_001033725.1_Kleb_pneu_MGH101_V1_genomic.fasta	GCA_001033725.1_Kleb_pneu_MGH101_V1_genomic	2014	Unknown	Human	v3.1.0	Klebsiella pneumoniae	strong	Scaffold	6	5319103	5319103	5494505	yes (10021)	ambiguous_bases	ST15	0	1	8	15	1	1	7	14
GCA_001033745.1_Kleb_pneu_MGH102_V1_genomic.fasta	GCA_001033745.1_Kleb_pneu_MGH102_V1_genomic	2014	Unknown	Human	v3.1.0	Klebsiella pneumoniae	strong	Scaffold	9	2944589	2944589	5466250	yes (9522)	ambiguous_bases	ST45	1	0	4	4	1	1	6	10
GCA_001033755.1_Kleb_pneu_MGH111_V1_genomic.fasta	GCA_001033755.1_Kleb_pneu_MGH111_V1_genomic	2014	Unknown	Human	v3.1.0	Klebsiella pneumoniae	strong	Scaffold	13	4762023	4762023	5907833	yes (16573)	ambiguous_bases	ST2147	1	1	9	19	2	2	8	44
GCA_001033765.1_Kleb_pneu_MGH112_V1_genomic.fasta	GCA_001033765.1_Kleb_pneu_MGH112_V1_genomic	2014	Unknown	Human	v3.1.0	Klebsiella pneumoniae	strong	Scaffold	2	5269172	5269172	5274501	yes (29827)	ambiguous_bases	ST3752	0	0	0	0	0	0	1	1
GCA_001033835.1_Kleb_pneu_MGH115_V1_genomic.fasta	GCA_001033835.1_Kleb_pneu_MGH115_V1_genomic	2014	Unknown	Human	v3.1.0	Klebsiella pneumoniae	strong	Scaffold	7	5392201	5392201	5883982	yes (8262)	ambiguous_bases	ST15	1	1	9	18	1	3	8	43
GCA_001033845.1_Kleb_pneu_MGH116_V1_genomic.fasta	GCA_001033845.1_Kleb_pneu_MGH116_V1_genomic	2014	Unknown	Human	v3.1.0	Klebsiella pneumoniae	strong	Scaffold	3	5328630	5328630	5659737	yes (21572)	ambiguous_bases	ST111	1	0	0	0	0	0	3	13
GCA_001033885.1_Kleb_pneu_MGH117_V1_genomic.fasta	GCA_001033885.1_Kleb_pneu_MGH117_V1_genomic	2014	Unknown	Human	v3.1.0	Klebsiella pneumoniae	strong	Scaffold	7	5415131	5415131	5894107	yes (17334)	ambiguous_bases	ST15	1	1	9	16	1	2	8	46
GCA_001033895.1_Kleb_pneu_MGH118_V1_genomic.fasta	GCA_001033895.1_Kleb_pneu_MGH118_V1_genomic	2014	Unknown	Human	v3.1.0	Klebsiella pneumoniae	strong	Scaffold	12	2819116	2819116	5600957	yes (21768)	ambiguous_bases	ST628	0	1	7	7	0	0	4	9
GCA_001033925.1_Kleb_pneu_MGH124_V1_genomic.fasta	GCA_001033925.1_Kleb_pneu_MGH124_V1_genomic	2014	Unknown	Human	v3.1.0	Klebsiella pneumoniae	strong	Scaffold	4	3317888	3317888	5528559	yes (18868)	ambiguous_bases	ST14	0	0	2	3	1	1	6	8
GCA_001033965.1_Kleb_pneu_MGH125_V1_genomic.fasta	GCA_001033965.1_Kleb_pneu_MGH125_V1_genomic	2014	Unknown	Human	v3.1.0	Klebsiella pneumoniae	strong	Scaffold	22	2980173	2980173	5657471	yes (22934)	ambiguous_bases	ST258	0	2	9	14	1	1	8	10
GCA_001033975.1_Kleb_pneu_MGH126_V1_genomic.fasta	GCA_001033975.1_Kleb_pneu_MGH126_V1_genomic	2014	Unknown	Human	v3.1.0	Klebsiella pneumoniae	strong	Scaffold	11	3127692	3127692	5480342	yes (12171)	ambiguous_bases	ST607	0	0	3	3	1	1	2	15
GCA_001033995.1_Kleb_pneu_BIDMC85_V1_genomic.fasta	GCA_001033995.1_Kleb_pneu_BIDMC85_V1_genomic	2013	Unknown	Human	v3.1.0	Klebsiella pneumoniae	strong	Scaffold	7	4567076	4567076	5683141	yes (41536)	ambiguous_bases	ST23	5	0	0	0	0	0	2	13
GCA_001034005.1_Kleb_pneu_BIDMC86_V1_genomic.fasta	GCA_001034005.1_Kleb_pneu_BIDMC86_V1_genomic	2014	Unknown	Human	v3.1.0	Klebsiella pneumoniae	strong	Scaffold	3	4710294	4710294	5598979	yes (16413)	ambiguous_bases	ST23	5	0	0	0	0	0	2	4
GCA_001034055.1_Kleb_pneu_BIDMC89_V1_genomic.fasta	GCA_001034055.1_Kleb_pneu_BIDMC89_V1_genomic	2014	Unknown	Human	v3.1.0	Klebsiella pneumoniae	strong	Scaffold	8	4622145	4622145	5806231	yes (7310)	ambiguous_bases	ST3616	0	2	6	8	2	2	4	27
GCA_001034085.1_Kleb_pneu_BIDMC91_V1_genomic.fasta	GCA_001034085.1_Kleb_pneu_BIDMC91_V1_genomic	2014	Unknown	Human	v3.1.0	Klebsiella pneumoniae	strong	Scaffold	3	5262037	5262037	5590202	yes (16853)	ambiguous_bases	ST16	0	1	7	6	0	0	3	19
GCA_001034135.1_Kleb_pneu_BIDMC96_V1_genomic.fasta	GCA_001034135.1_Kleb_pneu_BIDMC96_V1_genomic	2014	Unknown	Human	v3.1.0	Klebsiella pneumoniae	strong	Scaffold	5	5316720	5316720	5643163	yes (12606)	ambiguous_bases	ST3618	0	1	8	9	1	1	7	24
GCA_001034155.1_Kleb_pneu_UCI70_V1_genomic.fasta	GCA_001034155.1_Kleb_pneu_UCI70_V1_genomic	2013	Unknown	Human	v3.1.0	Klebsiella pneumoniae	strong	Scaffold	7	1539387	1910554	5374690	yes (6990)	ambiguous_bases	ST997	0	0	0	0	0	0	2	8
GCA_001034165.1_Kleb_pneu_UCI75_V1_genomic.fasta	GCA_001034165.1_Kleb_pneu_UCI75_V1_genomic	2014	Unknown	Human	v3.1.0	Klebsiella pneumoniae	strong	Scaffold	14	3337552	3337552	5719424	yes (8386)	ambiguous_bases	ST258	0	1	7	12	2	2	6	15
GCA_001034205.1_Kleb_pneu_UCI76_V1_genomic.fasta	GCA_001034205.1_Kleb_pneu_UCI76_V1_genomic	2014	Unknown	Human	v3.1.0	Klebsiella pneumoniae	strong	Scaffold	4	4552126	4552126	5582596	yes (10812)	ambiguous_bases	ST322	0	0	0	0	0	0	3	7
GCA_001034215.1_Kleb_pneu_UCI81_V1_genomic.fasta	GCA_001034215.1_Kleb_pneu_UCI81_V1_genomic	2014	Unknown	Human	v3.1.0	Klebsiella pneumoniae	strong	Scaffold	9	4875671	4875671	5791498	yes (22155)	ambiguous_bases	ST258	0	2	9	16	1	1	12	17
GCA_001034235.1_Kleb_pneu_UCI82_V1_genomic.fasta	GCA_001034235.1_Kleb_pneu_UCI82_V1_genomic	2014	Unknown	Human	v3.1.0	Klebsiella pneumoniae	strong	Scaffold	4	3251387	3251387	5504759	yes (22457)	ambiguous_bases	ST45	1	0	1	1	0	0	2	7
GCA_001034245.1_Kleb_pneu_UCI91_V1_genomic.fasta	GCA_001034245.1_Kleb_pneu_UCI91_V1_genomic	2014	Unknown	Human	v3.1.0	Klebsiella pneumoniae	strong	Scaffold	7	3516431	3516431	5955581	yes (4816)	ambiguous_bases	ST258	2	2	8	14	1	1	9	21
GCA_001034285.1_Kleb_pneu_UCI92_V1_genomic.fasta	GCA_001034285.1_Kleb_pneu_UCI92_V1_genomic	2014	Unknown	Human	v3.1.0	Klebsiella pneumoniae	strong	Scaffold	13	3023119	3023119	5560967	yes (7778)	ambiguous_bases	ST107	0	0	2	4	0	0	6	7
GCA_001034295.1_Kleb_pneu_UCI93_V1_genomic.fasta	GCA_001034295.1_Kleb_pneu_UCI93_V1_genomic	2014	Unknown	Human	v3.1.0	Klebsiella pneumoniae	strong	Scaffold	16	3828760	3828760	5598904	yes (21877)	ambiguous_bases	ST258	0	2	7	13	1	1	9	13
GCA_001034305.1_Kleb_pneu_UCI94_V1_genomic.fasta	GCA_001034305.1_Kleb_pneu_UCI94_V1_genomic	2014	Unknown	Human	v3.1.0	Klebsiella pneumoniae	strong	Scaffold	14	3186790	3186790	5569476	yes (14211)	ambiguous_bases	ST277	0	0	0	0	0	0	2	3
GCA_001034325.1_Kleb_pneu_UCI95_V1_genomic.fasta	GCA_001034325.1_Kleb_pneu_UCI95_V1_genomic	2014	Unknown	Human	v3.1.0	Klebsiella pneumoniae	strong	Scaffold	10	4543033	4543033	5761055	yes (12342)	ambiguous_bases	ST258	0	2	7	8	2	3	8	14
GCA_001034365.1_Kleb_pneu_UCI96_V1_genomic.fasta	GCA_001034365.1_Kleb_pneu_UCI96_V1_genomic	2014	Unknown	Human	v3.1.0	Klebsiella pneumoniae	strong	Scaffold	3	4432030	4432030	5467031	yes (15860)	ambiguous_bases	ST15	0	0	1	1	0	0	5	16
GCA_001038365.1_ASM103836v1_genomic.fasta	GCA_001038365.1_ASM103836v1_genomic	2013	USA	Human	v3.1.0	Klebsiella pneumoniae	strong	Contig	64	246764	785417	5244295	no	-	ST20	0	0	0	0	0	0	2	14
GCA_001052475.1_ASM105247v1_genomic.fasta	GCA_001052475.1_ASM105247v1_genomic	Unknown	USA	Human	v3.1.0	Klebsiella pneumoniae	strong	Scaffold	254	61971	214427	5593826	yes (1360)	ambiguous_bases	ST3191	0	0	1	0	0	0	6	6
GCA_001052515.1_ASM105251v1_genomic.fasta	GCA_001052515.1_ASM105251v1_genomic	Unknown	USA	Human	v3.1.0	Klebsiella pneumoniae	strong	Scaffold	581	23057	101577	5415109	yes (204)	ambiguous_bases	ST70	0	0	0	0	0	0	2	5
GCA_001054225.1_ASM105422v1_genomic.fasta	GCA_001054225.1_ASM105422v1_genomic	Unknown	USA	Human	v3.1.0	Klebsiella pneumoniae	strong	Scaffold	351	39496	145163	5470762	yes (39)	ambiguous_bases	ST3191	0	0	1	0	0	0	6	6
GCA_001055015.1_ASM105501v1_genomic.fasta	GCA_001055015.1_ASM105501v1_genomic	Unknown	USA	Human	v3.1.0	Klebsiella pneumoniae	strong	Scaffold	170	76122	184718	5358782	yes (566)	ambiguous_bases	ST25	3	0	0	0	0	0	2	6
GCA_001056275.1_ASM105627v1_genomic.fasta	GCA_001056275.1_ASM105627v1_genomic	Unknown	USA	Human	v3.1.0	Klebsiella pneumoniae	strong	Scaffold	192	59483	209578	5356036	yes (347)	ambiguous_bases	ST3804	3	0	0	0	0	0	1	4
GCA_001056485.1_ASM105648v1_genomic.fasta	GCA_001056485.1_ASM105648v1_genomic	Unknown	USA	Human	v3.1.0	Klebsiella pneumoniae	strong	Scaffold	103	95571	371956	5179542	yes (641)	ambiguous_bases	ST60	1	0	0	0	0	0	1	1
GCA_001058365.1_ASM105836v1_genomic.fasta	GCA_001058365.1_ASM105836v1_genomic	Unknown	USA	Human	v3.1.0	Klebsiella pneumoniae	strong	Scaffold	338	31313	125050	5222149	yes (1604)	ambiguous_bases	ST528	0	0	0	0	0	0	2	2
GCA_001060105.1_ASM106010v1_genomic.fasta	GCA_001060105.1_ASM106010v1_genomic	Unknown	USA	Human	v3.1.0	Klebsiella pneumoniae	strong	Scaffold	253	53641	153412	5295451	yes (119)	ambiguous_bases	ST846	0	0	0	0	0	0	2	2
GCA_001060275.1_ASM106027v1_genomic.fasta	GCA_001060275.1_ASM106027v1_genomic	Unknown	USA	Human	v3.1.0	Klebsiella pneumoniae	strong	Scaffold	242	56349	159643	5443353	yes (100)	ambiguous_bases	ST3578	1	0	0	0	0	0	1	1
GCA_001060495.1_ASM106049v1_genomic.fasta	GCA_001060495.1_ASM106049v1_genomic	Unknown	USA	Human	v3.1.0	Klebsiella pneumoniae	strong	Scaffold	148	79649	203727	5265708	yes (411)	ambiguous_bases	ST327	0	0	0	0	0	0	2	2
GCA_001060895.1_ASM106089v1_genomic.fasta	GCA_001060895.1_ASM106089v1_genomic	Unknown	USA	Human	v3.1.0	Klebsiella pneumoniae	strong	Scaffold	294	51880	164668	5492102	yes (19)	ambiguous_bases	ST253	0	0	0	0	0	0	1	1
GCA_001061315.1_ASM106131v1_genomic.fasta	GCA_001061315.1_ASM106131v1_genomic	Unknown	USA	Human	v3.1.0	Klebsiella pneumoniae	strong	Scaffold	515	25106	106394	5461628	yes (342)	ambiguous_bases	ST3191	0	0	1	0	0	0	4	4
GCA_001061605.1_ASM106160v1_genomic.fasta	GCA_001061605.1_ASM106160v1_genomic	Unknown	USA	Human	v3.1.0	Klebsiella pneumoniae	strong	Scaffold	271	45900	129936	5444343	yes (527)	ambiguous_bases	ST278	0	0	3	3	1	1	6	8
GCA_001061725.1_ASM106172v1_genomic.fasta	GCA_001061725.1_ASM106172v1_genomic	Unknown	USA	Human	v3.1.0	Klebsiella pneumoniae	strong	Scaffold	171	87800	221476	5303366	yes (200)	ambiguous_bases	ST846	0	0	0	0	0	0	2	2
GCA_001061755.1_ASM106175v1_genomic.fasta	GCA_001061755.1_ASM106175v1_genomic	Unknown	USA	Human	v3.1.0	Klebsiella pneumoniae	strong	Contig	827	13762	64754	5714206	no	-	ST36	0	0	0	0	0	0	2	2
GCA_001061805.1_ASM106180v1_genomic.fasta	GCA_001061805.1_ASM106180v1_genomic	Unknown	USA	Human	v3.1.0	Klebsiella pneumoniae	strong	Scaffold	231	79908	229810	5476819	yes (23)	ambiguous_bases	ST36	0	0	0	0	0	0	3	3
GCA_001062535.1_ASM106253v1_genomic.fasta	GCA_001062535.1_ASM106253v1_genomic	Unknown	USA	Human	v3.1.0	Klebsiella pneumoniae	strong	Scaffold	409	27223	118370	5484512	yes (319)	ambiguous_bases	ST184	0	0	0	0	0	0	1	1
GCA_001062915.1_ASM106291v1_genomic.fasta	GCA_001062915.1_ASM106291v1_genomic	Unknown	USA	Human	v3.1.0	Klebsiella pneumoniae	strong	Scaffold	98	106020	306325	5242661	yes (454)	ambiguous_bases	ST3580	0	0	1	0	0	0	2	4
GCA_001063525.1_ASM106352v1_genomic.fasta	GCA_001063525.1_ASM106352v1_genomic	Unknown	USA	Human	v3.1.0	Klebsiella pneumoniae	strong	Scaffold	113	95456	258204	5499677	yes (432)	ambiguous_bases	ST2970	1	0	0	0	0	0	2	11
GCA_001063755.1_ASM106375v1_genomic.fasta	GCA_001063755.1_ASM106375v1_genomic	Unknown	USA	Human	v3.1.0	Klebsiella pneumoniae	strong	Scaffold	144	96575	223711	5791548	yes (648)	ambiguous_bases	ST461	0	0	0	0	0	0	4	8
GCA_001063935.1_ASM106393v1_genomic.fasta	GCA_001063935.1_ASM106393v1_genomic	Unknown	USA	Human	v3.1.0	Klebsiella pneumoniae	strong	Scaffold	112	107762	293398	5083283	yes (100)	ambiguous_bases	ST2333	0	0	1	1	0	0	2	6
GCA_001064035.1_ASM106403v1_genomic.fasta	GCA_001064035.1_ASM106403v1_genomic	Unknown	USA	Human	v3.1.0	Klebsiella pneumoniae	strong	Scaffold	133	107246	285802	5502911	yes (315)	ambiguous_bases	ST3581	0	0	0	0	0	0	3	12
GCA_001064955.1_ASM106495v1_genomic.fasta	GCA_001064955.1_ASM106495v1_genomic	Unknown	USA	Human	v3.1.0	Klebsiella pneumoniae	strong	Scaffold	86	176750	394940	5542023	yes (575)	ambiguous_bases	ST323	0	0	0	0	0	0	3	8
GCA_001065235.1_ASM106523v1_genomic.fasta	GCA_001065235.1_ASM106523v1_genomic	Unknown	USA	Human	v3.1.0	Klebsiella pneumoniae	strong	Scaffold	147	74119	168687	5491015	yes (277)	ambiguous_bases	ST2970	1	0	0	0	0	0	2	9
GCA_001065795.1_ASM106579v1_genomic.fasta	GCA_001065795.1_ASM106579v1_genomic	Unknown	USA	Human	v3.1.0	Klebsiella pneumoniae	strong	Contig	797	15535	86875	5357680	yes (6)	ambiguous_bases	ST643-1LV	0	0	0	0	0	0	4	4
GCA_001066095.1_ASM106609v1_genomic.fasta	GCA_001066095.1_ASM106609v1_genomic	Unknown	USA	Human	v3.1.0	Klebsiella pneumoniae	strong	Contig	168	79152	238084	5241296	no	-	ST3601	0	0	0	0	0	0	1	1
GCA_001066115.1_ASM106611v1_genomic.fasta	GCA_001066115.1_ASM106611v1_genomic	Unknown	USA	Human	v3.1.0	Klebsiella pneumoniae	strong	Contig	300	55596	162369	5411554	no	-	ST258	0	0	4	5	3	3	4	4
GCA_001066155.1_ASM106615v1_genomic.fasta	GCA_001066155.1_ASM106615v1_genomic	Unknown	USA	Human	v3.1.0	Klebsiella pneumoniae	strong	Contig	290	45426	185207	5418843	no	-	ST234	2	0	0	0	0	0	2	2
GCA_001066165.1_ASM106616v1_genomic.fasta	GCA_001066165.1_ASM106616v1_genomic	Unknown	USA	Human	v3.1.0	Klebsiella pneumoniae	strong	Contig	312	38402	128522	5419282	no	-	ST234	2	0	0	0	0	0	2	2
GCA_001066415.1_ASM106641v1_genomic.fasta	GCA_001066415.1_ASM106641v1_genomic	Unknown	USA	Human	v3.1.0	Klebsiella pneumoniae	strong	Contig	214	59681	162737	5275194	no	-	ST234	2	0	0	0	0	0	1	1
GCA_001066585.1_ASM106658v1_genomic.fasta	GCA_001066585.1_ASM106658v1_genomic	Unknown	USA	Human	v3.1.0	Klebsiella pneumoniae	strong	Scaffold	715	16724	85410	5342479	yes (102)	ambiguous_bases	ST3602	0	0	1	0	0	0	0	0
GCA_001066725.1_ASM106672v1_genomic.fasta	GCA_001066725.1_ASM106672v1_genomic	Unknown	USA	Human	v3.1.0	Klebsiella pneumoniae	strong	Contig	221	55842	145792	5431401	no	-	ST2970	1	0	0	0	0	0	2	2
GCA_001067135.1_ASM106713v1_genomic.fasta	GCA_001067135.1_ASM106713v1_genomic	Unknown	USA	Human	v3.1.0	Klebsiella pneumoniae	strong	Scaffold	240	54459	185215	5421649	yes (100)	ambiguous_bases	ST234	2	0	0	0	0	0	2	2
GCA_001067155.1_ASM106715v1_genomic.fasta	GCA_001067155.1_ASM106715v1_genomic	Unknown	USA	Human	v3.1.0	Klebsiella pneumoniae	strong	Contig	410	27551	128522	5414371	no	-	ST234	2	0	0	0	0	0	2	2
GCA_001067575.1_ASM106757v1_genomic.fasta	GCA_001067575.1_ASM106757v1_genomic	Unknown	USA	Human	v3.1.0	Klebsiella pneumoniae	strong	Contig	201	81008	248191	5498204	no	-	ST43	0	0	0	0	0	0	2	2
GCA_001067895.1_ASM106789v1_genomic.fasta	GCA_001067895.1_ASM106789v1_genomic	Unknown	USA	Human	v3.1.0	Klebsiella pneumoniae	strong	Contig	434	27566	87948	5437930	no	-	ST380	4	0	0	0	0	0	1	1
GCA_001067955.1_ASM106795v1_genomic.fasta	GCA_001067955.1_ASM106795v1_genomic	Unknown	USA	Human	v3.1.0	Klebsiella pneumoniae	strong	Contig	263	52507	185174	5442833	no	-	ST380	4	0	0	0	0	0	1	1
GCA_001067975.1_ASM106797v1_genomic.fasta	GCA_001067975.1_ASM106797v1_genomic	Unknown	USA	Human	v3.1.0	Klebsiella pneumoniae	strong	Contig	181	72747	185174	5442403	yes (3)	ambiguous_bases	ST380	4	0	1	0	0	0	1	1
GCA_001068035.1_ASM106803v1_genomic.fasta	GCA_001068035.1_ASM106803v1_genomic	Unknown	USA	Human	v3.1.0	Klebsiella pneumoniae	strong	Contig	558	19207	95853	5173521	no	-	ST592-1LV	3	0	1	0	0	0	1	1
GCA_001068065.1_ASM106806v1_genomic.fasta	GCA_001068065.1_ASM106806v1_genomic	Unknown	USA	Human	v3.1.0	Klebsiella pneumoniae	strong	Contig	1012	23714	211177	9308543	no	total_size	ST380	4	2	8	16	1	1	3	3
GCA_001068335.1_ASM106833v1_genomic.fasta	GCA_001068335.1_ASM106833v1_genomic	Unknown	USA	Human	v3.1.0	Klebsiella pneumoniae	strong	Contig	161	86343	233081	5451217	no	-	ST380	4	0	1	0	0	0	1	1
GCA_001076675.1_ASM107667v1_genomic.fasta	GCA_001076675.1_ASM107667v1_genomic	Unknown	USA	Human	v3.1.0	Klebsiella pneumoniae	strong	Scaffold	157	86519	292130	5541389	yes (448)	ambiguous_bases	ST34	0	0	0	0	0	0	2	5
GCA_001077215.1_ASM107721v1_genomic.fasta	GCA_001077215.1_ASM107721v1_genomic	Unknown	USA	Human	v3.1.0	Klebsiella pneumoniae	strong	Contig	201	71828	192108	5442106	no	-	ST380	4	0	0	0	0	0	1	1
GCA_001182385.1_KpVA-1_genomic.fasta	GCA_001182385.1_KpVA-1_genomic	2012	Unknown	Unknown	v3.1.0	Klebsiella pneumoniae	strong	Contig	152	167403	662387	5782526	yes (29)	ambiguous_bases	ST512	0	3	9	10	1	1	11	16
GCA_001182405.1_KpVA-2_genomic.fasta	GCA_001182405.1_KpVA-2_genomic	2013	Unknown	Unknown	v3.1.0	Klebsiella pneumoniae	strong	Contig	127	232617	367724	5594643	yes (19)	ambiguous_bases	ST258	1	3	5	4	0	0	6	8
GCA_001182425.1_KpVA-3_genomic.fasta	GCA_001182425.1_KpVA-3_genomic	2013	Unknown	Unknown	v3.1.0	Klebsiella pneumoniae	strong	Contig	415	167984	354506	5728735	yes (71)	ambiguous_bases	ST258	1	2	4	4	2	2	3	5
GCA_001182445.1_KpVA-4_genomic.fasta	GCA_001182445.1_KpVA-4_genomic	2011	Unknown	Unknown	v3.1.0	Klebsiella pneumoniae	strong	Contig	303	196307	429889	5636915	yes (54)	ambiguous_bases	ST258	1	0	1	0	0	0	3	8
GCA_001182465.1_KpVA-5_genomic.fasta	GCA_001182465.1_KpVA-5_genomic	2011	Unknown	Unknown	v3.1.0	Klebsiella pneumoniae	strong	Contig	207	120106	378504	5739556	yes (13)	ambiguous_bases	ST258	0	2	7	8	3	3	10	14
GCA_001182485.1_KpVA-6_genomic.fasta	GCA_001182485.1_KpVA-6_genomic	2011	Unknown	Unknown	v3.1.0	Klebsiella pneumoniae	strong	Contig	199	201153	510529	5742248	yes (17)	ambiguous_bases	ST258	0	2	7	8	3	3	8	13
GCA_001182505.1_KpVA-7_genomic.fasta	GCA_001182505.1_KpVA-7_genomic	2011	Unknown	Unknown	v3.1.0	Klebsiella pneumoniae	strong	Contig	181	106479	370124	5731635	yes (22)	ambiguous_bases	ST258	0	2	8	9	3	3	9	13
GCA_001182525.1_KpVA-8_genomic.fasta	GCA_001182525.1_KpVA-8_genomic	2013	Unknown	Unknown	v3.1.0	Klebsiella pneumoniae	strong	Contig	168	114635	431800	5736262	yes (39)	ambiguous_bases	ST512	0	3	8	8	3	3	7	11
GCA_001182545.1_KpVA-9_genomic.fasta	GCA_001182545.1_KpVA-9_genomic	2013	Unknown	Unknown	v3.1.0	Klebsiella pneumoniae	strong	Contig	364	163337	434784	5741787	yes (17)	ambiguous_bases	ST512	0	3	5	4	2	2	6	11
GCA_001182565.1_KpVA-10_genomic.fasta	GCA_001182565.1_KpVA-10_genomic	2013	Unknown	Unknown	v3.1.0	Klebsiella pneumoniae	strong	Contig	173	159059	355708	5741878	yes (35)	ambiguous_bases	ST512	0	3	9	9	3	3	8	12
GCA_001182585.1_KpVA-11_genomic.fasta	GCA_001182585.1_KpVA-11_genomic	2013	Unknown	Unknown	v3.1.0	Klebsiella pneumoniae	strong	Contig	179	109236	405016	5734591	yes (23)	ambiguous_bases	ST512	0	3	9	9	2	2	8	12
GCA_001182605.1_KpVA-12_genomic.fasta	GCA_001182605.1_KpVA-12_genomic	2013	Unknown	Unknown	v3.1.0	Klebsiella pneumoniae	strong	Contig	150	157834	573000	5539795	yes (25)	ambiguous_bases	ST512	0	3	6	4	1	1	5	6
GCA_001182625.1_KpVA-13_genomic.fasta	GCA_001182625.1_KpVA-13_genomic	2013	Unknown	Unknown	v3.1.0	Klebsiella pneumoniae	strong	Contig	165	143898	400022	5740002	yes (23)	ambiguous_bases	ST512	0	3	9	9	1	1	8	11
GCA_001182645.1_KpVA-14_genomic.fasta	GCA_001182645.1_KpVA-14_genomic	2013	Unknown	Unknown	v3.1.0	Klebsiella pneumoniae	strong	Contig	210	148011	348361	5749011	yes (20)	ambiguous_bases	ST512	0	3	8	8	3	3	8	13
GCA_001182665.1_KpVA-15_genomic.fasta	GCA_001182665.1_KpVA-15_genomic	2013	Unknown	Unknown	v3.1.0	Klebsiella pneumoniae	strong	Contig	163	157469	330637	5790230	yes (17)	ambiguous_bases	ST512	0	3	9	10	3	3	7	11
GCA_001182685.1_KpVA-16_genomic.fasta	GCA_001182685.1_KpVA-16_genomic	2013	Unknown	Unknown	v3.1.0	Klebsiella pneumoniae	strong	Scaffold	176	196485	408766	5694462	yes (53)	ambiguous_bases	ST512	0	3	6	5	1	1	8	10
GCA_001185665.3_ASM118566v3_genomic.fasta	GCA_001185665.3_ASM118566v3_genomic	2014	Unknown	Human	v3.1.0	Klebsiella pneumoniae	strong	Complete Genome	6	5343186	5343186	5969148	no	-	ST309	0	2	3	10	0	0	8	20
GCA_001185675.1_Kleb_pneu_CHS240_V1_genomic.fasta	GCA_001185675.1_Kleb_pneu_CHS240_V1_genomic	2014	USA	Human	v3.1.0	Klebsiella pneumoniae	strong	Scaffold	7	5582289	5582289	5870348	yes (7256)	ambiguous_bases	ST258	2	2	9	17	2	2	11	18
GCA_001185685.1_Kleb_pneu_UCI69_V1_genomic.fasta	GCA_001185685.1_Kleb_pneu_UCI69_V1_genomic	2013	Unknown	Human	v3.1.0	Klebsiella pneumoniae	strong	Scaffold	11	4011442	4011442	5794116	yes (2721)	ambiguous_bases	ST258	2	3	5	3	1	1	8	12
GCA_001185695.1_Kleb_pneu_CHS239_V1_genomic.fasta	GCA_001185695.1_Kleb_pneu_CHS239_V1_genomic	2014	USA	Human	v3.1.0	Klebsiella pneumoniae	strong	Scaffold	10	2044248	2795329	5848030	yes (3965)	ambiguous_bases	ST258	2	2	9	15	1	2	9	15
GCA_001185745.1_Kleb_pneu_CHS238_V1_genomic.fasta	GCA_001185745.1_Kleb_pneu_CHS238_V1_genomic	2014	USA	Human	v3.1.0	Klebsiella pneumoniae	strong	Scaffold	15	1442352	1548999	5899071	yes (5965)	ambiguous_bases	ST258	2	2	8	17	1	1	9	19
GCA_001185755.1_Kleb_pneu_CHS212_V1_genomic.fasta	GCA_001185755.1_Kleb_pneu_CHS212_V1_genomic	2014	USA	Human	v3.1.0	Klebsiella pneumoniae	strong	Scaffold	9	3417778	3417778	5923759	yes (37974)	ambiguous_bases	ST258	2	2	9	17	2	2	11	18
GCA_001185765.1_Kleb_pneu_CHS198_V1_genomic.fasta	GCA_001185765.1_Kleb_pneu_CHS198_V1_genomic	2014	USA	Human	v3.1.0	Klebsiella pneumoniae	strong	Scaffold	7	4330356	4330356	5895829	yes (6538)	ambiguous_bases	ST258	2	2	9	17	2	2	11	22
GCA_001185775.1_Kleb_pneu_CHS196_V1_genomic.fasta	GCA_001185775.1_Kleb_pneu_CHS196_V1_genomic	2014	USA	Human	v3.1.0	Klebsiella pneumoniae	strong	Scaffold	5	4973556	4973556	5706450	yes (24533)	ambiguous_bases	ST258	2	3	7	14	3	3	7	15
GCA_001185825.1_Kleb_pneu_CHS187_V1_genomic.fasta	GCA_001185825.1_Kleb_pneu_CHS187_V1_genomic	2014	USA	Human	v3.1.0	Klebsiella pneumoniae	strong	Scaffold	7	3367444	3367444	5762201	yes (19542)	ambiguous_bases	ST258	2	2	8	21	2	2	11	20
GCA_001185835.1_Kleb_pneu_CHS178_V1_genomic.fasta	GCA_001185835.1_Kleb_pneu_CHS178_V1_genomic	2014	USA	Human	v3.1.0	Klebsiella pneumoniae	strong	Scaffold	9	2999400	2999400	5925862	yes (28773)	ambiguous_bases	ST258	2	2	9	16	2	2	9	16
GCA_001185865.1_Kleb_pneu_CHS175_V1_genomic.fasta	GCA_001185865.1_Kleb_pneu_CHS175_V1_genomic	2014	USA	Human	v3.1.0	Klebsiella pneumoniae	strong	Scaffold	16	3154819	3154819	5861909	yes (22798)	ambiguous_bases	ST14	0	2	10	24	3	3	9	15
GCA_001185895.1_Kleb_pneu_CHS171_V1_genomic.fasta	GCA_001185895.1_Kleb_pneu_CHS171_V1_genomic	2014	USA	Human	v3.1.0	Klebsiella pneumoniae	strong	Scaffold	5	4911856	4911856	5698628	yes (22717)	ambiguous_bases	ST258	2	2	8	16	3	3	8	12
GCA_001185915.1_Kleb_pneu_CHS136_V1_genomic.fasta	GCA_001185915.1_Kleb_pneu_CHS136_V1_genomic	2014	USA	Human	v3.1.0	Klebsiella pneumoniae	strong	Scaffold	13	3204562	3204562	5632103	yes (45076)	ambiguous_bases	ST3623	0	2	6	10	1	1	6	20
GCA_001185925.1_Kleb_pneu_CHS130_V1_genomic.fasta	GCA_001185925.1_Kleb_pneu_CHS130_V1_genomic	2014	USA	Human	v3.1.0	Klebsiella pneumoniae	strong	Scaffold	10	3531784	3531784	5851968	yes (26699)	ambiguous_bases	ST258	2	2	9	23	3	3	8	15
GCA_001185945.1_Kleb_pneu_CHS124_V1_genomic.fasta	GCA_001185945.1_Kleb_pneu_CHS124_V1_genomic	2014	USA	Human	v3.1.0	Klebsiella pneumoniae	strong	Scaffold	6	3486571	3486571	5875841	yes (26660)	ambiguous_bases	ST258	2	2	9	19	3	3	9	17
GCA_001185955.1_Kleb_pneu_CHS120_V1_genomic.fasta	GCA_001185955.1_Kleb_pneu_CHS120_V1_genomic	2014	USA	Human	v3.1.0	Klebsiella pneumoniae	strong	Scaffold	11	2030521	2800670	5864135	yes (5249)	ambiguous_bases	ST258	2	2	9	16	1	1	8	15
GCA_001185985.1_Kleb_pneu_CHS119_V1_genomic.fasta	GCA_001185985.1_Kleb_pneu_CHS119_V1_genomic	2014	USA	Human	v3.1.0	Klebsiella pneumoniae	strong	Scaffold	8	3423285	3423285	5907817	yes (16221)	ambiguous_bases	ST258	2	2	9	15	2	2	8	17
GCA_001186005.1_Kleb_pneu_CHS108_V1_genomic.fasta	GCA_001186005.1_Kleb_pneu_CHS108_V1_genomic	2014	USA	Human	v3.1.0	Klebsiella pneumoniae	strong	Scaffold	7	3707525	3707525	5916084	yes (9784)	ambiguous_bases	ST258	2	2	9	19	2	2	12	22
GCA_001186025.1_Kleb_pneu_CHS103_V1_genomic.fasta	GCA_001186025.1_Kleb_pneu_CHS103_V1_genomic	2014	USA	Human	v3.1.0	Klebsiella pneumoniae	strong	Scaffold	7	3032943	3032943	5890443	yes (40756)	ambiguous_bases	ST258	2	2	9	16	2	2	8	18
GCA_001186035.1_Kleb_pneu_CHS87_V1_genomic.fasta	GCA_001186035.1_Kleb_pneu_CHS87_V1_genomic	2014	USA	Human	v3.1.0	Klebsiella pneumoniae	strong	Scaffold	11	3231507	3231507	5871539	yes (8917)	ambiguous_bases	ST258	2	2	9	17	1	1	11	23
GCA_001186065.1_Kleb_pneu_CHS86_V1_genomic.fasta	GCA_001186065.1_Kleb_pneu_CHS86_V1_genomic	2014	USA	Human	v3.1.0	Klebsiella pneumoniae	strong	Scaffold	8	3453180	3453180	5695001	yes (10421)	ambiguous_bases	ST11	0	2	8	11	0	0	7	24
GCA_001238585.1_ASM123858v1_genomic.fasta	GCA_001238585.1_ASM123858v1_genomic	2014	Australia	Human	v3.1.0	Klebsiella pneumoniae	strong	Scaffold	126	203708	774123	5669108	yes (2227)	ambiguous_bases	ST258	1	2	7	9	1	1	7	9
GCA_001275285.1_ASM127528v1_genomic.fasta	GCA_001275285.1_ASM127528v1_genomic	2014	USA	Human	v3.1.0	Klebsiella pneumoniae	strong	Contig	111	209771	367959	5549085	no	-	ST258	0	2	7	9	1	1	7	9
GCA_001275295.1_ASM127529v1_genomic.fasta	GCA_001275295.1_ASM127529v1_genomic	2014	USA	Human	v3.1.0	Klebsiella pneumoniae	strong	Contig	132	203929	430015	5705964	no	-	ST258	0	2	7	14	1	1	10	12
GCA_001275305.1_ASM127530v1_genomic.fasta	GCA_001275305.1_ASM127530v1_genomic	2014	USA	Human	v3.1.0	Klebsiella pneumoniae	strong	Contig	114	203929	430014	5695375	no	-	ST258	0	2	7	15	1	1	10	12
GCA_001307175.1_ASM130717v1_genomic.fasta	GCA_001307175.1_ASM130717v1_genomic	2013	Korea	Human	v3.1.0	Klebsiella pneumoniae	strong	Complete Genome	3	5416282	5416282	5696051	no	-	ST14	1	2	8	15	2	2	7	12
GCA_001316495.2_UNN39_S3v.02_genomic.fasta	GCA_001316495.2_UNN39_S3v.02_genomic	Unknown	South Africa	Human	v3.1.0	Klebsiella pneumoniae	strong	Contig	141	193586	736193	5708344	no	-	ST101	1	2	9	14	1	1	5	7
GCA_001316565.3_ASM131656v3_genomic.fasta	GCA_001316565.3_ASM131656v3_genomic	Unknown	South Africa	Human	v3.1.0	Klebsiella pneumoniae	strong	Complete Genome	3	5498599	5498599	5846356	no	-	ST101	1	2	10	18	1	1	7	23
GCA_001316645.2_v02_genomic.fasta	GCA_001316645.2_v02_genomic	2013	South Africa	Human	v3.1.0	Klebsiella pneumoniae	strong	Contig	189	166465	510255	5731926	no	-	ST101	1	2	7	12	1	1	6	8
GCA_001316695.2_v02_genomic.fasta	GCA_001316695.2_v02_genomic	2013	South Africa	Human	v3.1.0	Klebsiella pneumoniae	strong	Contig	175	105246	373038	5729804	no	-	ST101	1	2	8	11	2	2	4	6
GCA_001316745.2_18_S10v02_genomic.fasta	GCA_001316745.2_18_S10v02_genomic	2013	South Africa	Human	v3.1.0	Klebsiella pneumoniae	strong	Contig	150	114759	653756	5721516	no	-	ST101	1	2	8	12	2	2	3	5
GCA_001316765.2_29_S13v02_genomic.fasta	GCA_001316765.2_29_S13v02_genomic	2012	South Africa	Human	v3.1.0	Klebsiella pneumoniae	strong	Contig	154	202113	654156	5863520	no	-	ST2017	1	2	9	18	1	1	7	9
GCA_001316785.2_UNN40_S4v.02_genomic.fasta	GCA_001316785.2_UNN40_S4v.02_genomic	Unknown	South Africa	Human	v3.1.0	Klebsiella pneumoniae	strong	Contig	146	190331	705418	5707483	no	-	ST101	1	2	9	14	1	1	5	7
GCA_001316845.2_UNN45_S9v.02_genomic.fasta	GCA_001316845.2_UNN45_S9v.02_genomic	Unknown	South Africa	Human	v3.1.0	Klebsiella pneumoniae	strong	Contig	95	359400	748449	5651487	no	-	ST323	0	2	7	13	1	1	4	8
GCA_001316865.2_ASM131686v2_genomic.fasta	GCA_001316865.2_ASM131686v2_genomic	Unknown	South Africa	Human	v3.1.0	Klebsiella pneumoniae	strong	Contig	130	143505	367575	5738409	no	-	ST14	1	2	10	17	3	3	7	7
GCA_001316895.2_v02_genomic.fasta	GCA_001316895.2_v02_genomic	Unknown	South Africa	Human	v3.1.0	Klebsiella pneumoniae	strong	Contig	195	114326	291777	5733530	no	-	ST101	1	2	9	13	1	1	6	8
GCA_001316925.2_21_S12v02_genomic.fasta	GCA_001316925.2_21_S12v02_genomic	2012	South Africa	Human	v3.1.0	Klebsiella pneumoniae	strong	Contig	199	108049	474191	5864185	no	-	ST2017	1	2	9	18	1	1	7	9
GCA_001316945.3_ASM131694v3_genomic.fasta	GCA_001316945.3_ASM131694v3_genomic	Unknown	South Africa	Human	v3.1.0	Klebsiella pneumoniae	strong	Chromosome	5	5497952	5497952	5953925	yes (100)	ambiguous_bases	ST2017	1	2	9	21	2	2	10	25
GCA_001316955.2_v02_genomic.fasta	GCA_001316955.2_v02_genomic	2013	South Africa	Human	v3.1.0	Klebsiella pneumoniae	strong	Contig	184	96119	318724	5731548	no	-	ST101	1	2	8	11	2	2	3	4
GCA_001316985.2_32_S15v02_genomic.fasta	GCA_001316985.2_32_S15v02_genomic	2013	South Africa	Human	v3.1.0	Klebsiella pneumoniae	strong	Contig	131	138558	687342	5603261	no	-	ST101	1	2	8	13	1	1	5	7
GCA_001317005.2_34_S16v02_genomic.fasta	GCA_001317005.2_34_S16v02_genomic	Unknown	South Africa	Human	v3.1.0	Klebsiella pneumoniae	strong	Contig	132	131880	693790	5746529	no	-	ST101	1	2	8	11	2	2	3	4
GCA_001317015.2_35_S17v02_genomic.fasta	GCA_001317015.2_35_S17v02_genomic	2013	South Africa	Human	v3.1.0	Klebsiella pneumoniae	strong	Contig	165	114142	456977	5734565	no	-	ST101	1	2	8	10	3	3	3	4
GCA_001317035.2_38_S19v.02_genomic.fasta	GCA_001317035.2_38_S19v.02_genomic	Unknown	South Africa	Human	v3.1.0	Klebsiella pneumoniae	strong	Contig	134	192095	705201	5727792	no	-	ST101	1	2	8	11	3	3	3	5
GCA_001317165.2_52_S26v.02_genomic.fasta	GCA_001317165.2_52_S26v.02_genomic	2013	South Africa	Human	v3.1.0	Klebsiella pneumoniae	strong	Contig	152	114694	370643	5749083	no	-	ST101	1	2	5	7	1	1	4	5
GCA_001317295.2_53_S27v.02_genomic.fasta	GCA_001317295.2_53_S27v.02_genomic	2013	South Africa	Human	v3.1.0	Klebsiella pneumoniae	strong	Contig	236	86901	334864	5735683	no	-	ST101	1	2	9	14	1	1	6	8
GCA_001317375.2_36_S18v02_genomic.fasta	GCA_001317375.2_36_S18v02_genomic	Unknown	South Africa	Human	v3.1.0	Klebsiella pneumoniae	strong	Contig	155	118046	391864	5739558	no	-	ST101	1	2	8	11	2	2	3	5
GCA_001399815.1_ScK55_genomic.fasta	GCA_001399815.1_ScK55_genomic	2010	Italy	Human	v3.1.0	Klebsiella pneumoniae	strong	Contig	199	60974	216116	5839626	yes (253)	ambiguous_bases	ST258	0	2	8	12	1	1	10	17
GCA_001404095.1_CH1034_genomic.fasta	GCA_001404095.1_CH1034_genomic	Unknown	Unknown	Unknown	v3.1.0	Klebsiella pneumoniae	strong	Contig	46	250027	412668	5271927	no	-	ST6	1	0	0	0	0	0	2	2
GCA_001441285.1_ASM144128v1_genomic.fasta	GCA_001441285.1_ASM144128v1_genomic	2005	Israel	Human	v3.1.0	Klebsiella pneumoniae	strong	Scaffold	53	266552	1022631	5675784	no	-	ST11	1	1	5	6	1	1	3	3
GCA_001441295.1_ASM144129v1_genomic.fasta	GCA_001441295.1_ASM144129v1_genomic	2005	Israel	Human	v3.1.0	Klebsiella pneumoniae	strong	Scaffold	88	251281	763586	5748444	no	-	ST327	1	1	7	8	2	2	8	8
GCA_001455995.1_MS6671.v1_genomic.fasta	GCA_001455995.1_MS6671.v1_genomic	2014	United Arab Emirates	Human	v3.1.0	Klebsiella pneumoniae	strong	Complete Genome	7	5402900	5402900	5980203	no	-	ST147	0	3	7	13	2	3	7	20
GCA_001456055.3_ASM145605v3_genomic.fasta	GCA_001456055.3_ASM145605v3_genomic	2013	Canada	Human	v3.1.0	Klebsiella pneumoniae	strong	Complete Genome	5	5307114	5307114	5680634	no	-	ST278	0	2	8	9	1	1	7	21
GCA_001456095.3_ASM145609v3_genomic.fasta	GCA_001456095.3_ASM145609v3_genomic	2013	Canada	Human	v3.1.0	Klebsiella pneumoniae	strong	Complete Genome	5	5309013	5309013	5650490	no	-	ST278	0	1	7	8	1	1	6	18
GCA_001456135.1_ASM145613v1_genomic.fasta	GCA_001456135.1_ASM145613v1_genomic	2010	USA	Human	v3.1.0	Klebsiella pneumoniae	strong	Complete Genome	6	5319154	5319154	5874698	no	-	ST941	0	3	7	15	1	1	10	44
GCA_001457255.1_ASM145725v1_genomic.fasta	GCA_001457255.1_ASM145725v1_genomic	2012	Netherlands	Human	v3.1.0	Klebsiella pneumoniae	strong	Scaffold	60	375028	586644	5396495	yes (72)	ambiguous_bases	ST1427	0	1	7	11	1	1	6	8
GCA_001457265.1_ASM145726v1_genomic.fasta	GCA_001457265.1_ASM145726v1_genomic	2012	Netherlands	Human	v3.1.0	Klebsiella pneumoniae	strong	Scaffold	128	231141	594085	5376364	yes (371)	ambiguous_bases	ST1427	0	1	7	11	1	1	6	9
GCA_001457275.1_ASM145727v1_genomic.fasta	GCA_001457275.1_ASM145727v1_genomic	2012	Netherlands	Human	v3.1.0	Klebsiella pneumoniae	strong	Scaffold	64	216789	594005	5390420	yes (64)	ambiguous_bases	ST1427	0	1	7	11	1	1	5	5
GCA_001457285.1_ASM145728v1_genomic.fasta	GCA_001457285.1_ASM145728v1_genomic	2012	Netherlands	Human	v3.1.0	Klebsiella pneumoniae	strong	Contig	61	266378	689321	5390310	yes (8)	ambiguous_bases	ST1427	0	1	7	11	1	1	5	6
GCA_001457335.1_ASM145733v1_genomic.fasta	GCA_001457335.1_ASM145733v1_genomic	2012	Netherlands	Human	v3.1.0	Klebsiella pneumoniae	strong	Contig	59	246939	689388	5395268	yes (10)	ambiguous_bases	ST1427	0	1	7	11	1	1	6	8
GCA_001460475.1_ASM146047v1_genomic.fasta	GCA_001460475.1_ASM146047v1_genomic	2012	Netherlands	Human	v3.1.0	Klebsiella pneumoniae	strong	Contig	62	375032	1105882	5401315	yes (4)	ambiguous_bases	ST1427	0	1	7	11	1	1	6	8
GCA_001460495.1_ASM146049v1_genomic.fasta	GCA_001460495.1_ASM146049v1_genomic	2012	Netherlands	Unknown	v3.1.0	Klebsiella pneumoniae	strong	Contig	64	235306	594007	5391503	yes (12)	ambiguous_bases	ST1427	0	1	7	11	1	1	6	10
GCA_001460505.1_ASM146050v1_genomic.fasta	GCA_001460505.1_ASM146050v1_genomic	2012	Netherlands	Human	v3.1.0	Klebsiella pneumoniae	strong	Scaffold	62	184237	471921	5221338	yes (188)	ambiguous_bases	ST1782	0	1	5	6	1	1	3	3
GCA_001460565.1_ASM146056v1_genomic.fasta	GCA_001460565.1_ASM146056v1_genomic	2012	Netherlands	Human	v3.1.0	Klebsiella pneumoniae	strong	Scaffold	64	424647	750549	5398855	yes (33)	ambiguous_bases	ST1427	0	1	7	11	1	1	6	8
GCA_001460575.1_ASM146057v1_genomic.fasta	GCA_001460575.1_ASM146057v1_genomic	2012	Netherlands	Human	v3.1.0	Klebsiella pneumoniae	strong	Scaffold	89	182036	456875	5472103	yes (42)	ambiguous_bases	ST927	0	0	6	7	1	1	5	9
GCA_001460975.1_ASM146097v1_genomic.fasta	GCA_001460975.1_ASM146097v1_genomic	2012	Netherlands	Human	v3.1.0	Klebsiella pneumoniae	strong	Contig	61	235354	593519	5389601	yes (22)	ambiguous_bases	ST1427	0	1	7	11	1	1	6	7
GCA_001460985.1_ASM146098v1_genomic.fasta	GCA_001460985.1_ASM146098v1_genomic	2012	Netherlands	Human	v3.1.0	Klebsiella pneumoniae	strong	Scaffold	71	203880	689205	5388868	yes (74)	ambiguous_bases	ST1427	0	1	7	11	1	1	5	6
GCA_001462525.1_ASM146252v1_genomic.fasta	GCA_001462525.1_ASM146252v1_genomic	2008	Norway	Human	v3.1.0	Klebsiella pneumoniae	strong	Contig	139	247802	804619	5674775	no	-	ST258	0	2	8	10	1	1	7	11
GCA_001462535.1_ASM146253v1_genomic.fasta	GCA_001462535.1_ASM146253v1_genomic	2007	Norway	Human	v3.1.0	Klebsiella pneumoniae	strong	Contig	106	188620	369406	5410930	no	-	ST3708	0	2	5	5	2	2	5	12
GCA_001462545.1_ASM146254v1_genomic.fasta	GCA_001462545.1_ASM146254v1_genomic	2008	Norway	Human	v3.1.0	Klebsiella pneumoniae	strong	Contig	125	212630	804618	5665075	no	-	ST258	0	3	10	11	1	1	7	11
GCA_001462555.1_ASM146255v1_genomic.fasta	GCA_001462555.1_ASM146255v1_genomic	2007	Norway	Human	v3.1.0	Klebsiella pneumoniae	strong	Contig	117	247802	804619	5605919	no	-	ST258	0	2	5	4	0	0	5	8
GCA_001462605.1_ASM146260v1_genomic.fasta	GCA_001462605.1_ASM146260v1_genomic	2008	Norway	Human	v3.1.0	Klebsiella pneumoniae	strong	Contig	166	166404	341941	5676421	no	-	ST258	0	2	8	10	1	1	7	12
GCA_001462615.1_ASM146261v1_genomic.fasta	GCA_001462615.1_ASM146261v1_genomic	2008	Norway	Human	v3.1.0	Klebsiella pneumoniae	strong	Contig	128	247802	804618	5667986	no	-	ST258	0	3	9	10	1	1	7	13
GCA_001462645.1_ASM146264v1_genomic.fasta	GCA_001462645.1_ASM146264v1_genomic	2008	Norway	Human	v3.1.0	Klebsiella pneumoniae	strong	Contig	140	270453	492102	5724821	no	-	ST258	1	2	8	9	1	1	6	10
GCA_001462655.1_ASM146265v1_genomic.fasta	GCA_001462655.1_ASM146265v1_genomic	2008	Norway	Human	v3.1.0	Klebsiella pneumoniae	strong	Contig	124	203931	804619	5660684	no	-	ST258	0	2	9	11	1	1	7	11
GCA_001462685.1_ASM146268v1_genomic.fasta	GCA_001462685.1_ASM146268v1_genomic	2009	Norway	Human	v3.1.0	Klebsiella pneumoniae	strong	Contig	123	247802	543423	5655208	no	-	ST258	0	2	8	10	1	1	7	11
GCA_001462705.1_ASM146270v1_genomic.fasta	GCA_001462705.1_ASM146270v1_genomic	2009	Norway	Human	v3.1.0	Klebsiella pneumoniae	strong	Contig	164	180085	490318	5906725	no	-	ST461	0	2	2	2	0	0	6	11
GCA_001462765.1_ASM146276v1_genomic.fasta	GCA_001462765.1_ASM146276v1_genomic	2010	Norway	Human	v3.1.0	Klebsiella pneumoniae	strong	Contig	112	270452	804619	5657307	no	-	ST258	0	2	9	11	1	1	7	10
GCA_001462785.1_ASM146278v1_genomic.fasta	GCA_001462785.1_ASM146278v1_genomic	2010	Norway	Human	v3.1.0	Klebsiella pneumoniae	strong	Contig	164	154459	497210	5686205	no	-	ST258	0	2	5	4	0	0	5	9
GCA_001462795.1_ASM146279v1_genomic.fasta	GCA_001462795.1_ASM146279v1_genomic	2010	Norway	Human	v3.1.0	Klebsiella pneumoniae	strong	Contig	109	203938	455859	5596992	no	-	ST258	0	2	9	11	1	1	5	8
GCA_001462825.1_ASM146282v1_genomic.fasta	GCA_001462825.1_ASM146282v1_genomic	2010	Norway	Human	v3.1.0	Klebsiella pneumoniae	strong	Contig	97	235633	709100	5818648	no	-	ST147	0	3	7	9	2	2	7	10
GCA_001462845.1_ASM146284v1_genomic.fasta	GCA_001462845.1_ASM146284v1_genomic	2010	Norway	Human	v3.1.0	Klebsiella pneumoniae	strong	Contig	88	214702	557368	5769822	no	-	ST147	0	3	5	3	1	1	5	7
GCA_001462865.1_ASM146286v1_genomic.fasta	GCA_001462865.1_ASM146286v1_genomic	2011	Norway	Human	v3.1.0	Klebsiella pneumoniae	strong	Contig	145	126844	452504	5712687	no	-	ST258	1	3	7	7	1	1	7	11
GCA_001462885.1_ASM146288v1_genomic.fasta	GCA_001462885.1_ASM146288v1_genomic	2011	Norway	Human	v3.1.0	Klebsiella pneumoniae	strong	Contig	115	428107	1394894	6030373	no	-	ST525	0	2	8	12	0	0	5	9
GCA_001462905.1_ASM146290v1_genomic.fasta	GCA_001462905.1_ASM146290v1_genomic	2011	Norway	Human	v3.1.0	Klebsiella pneumoniae	strong	Contig	170	95673	273333	5833342	no	-	ST405	1	2	8	12	1	1	4	5
GCA_001462965.1_ASM146296v1_genomic.fasta	GCA_001462965.1_ASM146296v1_genomic	2012	Norway	Human	v3.1.0	Klebsiella pneumoniae	strong	Contig	78	270606	861228	5503479	yes (2)	ambiguous_bases	ST11	1	2	7	11	0	0	4	4
GCA_001463055.1_ASM146305v1_genomic.fasta	GCA_001463055.1_ASM146305v1_genomic	2011	Norway	Human	v3.1.0	Klebsiella pneumoniae	strong	Contig	192	149732	512582	5738166	no	-	ST258	1	3	9	10	1	1	7	12
GCA_001463085.1_ASM146308v1_genomic.fasta	GCA_001463085.1_ASM146308v1_genomic	2012	Norway	Human	v3.1.0	Klebsiella pneumoniae	strong	Contig	111	172645	483998	5586844	yes (5)	ambiguous_bases	ST147	0	2	8	15	1	1	6	6
GCA_001463105.1_ASM146310v1_genomic.fasta	GCA_001463105.1_ASM146310v1_genomic	2012	Norway	Human	v3.1.0	Klebsiella pneumoniae	strong	Contig	191	108738	285635	5471211	no	-	ST340	0	2	8	10	3	3	4	5
GCA_001463125.1_ASM146312v1_genomic.fasta	GCA_001463125.1_ASM146312v1_genomic	2012	Norway	Human	v3.1.0	Klebsiella pneumoniae	strong	Contig	168	123985	392795	6095009	no	-	ST11	1	2	9	18	1	1	8	8
GCA_001463165.1_ASM146316v1_genomic.fasta	GCA_001463165.1_ASM146316v1_genomic	2010	India	Human	v3.1.0	Klebsiella pneumoniae	strong	Chromosome	1	5491870	5491870	5491870	yes (100)	ambiguous_bases	ST14	1	0	5	5	1	1	3	4
GCA_001463215.1_ASM146321v1_genomic.fasta	GCA_001463215.1_ASM146321v1_genomic	2012	Norway	Human	v3.1.0	Klebsiella pneumoniae	strong	Contig	90	317126	803864	5579363	no	-	ST336	1	2	8	11	1	1	6	8
GCA_001463285.1_ASM146328v1_genomic.fasta	GCA_001463285.1_ASM146328v1_genomic	2013	Norway	Human	v3.1.0	Klebsiella pneumoniae	strong	Contig	135	130711	560666	5493115	yes (7)	ambiguous_bases	ST258	0	3	5	4	1	1	5	6
GCA_001463295.1_ASM146329v1_genomic.fasta	GCA_001463295.1_ASM146329v1_genomic	2013	Norway	Human	v3.1.0	Klebsiella pneumoniae	strong	Contig	102	152284	367842	5485745	no	-	ST187	1	2	1	1	0	0	1	1
GCA_001463415.1_ASM146341v1_genomic.fasta	GCA_001463415.1_ASM146341v1_genomic	2014	Norway	Human	v3.1.0	Klebsiella pneumoniae	strong	Contig	208	99133	232409	5399839	no	-	ST258	0	2	4	3	0	0	5	5
GCA_001463445.1_ASM146344v1_genomic.fasta	GCA_001463445.1_ASM146344v1_genomic	2014	Norway	Human	v3.1.0	Klebsiella pneumoniae	strong	Contig	64	349720	726956	5292577	no	-	ST37	0	2	4	4	1	1	3	3
GCA_001463475.1_ASM146347v1_genomic.fasta	GCA_001463475.1_ASM146347v1_genomic	2014	Norway	Human	v3.1.0	Klebsiella pneumoniae	strong	Contig	139	142583	371311	5687613	no	-	ST14	0	2	8	9	1	1	4	4
GCA_001463525.1_ASM146352v1_genomic.fasta	GCA_001463525.1_ASM146352v1_genomic	2014	Norway	Human	v3.1.0	Klebsiella pneumoniae	strong	Contig	132	147998	723623	6002026	no	-	ST855	0	2	6	12	1	1	7	10
GCA_001463555.1_ASM146355v1_genomic.fasta	GCA_001463555.1_ASM146355v1_genomic	2013	Norway	Human	v3.1.0	Klebsiella pneumoniae	strong	Contig	165	377457	1487556	5871817	no	-	ST17	1	2	10	19	2	2	3	7
GCA_001463605.1_ASM146360v1_genomic.fasta	GCA_001463605.1_ASM146360v1_genomic	2013	Norway	Human	v3.1.0	Klebsiella pneumoniae	strong	Contig	94	242940	1039746	5486260	no	-	ST11	1	2	5	6	0	0	3	3
GCA_001463615.1_ASM146361v1_genomic.fasta	GCA_001463615.1_ASM146361v1_genomic	2013	Norway	Human	v3.1.0	Klebsiella pneumoniae	strong	Contig	177	114450	285277	5725677	no	-	ST101	1	2	10	17	2	2	8	9
GCA_001463665.1_ASM146366v1_genomic.fasta	GCA_001463665.1_ASM146366v1_genomic	2014	Norway	Human	v3.1.0	Klebsiella pneumoniae	strong	Contig	208	97629	325981	5560392	no	-	ST17	0	2	7	12	1	1	4	5
GCA_001471065.1_ASM147106v1_genomic.fasta	GCA_001471065.1_ASM147106v1_genomic	2012	USA	Human	v3.1.0	Klebsiella pneumoniae	strong	Contig	1147	39034	160019	5805612	yes (9168)	ambiguous_bases	ST258-1LV	0	0	3	1	2	2	7	8
GCA_001471075.1_ASM147107v1_genomic.fasta	GCA_001471075.1_ASM147107v1_genomic	2012	USA	Environment	v3.1.0	Klebsiella pneumoniae	strong	Contig	827	26907	90972	5631676	yes (5565)	ambiguous_bases	ST307	0	1	2	1	1	1	4	4
GCA_001471085.2_ASM147108v2_genomic.fasta	GCA_001471085.2_ASM147108v2_genomic	2011	USA	Human	v3.1.0	Klebsiella pneumoniae	strong	Contig	1186	25516	116807	5943380	yes (6409)	ambiguous_bases	ST258-1LV	0	2	4	3	2	2	7	12
GCA_001471095.1_KLP-24_genomic.fasta	GCA_001471095.1_KLP-24_genomic	2012	USA	Human	v3.1.0	Klebsiella pneumoniae	strong	Contig	944	32517	111011	5704508	yes (6003)	ambiguous_bases	ST307	0	0	3	2	1	1	2	2
GCA_001471145.1_ASM147114v1_genomic.fasta	GCA_001471145.1_ASM147114v1_genomic	2012	USA	Human	v3.1.0	Klebsiella pneumoniae	strong	Contig	1211	26216	120918	5792046	yes (6330)	ambiguous_bases	ST258-1LV	0	3	6	4	2	2	6	7
GCA_001471155.2_ASM147115v2_genomic.fasta	GCA_001471155.2_ASM147115v2_genomic	2012	USA	Environment	v3.1.0	Klebsiella pneumoniae	strong	Contig	1221	37367	128134	5934257	yes (7519)	ambiguous_bases	ST258-1LV	0	3	7	5	2	2	8	15
GCA_001471175.1_ASM147117v1_genomic.fasta	GCA_001471175.1_ASM147117v1_genomic	2012	USA	Human	v3.1.0	Klebsiella pneumoniae	strong	Contig	1386	38973	157142	6034026	yes (8267)	ambiguous_bases	ST258-1LV	0	3	7	5	2	2	7	12
GCA_001471625.2_ASM147162v2_genomic.fasta	GCA_001471625.2_ASM147162v2_genomic	2013	USA	Human	v3.1.0	Klebsiella pneumoniae	strong	Contig	3	5424227	5424227	5594695	no	-	ST258	0	2	8	11	1	1	11	24
GCA_001471835.2_ASM147183v2_genomic.fasta	GCA_001471835.2_ASM147183v2_genomic	2013	USA	Human	v3.1.0	Klebsiella pneumoniae	strong	Contig	8	5428252	5428252	5980029	no	-	ST258	0	2	6	14	2	2	9	35
GCA_001482345.1_ASM148234v1_genomic.fasta	GCA_001482345.1_ASM148234v1_genomic	2014	China	Environment	v3.1.0	Klebsiella pneumoniae	strong	Complete Genome	3	5278493	5278493	5406866	no	-	ST111	0	0	0	0	0	0	2	13
GCA_001482605.1_ASM148260v1_genomic.fasta	GCA_001482605.1_ASM148260v1_genomic	2015	Denmark	Unknown	v3.1.0	Klebsiella pneumoniae	strong	Scaffold	122	108816	384940	5622984	yes (177)	ambiguous_bases	ST16	1	2	10	17	2	2	4	4
GCA_001482645.1_ASM148264v1_genomic.fasta	GCA_001482645.1_ASM148264v1_genomic	2014	Denmark	Human	v3.1.0	Klebsiella pneumoniae	strong	Scaffold	82	222404	408459	5457054	yes (226)	ambiguous_bases	ST35	0	3	7	14	2	2	8	8
GCA_001482995.1_ASM148299v1_genomic.fasta	GCA_001482995.1_ASM148299v1_genomic	2010	USA	Human	v3.1.0	Klebsiella pneumoniae	strong	Contig	228	115118	272995	5891084	no	-	ST258	2	2	8	14	2	2	8	9
GCA_001483005.1_ASM148300v1_genomic.fasta	GCA_001483005.1_ASM148300v1_genomic	2010	USA	Human	v3.1.0	Klebsiella pneumoniae	strong	Contig	148	169891	543910	5903286	no	-	ST258	2	2	8	14	2	2	8	12
GCA_001483045.1_ASM148304v1_genomic.fasta	GCA_001483045.1_ASM148304v1_genomic	2011	USA	Human	v3.1.0	Klebsiella pneumoniae	strong	Contig	234	82924	275275	5653094	no	-	ST13	2	2	5	5	1	1	4	4
GCA_001483055.1_ASM148305v1_genomic.fasta	GCA_001483055.1_ASM148305v1_genomic	2011	USA	Human	v3.1.0	Klebsiella pneumoniae	strong	Contig	133	133790	404818	5470735	no	-	ST14	0	0	3	3	1	1	6	6
GCA_001483105.1_ASM148310v1_genomic.fasta	GCA_001483105.1_ASM148310v1_genomic	2011	USA	Human	v3.1.0	Klebsiella pneumoniae	strong	Contig	205	115345	282571	5990845	no	-	ST258	2	2	9	14	1	1	7	9
GCA_001483725.1_ASM148372v1_genomic.fasta	GCA_001483725.1_ASM148372v1_genomic	2007	Norway	Human	v3.1.0	Klebsiella pneumoniae	strong	Contig	264	73653	282129	5363365	no	-	ST273	0	2	7	11	3	3	4	5
GCA_001510995.1_ERS822449_genomic.fasta	GCA_001510995.1_ERS822449_genomic	Unknown	Unknown	Unknown	v3.1.0	Klebsiella pneumoniae	strong	Contig	111	203726	487395	5655663	yes (4)	ambiguous_bases	ST258	0	2	8	10	1	1	6	9
GCA_001511015.1_ERS822448_genomic.fasta	GCA_001511015.1_ERS822448_genomic	Unknown	Unknown	Unknown	v3.1.0	Klebsiella pneumoniae	strong	Contig	92	203596	699495	5873612	yes (2)	ambiguous_bases	ST147	0	2	2	1	0	0	4	4
GCA_001511035.1_ERS822443_genomic.fasta	GCA_001511035.1_ERS822443_genomic	Unknown	Unknown	Unknown	v3.1.0	Klebsiella pneumoniae	strong	Scaffold	112	220693	450628	5647705	yes (36)	ambiguous_bases	ST258	0	2	8	10	1	1	8	11
GCA_001511055.1_ERS822442_genomic.fasta	GCA_001511055.1_ERS822442_genomic	Unknown	Unknown	Unknown	v3.1.0	Klebsiella pneumoniae	strong	Scaffold	96	203726	449515	5653266	yes (502)	ambiguous_bases	ST258	0	2	8	10	1	1	9	12
GCA_001511095.1_ERS822447_genomic.fasta	GCA_001511095.1_ERS822447_genomic	Unknown	Unknown	Unknown	v3.1.0	Klebsiella pneumoniae	strong	Scaffold	83	270453	450629	5530126	yes (112)	ambiguous_bases	ST258	0	2	3	3	0	0	6	7
GCA_001511115.1_ERS822464_genomic.fasta	GCA_001511115.1_ERS822464_genomic	Unknown	Unknown	Unknown	v3.1.0	Klebsiella pneumoniae	strong	Scaffold	120	212783	474818	5587204	yes (75)	ambiguous_bases	ST258	0	2	8	10	1	1	7	8
GCA_001511135.1_ERS822462_genomic.fasta	GCA_001511135.1_ERS822462_genomic	Unknown	Unknown	Unknown	v3.1.0	Klebsiella pneumoniae	strong	Scaffold	143	105141	450078	5700019	yes (234)	ambiguous_bases	ST258	1	3	9	10	1	1	8	11
GCA_001511155.1_ERS822470_genomic.fasta	GCA_001511155.1_ERS822470_genomic	Unknown	Unknown	Unknown	v3.1.0	Klebsiella pneumoniae	strong	Scaffold	111	209445	367472	5585573	yes (877)	ambiguous_bases	ST258	0	3	9	10	1	1	9	11
GCA_001511175.1_ERS822459_genomic.fasta	GCA_001511175.1_ERS822459_genomic	Unknown	Unknown	Unknown	v3.1.0	Klebsiella pneumoniae	strong	Scaffold	106	203708	474814	5587188	yes (638)	ambiguous_bases	ST258	0	2	8	10	1	1	8	9
GCA_001511195.1_ERS822473_genomic.fasta	GCA_001511195.1_ERS822473_genomic	Unknown	Unknown	Unknown	v3.1.0	Klebsiella pneumoniae	strong	Scaffold	296	36788	128736	5416940	yes (1758)	ambiguous_bases	ST258	0	2	4	3	0	0	6	6
GCA_001511215.1_ERS822474_genomic.fasta	GCA_001511215.1_ERS822474_genomic	Unknown	Unknown	Unknown	v3.1.0	Klebsiella pneumoniae	strong	Scaffold	102	172201	432901	5624155	yes (351)	ambiguous_bases	ST258	1	3	8	7	1	1	8	9
GCA_001511255.1_ERS822455_genomic.fasta	GCA_001511255.1_ERS822455_genomic	Unknown	Unknown	Unknown	v3.1.0	Klebsiella pneumoniae	strong	Contig	114	213732	367487	5584581	yes (8)	ambiguous_bases	ST258	0	2	8	10	1	1	7	9
GCA_001511275.1_ERS822454_genomic.fasta	GCA_001511275.1_ERS822454_genomic	Unknown	Unknown	Unknown	v3.1.0	Klebsiella pneumoniae	strong	Scaffold	114	217117	408553	5554570	yes (107)	ambiguous_bases	ST258	0	2	8	10	1	1	10	12
GCA_001511295.1_ERS822461_genomic.fasta	GCA_001511295.1_ERS822461_genomic	Unknown	Unknown	Unknown	v3.1.0	Klebsiella pneumoniae	strong	Scaffold	150	220558	368228	5493868	yes (49)	ambiguous_bases	ST258	0	2	5	5	0	0	8	9
GCA_001511315.1_ERS822469_genomic.fasta	GCA_001511315.1_ERS822469_genomic	Unknown	Unknown	Unknown	v3.1.0	Klebsiella pneumoniae	strong	Scaffold	100	203726	491947	5668958	yes (489)	ambiguous_bases	ST258	1	2	9	11	1	1	7	10
GCA_001511335.1_ERS822456_genomic.fasta	GCA_001511335.1_ERS822456_genomic	Unknown	Unknown	Unknown	v3.1.0	Klebsiella pneumoniae	strong	Contig	122	217732	474830	5581041	yes (2)	ambiguous_bases	ST258	0	2	8	10	1	1	8	10
GCA_001511355.1_ERS822444_genomic.fasta	GCA_001511355.1_ERS822444_genomic	Unknown	Unknown	Unknown	v3.1.0	Klebsiella pneumoniae	strong	Scaffold	118	154994	340656	5588650	yes (115)	ambiguous_bases	ST258	0	3	5	5	0	0	5	6
GCA_001511375.1_ERS822463_genomic.fasta	GCA_001511375.1_ERS822463_genomic	Unknown	Unknown	Unknown	v3.1.0	Klebsiella pneumoniae	strong	Contig	99	217870	491507	5674605	yes (38)	ambiguous_bases	ST258	1	3	8	9	1	1	9	12
GCA_001511395.1_ERS822472_genomic.fasta	GCA_001511395.1_ERS822472_genomic	Unknown	Unknown	Unknown	v3.1.0	Klebsiella pneumoniae	strong	Scaffold	106	217870	491342	5677072	yes (221)	ambiguous_bases	ST258	1	2	7	9	1	1	8	11
GCA_001511415.1_ERS822445_genomic.fasta	GCA_001511415.1_ERS822445_genomic	Unknown	Unknown	Unknown	v3.1.0	Klebsiella pneumoniae	strong	Scaffold	107	170606	449499	5652964	yes (422)	ambiguous_bases	ST258	0	2	8	10	1	1	8	9
GCA_001511435.1_ERS822458_genomic.fasta	GCA_001511435.1_ERS822458_genomic	Unknown	Unknown	Unknown	v3.1.0	Klebsiella pneumoniae	strong	Scaffold	95	203726	450760	5651277	yes (939)	ambiguous_bases	ST258	0	2	8	10	1	1	10	13
GCA_001511455.1_ERS822467_genomic.fasta	GCA_001511455.1_ERS822467_genomic	Unknown	Unknown	Unknown	v3.1.0	Klebsiella pneumoniae	strong	Scaffold	116	165623	492077	5657220	yes (457)	ambiguous_bases	ST258	1	3	9	10	1	1	7	9
GCA_001511475.1_ERS822475_genomic.fasta	GCA_001511475.1_ERS822475_genomic	Unknown	Unknown	Unknown	v3.1.0	Klebsiella pneumoniae	strong	Scaffold	123	217732	421594	5550021	yes (213)	ambiguous_bases	ST258	0	2	8	10	1	1	8	10
GCA_001511495.1_ERS822451_genomic.fasta	GCA_001511495.1_ERS822451_genomic	Unknown	Unknown	Unknown	v3.1.0	Klebsiella pneumoniae	strong	Scaffold	109	246770	492157	5653866	yes (436)	ambiguous_bases	ST258	0	2	9	10	1	1	8	9
GCA_001511535.1_ERS822468_genomic.fasta	GCA_001511535.1_ERS822468_genomic	Unknown	Unknown	Unknown	v3.1.0	Klebsiella pneumoniae	strong	Scaffold	78	214524	492103	5507340	yes (309)	ambiguous_bases	ST258	1	2	3	2	0	0	7	7
GCA_001511555.1_ERS822471_genomic.fasta	GCA_001511555.1_ERS822471_genomic	Unknown	Unknown	Unknown	v3.1.0	Klebsiella pneumoniae	strong	Scaffold	94	203726	803418	5674396	yes (247)	ambiguous_bases	ST258	1	3	8	9	1	1	10	13
GCA_001511575.1_ERS822450_genomic.fasta	GCA_001511575.1_ERS822450_genomic	Unknown	Unknown	Unknown	v3.1.0	Klebsiella pneumoniae	strong	Scaffold	128	150044	340656	5658949	yes (37)	ambiguous_bases	ST258	0	2	7	9	1	1	7	8
GCA_001511595.1_ERS822460_genomic.fasta	GCA_001511595.1_ERS822460_genomic	Unknown	Unknown	Unknown	v3.1.0	Klebsiella pneumoniae	strong	Scaffold	99	196097	803311	5707693	yes (545)	ambiguous_bases	ST258	1	2	7	9	1	1	8	11
GCA_001511615.1_ERS822452_genomic.fasta	GCA_001511615.1_ERS822452_genomic	Unknown	Unknown	Unknown	v3.1.0	Klebsiella pneumoniae	strong	Scaffold	1526	66335	339630	8610769	yes (323)	total_size,ambiguous_bases	ST258	0	3	9	9	1	1	9	11
GCA_001511635.1_ERS822453_genomic.fasta	GCA_001511635.1_ERS822453_genomic	Unknown	Unknown	Unknown	v3.1.0	Klebsiella pneumoniae	strong	Scaffold	110	227266	382993	5540559	yes (145)	ambiguous_bases	ST258	0	2	7	9	1	1	10	11
GCA_001511675.1_ERS822457_genomic.fasta	GCA_001511675.1_ERS822457_genomic	Unknown	Unknown	Unknown	v3.1.0	Klebsiella pneumoniae	strong	Scaffold	95	203726	804055	5645972	yes (1374)	ambiguous_bases	ST258	0	2	8	10	1	1	9	10
GCA_001511695.1_ERS822465_genomic.fasta	GCA_001511695.1_ERS822465_genomic	Unknown	Unknown	Unknown	v3.1.0	Klebsiella pneumoniae	strong	Scaffold	89	188472	474829	5415981	yes (168)	ambiguous_bases	ST258	0	2	4	3	0	0	6	6
GCA_001511715.1_ERS822446_genomic.fasta	GCA_001511715.1_ERS822446_genomic	Unknown	Unknown	Unknown	v3.1.0	Klebsiella pneumoniae	strong	Contig	126	141547	354352	5763065	yes (8)	ambiguous_bases	ST258	0	3	8	9	1	1	9	10
GCA_001511735.1_ERS822466_genomic.fasta	GCA_001511735.1_ERS822466_genomic	Unknown	Unknown	Unknown	v3.1.0	Klebsiella pneumoniae	strong	Scaffold	122	217739	474815	5590337	yes (38)	ambiguous_bases	ST258	0	2	8	10	1	1	8	9
GCA_001517715.1_ASM151771v1_genomic.fasta	GCA_001517715.1_ASM151771v1_genomic	2013	Netherlands	Environment	v3.1.0	Klebsiella pneumoniae	strong	Contig	120	220554	474829	5588361	yes (2)	ambiguous_bases	ST258	0	2	8	10	1	1	8	10
GCA_001517725.1_ASM151772v1_genomic.fasta	GCA_001517725.1_ASM151772v1_genomic	2013	Netherlands	Human	v3.1.0	Klebsiella pneumoniae	strong	Scaffold	137	150559	450420	5588459	yes (43)	ambiguous_bases	ST258	0	2	8	10	1	1	9	11
GCA_001517735.1_ASM151773v1_genomic.fasta	GCA_001517735.1_ASM151773v1_genomic	2013	Netherlands	Human	v3.1.0	Klebsiella pneumoniae	strong	Contig	133	146709	323012	5585027	yes (2)	ambiguous_bases	ST258	0	2	8	10	1	1	7	9
GCA_001517745.1_ASM151774v1_genomic.fasta	GCA_001517745.1_ASM151774v1_genomic	2013	Netherlands	Environment	v3.1.0	Klebsiella pneumoniae	strong	Scaffold	110	248060	474829	5591362	yes (87)	ambiguous_bases	ST258	0	2	8	10	1	1	7	8
GCA_001517795.1_ASM151779v1_genomic.fasta	GCA_001517795.1_ASM151779v1_genomic	2013	Netherlands	Environment	v3.1.0	Klebsiella pneumoniae	strong	Contig	129	178611	474829	5594952	yes (6)	ambiguous_bases	ST258	0	2	8	10	1	1	7	8
GCA_001517805.1_ASM151780v1_genomic.fasta	GCA_001517805.1_ASM151780v1_genomic	2013	Netherlands	Human	v3.1.0	Klebsiella pneumoniae	strong	Scaffold	124	248060	474698	5592027	yes (101)	ambiguous_bases	ST258	0	2	9	11	1	1	8	11
GCA_001517955.1_ASM151795v1_genomic.fasta	GCA_001517955.1_ASM151795v1_genomic	2013	Netherlands	Environment	v3.1.0	Klebsiella pneumoniae	strong	Scaffold	123	248060	474829	5589951	yes (156)	ambiguous_bases	ST258	0	2	9	11	1	1	10	12
GCA_001521895.1_ASM152189v1_genomic.fasta	GCA_001521895.1_ASM152189v1_genomic	2014	China	Human	v3.1.0	Klebsiella pneumoniae	strong	Complete Genome	3	5387996	5387996	5535187	no	-	ST14	1	2	4	4	1	1	4	6
GCA_001529935.1_ASM152993v1_genomic.fasta	GCA_001529935.1_ASM152993v1_genomic	2015	China	Human	v3.1.0	Klebsiella pneumoniae	strong	Complete Genome	2	5461919	5461919	5690826	no	-	ST23	5	0	0	0	0	0	2	7
GCA_001530015.1_ASM153001v1_genomic.fasta	GCA_001530015.1_ASM153001v1_genomic	2014	China	Human	v3.1.0	Klebsiella pneumoniae	strong	Complete Genome	2	5226330	5226330	5450593	no	-	ST374	4	0	0	0	0	0	2	10
GCA_001534855.2_ASM153485v2_genomic.fasta	GCA_001534855.2_ASM153485v2_genomic	2013	USA	Human	v3.1.0	Klebsiella pneumoniae	strong	Contig	5	5151664	5151664	5584592	no	-	ST359	0	0	0	0	0	0	3	30
GCA_001546515.1_ASM154651v1_genomic.fasta	GCA_001546515.1_ASM154651v1_genomic	Unknown	Unknown	Human	v3.1.0	Klebsiella pneumoniae	strong	Scaffold	135	108187	234343	5401484	yes (2800)	ambiguous_bases	ST29	2	0	0	0	0	0	2	2
GCA_001548535.1_ASM154853v1_genomic.fasta	GCA_001548535.1_ASM154853v1_genomic	2013	South Korea	Human	v3.1.0	Klebsiella pneumoniae	strong	Contig	188	115815	283068	5908460	yes (42)	ambiguous_bases	ST11	1	1	6	11	1	1	8	13
GCA_001549995.1_ASM154999v1_genomic.fasta	GCA_001549995.1_ASM154999v1_genomic	2015	China	Animal	v3.1.0	Klebsiella pneumoniae	strong	Contig	59	232560	477164	5397436	no	-	ST29	0	0	8	12	1	1	3	3
GCA_001557575.1_ASM155757v1_genomic.fasta	GCA_001557575.1_ASM155757v1_genomic	2008	China	Environment	v3.1.0	Klebsiella pneumoniae	strong	Scaffold	11	5290667	5290667	5604115	yes (2975)	ambiguous_bases	ST37	0	1	9	12	1	1	11	15
GCA_001566595.1_ASM156659v1_genomic.fasta	GCA_001566595.1_ASM156659v1_genomic	2014	Italy	Human	v3.1.0	Klebsiella pneumoniae	strong	Contig	98	354978	854093	5679902	no	-	ST307	1	2	6	9	1	1	7	9
GCA_001574505.1_ASM157450v1_genomic.fasta	GCA_001574505.1_ASM157450v1_genomic	2015	Saudi Arabia	Human	v3.1.0	Klebsiella pneumoniae	strong	Scaffold	210	53277	156295	5857665	yes (70)	ambiguous_bases	ST14	1	2	9	18	3	3	5	7
GCA_001590945.1_ASM159094v1_genomic.fasta	GCA_001590945.1_ASM159094v1_genomic	Unknown	Unknown	Unknown	v3.1.0	Klebsiella pneumoniae	strong	Contig	141	115836	275055	5463002	no	-	ST3	2	0	0	0	0	0	1	1
GCA_001596905.1_ASM159690v1_genomic.fasta	GCA_001596905.1_ASM159690v1_genomic	2012	Netherlands	Human	v3.1.0	Klebsiella pneumoniae	strong	Scaffold	100	146433	418253	5517522	yes (160)	ambiguous_bases	ST15	1	1	9	12	1	1	5	7
GCA_001596915.1_ASM159691v1_genomic.fasta	GCA_001596915.1_ASM159691v1_genomic	2012	Netherlands	Human	v3.1.0	Klebsiella pneumoniae	strong	Scaffold	153	146199	368833	5514132	yes (431)	ambiguous_bases	ST15	1	1	7	12	1	1	4	5
GCA_001596925.1_ASM159692v1_genomic.fasta	GCA_001596925.1_ASM159692v1_genomic	2012	Netherlands	Human	v3.1.0	Klebsiella pneumoniae	strong	Scaffold	91	153410	423009	5512822	yes (109)	ambiguous_bases	ST15	1	1	8	12	1	1	5	7
GCA_001596935.1_ASM159693v1_genomic.fasta	GCA_001596935.1_ASM159693v1_genomic	2012	Netherlands	Human	v3.1.0	Klebsiella pneumoniae	strong	Scaffold	102	159282	584799	5518162	yes (195)	ambiguous_bases	ST15	1	1	8	12	1	1	5	7
GCA_001596985.1_ASM159698v1_genomic.fasta	GCA_001596985.1_ASM159698v1_genomic	2012	Netherlands	Human	v3.1.0	Klebsiella pneumoniae	strong	Scaffold	97	198408	584815	5514930	yes (108)	ambiguous_bases	ST15	1	1	7	11	1	1	5	7
GCA_001596995.1_ASM159699v1_genomic.fasta	GCA_001596995.1_ASM159699v1_genomic	2013	Netherlands	Human	v3.1.0	Klebsiella pneumoniae	strong	Contig	104	149196	365695	5486611	yes (14)	ambiguous_bases	ST15	1	1	8	11	1	1	6	8
GCA_001597015.1_ASM159701v1_genomic.fasta	GCA_001597015.1_ASM159701v1_genomic	2010	Netherlands	Human	v3.1.0	Klebsiella pneumoniae	strong	Scaffold	140	188355	349389	5374353	yes (70)	ambiguous_bases	ST15	0	1	7	9	1	1	6	6
GCA_001597035.1_ASM159703v1_genomic.fasta	GCA_001597035.1_ASM159703v1_genomic	2012	Netherlands	Human	v3.1.0	Klebsiella pneumoniae	strong	Contig	84	214696	1016899	5683610	yes (20)	ambiguous_bases	ST163	0	1	8	13	1	1	8	22
GCA_001597065.1_ASM159706v1_genomic.fasta	GCA_001597065.1_ASM159706v1_genomic	2012	Netherlands	Human	v3.1.0	Klebsiella pneumoniae	strong	Scaffold	126	148133	428645	5466015	yes (129)	ambiguous_bases	ST437	0	1	8	13	1	1	3	3
GCA_001597075.1_ASM159707v1_genomic.fasta	GCA_001597075.1_ASM159707v1_genomic	2013	Netherlands	Human	v3.1.0	Klebsiella pneumoniae	strong	Scaffold	64	240885	566298	5477239	yes (48)	ambiguous_bases	ST307	0	1	6	10	1	1	6	7
GCA_001597095.1_ASM159709v1_genomic.fasta	GCA_001597095.1_ASM159709v1_genomic	2012	Netherlands	Human	v3.1.0	Klebsiella pneumoniae	strong	Scaffold	88	173738	418247	5513641	yes (169)	ambiguous_bases	ST15	1	1	9	12	1	1	5	7
GCA_001597115.1_ASM159711v1_genomic.fasta	GCA_001597115.1_ASM159711v1_genomic	2012	Netherlands	Human	v3.1.0	Klebsiella pneumoniae	strong	Scaffold	115	165460	418430	5515127	yes (515)	ambiguous_bases	ST15	1	1	8	12	1	1	5	7
GCA_001597145.1_ASM159714v1_genomic.fasta	GCA_001597145.1_ASM159714v1_genomic	2012	Netherlands	Human	v3.1.0	Klebsiella pneumoniae	strong	Scaffold	93	173536	584834	5520843	yes (116)	ambiguous_bases	ST15	1	1	8	12	1	1	5	7
GCA_001597165.1_ASM159716v1_genomic.fasta	GCA_001597165.1_ASM159716v1_genomic	2012	Netherlands	Human	v3.1.0	Klebsiella pneumoniae	strong	Scaffold	101	165681	584845	5522642	yes (303)	ambiguous_bases	ST15	1	1	8	12	1	1	5	7
GCA_001597175.1_ASM159717v1_genomic.fasta	GCA_001597175.1_ASM159717v1_genomic	2012	Netherlands	Environment	v3.1.0	Klebsiella pneumoniae	strong	Scaffold	96	146435	584879	5519002	yes (289)	ambiguous_bases	ST15	1	1	8	12	1	1	6	8
GCA_001597195.1_ASM159719v1_genomic.fasta	GCA_001597195.1_ASM159719v1_genomic	2012	Netherlands	Environment	v3.1.0	Klebsiella pneumoniae	strong	Contig	94	165551	584879	5517113	yes (12)	ambiguous_bases	ST15	1	1	8	12	1	1	5	7
GCA_001597225.1_ASM159722v1_genomic.fasta	GCA_001597225.1_ASM159722v1_genomic	2013	Netherlands	Environment	v3.1.0	Klebsiella pneumoniae	strong	Scaffold	98	198535	478560	5517236	yes (31)	ambiguous_bases	ST15	1	1	8	12	1	1	5	7
GCA_001597245.1_CLC_bio_genomic.fasta	GCA_001597245.1_CLC_bio_genomic	2012	Netherlands	Human	v3.1.0	Klebsiella pneumoniae	strong	Contig	112	116760	316786	5514446	yes (10)	ambiguous_bases	ST15	1	1	8	12	1	1	5	7
GCA_001598715.1_ASM159871v1_genomic.fasta	GCA_001598715.1_ASM159871v1_genomic	Unknown	Unknown	Unknown	v3.1.0	Klebsiella pneumoniae	strong	Contig	154	79941	192756	5175651	no	-	ST91	3	0	0	0	0	0	2	2
GCA_001611055.1_ASM161105v1_genomic.fasta	GCA_001611055.1_ASM161105v1_genomic	2011	Greece	Human	v3.1.0	Klebsiella pneumoniae	strong	Complete Genome	1	5439720	5439720	5439720	no	-	ST383	0	0	1	0	0	0	1	1
GCA_001611095.1_ASM161109v1_genomic.fasta	GCA_001611095.1_ASM161109v1_genomic	2013	Greece	Human	v3.1.0	Klebsiella pneumoniae	strong	Complete Genome	1	5355459	5355459	5355459	no	-	ST383	0	0	5	5	1	1	2	2
GCA_001613565.1_ASM161356v1_genomic.fasta	GCA_001613565.1_ASM161356v1_genomic	2011	China	Human	v3.1.0	Klebsiella pneumoniae	strong	Scaffold	64	225589	484294	5546703	yes (230)	ambiguous_bases	ST11	1	2	4	3	1	1	4	4
GCA_001613575.1_ASM161357v1_genomic.fasta	GCA_001613575.1_ASM161357v1_genomic	2011	China	Human	v3.1.0	Klebsiella pneumoniae	strong	Scaffold	60	226663	484292	5550293	yes (328)	ambiguous_bases	ST11	1	2	5	4	1	1	4	4
GCA_001613585.1_ASM161358v1_genomic.fasta	GCA_001613585.1_ASM161358v1_genomic	2011	China	Human	v3.1.0	Klebsiella pneumoniae	strong	Scaffold	69	222090	484792	5541511	yes (162)	ambiguous_bases	ST11	1	2	4	3	1	1	4	4
GCA_001613595.1_ASM161359v1_genomic.fasta	GCA_001613595.1_ASM161359v1_genomic	2011	China	Human	v3.1.0	Klebsiella pneumoniae	strong	Scaffold	72	221429	484265	5544407	yes (226)	ambiguous_bases	ST11	1	2	4	3	1	1	3	3
GCA_001613645.1_ASM161364v1_genomic.fasta	GCA_001613645.1_ASM161364v1_genomic	2011	China	Human	v3.1.0	Klebsiella pneumoniae	strong	Scaffold	75	210262	484351	5545016	yes (10)	ambiguous_bases	ST11	1	2	5	4	1	1	3	3
GCA_001613655.1_ASM161365v1_genomic.fasta	GCA_001613655.1_ASM161365v1_genomic	2011	China	Human	v3.1.0	Klebsiella pneumoniae	strong	Scaffold	67	214352	389709	5546912	yes (373)	ambiguous_bases	ST11	1	2	4	3	1	1	4	4
GCA_001613665.1_ASM161366v1_genomic.fasta	GCA_001613665.1_ASM161366v1_genomic	2011	China	Human	v3.1.0	Klebsiella pneumoniae	strong	Scaffold	72	210790	389506	5574386	yes (954)	ambiguous_bases	ST11	1	2	5	4	1	1	2	2
GCA_001613715.1_ASM161371v1_genomic.fasta	GCA_001613715.1_ASM161371v1_genomic	2011	China	Human	v3.1.0	Klebsiella pneumoniae	strong	Scaffold	73	213749	484358	5534841	yes (651)	ambiguous_bases	ST11	1	2	4	3	1	1	3	3
GCA_001630805.1_ASM163080v1_genomic.fasta	GCA_001630805.1_ASM163080v1_genomic	2014	China	Human	v3.1.0	Klebsiella pneumoniae	strong	Scaffold	72	418447	1506417	5604905	yes (81)	ambiguous_bases	ST29	4	1	4	4	0	0	3	4
GCA_001640185.1_ASM164018v1_genomic.fasta	GCA_001640185.1_ASM164018v1_genomic	2015	Lebanon	Human	v3.1.0	Klebsiella pneumoniae	strong	Contig	435	28219	153499	5927304	yes (631)	ambiguous_bases	ST15	1	2	10	18	2	2	8	10
GCA_001644765.1_ASM164476v1_genomic.fasta	GCA_001644765.1_ASM164476v1_genomic	2015	United Arab Emirates	Human	v3.1.0	Klebsiella pneumoniae	strong	Complete Genome	6	5490611	5490611	6088457	no	-	ST147	1	3	7	13	3	3	7	18
GCA_001645745.1_ASM164574v1_genomic.fasta	GCA_001645745.1_ASM164574v1_genomic	2015	Brazil	Human	v3.1.0	Klebsiella pneumoniae	strong	Contig	47	425093	658383	6196584	yes (2)	ambiguous_bases	ST11	1	1	2	1	0	0	2	5
GCA_001646625.1_ASM164662v1_genomic.fasta	GCA_001646625.1_ASM164662v1_genomic	2014	China	Human	v3.1.0	Klebsiella pneumoniae	strong	Complete Genome	3	5220857	5220857	5495481	no	-	ST1536	1	0	0	0	0	0	1	1
GCA_001647455.1_ASM164745v1_genomic.fasta	GCA_001647455.1_ASM164745v1_genomic	2006	USA	Human	v3.1.0	Klebsiella pneumoniae	strong	Scaffold	117	366120	698669	5625441	yes (510)	ambiguous_bases	ST48	0	1	9	17	2	2	9	11
GCA_001647465.1_ASM164746v1_genomic.fasta	GCA_001647465.1_ASM164746v1_genomic	2008	USA	Human	v3.1.0	Klebsiella pneumoniae	strong	Scaffold	56	284366	735781	5526208	yes (200)	ambiguous_bases	ST44	0	1	6	11	1	1	5	5
GCA_001647475.1_ASM164747v1_genomic.fasta	GCA_001647475.1_ASM164747v1_genomic	2008	USA	Human	v3.1.0	Klebsiella pneumoniae	strong	Scaffold	85	261913	465229	5637257	yes (271)	ambiguous_bases	ST11	0	1	10	16	2	2	7	14
GCA_001648215.1_ASM164821v1_genomic.fasta	GCA_001648215.1_ASM164821v1_genomic	2014	USA	Unknown	v3.1.0	Klebsiella pneumoniae	strong	Complete Genome	4	5353110	5353110	5566588	no	-	ST147	1	2	8	13	1	1	4	7
GCA_001653695.1_ASM165369v1_genomic.fasta	GCA_001653695.1_ASM165369v1_genomic	2013	Portugal	Food	v3.1.0	Klebsiella pneumoniae	strong	Scaffold	88	177301	429033	5566409	yes (115)	ambiguous_bases	ST15	0	1	6	6	2	2	3	4
GCA_001661895.1_ASM166189v1_genomic.fasta	GCA_001661895.1_ASM166189v1_genomic	2015	China	Human	v3.1.0	Klebsiella pneumoniae	strong	Contig	129	95480	358145	5555747	no	-	ST252	0	0	0	0	0	0	4	7
GCA_001663195.1_ASM166319v1_genomic.fasta	GCA_001663195.1_ASM166319v1_genomic	2015	China	Human	v3.1.0	Klebsiella pneumoniae	strong	Complete Genome	2	5344467	5344467	5420718	no	-	ST15	1	2	9	14	1	1	4	15
GCA_001663295.1_ASM166329v1_genomic.fasta	GCA_001663295.1_ASM166329v1_genomic	2014	USA	Unknown	v3.1.0	Klebsiella pneumoniae	strong	Complete Genome	4	5351509	5351509	5779669	no	-	ST37	0	2	1	1	0	0	5	17
GCA_001663435.1_ASM166343v1_genomic.fasta	GCA_001663435.1_ASM166343v1_genomic	2013	USA	Unknown	v3.1.0	Klebsiella pneumoniae	strong	Complete Genome	2	5365209	5365209	5536135	no	-	ST273	0	0	3	3	0	0	5	19
GCA_001663455.1_ASM166345v1_genomic.fasta	GCA_001663455.1_ASM166345v1_genomic	2014	USA	Unknown	v3.1.0	Klebsiella pneumoniae	strong	Complete Genome	4	5336571	5336571	5730336	no	-	ST2623	0	0	2	8	0	0	6	20
GCA_001665995.1_ASM166599v1_genomic.fasta	GCA_001665995.1_ASM166599v1_genomic	2013	USA	Human	v3.1.0	Klebsiella pneumoniae	strong	Contig	81	251999	596923	5545261	no	-	ST37	0	2	1	1	0	0	5	11
GCA_001666005.1_ASM166600v1_genomic.fasta	GCA_001666005.1_ASM166600v1_genomic	2014	USA	Human	v3.1.0	Klebsiella pneumoniae	strong	Contig	64	203931	519303	5454420	no	-	ST258	0	2	4	4	1	1	8	10
GCA_001666015.1_ASM166601v1_genomic.fasta	GCA_001666015.1_ASM166601v1_genomic	2013	USA	Human	v3.1.0	Klebsiella pneumoniae	strong	Contig	128	215590	434551	5672753	no	-	ST258	0	2	8	10	2	2	9	14
GCA_001667545.1_ASM166754v1_genomic.fasta	GCA_001667545.1_ASM166754v1_genomic	2013	USA	Human	v3.1.0	Klebsiella pneumoniae	strong	Contig	72	219307	434551	5556326	no	-	ST258	0	2	4	3	0	0	8	11
GCA_001674985.1_ASM167498v1_genomic.fasta	GCA_001674985.1_ASM167498v1_genomic	2015	India	Human	v3.1.0	Klebsiella pneumoniae	strong	Scaffold	2128	6625	62800	5045378	no	N50	ST420-2LV	3	0	1	0	0	0	1	9
GCA_001675125.1_ASM167512v1_genomic.fasta	GCA_001675125.1_ASM167512v1_genomic	2013	USA	Unknown	v3.1.0	Klebsiella pneumoniae	strong	Complete Genome	4	5393897	5393897	5681468	no	-	ST258	0	2	7	13	2	2	9	17
GCA_001676825.1_ASM167682v1_genomic.fasta	GCA_001676825.1_ASM167682v1_genomic	2014	China	Human	v3.1.0	Klebsiella pneumoniae	strong	Complete Genome	3	5220846	5220846	5495471	no	-	ST1536	1	0	0	0	0	0	1	1
GCA_001678695.1_ASM167869v1_genomic.fasta	GCA_001678695.1_ASM167869v1_genomic	2012	Denmark	Human	v3.1.0	Klebsiella pneumoniae	strong	Contig	94	187034	475196	5416477	no	-	ST3586	0	0	1	0	0	0	3	5
GCA_001679915.1_ASM167991v1_genomic.fasta	GCA_001679915.1_ASM167991v1_genomic	2014	Italy	Human	v3.1.0	Klebsiella pneumoniae	strong	Scaffold	91	270452	544125	5626271	no	-	ST512	3	3	7	9	2	2	7	10
GCA_001693715.1_ASM169371v1_genomic.fasta	GCA_001693715.1_ASM169371v1_genomic	2012	Denmark	Human	v3.1.0	Klebsiella pneumoniae	strong	Scaffold	50	381677	734119	5389610	no	-	ST301	0	1	7	21	1	2	5	13
GCA_001695655.1_ASM169565v1_genomic.fasta	GCA_001695655.1_ASM169565v1_genomic	2012	USA	Human	v3.1.0	Klebsiella pneumoniae	strong	Contig	130	147372	328891	5735557	yes (3)	ambiguous_bases	ST258	0	2	8	10	4	4	9	14
GCA_001695775.1_ASM169577v1_genomic.fasta	GCA_001695775.1_ASM169577v1_genomic	2013	Pakistan	Environment	v3.1.0	Klebsiella pneumoniae	strong	Scaffold	226	221738	732158	5766731	yes (754)	ambiguous_bases	ST8	0	0	0	0	0	0	2	8
GCA_001698945.1_ASM169894v1_genomic.fasta	GCA_001698945.1_ASM169894v1_genomic	2014	China	Human	v3.1.0	Klebsiella pneumoniae	strong	Contig	157	209629	416778	5402778	no	-	ST17	0	2	9	13	1	1	3	5
GCA_001699015.1_ASM169901v1_genomic.fasta	GCA_001699015.1_ASM169901v1_genomic	2014	China	Human	v3.1.0	Klebsiella pneumoniae	strong	Contig	101	235499	414684	5183602	no	-	ST17	0	0	7	7	0	0	2	2
GCA_001699025.1_ASM169902v1_genomic.fasta	GCA_001699025.1_ASM169902v1_genomic	2014	China	Human	v3.1.0	Klebsiella pneumoniae	strong	Contig	121	259368	478851	5383393	no	-	ST17	0	2	8	11	1	1	4	6
GCA_001699035.1_ASM169903v1_genomic.fasta	GCA_001699035.1_ASM169903v1_genomic	2014	China	Human	v3.1.0	Klebsiella pneumoniae	strong	Contig	138	229269	414684	5352438	no	-	ST17	0	1	7	11	0	0	4	5
GCA_001699045.1_ASM169904v1_genomic.fasta	GCA_001699045.1_ASM169904v1_genomic	2014	China	Human	v3.1.0	Klebsiella pneumoniae	strong	Contig	96	245705	414684	5128911	no	-	ST17	0	2	5	5	1	1	1	1
GCA_001699095.1_ASM169909v1_genomic.fasta	GCA_001699095.1_ASM169909v1_genomic	2014	China	Human	v3.1.0	Klebsiella pneumoniae	strong	Contig	124	233301	414684	5366474	no	-	ST17	0	2	8	11	1	1	5	7
GCA_001699105.2_ASM169910v2_genomic.fasta	GCA_001699105.2_ASM169910v2_genomic	2013	China	Human	v3.1.0	Klebsiella pneumoniae	strong	Complete Genome	3	5120204	5120204	5445524	no	-	ST17	0	2	9	14	1	1	4	15
GCA_001701355.1_ASM170135v1_genomic.fasta	GCA_001701355.1_ASM170135v1_genomic	2014	Greece	Human	v3.1.0	Klebsiella pneumoniae	strong	Contig	89	299505	805138	5623115	no	-	ST258	1	3	7	8	1	1	6	9
GCA_001701365.1_ASM170136v1_genomic.fasta	GCA_001701365.1_ASM170136v1_genomic	2014	Greece	Human	v3.1.0	Klebsiella pneumoniae	strong	Contig	142	182093	798725	5655647	no	-	ST258	1	3	8	9	1	1	7	13
GCA_001701395.1_ASM170139v1_genomic.fasta	GCA_001701395.1_ASM170139v1_genomic	2012	Greece	Human	v3.1.0	Klebsiella pneumoniae	strong	Contig	105	203922	803246	5750411	no	-	ST258	1	2	7	8	0	0	3	5
GCA_001701415.1_ASM170141v1_genomic.fasta	GCA_001701415.1_ASM170141v1_genomic	2013	Greece	Human	v3.1.0	Klebsiella pneumoniae	strong	Contig	281	213391	804618	5810514	no	-	ST258	0	2	8	12	2	2	7	12
GCA_001701425.2_ASM170142v2_genomic.fasta	GCA_001701425.2_ASM170142v2_genomic	2013	Greece	Human	v3.1.0	Klebsiella pneumoniae	strong	Complete Genome	6	5181675	5181675	5760711	no	-	ST147	0	3	12	28	2	5	11	33
GCA_001701445.1_ASM170144v1_genomic.fasta	GCA_001701445.1_ASM170144v1_genomic	2013	Greece	Human	v3.1.0	Klebsiella pneumoniae	strong	Contig	119	248752	645580	5680032	no	-	ST258	0	3	9	10	1	1	7	13
GCA_001701475.1_ASM170147v1_genomic.fasta	GCA_001701475.1_ASM170147v1_genomic	2013	Greece	Human	v3.1.0	Klebsiella pneumoniae	strong	Contig	160	198932	475060	5612753	no	-	ST258	0	2	9	11	1	1	7	12
GCA_001701495.1_ASM170149v1_genomic.fasta	GCA_001701495.1_ASM170149v1_genomic	2014	Greece	Human	v3.1.0	Klebsiella pneumoniae	strong	Contig	169	168010	382070	5799250	no	-	ST11	1	2	11	23	2	2	5	14
GCA_001701505.1_ASM170150v1_genomic.fasta	GCA_001701505.1_ASM170150v1_genomic	2013	Greece	Human	v3.1.0	Klebsiella pneumoniae	strong	Contig	128	218306	804617	5813542	no	-	ST258	1	2	11	22	3	3	9	14
GCA_001701525.1_ASM170152v1_genomic.fasta	GCA_001701525.1_ASM170152v1_genomic	2014	Greece	Human	v3.1.0	Klebsiella pneumoniae	strong	Contig	91	270452	804620	5673701	no	-	ST258	1	3	7	8	1	1	6	8
GCA_001701555.1_ASM170155v1_genomic.fasta	GCA_001701555.1_ASM170155v1_genomic	2012	Greece	Human	v3.1.0	Klebsiella pneumoniae	strong	Contig	202	203922	804613	5921735	no	-	ST258	1	2	11	22	3	3	8	13
GCA_001701575.1_ASM170157v1_genomic.fasta	GCA_001701575.1_ASM170157v1_genomic	2012	China	Human	v3.1.0	Klebsiella pneumoniae	strong	Scaffold	62	289729	528186	5538069	yes (1443)	ambiguous_bases	ST2316	0	1	10	15	3	3	4	4
GCA_001701585.1_ASM170158v1_genomic.fasta	GCA_001701585.1_ASM170158v1_genomic	2011	China	Human	v3.1.0	Klebsiella pneumoniae	strong	Scaffold	40	484763	1530001	5527530	yes (545)	ambiguous_bases	ST17	1	1	7	11	0	0	4	6
GCA_001701615.1_ASM170161v1_genomic.fasta	GCA_001701615.1_ASM170161v1_genomic	2012	China	Human	v3.1.0	Klebsiella pneumoniae	strong	Scaffold	36	427320	1489748	5505409	yes (950)	ambiguous_bases	ST17	1	1	7	12	0	0	4	4
GCA_001701625.1_ASM170162v1_genomic.fasta	GCA_001701625.1_ASM170162v1_genomic	2011	China	Human	v3.1.0	Klebsiella pneumoniae	strong	Scaffold	69	307212	789596	5536506	yes (1543)	ambiguous_bases	ST1798	0	1	7	8	0	0	4	5
GCA_001701695.1_ASM170169v1_genomic.fasta	GCA_001701695.1_ASM170169v1_genomic	2011	China	Human	v3.1.0	Klebsiella pneumoniae	strong	Scaffold	48	363902	759902	5534120	yes (1171)	ambiguous_bases	ST896	0	1	8	13	0	0	5	8
GCA_001701705.1_ASM170170v1_genomic.fasta	GCA_001701705.1_ASM170170v1_genomic	2010	China	Human	v3.1.0	Klebsiella pneumoniae	strong	Scaffold	56	268721	687361	5506950	yes (3003)	ambiguous_bases	ST290	1	1	6	10	0	0	5	6
GCA_001701725.1_ASM170172v1_genomic.fasta	GCA_001701725.1_ASM170172v1_genomic	2012	China	Human	v3.1.0	Klebsiella pneumoniae	strong	Scaffold	43	374443	928790	5379420	yes (2055)	ambiguous_bases	ST322	0	1	8	13	0	0	5	5
GCA_001701755.1_ASM170175v1_genomic.fasta	GCA_001701755.1_ASM170175v1_genomic	2011	China	Human	v3.1.0	Klebsiella pneumoniae	strong	Scaffold	65	349845	484908	5756591	yes (3400)	ambiguous_bases	ST875	1	1	8	10	1	1	4	4
GCA_001701765.1_ASM170176v1_genomic.fasta	GCA_001701765.1_ASM170176v1_genomic	2010	China	Human	v3.1.0	Klebsiella pneumoniae	strong	Scaffold	99	308772	750903	5430141	yes (1497)	ambiguous_bases	ST1522	0	1	2	2	0	0	4	12
GCA_001701795.1_ASM170179v1_genomic.fasta	GCA_001701795.1_ASM170179v1_genomic	2011	China	Human	v3.1.0	Klebsiella pneumoniae	strong	Scaffold	124	178639	630455	5886154	yes (4499)	ambiguous_bases	ST36	0	1	10	21	3	3	9	9
GCA_001701815.1_ASM170181v1_genomic.fasta	GCA_001701815.1_ASM170181v1_genomic	2014	Greece	Human	v3.1.0	Klebsiella pneumoniae	strong	Contig	134	191086	798725	5657496	no	-	ST258	1	3	8	9	1	1	9	15
GCA_001701835.2_ASM170183v2_genomic.fasta	GCA_001701835.2_ASM170183v2_genomic	2013	Greece	Human	v3.1.0	Klebsiella pneumoniae	strong	Complete Genome	6	5426917	5426917	5843511	no	-	ST11	1	2	11	25	2	2	6	18
GCA_001701845.2_ASM170184v2_genomic.fasta	GCA_001701845.2_ASM170184v2_genomic	2012	Greece	Human	v3.1.0	Klebsiella pneumoniae	strong	Complete Genome	5	5395894	5395894	5674561	no	-	ST258	1	2	8	10	0	0	9	14
GCA_001701895.1_ASM170189v1_genomic.fasta	GCA_001701895.1_ASM170189v1_genomic	2013	Brazil	Human	v3.1.0	Klebsiella pneumoniae	strong	Contig	98	270649	558556	5860872	no	-	ST11	2	3	10	12	1	1	12	16
GCA_001701915.1_ASM170191v1_genomic.fasta	GCA_001701915.1_ASM170191v1_genomic	2013	Brazil	Human	v3.1.0	Klebsiella pneumoniae	strong	Contig	96	189593	712021	5561640	no	-	ST437	0	2	8	8	1	1	5	9
GCA_001701925.1_ASM170192v1_genomic.fasta	GCA_001701925.1_ASM170192v1_genomic	2012	Greece	Human	v3.1.0	Klebsiella pneumoniae	strong	Contig	129	220253	804588	5665141	no	-	ST258	0	2	9	11	1	1	7	13
GCA_001701935.1_ASM170193v1_genomic.fasta	GCA_001701935.1_ASM170193v1_genomic	2012	Greece	Human	v3.1.0	Klebsiella pneumoniae	strong	Contig	139	215009	667070	5897970	no	-	ST383	0	2	10	18	4	4	9	12
GCA_001701975.1_ASM170197v1_genomic.fasta	GCA_001701975.1_ASM170197v1_genomic	2013	Greece	Human	v3.1.0	Klebsiella pneumoniae	strong	Contig	108	211345	541118	5703190	no	-	ST258	1	3	9	10	1	1	7	13
GCA_001701985.1_ASM170198v1_genomic.fasta	GCA_001701985.1_ASM170198v1_genomic	2013	Greece	Human	v3.1.0	Klebsiella pneumoniae	strong	Contig	138	268905	667070	5889874	no	-	ST383	0	3	11	18	4	4	9	12
GCA_001702005.1_ASM170200v1_genomic.fasta	GCA_001702005.1_ASM170200v1_genomic	2013	Greece	Human	v3.1.0	Klebsiella pneumoniae	strong	Contig	134	222473	803246	5926848	no	-	ST258	1	2	11	16	2	2	4	6
GCA_001702035.1_ASM170203v1_genomic.fasta	GCA_001702035.1_ASM170203v1_genomic	2012	Greece	Human	v3.1.0	Klebsiella pneumoniae	strong	Contig	159	209183	412527	5883719	no	-	ST258	1	3	12	19	2	2	7	13
GCA_001702045.2_ASM170204v2_genomic.fasta	GCA_001702045.2_ASM170204v2_genomic	2012	Greece	Human	v3.1.0	Klebsiella pneumoniae	strong	Complete Genome	6	5466424	5466424	5992634	no	-	ST258	1	3	12	26	3	3	13	23
GCA_001702405.1_ASM170240v1_genomic.fasta	GCA_001702405.1_ASM170240v1_genomic	2014	Brazil	Human	v3.1.0	Klebsiella pneumoniae	strong	Contig	72	349673	584148	5800512	yes (80)	ambiguous_bases	ST37	0	2	8	12	1	1	5	8
GCA_001704235.1_ASM170423v1_genomic.fasta	GCA_001704235.1_ASM170423v1_genomic	2010	USA	Human	v3.1.0	Klebsiella pneumoniae	strong	Complete Genome	3	5184828	5184828	5558458	no	-	ST34	0	2	10	19	3	4	7	57
GCA_001705385.1_ASM170538v1_genomic.fasta	GCA_001705385.1_ASM170538v1_genomic	2010	Switzerland	Human	v3.1.0	Klebsiella pneumoniae	strong	Complete Genome	4	5452045	5452045	5803735	no	-	ST512	0	2	7	10	2	2	8	15
GCA_001707135.1_ASM170713v1_genomic.fasta	GCA_001707135.1_ASM170713v1_genomic	2015	USA	Human	v3.1.0	Klebsiella pneumoniae	strong	Scaffold	450	57145	253325	5677564	yes (27864)	ambiguous_bases	ST23	2	0	2	0	0	0	2	6
GCA_001708165.1_ASM170816v1_genomic.fasta	GCA_001708165.1_ASM170816v1_genomic	2012	USA	Human	v3.1.0	Klebsiella pneumoniae	strong	Contig	123	137176	339355	5487301	no	-	ST258	0	2	7	13	3	3	7	7
GCA_001708225.1_ASM170822v1_genomic.fasta	GCA_001708225.1_ASM170822v1_genomic	2006	Taiwan	Human	v3.1.0	Klebsiella pneumoniae	strong	Complete Genome	2	5374626	5374626	5587396	no	-	ST23	4	0	0	0	0	0	2	7
GCA_001708245.1_ASM170824v1_genomic.fasta	GCA_001708245.1_ASM170824v1_genomic	2006	Taiwan	Human	v3.1.0	Klebsiella pneumoniae	strong	Complete Genome	1	5412960	5412960	5412960	no	-	ST23	2	0	0	0	0	0	2	2
GCA_001709275.1_ASM170927v1_genomic.fasta	GCA_001709275.1_ASM170927v1_genomic	2013	USA	Human	v3.1.0	Klebsiella pneumoniae	strong	Complete Genome	5	5341571	5341571	5805603	no	-	ST14	1	2	10	33	4	4	9	22
GCA_001709295.1_ASM170929v1_genomic.fasta	GCA_001709295.1_ASM170929v1_genomic	2014	USA	Human	v3.1.0	Klebsiella pneumoniae	strong	Complete Genome	4	5236925	5236925	5483848	no	-	ST14	0	2	8	14	1	1	5	12
GCA_001715215.1_ASM171521v1_genomic.fasta	GCA_001715215.1_ASM171521v1_genomic	2014	Brazil	Human	v3.1.0	Klebsiella pneumoniae	strong	Contig	85	204267	511931	5608888	yes (112)	ambiguous_bases	ST437	0	3	10	12	1	1	7	15
GCA_001717795.1_ASM171779v1_genomic.fasta	GCA_001717795.1_ASM171779v1_genomic	2008	China	Human	v3.1.0	Klebsiella pneumoniae	strong	Contig	50	258480	713254	5208108	no	-	ST3912	0	0	0	0	0	0	2	13
GCA_001718115.2_ASM171811v2_genomic.fasta	GCA_001718115.2_ASM171811v2_genomic	2011	Brazil	Human	v3.1.0	Klebsiella pneumoniae	strong	Complete Genome	9	5284160	5284160	5766661	no	-	ST340	1	2	10	21	1	1	12	31
GCA_001718175.1_ASM171817v1_genomic.fasta	GCA_001718175.1_ASM171817v1_genomic	2012	Brazil	Animal	v3.1.0	Klebsiella pneumoniae	strong	Scaffold	82	244587	391239	5504176	no	-	ST340	0	1	9	19	2	2	6	9
GCA_001720345.1_ASM172034v1_genomic.fasta	GCA_001720345.1_ASM172034v1_genomic	2010	Brazil	Human	v3.1.0	Klebsiella pneumoniae	strong	Contig	111	270989	598341	5921355	yes (175)	ambiguous_bases	ST855	0	3	10	18	2	2	7	22
GCA_001720625.1_ASM172062v1_genomic.fasta	GCA_001720625.1_ASM172062v1_genomic	2013	Unknown	Unknown	v3.1.0	Klebsiella pneumoniae	strong	Contig	68	227461	597541	5431785	no	-	ST3798	3	0	0	0	0	0	2	9
GCA_001720635.1_ASM172063v1_genomic.fasta	GCA_001720635.1_ASM172063v1_genomic	2014	Unknown	Unknown	v3.1.0	Klebsiella pneumoniae	strong	Contig	135	143118	441210	5719189	no	-	ST23	5	1	4	6	2	2	6	10
GCA_001720645.1_ASM172064v1_genomic.fasta	GCA_001720645.1_ASM172064v1_genomic	2011	Unknown	Unknown	v3.1.0	Klebsiella pneumoniae	strong	Contig	54	314393	812622	5427926	no	-	ST1544	4	0	0	0	0	0	2	7
GCA_001720695.1_ASM172069v1_genomic.fasta	GCA_001720695.1_ASM172069v1_genomic	1985	Netherlands	Unknown	v3.1.0	Klebsiella pneumoniae	strong	Contig	45	356097	657052	5322619	no	-	ST493	1	0	0	0	0	0	1	1
GCA_001720705.1_ASM172070v1_genomic.fasta	GCA_001720705.1_ASM172070v1_genomic	2013	Pakistan	Human	v3.1.0	Klebsiella pneumoniae	strong	Contig	119	303613	818154	5701390	no	-	ST14	1	3	10	14	1	1	4	4
GCA_001720745.1_ASM172074v1_genomic.fasta	GCA_001720745.1_ASM172074v1_genomic	2013	Pakistan	Human	v3.1.0	Klebsiella pneumoniae	strong	Contig	89	224940	689480	5660430	no	-	ST101	1	2	8	11	1	1	5	7
GCA_001720755.1_ASM172075v1_genomic.fasta	GCA_001720755.1_ASM172075v1_genomic	2013	Pakistan	Human	v3.1.0	Klebsiella pneumoniae	strong	Contig	98	203529	478133	5654489	no	-	ST11	1	2	10	15	2	2	3	9
GCA_001720765.1_ASM172076v1_genomic.fasta	GCA_001720765.1_ASM172076v1_genomic	2013	Pakistan	Human	v3.1.0	Klebsiella pneumoniae	strong	Contig	63	253708	825084	5551793	no	-	ST11	1	2	4	3	1	1	4	4
GCA_001720805.1_ASM172080v1_genomic.fasta	GCA_001720805.1_ASM172080v1_genomic	2013	Pakistan	Human	v3.1.0	Klebsiella pneumoniae	strong	Contig	105	254122	804646	5712243	no	-	ST14	0	2	11	23	2	2	5	7
GCA_001720815.1_ASM172081v1_genomic.fasta	GCA_001720815.1_ASM172081v1_genomic	2013	Pakistan	Human	v3.1.0	Klebsiella pneumoniae	strong	Contig	77	238970	689480	5660703	no	-	ST101	1	2	8	10	1	1	4	7
GCA_001720845.1_ASM172084v1_genomic.fasta	GCA_001720845.1_ASM172084v1_genomic	2013	Pakistan	Human	v3.1.0	Klebsiella pneumoniae	strong	Contig	132	203628	640548	5490193	no	-	ST307	0	2	9	15	1	1	4	4
GCA_001720865.1_ASM172086v1_genomic.fasta	GCA_001720865.1_ASM172086v1_genomic	2013	Pakistan	Human	v3.1.0	Klebsiella pneumoniae	strong	Contig	93	292676	679027	5718215	no	-	ST11	0	3	12	21	2	2	7	9
GCA_001720875.1_ASM172087v1_genomic.fasta	GCA_001720875.1_ASM172087v1_genomic	2013	Pakistan	Human	v3.1.0	Klebsiella pneumoniae	strong	Contig	102	262803	804502	5712694	no	-	ST14	0	2	11	24	2	2	5	7
GCA_001720905.1_ASM172090v1_genomic.fasta	GCA_001720905.1_ASM172090v1_genomic	2013	Pakistan	Human	v3.1.0	Klebsiella pneumoniae	strong	Contig	75	194367	429762	5614075	no	-	ST3622	1	3	7	5	1	1	5	9
GCA_001721545.1_ASM172154v1_genomic.fasta	GCA_001721545.1_ASM172154v1_genomic	2015	India	Human	v3.1.0	Klebsiella pneumoniae	strong	Scaffold	1487	112443	327728	6070149	no	-	ST23-1LV	4	0	0	0	0	0	3	12
GCA_001721555.1_ASM172155v1_genomic.fasta	GCA_001721555.1_ASM172155v1_genomic	2015	India	Human	v3.1.0	Klebsiella pneumoniae	strong	Scaffold	320	108819	515287	5917065	no	-	ST147	1	2	10	13	1	1	4	6
GCA_001721565.1_ASM172156v1_genomic.fasta	GCA_001721565.1_ASM172156v1_genomic	2015	India	Human	v3.1.0	Klebsiella pneumoniae	strong	Contig	565	252282	556922	5452890	no	-	ST3607	0	0	0	0	0	0	2	2
GCA_001721585.1_ASM172158v1_genomic.fasta	GCA_001721585.1_ASM172158v1_genomic	2016	India	Human	v3.1.0	Klebsiella pneumoniae	strong	Scaffold	96	192900	450655	5408388	no	-	ST23	4	0	0	0	0	0	2	9
GCA_001721725.1_ASM172172v1_genomic.fasta	GCA_001721725.1_ASM172172v1_genomic	2014	USA	Human	v3.1.0	Klebsiella pneumoniae	strong	Complete Genome	1	5312744	5312744	5312744	no	-	ST16	1	0	1	0	0	0	1	1
GCA_001741545.1_ASM174154v1_genomic.fasta	GCA_001741545.1_ASM174154v1_genomic	2015	USA	Human	v3.1.0	Klebsiella pneumoniae	strong	Complete Genome	5	5313304	5313304	5798553	no	-	ST16	1	0	5	6	2	2	6	12
GCA_001741665.1_ASM174166v1_genomic.fasta	GCA_001741665.1_ASM174166v1_genomic	2014	USA	Human	v3.1.0	Klebsiella pneumoniae	strong	Complete Genome	7	5312206	5312206	5880491	no	-	ST16	1	2	9	11	1	3	7	16
GCA_001742865.1_ASM174286v1_genomic.fasta	GCA_001742865.1_ASM174286v1_genomic	2015	India	Human	v3.1.0	Klebsiella pneumoniae	strong	Scaffold	170	155991	293030	5753090	no	-	ST14	1	3	10	15	3	3	8	8
GCA_001746535.1_ASM174653v1_genomic.fasta	GCA_001746535.1_ASM174653v1_genomic	2013	Greece	Human	v3.1.0	Klebsiella pneumoniae	strong	Complete Genome	1	5344576	5344576	5344576	no	-	ST147	0	0	1	0	0	0	1	1
GCA_001746765.1_ASM174676v1_genomic.fasta	GCA_001746765.1_ASM174676v1_genomic	2011	Brazil	Environment	v3.1.0	Klebsiella pneumoniae	strong	Contig	273	43077	177922	5517975	yes (1274)	ambiguous_bases	ST340	0	2	8	9	1	1	4	9
GCA_001750805.1_ASM175080v1_genomic.fasta	GCA_001750805.1_ASM175080v1_genomic	2007	Taiwan	Human	v3.1.0	Klebsiella pneumoniae	strong	Complete Genome	4	5367386	5367386	5759206	no	-	ST15	1	1	6	9	1	1	5	13
GCA_001756835.2_ASM175683v2_genomic.fasta	GCA_001756835.2_ASM175683v2_genomic	2011	Brazil	Human	v3.1.0	Klebsiella pneumoniae	strong	Scaffold	1189	10892	68582	5803589	yes (60059)	ambiguous_bases	ST442	1	3	5	7	1	1	5	6
GCA_001756905.1_ASM175690v1_genomic.fasta	GCA_001756905.1_ASM175690v1_genomic	2015	India	Human	v3.1.0	Klebsiella pneumoniae	strong	Scaffold	187	111893	301124	5800125	no	-	ST23	5	0	0	0	0	0	2	11
GCA_001758405.1_ASM175840v1_genomic.fasta	GCA_001758405.1_ASM175840v1_genomic	2015	India	Human	v3.1.0	Klebsiella pneumoniae	strong	Scaffold	171	126548	337597	5611600	no	-	ST231	1	2	9	11	2	2	5	6
GCA_001758485.1_ASM175848v1_genomic.fasta	GCA_001758485.1_ASM175848v1_genomic	2015	India	Human	v3.1.0	Klebsiella pneumoniae	strong	Scaffold	263	112362	379942	5726343	no	-	ST43	4	2	6	7	1	1	7	13
GCA_001758505.1_ASM175850v1_genomic.fasta	GCA_001758505.1_ASM175850v1_genomic	2014	India	Human	v3.1.0	Klebsiella pneumoniae	strong	Scaffold	226	110989	561602	5693732	no	-	ST11	4	2	8	10	1	1	8	12
GCA_001766695.1_ASM176669v1_genomic.fasta	GCA_001766695.1_ASM176669v1_genomic	2015	India	Human	v3.1.0	Klebsiella pneumoniae	strong	Scaffold	143	209883	642453	5576376	no	-	ST3605	4	0	0	0	0	0	2	11
GCA_001766715.1_ASM176671v1_genomic.fasta	GCA_001766715.1_ASM176671v1_genomic	2015	India	Human	v3.1.0	Klebsiella pneumoniae	strong	Scaffold	1343	14384	115795	5381204	no	-	ST420-3LV	3	0	0	0	0	0	1	7
GCA_001777135.1_ASM177713v1_genomic.fasta	GCA_001777135.1_ASM177713v1_genomic	2015	India	Human	v3.1.0	Klebsiella pneumoniae	strong	Scaffold	877	35676	117616	5716492	no	-	ST3606	0	0	1	0	0	0	2	14
GCA_001855315.1_ASM185531v1_genomic.fasta	GCA_001855315.1_ASM185531v1_genomic	2014	Singapore	Human	v3.1.0	Klebsiella pneumoniae	strong	Complete Genome	5	5400658	5400658	5718854	no	-	ST147	1	2	9	21	1	3	5	14
GCA_001856585.1_ASM185658v1_genomic.fasta	GCA_001856585.1_ASM185658v1_genomic	2011	China	Human	v3.1.0	Klebsiella pneumoniae	strong	Scaffold	107	198147	879041	5727930	no	-	ST11	1	1	5	8	0	0	4	7
GCA_001856605.1_ASM185660v1_genomic.fasta	GCA_001856605.1_ASM185660v1_genomic	2010	China	Human	v3.1.0	Klebsiella pneumoniae	strong	Scaffold	110	172492	367556	5565024	no	-	ST11	1	2	7	8	1	1	5	5
GCA_001866785.1_ASM186678v1_genomic.fasta	GCA_001866785.1_ASM186678v1_genomic	2011	China	Human	v3.1.0	Klebsiella pneumoniae	strong	Scaffold	129	131876	380468	5640726	no	-	ST11	1	2	11	14	2	2	4	4
GCA_001867195.1_ASM186719v1_genomic.fasta	GCA_001867195.1_ASM186719v1_genomic	2015	China	Environment	v3.1.0	Klebsiella pneumoniae	strong	Contig	307	67217	217491	5276885	no	-	ST313-1LV	0	0	6	9	1	1	3	6
GCA_001870165.1_ASM187016v1_genomic.fasta	GCA_001870165.1_ASM187016v1_genomic	2007	USA	Human	v3.1.0	Klebsiella pneumoniae	strong	Complete Genome	4	5387681	5387681	5597109	no	-	ST45	1	2	9	11	1	2	8	17
GCA_001870615.1_ASM187061v1_genomic.fasta	GCA_001870615.1_ASM187061v1_genomic	2014	India	Human	v3.1.0	Klebsiella pneumoniae	strong	Scaffold	141	177011	385589	5569604	no	-	ST231	1	3	11	12	2	2	4	5
GCA_001874695.1_ASM187469v1_genomic.fasta	GCA_001874695.1_ASM187469v1_genomic	Unknown	Unknown	Unknown	v3.1.0	Klebsiella pneumoniae	strong	Contig	9	3023137	3023137	5565288	no	-	ST1	0	1	9	25	1	3	6	16
GCA_001874715.1_ASM187471v1_genomic.fasta	GCA_001874715.1_ASM187471v1_genomic	Unknown	Unknown	Unknown	v3.1.0	Klebsiella pneumoniae	strong	Contig	8	5234104	5234104	5737283	no	-	ST244	0	1	2	2	0	0	4	12
GCA_001874725.1_ASM187472v1_genomic.fasta	GCA_001874725.1_ASM187472v1_genomic	Unknown	Unknown	Unknown	v3.1.0	Klebsiella pneumoniae	strong	Contig	12	4805623	4805623	5894793	no	-	ST258	0	1	6	14	2	2	9	31
GCA_001874865.1_ASM187486v1_genomic.fasta	GCA_001874865.1_ASM187486v1_genomic	Unknown	Unknown	Unknown	v3.1.0	Klebsiella pneumoniae	strong	Contig	15	4200019	4200019	6017882	no	-	ST461	0	0	1	1	0	0	3	7
GCA_001874875.1_ASM187487v1_genomic.fasta	GCA_001874875.1_ASM187487v1_genomic	Unknown	Unknown	Unknown	v3.1.0	Klebsiella pneumoniae	strong	Contig	14	4501036	4501036	5628665	no	-	ST34	0	2	9	20	3	4	8	58
GCA_001875025.1_ASM187502v1_genomic.fasta	GCA_001875025.1_ASM187502v1_genomic	Unknown	Unknown	Unknown	v3.1.0	Klebsiella pneumoniae	strong	Contig	6	4469872	4469872	5886119	no	-	ST258	2	2	7	10	1	1	9	13
GCA_001875045.2_ASM187504v2_genomic.fasta	GCA_001875045.2_ASM187504v2_genomic	Unknown	Unknown	Unknown	v3.1.0	Klebsiella pneumoniae	strong	Contig	10	3232614	3232614	5753666	no	-	ST258	0	2	8	11	1	1	8	10
GCA_001875055.2_ASM187505v2_genomic.fasta	GCA_001875055.2_ASM187505v2_genomic	Unknown	Unknown	Unknown	v3.1.0	Klebsiella pneumoniae	strong	Contig	8	4425950	4425950	5741326	no	-	ST258	0	2	9	12	2	2	10	19
GCA_001875075.1_ASM187507v1_genomic.fasta	GCA_001875075.1_ASM187507v1_genomic	Unknown	Unknown	Unknown	v3.1.0	Klebsiella pneumoniae	strong	Contig	12	3308808	3308808	5653598	no	-	ST17	1	0	6	10	2	2	2	15
GCA_001875105.1_ASM187510v1_genomic.fasta	GCA_001875105.1_ASM187510v1_genomic	Unknown	Unknown	Unknown	v3.1.0	Klebsiella pneumoniae	strong	Contig	9	4350088	4350088	5784278	no	-	ST147	0	3	11	17	1	1	7	19
GCA_001875125.1_ASM187512v1_genomic.fasta	GCA_001875125.1_ASM187512v1_genomic	Unknown	Unknown	Unknown	v3.1.0	Klebsiella pneumoniae	strong	Contig	25	1119408	1465922	6102611	no	-	ST37	1	2	11	28	1	2	8	33
GCA_001875135.1_ASM187513v1_genomic.fasta	GCA_001875135.1_ASM187513v1_genomic	Unknown	Unknown	Unknown	v3.1.0	Klebsiella pneumoniae	strong	Contig	10	2908400	2908400	5543609	no	-	ST327	1	1	7	13	1	1	5	23
GCA_001875525.1_ASM187552v1_genomic.fasta	GCA_001875525.1_ASM187552v1_genomic	2013	India	Human	v3.1.0	Klebsiella pneumoniae	strong	Scaffold	99	292379	566554	5513269	no	-	ST231	1	2	9	11	2	2	4	5
GCA_001875535.1_ASM187553v1_genomic.fasta	GCA_001875535.1_ASM187553v1_genomic	2014	India	Human	v3.1.0	Klebsiella pneumoniae	strong	Scaffold	207	109977	411924	5704118	no	-	ST14	1	2	10	14	3	3	7	7
GCA_001875545.1_ASM187554v1_genomic.fasta	GCA_001875545.1_ASM187554v1_genomic	2014	India	Human	v3.1.0	Klebsiella pneumoniae	strong	Scaffold	124	270368	380916	5558808	no	-	ST231	1	3	11	13	2	2	4	5
GCA_001876675.1_ASM187667v1_genomic.fasta	GCA_001876675.1_ASM187667v1_genomic	2015	India	Environment	v3.1.0	Klebsiella pneumoniae	strong	Contig	137	75700	320923	4807409	yes (345)	total_size,ambiguous_bases	ST200	0	0	0	0	0	0	1	1
GCA_001879315.1_ASM187931v1_genomic.fasta	GCA_001879315.1_ASM187931v1_genomic	2016	India	Human	v3.1.0	Klebsiella pneumoniae	strong	Scaffold	216	141492	467970	5528298	no	-	ST231	1	1	10	12	2	2	4	5
GCA_001879325.1_ASM187932v1_genomic.fasta	GCA_001879325.1_ASM187932v1_genomic	2016	India	Human	v3.1.0	Klebsiella pneumoniae	strong	Scaffold	303	89661	333549	5720251	no	-	ST3788	1	2	9	15	2	2	5	5
GCA_001879335.1_ASM187933v1_genomic.fasta	GCA_001879335.1_ASM187933v1_genomic	2014	India	Human	v3.1.0	Klebsiella pneumoniae	strong	Scaffold	284	132411	356605	5416179	no	-	ST231	1	0	7	8	2	2	5	6
GCA_001879345.1_ASM187934v1_genomic.fasta	GCA_001879345.1_ASM187934v1_genomic	2016	India	Human	v3.1.0	Klebsiella pneumoniae	strong	Scaffold	149	222619	756863	5575695	no	-	ST3791	4	1	6	9	1	1	6	10
GCA_001879395.1_ASM187939v1_genomic.fasta	GCA_001879395.1_ASM187939v1_genomic	2016	India	Human	v3.1.0	Klebsiella pneumoniae	strong	Scaffold	150	144419	532559	5572312	no	-	ST11	4	2	7	10	1	1	7	11
GCA_001879405.1_ASM187940v1_genomic.fasta	GCA_001879405.1_ASM187940v1_genomic	2016	India	Human	v3.1.0	Klebsiella pneumoniae	strong	Scaffold	158	144729	561557	5642930	no	-	ST11	4	2	7	9	1	1	7	10
GCA_001879415.1_ASM187941v1_genomic.fasta	GCA_001879415.1_ASM187941v1_genomic	2016	India	Human	v3.1.0	Klebsiella pneumoniae	strong	Scaffold	509	110512	561579	5753338	no	-	ST11	4	2	6	7	1	1	7	10
GCA_001879425.1_ASM187942v1_genomic.fasta	GCA_001879425.1_ASM187942v1_genomic	2016	India	Human	v3.1.0	Klebsiella pneumoniae	strong	Scaffold	224	128483	349692	5707987	no	-	ST14	1	2	9	15	2	2	5	5
GCA_001884315.1_ASM188431v1_genomic.fasta	GCA_001884315.1_ASM188431v1_genomic	2013	Canada	Human	v3.1.0	Klebsiella pneumoniae	strong	Contig	219	94505	430997	5628465	no	-	ST278	0	2	8	9	1	1	5	10
GCA_001884325.1_ASM188432v1_genomic.fasta	GCA_001884325.1_ASM188432v1_genomic	2013	Canada	Environment	v3.1.0	Klebsiella pneumoniae	strong	Contig	128	299134	409333	5604347	no	-	ST278	0	2	8	9	1	1	5	9
GCA_001884335.1_ASM188433v1_genomic.fasta	GCA_001884335.1_ASM188433v1_genomic	2013	Canada	Human	v3.1.0	Klebsiella pneumoniae	strong	Contig	167	193867	464498	5634950	no	-	ST278	0	2	8	9	1	1	5	10
GCA_001884385.1_ASM188438v1_genomic.fasta	GCA_001884385.1_ASM188438v1_genomic	2013	Canada	Environment	v3.1.0	Klebsiella pneumoniae	strong	Contig	117	343007	969741	5575333	no	-	ST278	0	2	8	9	1	1	5	9
GCA_001884395.1_ASM188439v1_genomic.fasta	GCA_001884395.1_ASM188439v1_genomic	2013	Canada	Human	v3.1.0	Klebsiella pneumoniae	strong	Contig	279	52252	137594	5576435	no	-	ST278	0	2	8	9	1	1	4	9
GCA_001884415.1_ASM188441v1_genomic.fasta	GCA_001884415.1_ASM188441v1_genomic	2013	Canada	Human	v3.1.0	Klebsiella pneumoniae	strong	Contig	125	299136	585034	5603554	no	-	ST278	0	2	8	9	1	1	5	9
GCA_001884425.1_ASM188442v1_genomic.fasta	GCA_001884425.1_ASM188442v1_genomic	2013	Canada	Environment	v3.1.0	Klebsiella pneumoniae	strong	Contig	159	230303	384799	5634927	no	-	ST278	0	2	8	9	1	1	5	11
GCA_001884465.1_ASM188446v1_genomic.fasta	GCA_001884465.1_ASM188446v1_genomic	2013	Canada	Environment	v3.1.0	Klebsiella pneumoniae	strong	Contig	122	343007	585034	5604080	no	-	ST278	0	2	7	8	1	1	5	10
GCA_001884485.1_ASM188448v1_genomic.fasta	GCA_001884485.1_ASM188448v1_genomic	2013	Canada	Environment	v3.1.0	Klebsiella pneumoniae	strong	Contig	154	276468	585216	5643345	no	-	ST278	0	2	8	9	1	1	5	12
GCA_001884765.1_ASM188476v1_genomic.fasta	GCA_001884765.1_ASM188476v1_genomic	2011	Italy	Human	v3.1.0	Klebsiella pneumoniae	strong	Contig	147	268882	840301	5737507	no	-	ST512	0	3	9	9	2	2	7	12
GCA_001885255.2_ASM188525v2_genomic.fasta	GCA_001885255.2_ASM188525v2_genomic	2013	Germany	Human	v3.1.0	Klebsiella pneumoniae	strong	Complete Genome	7	5381436	5381436	5920942	no	-	ST147	1	2	9	19	1	1	6	22
GCA_001887985.4_ASM188798v4_genomic.fasta	GCA_001887985.4_ASM188798v4_genomic	2015	China	Human	v3.1.0	Klebsiella pneumoniae	strong	Complete Genome	4	5461116	5461116	5632871	no	-	ST11	1	2	6	5	0	0	5	16
GCA_001887995.2_ASM188799v2_genomic.fasta	GCA_001887995.2_ASM188799v2_genomic	2016	China	Human	v3.1.0	Klebsiella pneumoniae	strong	Complete Genome	4	5239924	5239924	5461882	no	-	ST1	0	3	7	10	0	0	6	15
GCA_001891185.1_ASM189118v1_genomic.fasta	GCA_001891185.1_ASM189118v1_genomic	2013	India	Human	v3.1.0	Klebsiella pneumoniae	strong	Scaffold	211	141333	458891	5851903	no	-	ST14	1	3	11	17	3	3	8	10
GCA_001901585.1_ASM190158v1_genomic.fasta	GCA_001901585.1_ASM190158v1_genomic	2014	India	Human	v3.1.0	Klebsiella pneumoniae	strong	Scaffold	204	178487	675306	5776419	no	-	ST14	1	1	9	13	3	3	8	8
GCA_001901725.1_ASM190172v1_genomic.fasta	GCA_001901725.1_ASM190172v1_genomic	2011	South Korea	Human	v3.1.0	Klebsiella pneumoniae	strong	Contig	148	99327	334280	5789123	yes (33)	ambiguous_bases	ST3853	2	0	4	5	0	0	7	14
GCA_001901735.1_ASM190173v1_genomic.fasta	GCA_001901735.1_ASM190173v1_genomic	2011	South Korea	Human	v3.1.0	Klebsiella pneumoniae	strong	Contig	78	145826	340612	5478035	yes (43)	ambiguous_bases	ST3855	1	0	4	6	1	1	2	4
GCA_001901745.1_ASM190174v1_genomic.fasta	GCA_001901745.1_ASM190174v1_genomic	2010	South Korea	Human	v3.1.0	Klebsiella pneumoniae	strong	Contig	132	123629	283474	5848366	yes (28)	ambiguous_bases	ST517	0	0	7	8	1	1	7	26
GCA_001901755.1_ASM190175v1_genomic.fasta	GCA_001901755.1_ASM190175v1_genomic	2011	South Korea	Human	v3.1.0	Klebsiella pneumoniae	strong	Contig	61	209753	514688	5307765	yes (14)	ambiguous_bases	ST3854	0	1	8	12	1	1	5	6
GCA_001901805.1_ASM190180v1_genomic.fasta	GCA_001901805.1_ASM190180v1_genomic	2012	South Korea	Human	v3.1.0	Klebsiella pneumoniae	strong	Contig	233	84557	203692	5879989	yes (60)	ambiguous_bases	ST354	0	0	3	7	1	1	9	28
GCA_001901825.1_ASM190182v1_genomic.fasta	GCA_001901825.1_ASM190182v1_genomic	2011	South Korea	Human	v3.1.0	Klebsiella pneumoniae	strong	Contig	90	121292	354645	5459074	yes (32)	ambiguous_bases	ST551	0	1	7	8	1	1	6	7
GCA_001901855.1_ASM190185v1_genomic.fasta	GCA_001901855.1_ASM190185v1_genomic	2011	South Korea	Human	v3.1.0	Klebsiella pneumoniae	strong	Contig	104	143377	462029	5635222	yes (17)	ambiguous_bases	ST11	2	1	6	10	1	1	5	15
GCA_001902195.1_ASM190219v1_genomic.fasta	GCA_001902195.1_ASM190219v1_genomic	2013	USA	Human	v3.1.0	Klebsiella pneumoniae	strong	Complete Genome	5	5454003	5454003	5778465	no	-	ST258	2	2	8	13	1	1	12	28
GCA_001902215.1_ASM190221v1_genomic.fasta	GCA_001902215.1_ASM190221v1_genomic	2012	USA	Human	v3.1.0	Klebsiella pneumoniae	strong	Complete Genome	5	5452922	5452922	5773763	no	-	ST258	2	2	8	13	1	1	12	26
GCA_001902235.1_ASM190223v1_genomic.fasta	GCA_001902235.1_ASM190223v1_genomic	2012	USA	Human	v3.1.0	Klebsiella pneumoniae	strong	Complete Genome	5	5490693	5490693	5811538	no	-	ST258	2	3	9	13	1	1	12	26
GCA_001902255.1_ASM190225v1_genomic.fasta	GCA_001902255.1_ASM190225v1_genomic	2011	USA	Human	v3.1.0	Klebsiella pneumoniae	strong	Complete Genome	4	5327855	5327855	5594981	no	-	ST258	0	2	7	16	2	2	11	23
GCA_001902335.1_ASM190233v1_genomic.fasta	GCA_001902335.1_ASM190233v1_genomic	2014	Germany	Human	v3.1.0	Klebsiella pneumoniae	strong	Complete Genome	7	5159815	5159815	5851286	no	-	ST23	4	2	7	10	0	0	4	20
GCA_001902355.1_ASM190235v1_genomic.fasta	GCA_001902355.1_ASM190235v1_genomic	2015	Germany	Human	v3.1.0	Klebsiella pneumoniae	strong	Complete Genome	3	5423372	5423372	5778578	no	-	ST395	0	2	10	16	1	1	5	16
GCA_001902395.1_ASM190239v1_genomic.fasta	GCA_001902395.1_ASM190239v1_genomic	2014	Germany	Human	v3.1.0	Klebsiella pneumoniae	strong	Complete Genome	5	5330835	5330835	5676522	no	-	ST15	0	2	8	12	1	1	7	12
GCA_001902415.1_ASM190241v1_genomic.fasta	GCA_001902415.1_ASM190241v1_genomic	2013	Germany	Human	v3.1.0	Klebsiella pneumoniae	strong	Complete Genome	9	5294741	5294741	5584283	no	-	ST11	1	2	9	13	2	2	4	17
GCA_001902435.1_ASM190243v1_genomic.fasta	GCA_001902435.1_ASM190243v1_genomic	2013	Germany	Human	v3.1.0	Klebsiella pneumoniae	strong	Complete Genome	3	5497872	5497872	5655658	no	-	ST101	1	2	10	20	2	2	5	15
GCA_001902475.1_ASM190247v1_genomic.fasta	GCA_001902475.1_ASM190247v1_genomic	2015	China	Human	v3.1.0	Klebsiella pneumoniae	strong	Complete Genome	2	5536506	5536506	5699058	no	-	ST11	1	2	7	10	2	2	6	20
GCA_001902515.1_ASM190251v1_genomic.fasta	GCA_001902515.1_ASM190251v1_genomic	2013	Germany	Human	v3.1.0	Klebsiella pneumoniae	strong	Complete Genome	4	5497083	5497083	5658942	no	-	ST101	1	2	10	20	2	2	5	14
GCA_001902535.1_ASM190253v1_genomic.fasta	GCA_001902535.1_ASM190253v1_genomic	2011	USA	Human	v3.1.0	Klebsiella pneumoniae	strong	Complete Genome	5	5208900	5208900	5513536	no	-	ST340	0	2	7	14	2	2	8	49
GCA_001902755.4_ASM190275v4_genomic.fasta	GCA_001902755.4_ASM190275v4_genomic	2013	USA	Human	v3.1.0	Klebsiella pneumoniae	strong	Contig	119	146471	377303	5795226	no	-	ST11	2	3	9	10	1	1	5	5
GCA_001902765.4_ASM190276v4_genomic.fasta	GCA_001902765.4_ASM190276v4_genomic	2012	USA	Human	v3.1.0	Klebsiella pneumoniae	strong	Contig	119	149643	449042	5633677	no	-	ST258	0	2	9	16	4	4	4	6
GCA_001902775.4_ASM190277v4_genomic.fasta	GCA_001902775.4_ASM190277v4_genomic	2013	USA	Human	v3.1.0	Klebsiella pneumoniae	strong	Contig	105	167714	523369	5609174	no	-	ST11	2	2	8	10	1	1	4	4
GCA_001902815.4_ASM190281v4_genomic.fasta	GCA_001902815.4_ASM190281v4_genomic	2013	USA	Human	v3.1.0	Klebsiella pneumoniae	strong	Contig	110	213468	439667	5598279	no	-	ST20	0	2	6	9	1	1	6	22
GCA_001902835.4_ASM190283v4_genomic.fasta	GCA_001902835.4_ASM190283v4_genomic	2013	USA	Human	v3.1.0	Klebsiella pneumoniae	strong	Contig	81	169067	394540	5548245	no	-	ST258	2	2	4	3	0	0	5	6
GCA_001902855.4_ASM190285v4_genomic.fasta	GCA_001902855.4_ASM190285v4_genomic	2012	USA	Human	v3.1.0	Klebsiella pneumoniae	strong	Contig	118	173097	398833	5541274	no	-	ST258	0	3	10	10	1	1	7	10
GCA_001902865.4_ASM190286v4_genomic.fasta	GCA_001902865.4_ASM190286v4_genomic	2013	USA	Human	v3.1.0	Klebsiella pneumoniae	strong	Contig	116	224675	511955	5583181	no	-	ST307	0	2	9	13	1	1	8	9
GCA_001902875.4_ASM190287v4_genomic.fasta	GCA_001902875.4_ASM190287v4_genomic	2013	USA	Human	v3.1.0	Klebsiella pneumoniae	strong	Contig	98	154758	390365	5440717	no	-	ST258	1	2	4	3	0	0	5	5
GCA_001902905.4_ASM190290v4_genomic.fasta	GCA_001902905.4_ASM190290v4_genomic	2012	USA	Human	v3.1.0	Klebsiella pneumoniae	strong	Contig	130	157951	398224	5555871	no	-	ST258	0	2	9	10	1	1	7	10
GCA_001902935.4_ASM190293v4_genomic.fasta	GCA_001902935.4_ASM190293v4_genomic	2013	USA	Human	v3.1.0	Klebsiella pneumoniae	strong	Contig	54	372063	1443101	5665512	no	-	ST48	2	3	3	1	0	0	6	7
GCA_001902945.4_ASM190294v4_genomic.fasta	GCA_001902945.4_ASM190294v4_genomic	2014	USA	Human	v3.1.0	Klebsiella pneumoniae	strong	Contig	115	129690	376226	5680287	no	-	ST258	0	2	7	11	1	1	5	7
GCA_001902955.4_ASM190295v4_genomic.fasta	GCA_001902955.4_ASM190295v4_genomic	2013	USA	Human	v3.1.0	Klebsiella pneumoniae	strong	Contig	108	181866	517618	5601935	no	-	ST11	2	2	8	9	1	1	4	4
GCA_001902965.4_ASM190296v4_genomic.fasta	GCA_001902965.4_ASM190296v4_genomic	2013	USA	Human	v3.1.0	Klebsiella pneumoniae	strong	Contig	134	146314	326705	5555112	no	-	ST258	0	2	8	9	1	1	8	11
GCA_001903015.4_ASM190301v4_genomic.fasta	GCA_001903015.4_ASM190301v4_genomic	2013	USA	Human	v3.1.0	Klebsiella pneumoniae	strong	Contig	111	163673	455384	5837571	no	-	ST258	0	2	7	8	1	1	6	9
GCA_001903025.4_ASM190302v4_genomic.fasta	GCA_001903025.4_ASM190302v4_genomic	2013	USA	Human	v3.1.0	Klebsiella pneumoniae	strong	Contig	89	160999	388355	5347918	no	-	ST258	0	2	4	4	0	0	6	7
GCA_001903035.4_ASM190303v4_genomic.fasta	GCA_001903035.4_ASM190303v4_genomic	2013	USA	Human	v3.1.0	Klebsiella pneumoniae	strong	Contig	111	203714	517618	5610984	no	-	ST11	2	2	8	10	1	1	5	5
GCA_001903045.4_ASM190304v4_genomic.fasta	GCA_001903045.4_ASM190304v4_genomic	2013	USA	Human	v3.1.0	Klebsiella pneumoniae	strong	Contig	278	122294	449844	6219496	no	-	ST258	0	2	6	9	1	1	6	15
GCA_001903095.4_ASM190309v4_genomic.fasta	GCA_001903095.4_ASM190309v4_genomic	2013	USA	Human	v3.1.0	Klebsiella pneumoniae	strong	Contig	133	149712	671200	5775461	no	-	ST258	0	3	10	16	1	1	5	7
GCA_001903105.4_ASM190310v4_genomic.fasta	GCA_001903105.4_ASM190310v4_genomic	2013	USA	Human	v3.1.0	Klebsiella pneumoniae	strong	Contig	163	138896	547085	5939408	no	-	ST258	2	2	8	14	2	2	8	11
GCA_001903125.4_ASM190312v4_genomic.fasta	GCA_001903125.4_ASM190312v4_genomic	2012	USA	Human	v3.1.0	Klebsiella pneumoniae	strong	Contig	117	146314	398223	5572050	no	-	ST258	0	2	9	10	1	1	7	11
GCA_001903135.4_ASM190313v4_genomic.fasta	GCA_001903135.4_ASM190313v4_genomic	2013	USA	Human	v3.1.0	Klebsiella pneumoniae	strong	Contig	132	137511	316077	5667229	no	-	ST258	0	2	7	10	2	2	4	7
GCA_001903175.4_ASM190317v4_genomic.fasta	GCA_001903175.4_ASM190317v4_genomic	2012	USA	Human	v3.1.0	Klebsiella pneumoniae	strong	Contig	125	165302	394313	5696164	no	-	ST258	2	2	9	10	1	1	7	10
GCA_001903195.4_ASM190319v4_genomic.fasta	GCA_001903195.4_ASM190319v4_genomic	2012	USA	Human	v3.1.0	Klebsiella pneumoniae	strong	Contig	119	142206	455651	5610723	no	-	ST258	0	2	9	11	1	1	7	9
GCA_001903205.4_ASM190320v4_genomic.fasta	GCA_001903205.4_ASM190320v4_genomic	2014	USA	Human	v3.1.0	Klebsiella pneumoniae	strong	Contig	128	130704	671551	5675491	no	-	ST258	0	2	8	12	1	1	3	5
GCA_001903215.4_ASM190321v4_genomic.fasta	GCA_001903215.4_ASM190321v4_genomic	2012	USA	Human	v3.1.0	Klebsiella pneumoniae	strong	Contig	106	146314	670902	5770878	no	-	ST258	0	2	7	9	1	1	3	7
GCA_001903255.4_ASM190325v4_genomic.fasta	GCA_001903255.4_ASM190325v4_genomic	2014	USA	Human	v3.1.0	Klebsiella pneumoniae	strong	Contig	72	165270	385533	5367101	no	-	ST258	0	2	3	2	0	0	6	8
GCA_001903265.4_ASM190326v4_genomic.fasta	GCA_001903265.4_ASM190326v4_genomic	2012	USA	Human	v3.1.0	Klebsiella pneumoniae	strong	Contig	116	165387	454979	5621258	no	-	ST258	0	2	9	12	1	1	7	8
GCA_001903285.4_ASM190328v4_genomic.fasta	GCA_001903285.4_ASM190328v4_genomic	2012	USA	Human	v3.1.0	Klebsiella pneumoniae	strong	Contig	120	137513	543481	5649764	no	-	ST258	0	3	9	14	3	3	5	8
GCA_001903295.4_ASM190329v4_genomic.fasta	GCA_001903295.4_ASM190329v4_genomic	2013	USA	Human	v3.1.0	Klebsiella pneumoniae	strong	Contig	119	167921	671240	5666181	no	-	ST258	0	2	6	9	1	1	4	8
GCA_001903335.4_ASM190333v4_genomic.fasta	GCA_001903335.4_ASM190333v4_genomic	2013	USA	Human	v3.1.0	Klebsiella pneumoniae	strong	Contig	125	172809	523098	5674816	no	-	ST11	2	3	9	10	1	1	4	4
GCA_001903355.4_ASM190335v4_genomic.fasta	GCA_001903355.4_ASM190335v4_genomic	2013	USA	Human	v3.1.0	Klebsiella pneumoniae	strong	Contig	90	144539	456321	5484520	no	-	ST258	0	2	4	3	0	0	3	4
GCA_001903365.4_ASM190336v4_genomic.fasta	GCA_001903365.4_ASM190336v4_genomic	2013	USA	Human	v3.1.0	Klebsiella pneumoniae	strong	Contig	100	146314	326710	5468572	no	-	ST258	0	2	5	4	1	1	6	7
GCA_001903385.4_ASM190338v4_genomic.fasta	GCA_001903385.4_ASM190338v4_genomic	2013	USA	Human	v3.1.0	Klebsiella pneumoniae	strong	Contig	97	144539	543580	5530421	no	-	ST258	0	2	7	10	2	2	4	7
GCA_001903415.4_ASM190341v4_genomic.fasta	GCA_001903415.4_ASM190341v4_genomic	2013	USA	Human	v3.1.0	Klebsiella pneumoniae	strong	Contig	137	147075	358739	5588157	no	-	ST258	0	2	9	10	1	1	7	9
GCA_001903435.4_ASM190343v4_genomic.fasta	GCA_001903435.4_ASM190343v4_genomic	2013	USA	Human	v3.1.0	Klebsiella pneumoniae	strong	Contig	102	165271	675134	5518455	no	-	ST258	0	2	7	10	2	2	4	7
GCA_001903445.4_ASM190344v4_genomic.fasta	GCA_001903445.4_ASM190344v4_genomic	2013	USA	Human	v3.1.0	Klebsiella pneumoniae	strong	Contig	133	129689	671448	5657832	no	-	ST258	0	2	7	10	3	3	5	7
GCA_001903465.4_ASM190346v4_genomic.fasta	GCA_001903465.4_ASM190346v4_genomic	2013	USA	Human	v3.1.0	Klebsiella pneumoniae	strong	Contig	115	142426	455619	5828542	no	-	ST258	0	2	7	8	1	1	6	9
GCA_001903495.4_ASM190349v4_genomic.fasta	GCA_001903495.4_ASM190349v4_genomic	2012	USA	Human	v3.1.0	Klebsiella pneumoniae	strong	Contig	101	142737	543562	5574194	no	-	ST258	0	2	4	3	0	0	4	7
GCA_001903515.4_ASM190351v4_genomic.fasta	GCA_001903515.4_ASM190351v4_genomic	2013	USA	Human	v3.1.0	Klebsiella pneumoniae	strong	Contig	134	142900	396036	5553537	no	-	ST258	0	2	9	10	1	1	9	13
GCA_001903525.4_ASM190352v4_genomic.fasta	GCA_001903525.4_ASM190352v4_genomic	2013	USA	Human	v3.1.0	Klebsiella pneumoniae	strong	Contig	128	150209	449073	5705796	no	-	ST258	0	2	9	14	4	4	4	8
GCA_001903535.4_ASM190353v4_genomic.fasta	GCA_001903535.4_ASM190353v4_genomic	2012	USA	Human	v3.1.0	Klebsiella pneumoniae	strong	Contig	120	128780	320758	5659400	no	-	ST258	0	3	9	13	4	4	5	7
GCA_001903555.4_ASM190355v4_genomic.fasta	GCA_001903555.4_ASM190355v4_genomic	2013	USA	Human	v3.1.0	Klebsiella pneumoniae	strong	Contig	127	143589	671551	5666277	no	-	ST258	0	2	7	12	1	1	4	8
GCA_001903605.4_ASM190360v4_genomic.fasta	GCA_001903605.4_ASM190360v4_genomic	2013	USA	Human	v3.1.0	Klebsiella pneumoniae	strong	Contig	107	130623	449164	5534183	no	-	ST258	0	2	5	5	0	0	3	5
GCA_001903615.4_ASM190361v4_genomic.fasta	GCA_001903615.4_ASM190361v4_genomic	2013	USA	Human	v3.1.0	Klebsiella pneumoniae	strong	Contig	96	297008	593135	5577199	no	-	ST307	0	2	9	14	1	1	8	8
GCA_001903625.4_ASM190362v4_genomic.fasta	GCA_001903625.4_ASM190362v4_genomic	2013	USA	Human	v3.1.0	Klebsiella pneumoniae	strong	Contig	261	127972	311584	6483557	no	-	ST258	0	2	7	8	1	1	6	11
GCA_001903675.4_ASM190367v4_genomic.fasta	GCA_001903675.4_ASM190367v4_genomic	2015	USA	Human	v3.1.0	Klebsiella pneumoniae	strong	Contig	121	138896	276922	5522849	no	-	ST258	0	2	9	16	3	3	7	10
GCA_001903685.4_ASM190368v4_genomic.fasta	GCA_001903685.4_ASM190368v4_genomic	Unknown	USA	Human	v3.1.0	Klebsiella pneumoniae	strong	Contig	73	194841	502674	5652599	no	-	ST147	1	2	6	6	1	1	4	5
GCA_001903695.4_ASM190369v4_genomic.fasta	GCA_001903695.4_ASM190369v4_genomic	2012	USA	Human	v3.1.0	Klebsiella pneumoniae	strong	Contig	90	307294	592826	5572643	no	-	ST307	0	2	7	8	1	1	8	9
GCA_001903735.4_ASM190373v4_genomic.fasta	GCA_001903735.4_ASM190373v4_genomic	2014	USA	Human	v3.1.0	Klebsiella pneumoniae	strong	Contig	156	147656	431565	5800065	no	-	ST258	0	2	7	11	1	1	4	5
GCA_001903755.4_ASM190375v4_genomic.fasta	GCA_001903755.4_ASM190375v4_genomic	2012	USA	Human	v3.1.0	Klebsiella pneumoniae	strong	Contig	116	163158	547752	5654667	no	-	ST258	0	2	5	5	0	0	3	6
GCA_001903775.4_ASM190377v4_genomic.fasta	GCA_001903775.4_ASM190377v4_genomic	2012	USA	Human	v3.1.0	Klebsiella pneumoniae	strong	Contig	123	127584	542628	5670590	no	-	ST258	0	2	8	10	4	4	5	7
GCA_001903785.4_ASM190378v4_genomic.fasta	GCA_001903785.4_ASM190378v4_genomic	2014	USA	Human	v3.1.0	Klebsiella pneumoniae	strong	Contig	119	144539	448619	5585876	no	-	ST258	0	2	7	10	2	2	4	7
GCA_001903795.4_ASM190379v4_genomic.fasta	GCA_001903795.4_ASM190379v4_genomic	2014	USA	Human	v3.1.0	Klebsiella pneumoniae	strong	Contig	95	146314	388355	5392891	no	-	ST258	0	2	7	8	1	1	6	7
GCA_001903835.4_ASM190383v4_genomic.fasta	GCA_001903835.4_ASM190383v4_genomic	2012	USA	Human	v3.1.0	Klebsiella pneumoniae	strong	Contig	74	175326	354693	5396007	no	-	ST258	0	2	5	7	1	1	6	10
GCA_001903845.4_ASM190384v4_genomic.fasta	GCA_001903845.4_ASM190384v4_genomic	2012	USA	Human	v3.1.0	Klebsiella pneumoniae	strong	Contig	121	165606	326424	5559112	no	-	ST258	0	2	8	9	1	1	8	12
GCA_001903865.4_ASM190386v4_genomic.fasta	GCA_001903865.4_ASM190386v4_genomic	2012	USA	Human	v3.1.0	Klebsiella pneumoniae	strong	Contig	114	130747	451244	5778226	no	-	ST258	0	2	7	10	3	3	6	10
GCA_001903875.4_ASM190387v4_genomic.fasta	GCA_001903875.4_ASM190387v4_genomic	2013	USA	Human	v3.1.0	Klebsiella pneumoniae	strong	Contig	116	146314	320005	5524504	no	-	ST258	0	2	8	15	3	3	7	11
GCA_001903915.4_ASM190391v4_genomic.fasta	GCA_001903915.4_ASM190391v4_genomic	2015	USA	Human	v3.1.0	Klebsiella pneumoniae	strong	Contig	126	168811	543910	5755312	no	-	ST258	2	2	8	13	1	1	6	10
GCA_001903925.4_ASM190392v4_genomic.fasta	GCA_001903925.4_ASM190392v4_genomic	2014	USA	Human	v3.1.0	Klebsiella pneumoniae	strong	Contig	117	137517	451054	5491295	no	-	ST258	0	2	7	9	1	1	4	7
GCA_001903935.4_ASM190393v4_genomic.fasta	GCA_001903935.4_ASM190393v4_genomic	2014	USA	Human	v3.1.0	Klebsiella pneumoniae	strong	Contig	105	199267	517007	5601337	no	-	ST258	2	2	6	11	1	1	4	5
GCA_001903975.4_ASM190397v4_genomic.fasta	GCA_001903975.4_ASM190397v4_genomic	2013	USA	Human	v3.1.0	Klebsiella pneumoniae	strong	Contig	149	172839	786716	5962243	no	-	ST11	2	2	9	15	3	3	10	14
GCA_001903995.4_ASM190399v4_genomic.fasta	GCA_001903995.4_ASM190399v4_genomic	2014	USA	Human	v3.1.0	Klebsiella pneumoniae	strong	Contig	102	144542	671584	5496734	no	-	ST258	0	2	7	11	1	1	4	7
GCA_001904005.4_ASM190400v4_genomic.fasta	GCA_001904005.4_ASM190400v4_genomic	2015	USA	Human	v3.1.0	Klebsiella pneumoniae	strong	Contig	115	167966	633669	5714673	no	-	ST258	2	2	6	9	2	2	9	10
GCA_001904015.4_ASM190401v4_genomic.fasta	GCA_001904015.4_ASM190401v4_genomic	2015	USA	Human	v3.1.0	Klebsiella pneumoniae	strong	Contig	75	304316	714212	5509044	no	-	ST76	0	2	7	12	2	2	3	3
GCA_001904045.4_ASM190404v4_genomic.fasta	GCA_001904045.4_ASM190404v4_genomic	2012	USA	Human	v3.1.0	Klebsiella pneumoniae	strong	Contig	93	154758	397189	5470044	no	-	ST258	0	3	6	4	0	0	6	7
GCA_001904075.4_ASM190407v4_genomic.fasta	GCA_001904075.4_ASM190407v4_genomic	2015	USA	Human	v3.1.0	Klebsiella pneumoniae	strong	Contig	76	224966	714111	5509519	no	-	ST76	0	2	1	1	0	0	3	3
GCA_001904095.4_ASM190409v4_genomic.fasta	GCA_001904095.4_ASM190409v4_genomic	2015	USA	Human	v3.1.0	Klebsiella pneumoniae	strong	Contig	112	131120	276922	5460602	no	-	ST258	0	2	6	9	1	1	6	10
GCA_001904105.4_ASM190410v4_genomic.fasta	GCA_001904105.4_ASM190410v4_genomic	2015	USA	Human	v3.1.0	Klebsiella pneumoniae	strong	Contig	158	129689	380532	5890663	no	-	ST258	2	3	8	10	1	1	7	10
GCA_001904115.4_ASM190411v4_genomic.fasta	GCA_001904115.4_ASM190411v4_genomic	2014	USA	Human	v3.1.0	Klebsiella pneumoniae	strong	Contig	170	129689	333533	5894723	no	-	ST258	2	3	8	10	1	1	7	11
GCA_001904155.4_ASM190415v4_genomic.fasta	GCA_001904155.4_ASM190415v4_genomic	2014	USA	Human	v3.1.0	Klebsiella pneumoniae	strong	Contig	142	146314	300953	5541482	no	-	ST258	0	2	9	11	1	1	7	8
GCA_001904165.4_ASM190416v4_genomic.fasta	GCA_001904165.4_ASM190416v4_genomic	2013	USA	Human	v3.1.0	Klebsiella pneumoniae	strong	Contig	97	137822	331224	5527850	no	-	ST258	0	2	8	7	1	1	5	6
GCA_001904175.4_ASM190417v4_genomic.fasta	GCA_001904175.4_ASM190417v4_genomic	2014	USA	Human	v3.1.0	Klebsiella pneumoniae	strong	Contig	138	139337	316308	5551356	no	-	ST258	0	2	8	9	1	1	8	11
GCA_001904205.4_ASM190420v4_genomic.fasta	GCA_001904205.4_ASM190420v4_genomic	2014	USA	Human	v3.1.0	Klebsiella pneumoniae	strong	Contig	117	130592	331390	5679866	no	-	ST258	0	2	7	10	1	1	4	5
GCA_001904235.4_ASM190423v4_genomic.fasta	GCA_001904235.4_ASM190423v4_genomic	2014	USA	Human	v3.1.0	Klebsiella pneumoniae	strong	Contig	101	147429	388355	5389498	no	-	ST258	0	2	7	8	1	1	6	8
GCA_001904245.4_ASM190424v4_genomic.fasta	GCA_001904245.4_ASM190424v4_genomic	Unknown	USA	Human	v3.1.0	Klebsiella pneumoniae	strong	Contig	72	272191	757241	5672565	no	-	ST147	1	2	9	15	2	2	5	6
GCA_001904255.4_ASM190425v4_genomic.fasta	GCA_001904255.4_ASM190425v4_genomic	2012	USA	Human	v3.1.0	Klebsiella pneumoniae	strong	Contig	123	149694	391499	5740548	no	-	ST258	0	2	8	14	3	3	4	7
GCA_001904295.4_ASM190429v4_genomic.fasta	GCA_001904295.4_ASM190429v4_genomic	2015	USA	Human	v3.1.0	Klebsiella pneumoniae	strong	Contig	160	139337	379543	5889528	no	-	ST258	2	3	8	10	1	1	7	9
GCA_001904315.4_ASM190431v4_genomic.fasta	GCA_001904315.4_ASM190431v4_genomic	2015	USA	Human	v3.1.0	Klebsiella pneumoniae	strong	Contig	174	128240	379770	5888426	no	-	ST258	2	3	8	10	1	1	7	11
GCA_001904325.4_ASM190432v4_genomic.fasta	GCA_001904325.4_ASM190432v4_genomic	2013	USA	Human	v3.1.0	Klebsiella pneumoniae	strong	Contig	125	147429	398224	5557329	no	-	ST258	0	2	9	10	1	1	7	10
GCA_001904335.4_ASM190433v4_genomic.fasta	GCA_001904335.4_ASM190433v4_genomic	2013	USA	Human	v3.1.0	Klebsiella pneumoniae	strong	Contig	96	144539	547025	5517646	no	-	ST258	0	2	7	12	2	2	4	7
GCA_001904375.4_ASM190437v4_genomic.fasta	GCA_001904375.4_ASM190437v4_genomic	2013	USA	Human	v3.1.0	Klebsiella pneumoniae	strong	Contig	128	147429	396036	5544878	no	-	ST258	0	2	9	10	1	1	7	11
GCA_001904385.4_ASM190438v4_genomic.fasta	GCA_001904385.4_ASM190438v4_genomic	2013	USA	Human	v3.1.0	Klebsiella pneumoniae	strong	Contig	100	129666	671319	5542956	no	-	ST258	0	3	7	12	2	2	4	7
GCA_001904405.4_ASM190440v4_genomic.fasta	GCA_001904405.4_ASM190440v4_genomic	2013	USA	Human	v3.1.0	Klebsiella pneumoniae	strong	Contig	76	159458	576593	5512945	no	-	ST11	2	0	4	3	1	1	4	4
GCA_001904425.4_ASM190442v4_genomic.fasta	GCA_001904425.4_ASM190442v4_genomic	2012	USA	Human	v3.1.0	Klebsiella pneumoniae	strong	Contig	129	129689	451991	5807942	no	-	ST258	0	2	9	17	3	3	6	11
GCA_001904455.4_ASM190445v4_genomic.fasta	GCA_001904455.4_ASM190445v4_genomic	2012	USA	Human	v3.1.0	Klebsiella pneumoniae	strong	Contig	111	137377	543161	5647969	no	-	ST258	0	2	7	10	4	4	6	8
GCA_001904475.4_ASM190447v4_genomic.fasta	GCA_001904475.4_ASM190447v4_genomic	2014	USA	Human	v3.1.0	Klebsiella pneumoniae	strong	Contig	115	157620	409476	5575229	no	-	ST11	2	2	4	3	0	0	5	5
GCA_001904485.4_ASM190448v4_genomic.fasta	GCA_001904485.4_ASM190448v4_genomic	2014	USA	Human	v3.1.0	Klebsiella pneumoniae	strong	Contig	124	138577	459365	5826492	no	-	ST258	0	2	7	8	1	1	6	8
GCA_001904495.4_ASM190449v4_genomic.fasta	GCA_001904495.4_ASM190449v4_genomic	2015	USA	Human	v3.1.0	Klebsiella pneumoniae	strong	Contig	132	138884	672228	5755945	no	-	ST258	2	2	8	13	1	1	6	8
GCA_001904535.4_ASM190453v4_genomic.fasta	GCA_001904535.4_ASM190453v4_genomic	2015	USA	Human	v3.1.0	Klebsiella pneumoniae	strong	Contig	120	142270	712632	5714416	no	-	ST258	2	2	7	13	2	2	9	11
GCA_001905185.1_ASM190518v1_genomic.fasta	GCA_001905185.1_ASM190518v1_genomic	2015/2016	USA	Human	v3.1.0	Klebsiella pneumoniae	strong	Contig	94	152207	331220	5575297	no	-	ST258	2	2	6	8	1	1	4	5
GCA_001905195.1_ASM190519v1_genomic.fasta	GCA_001905195.1_ASM190519v1_genomic	2015/2016	USA	Human	v3.1.0	Klebsiella pneumoniae	strong	Contig	196	154758	328405	5601018	no	-	ST258	2	2	6	9	1	1	4	4
GCA_001905225.1_ASM190522v1_genomic.fasta	GCA_001905225.1_ASM190522v1_genomic	2015/2016	USA	Human	v3.1.0	Klebsiella pneumoniae	strong	Contig	222	75252	213329	5597066	no	-	ST258	2	1	6	8	1	1	4	5
GCA_001905235.1_ASM190523v1_genomic.fasta	GCA_001905235.1_ASM190523v1_genomic	2015/2016	USA	Human	v3.1.0	Klebsiella pneumoniae	strong	Contig	176	97237	274370	5609188	no	-	ST258	2	1	6	9	1	1	4	4
GCA_001905315.1_ASM190531v1_genomic.fasta	GCA_001905315.1_ASM190531v1_genomic	2015/2016	USA	Human	v3.1.0	Klebsiella pneumoniae	strong	Contig	199	95842	203835	5599131	no	-	ST258	2	2	6	9	1	1	4	5
GCA_001906645.1_ASM190664v1_genomic.fasta	GCA_001906645.1_ASM190664v1_genomic	2015/2016	USA	Human	v3.1.0	Klebsiella pneumoniae	strong	Contig	98	134034	249215	5576353	no	-	ST258	2	1	6	8	1	1	4	6
GCA_001906685.1_ASM190668v1_genomic.fasta	GCA_001906685.1_ASM190668v1_genomic	2015/2016	USA	Human	v3.1.0	Klebsiella pneumoniae	strong	Contig	99	137721	331337	5575636	no	-	ST258	2	2	6	8	1	1	4	6
GCA_001906705.1_ASM190670v1_genomic.fasta	GCA_001906705.1_ASM190670v1_genomic	2015/2016	USA	Human	v3.1.0	Klebsiella pneumoniae	strong	Contig	116	137326	331337	5670349	no	-	ST258	2	2	6	8	1	1	5	7
GCA_001906715.1_ASM190671v1_genomic.fasta	GCA_001906715.1_ASM190671v1_genomic	2015/2016	USA	Human	v3.1.0	Klebsiella pneumoniae	strong	Contig	117	134034	331464	5668079	no	-	ST258	2	2	6	8	1	1	5	6
GCA_001906725.1_ASM190672v1_genomic.fasta	GCA_001906725.1_ASM190672v1_genomic	2015/2016	USA	Human	v3.1.0	Klebsiella pneumoniae	strong	Contig	114	135639	335256	5608707	no	-	ST258	2	2	6	8	1	1	5	6
GCA_001907955.1_ASM190795v1_genomic.fasta	GCA_001907955.1_ASM190795v1_genomic	2016	Brazil	Food	v3.1.0	Klebsiella pneumoniae	strong	Contig	20	3031323	3031323	5311340	no	-	ST198	1	0	5	7	1	1	5	5
GCA_001908515.1_ASM190851v1_genomic.fasta	GCA_001908515.1_ASM190851v1_genomic	2008	USA	Human	v3.1.0	Klebsiella pneumoniae	strong	Complete Genome	7	5424949	5424949	5752260	no	-	ST244	0	2	7	9	1	1	5	8
GCA_001908595.1_ASM190859v1_genomic.fasta	GCA_001908595.1_ASM190859v1_genomic	2014	Germany	Human	v3.1.0	Klebsiella pneumoniae	strong	Complete Genome	6	5373056	5373056	5916317	no	-	ST147	1	2	9	15	1	1	6	19
GCA_001908625.1_ASM190862v1_genomic.fasta	GCA_001908625.1_ASM190862v1_genomic	2014	Germany	Human	v3.1.0	Klebsiella pneumoniae	strong	Complete Genome	6	5374118	5374118	5907691	no	-	ST147	1	2	9	16	1	1	6	20
GCA_001908655.1_ASM190865v1_genomic.fasta	GCA_001908655.1_ASM190865v1_genomic	2014	Germany	Human	v3.1.0	Klebsiella pneumoniae	strong	Complete Genome	6	5373056	5373056	5913496	no	-	ST147	1	1	8	15	1	1	6	19
GCA_001908675.1_ASM190867v1_genomic.fasta	GCA_001908675.1_ASM190867v1_genomic	2014	Germany	Human	v3.1.0	Klebsiella pneumoniae	strong	Complete Genome	6	5373055	5373055	5921376	no	-	ST147	1	2	9	16	1	1	6	19
GCA_001908695.1_ASM190869v1_genomic.fasta	GCA_001908695.1_ASM190869v1_genomic	2014	Germany	Human	v3.1.0	Klebsiella pneumoniae	strong	Complete Genome	6	5373056	5373056	5914083	no	-	ST147	1	2	9	16	1	1	6	19
GCA_001908715.1_ASM190871v1_genomic.fasta	GCA_001908715.1_ASM190871v1_genomic	2010	USA	Human	v3.1.0	Klebsiella pneumoniae	strong	Complete Genome	5	5073712	5073712	5379063	no	-	ST340	0	2	4	6	0	0	5	21
GCA_001908875.1_ASM190887v1_genomic.fasta	GCA_001908875.1_ASM190887v1_genomic	2014	Germany	Human	v3.1.0	Klebsiella pneumoniae	strong	Complete Genome	6	5373057	5373057	5920288	no	-	ST147	1	2	9	16	1	1	6	19
GCA_001908895.1_ASM190889v1_genomic.fasta	GCA_001908895.1_ASM190889v1_genomic	2014	Germany	Human	v3.1.0	Klebsiella pneumoniae	strong	Complete Genome	3	5295517	5295517	5526153	no	-	ST11	1	2	7	8	1	1	4	13
GCA_001913175.1_ASM191317v1_genomic.fasta	GCA_001913175.1_ASM191317v1_genomic	2013	Germany	Human	v3.1.0	Klebsiella pneumoniae	strong	Complete Genome	6	5478335	5478335	5627728	no	-	ST101	1	2	7	11	1	1	5	12
GCA_001914065.1_ASM191406v1_genomic.fasta	GCA_001914065.1_ASM191406v1_genomic	2013/2014	USA	Human	v3.1.0	Klebsiella pneumoniae	strong	Contig	123	83531	281890	5339580	no	-	ST220-1LV	0	0	0	0	0	0	3	4
GCA_001922465.1_ASM192246v1_genomic.fasta	GCA_001922465.1_ASM192246v1_genomic	Unknown	Unknown	Unknown	v3.1.0	Klebsiella pneumoniae	strong	Complete Genome	4	5435743	5435743	5779484	no	-	ST11	0	2	10	22	2	2	7	20
GCA_001929345.1_ASM192934v1_genomic.fasta	GCA_001929345.1_ASM192934v1_genomic	Unknown	Unknown	Human	v3.1.0	Klebsiella pneumoniae	strong	Contig	66	283714	815560	5561554	no	-	ST6	1	0	0	0	0	0	3	10
GCA_001931705.1_ASM193170v1_genomic.fasta	GCA_001931705.1_ASM193170v1_genomic	2015	China	Human	v3.1.0	Klebsiella pneumoniae	strong	Contig	76	253402	372830	5427001	no	-	ST37	0	2	1	1	1	1	1	1
GCA_001936035.1_ASM193603v1_genomic.fasta	GCA_001936035.1_ASM193603v1_genomic	Unknown	Unknown	Unknown	v3.1.0	Klebsiella pneumoniae	strong	Complete Genome	2	5229229	5229229	5387970	no	-	ST505	0	0	0	0	0	0	1	1
GCA_001938035.1_ASM193803v1_genomic.fasta	GCA_001938035.1_ASM193803v1_genomic	2016	Lebanon	Human	v3.1.0	Klebsiella pneumoniae	strong	Contig	83	651742	1435268	5635623	no	-	ST3721	1	1	9	11	1	1	6	7
GCA_001939845.1_ASM193984v1_genomic.fasta	GCA_001939845.1_ASM193984v1_genomic	2015	China	Human	v3.1.0	Klebsiella pneumoniae	strong	Scaffold	83	270594	1159478	5520425	yes (51)	ambiguous_bases	ST11	1	2	5	6	1	1	4	4
GCA_001939855.1_ASM193985v1_genomic.fasta	GCA_001939855.1_ASM193985v1_genomic	2015	China	Human	v3.1.0	Klebsiella pneumoniae	strong	Contig	52	338359	1352977	5735416	no	-	ST23	5	0	0	0	0	0	2	5
GCA_001939885.2_ASM193988v2_genomic.fasta	GCA_001939885.2_ASM193988v2_genomic	2015	China	Human	v3.1.0	Klebsiella pneumoniae	strong	Complete Genome	2	5390233	5390233	5652219	no	-	ST485	4	0	0	0	0	0	2	2
GCA_001945475.1_ASM194547v1_genomic.fasta	GCA_001945475.1_ASM194547v1_genomic	1997	USA	Human	v3.1.0	Klebsiella pneumoniae	strong	Contig	99	172665	377062	5406369	no	-	ST111	1	2	5	9	1	1	7	13
GCA_001950635.1_ASM195063v1_genomic.fasta	GCA_001950635.1_ASM195063v1_genomic	Unknown	Japan	Human	v3.1.0	Klebsiella pneumoniae	strong	Contig	83	219774	651293	5426570	no	-	ST35	1	0	5	4	1	1	2	3
GCA_001950655.1_ASM195065v1_genomic.fasta	GCA_001950655.1_ASM195065v1_genomic	Unknown	Japan	Human	v3.1.0	Klebsiella pneumoniae	strong	Contig	160	258605	525259	5539246	no	-	ST485	0	0	6	9	0	0	3	11
GCA_001950675.1_ASM195067v1_genomic.fasta	GCA_001950675.1_ASM195067v1_genomic	Unknown	Japan	Human	v3.1.0	Klebsiella pneumoniae	strong	Contig	188	135619	472557	5549096	no	-	ST15	0	1	7	6	1	1	5	5
GCA_001952835.1_ASM195283v1_genomic.fasta	GCA_001952835.1_ASM195283v1_genomic	2004	Taiwan	Human	v3.1.0	Klebsiella pneumoniae	strong	Complete Genome	2	5195816	5195816	5269768	no	-	ST2549	0	0	2	7	1	1	4	7
GCA_001952875.1_ASM195287v1_genomic.fasta	GCA_001952875.1_ASM195287v1_genomic	Unknown	USA	Human	v3.1.0	Klebsiella pneumoniae	strong	Complete Genome	3	5237856	5237856	5435802	no	-	ST392	0	2	7	11	1	1	7	24
GCA_001952895.1_ASM195289v1_genomic.fasta	GCA_001952895.1_ASM195289v1_genomic	Unknown	USA	Human	v3.1.0	Klebsiella pneumoniae	strong	Complete Genome	7	5348589	5348589	5880908	no	-	ST340	0	2	10	27	3	3	12	37
GCA_001952915.1_ASM195291v1_genomic.fasta	GCA_001952915.1_ASM195291v1_genomic	Unknown	USA	Human	v3.1.0	Klebsiella pneumoniae	strong	Complete Genome	6	5470889	5470889	6063895	no	-	ST258	2	2	8	13	1	1	11	21
GCA_001956965.1_ASM195696v1_genomic.fasta	GCA_001956965.1_ASM195696v1_genomic	2014	Germany	Human	v3.1.0	Klebsiella pneumoniae	strong	Complete Genome	5	5373055	5373055	5869161	no	-	ST147	1	2	9	15	1	1	6	19
GCA_001968745.2_ASM196874v2_genomic.fasta	GCA_001968745.2_ASM196874v2_genomic	2011	Brazil	Environment	v3.1.0	Klebsiella pneumoniae	strong	Scaffold	41	324828	547840	5493625	yes (154)	ambiguous_bases	ST437	0	3	9	9	1	1	6	8
GCA_001968755.2_ASM196875v2_genomic.fasta	GCA_001968755.2_ASM196875v2_genomic	2011	Brazil	Environment	v3.1.0	Klebsiella pneumoniae	strong	Scaffold	54	291758	688752	5516594	yes (123)	ambiguous_bases	ST437	0	3	10	11	1	1	6	9
GCA_001969905.2_ASM196990v2_genomic.fasta	GCA_001969905.2_ASM196990v2_genomic	2016	Russia	Human	v3.1.0	Klebsiella pneumoniae	strong	Contig	111	201212	329130	5649681	no	-	ST395	1	2	9	12	0	0	2	3
GCA_001970155.2_ASM197015v2_genomic.fasta	GCA_001970155.2_ASM197015v2_genomic	2016	Russia	Human	v3.1.0	Klebsiella pneumoniae	strong	Contig	103	320376	617748	5528137	no	-	ST23	4	1	7	10	0	0	4	10
GCA_001970165.2_ASM197016v2_genomic.fasta	GCA_001970165.2_ASM197016v2_genomic	2016	Russia	Human	v3.1.0	Klebsiella pneumoniae	strong	Contig	146	140881	333664	5878737	no	-	ST395	4	2	10	18	2	2	6	7
GCA_001970175.2_ASM197017v2_genomic.fasta	GCA_001970175.2_ASM197017v2_genomic	2016	Russia	Human	v3.1.0	Klebsiella pneumoniae	strong	Contig	112	201212	329130	5647248	no	-	ST395	1	2	9	11	0	0	2	3
GCA_001982515.1_ASM198251v1_genomic.fasta	GCA_001982515.1_ASM198251v1_genomic	2013	Brazil	Human	v3.1.0	Klebsiella pneumoniae	strong	Contig	220	78458	389785	5300181	no	-	ST198-1LV	1	1	5	5	1	1	4	4
GCA_001984895.1_ASM198489v1_genomic.fasta	GCA_001984895.1_ASM198489v1_genomic	2015	Brunei	Human	v3.1.0	Klebsiella pneumoniae	strong	Contig	98	316659	935551	5692661	no	-	ST231	1	2	8	11	1	1	6	8
GCA_002007665.1_ASM200766v1_genomic.fasta	GCA_002007665.1_ASM200766v1_genomic	2015	Switzerland	Human	v3.1.0	Klebsiella pneumoniae	strong	Chromosome	5	5423217	5423217	5804404	yes (100)	ambiguous_bases	ST512	0	2	8	12	2	2	9	19
GCA_002009075.1_ASM200907v1_genomic.fasta	GCA_002009075.1_ASM200907v1_genomic	2015	Unknown	Human	v3.1.0	Klebsiella pneumoniae	strong	Complete Genome	7	5434727	5434727	5852942	no	-	ST11	1	3	11	27	3	4	6	18
GCA_002027655.1_ASM202765v1_genomic.fasta	GCA_002027655.1_ASM202765v1_genomic	2013	Switzerland	Human	v3.1.0	Klebsiella pneumoniae	strong	Contig	11	1136195	1647969	5084170	no	-	ST3738	0	0	1	0	0	0	2	11
GCA_002055765.1_ASM205576v1_genomic.fasta	GCA_002055765.1_ASM205576v1_genomic	Unknown	Unknown	Unknown	v3.1.0	Klebsiella pneumoniae	strong	Complete Genome	6	5345997	5345997	5838292	no	-	ST234	2	2	8	11	2	2	6	19
GCA_002055855.1_ASM205585v1_genomic.fasta	GCA_002055855.1_ASM205585v1_genomic	Unknown	Unknown	Unknown	v3.1.0	Klebsiella pneumoniae	strong	Complete Genome	4	5357430	5357430	5884778	no	-	ST14	0	2	9	24	2	2	12	23
GCA_002056385.1_ASM205638v1_genomic.fasta	GCA_002056385.1_ASM205638v1_genomic	Unknown	Unknown	Unknown	v3.1.0	Klebsiella pneumoniae	strong	Complete Genome	5	5351479	5351479	5666107	no	-	ST258	0	2	9	18	3	3	8	19
GCA_002056475.1_ASM205647v1_genomic.fasta	GCA_002056475.1_ASM205647v1_genomic	Unknown	Unknown	Unknown	v3.1.0	Klebsiella pneumoniae	strong	Complete Genome	5	5407749	5407749	5708390	no	-	ST258	0	2	9	19	3	3	11	27
GCA_002085855.1_ASM208585v1_genomic.fasta	GCA_002085855.1_ASM208585v1_genomic	2015	Switzerland	Human	v3.1.0	Klebsiella pneumoniae	strong	Scaffold	112	131608	283150	5652135	no	-	ST512	0	2	7	8	2	2	8	12
GCA_002085865.1_ASM208586v1_genomic.fasta	GCA_002085865.1_ASM208586v1_genomic	2015	Switzerland	Human	v3.1.0	Klebsiella pneumoniae	strong	Scaffold	87	141495	490069	5695089	no	-	ST512	0	2	8	9	2	2	9	13
GCA_002085895.1_ASM208589v1_genomic.fasta	GCA_002085895.1_ASM208589v1_genomic	2015	Switzerland	Human	v3.1.0	Klebsiella pneumoniae	strong	Scaffold	115	126605	491675	5685796	no	-	ST512	0	2	7	8	2	2	7	10
GCA_002085915.1_ASM208591v1_genomic.fasta	GCA_002085915.1_ASM208591v1_genomic	2015	Switzerland	Human	v3.1.0	Klebsiella pneumoniae	strong	Scaffold	93	137390	490066	5565820	no	-	ST512	0	2	4	4	1	1	7	8
GCA_002085935.1_ASM208593v1_genomic.fasta	GCA_002085935.1_ASM208593v1_genomic	2012	Switzerland	Human	v3.1.0	Klebsiella pneumoniae	strong	Scaffold	127	212255	509854	5753471	no	-	ST512	0	2	7	8	2	2	7	12
GCA_002085975.1_ASM208597v1_genomic.fasta	GCA_002085975.1_ASM208597v1_genomic	2015	Switzerland	Human	v3.1.0	Klebsiella pneumoniae	strong	Scaffold	110	220392	491674	5713926	no	-	ST512	0	2	8	9	2	2	10	14
GCA_002085995.1_ASM208599v1_genomic.fasta	GCA_002085995.1_ASM208599v1_genomic	2010	Switzerland	Human	v3.1.0	Klebsiella pneumoniae	strong	Scaffold	68	247610	544125	5531060	no	-	ST512	0	2	4	4	1	1	5	7
GCA_002086005.1_ASM208600v1_genomic.fasta	GCA_002086005.1_ASM208600v1_genomic	2013	Switzerland	Human	v3.1.0	Klebsiella pneumoniae	strong	Scaffold	86	270787	526235	5740378	no	-	ST512	0	2	7	7	2	2	5	9
GCA_002086025.1_ASM208602v1_genomic.fasta	GCA_002086025.1_ASM208602v1_genomic	2013	Switzerland	Human	v3.1.0	Klebsiella pneumoniae	strong	Scaffold	94	216793	545121	5741466	no	-	ST512	0	2	7	8	2	2	5	9
GCA_002086055.1_ASM208605v1_genomic.fasta	GCA_002086055.1_ASM208605v1_genomic	2013	Switzerland	Human	v3.1.0	Klebsiella pneumoniae	strong	Scaffold	113	204376	526237	5674979	no	-	ST512	0	2	7	7	2	2	5	7
GCA_002086075.1_ASM208607v1_genomic.fasta	GCA_002086075.1_ASM208607v1_genomic	2009	Switzerland	Human	v3.1.0	Klebsiella pneumoniae	strong	Scaffold	134	221519	497180	5636141	no	-	ST258	0	2	7	8	1	1	7	11
GCA_002086095.1_ASM208609v1_genomic.fasta	GCA_002086095.1_ASM208609v1_genomic	2010	Switzerland	Human	v3.1.0	Klebsiella pneumoniae	strong	Scaffold	128	203922	544126	5682586	no	-	ST512	0	2	7	9	2	2	8	14
GCA_002087215.1_ASM208721v1_genomic.fasta	GCA_002087215.1_ASM208721v1_genomic	2016	United Kingdom	Human	v3.1.0	Klebsiella pneumoniae	strong	Scaffold	112	158898	514068	5691912	no	-	ST147	3	2	8	16	1	1	6	13
GCA_002087495.1_ASM208749v1_genomic.fasta	GCA_002087495.1_ASM208749v1_genomic	2014	USA	Human	v3.1.0	Klebsiella pneumoniae	strong	Scaffold	23	5297346	5297346	5419877	yes (39064)	ambiguous_bases	ST611	0	0	2	3	0	0	2	2
GCA_002087645.1_ASM208764v1_genomic.fasta	GCA_002087645.1_ASM208764v1_genomic	2014	USA	Human	v3.1.0	Klebsiella pneumoniae	strong	Scaffold	22	3038070	3038070	5381140	yes (27550)	ambiguous_bases	ST611	0	0	0	0	0	0	1	1
GCA_002087715.1_ASM208771v1_genomic.fasta	GCA_002087715.1_ASM208771v1_genomic	2014	USA	Human	v3.1.0	Klebsiella pneumoniae	strong	Scaffold	25	4702755	4702755	5395771	yes (31780)	ambiguous_bases	ST611	0	0	2	2	0	0	1	1
GCA_002093155.1_ASM209315v1_genomic.fasta	GCA_002093155.1_ASM209315v1_genomic	2016	Syria	Human	v3.1.0	Klebsiella pneumoniae	strong	Scaffold	92	335801	753022	5696102	yes (93)	ambiguous_bases	ST101	1	2	10	16	1	1	5	5
GCA_002099165.1_ASM209916v1_genomic.fasta	GCA_002099165.1_ASM209916v1_genomic	2016	Brazil	Human	v3.1.0	Klebsiella pneumoniae	strong	Scaffold	70	214700	708636	5474898	yes (279)	ambiguous_bases	ST392	0	3	10	14	0	0	6	7
GCA_002099265.1_ASM209926v1_genomic.fasta	GCA_002099265.1_ASM209926v1_genomic	2015	Brazil	Human	v3.1.0	Klebsiella pneumoniae	strong	Contig	2121	4254	78548	5589034	no	N50	ST16	0	3	9	10	1	1	4	5
GCA_002102635.1_ASM210263v1_genomic.fasta	GCA_002102635.1_ASM210263v1_genomic	1980	Portugal	Human	v3.1.0	Klebsiella pneumoniae	strong	Scaffold	58	264566	987430	5517298	yes (431)	ambiguous_bases	ST15	1	0	2	2	0	0	2	3
GCA_002102655.1_ASM210265v1_genomic.fasta	GCA_002102655.1_ASM210265v1_genomic	1980	Portugal	Human	v3.1.0	Klebsiella pneumoniae	strong	Scaffold	62	223750	849988	5493421	yes (1779)	ambiguous_bases	ST14	0	0	2	2	0	0	4	8
GCA_002102665.1_ASM210266v1_genomic.fasta	GCA_002102665.1_ASM210266v1_genomic	2010	Portugal	Human	v3.1.0	Klebsiella pneumoniae	strong	Scaffold	217	164895	424450	5745055	yes (11354)	ambiguous_bases	ST14	1	3	7	11	1	1	7	8
GCA_002103515.1_ASM210351v1_genomic.fasta	GCA_002103515.1_ASM210351v1_genomic	2013	USA	Human	v3.1.0	Klebsiella pneumoniae	strong	Scaffold	209	77192	225343	5620306	yes (1510)	ambiguous_bases	ST258	2	2	8	11	1	1	9	12
GCA_002103525.1_ASM210352v1_genomic.fasta	GCA_002103525.1_ASM210352v1_genomic	2013	USA	Human	v3.1.0	Klebsiella pneumoniae	strong	Scaffold	143	122524	343496	5664022	yes (1215)	ambiguous_bases	ST258	2	2	7	10	1	1	7	10
GCA_002103555.1_ASM210355v1_genomic.fasta	GCA_002103555.1_ASM210355v1_genomic	2012	USA	Human	v3.1.0	Klebsiella pneumoniae	strong	Scaffold	136	134189	295731	5706159	yes (385)	ambiguous_bases	ST258	2	2	7	10	1	1	7	9
GCA_002103565.1_ASM210356v1_genomic.fasta	GCA_002103565.1_ASM210356v1_genomic	2012	USA	Human	v3.1.0	Klebsiella pneumoniae	strong	Scaffold	146	95880	295225	5704922	yes (529)	ambiguous_bases	ST258	2	2	7	9	1	1	7	9
GCA_002103595.1_ASM210359v1_genomic.fasta	GCA_002103595.1_ASM210359v1_genomic	2012	USA	Human	v3.1.0	Klebsiella pneumoniae	strong	Scaffold	169	109421	379982	5705619	yes (1514)	ambiguous_bases	ST258-1LV	2	2	7	10	1	1	10	14
GCA_002103605.1_ASM210360v1_genomic.fasta	GCA_002103605.1_ASM210360v1_genomic	2012	USA	Human	v3.1.0	Klebsiella pneumoniae	strong	Scaffold	201	68078	263078	5647510	yes (530)	ambiguous_bases	ST258	2	2	8	11	1	1	8	12
GCA_002103635.1_ASM210363v1_genomic.fasta	GCA_002103635.1_ASM210363v1_genomic	2012	USA	Human	v3.1.0	Klebsiella pneumoniae	strong	Scaffold	223	68121	224552	5648482	yes (2330)	ambiguous_bases	ST258	2	2	7	9	1	1	6	7
GCA_002103645.1_ASM210364v1_genomic.fasta	GCA_002103645.1_ASM210364v1_genomic	2012	USA	Human	v3.1.0	Klebsiella pneumoniae	strong	Scaffold	147	121260	281886	5684497	yes (1169)	ambiguous_bases	ST258	2	2	8	10	1	1	9	11
GCA_002103655.1_ASM210365v1_genomic.fasta	GCA_002103655.1_ASM210365v1_genomic	2012	USA	Human	v3.1.0	Klebsiella pneumoniae	strong	Scaffold	170	133921	425148	5694254	yes (1359)	ambiguous_bases	ST258	2	2	7	8	1	1	7	11
GCA_002103675.1_ASM210367v1_genomic.fasta	GCA_002103675.1_ASM210367v1_genomic	2012	USA	Human	v3.1.0	Klebsiella pneumoniae	strong	Scaffold	174	131674	305277	5672486	yes (1607)	ambiguous_bases	ST258	2	2	8	11	1	1	9	10
GCA_002103715.1_ASM210371v1_genomic.fasta	GCA_002103715.1_ASM210371v1_genomic	2012	USA	Human	v3.1.0	Klebsiella pneumoniae	strong	Scaffold	136	151007	315938	5671669	yes (1595)	ambiguous_bases	ST258	2	2	3	3	0	0	4	6
GCA_002103725.1_ASM210372v1_genomic.fasta	GCA_002103725.1_ASM210372v1_genomic	2012	USA	Human	v3.1.0	Klebsiella pneumoniae	strong	Scaffold	137	150840	336600	5654699	yes (695)	ambiguous_bases	ST258	2	2	7	10	1	1	10	13
GCA_002103735.1_ASM210373v1_genomic.fasta	GCA_002103735.1_ASM210373v1_genomic	2012	USA	Human	v3.1.0	Klebsiella pneumoniae	strong	Scaffold	155	99291	315836	5667562	yes (1126)	ambiguous_bases	ST258	2	2	8	11	1	1	7	8
GCA_002103745.1_ASM210374v1_genomic.fasta	GCA_002103745.1_ASM210374v1_genomic	2012	USA	Human	v3.1.0	Klebsiella pneumoniae	strong	Scaffold	189	93503	264192	5636961	yes (1228)	ambiguous_bases	ST258	2	2	8	10	1	1	8	9
GCA_002104175.1_ASM210417v1_genomic.fasta	GCA_002104175.1_ASM210417v1_genomic	2013	Brazil	Human	v3.1.0	Klebsiella pneumoniae	strong	Contig	232	67130	220715	5535843	no	-	ST340	0	2	8	14	1	1	9	13
GCA_002104185.1_ASM210418v1_genomic.fasta	GCA_002104185.1_ASM210418v1_genomic	2016	Brazil	Human	v3.1.0	Klebsiella pneumoniae	strong	Contig	263	56162	190923	5757931	no	-	ST258	0	3	10	16	2	2	8	14
GCA_002104215.1_ASM210421v1_genomic.fasta	GCA_002104215.1_ASM210421v1_genomic	2014	Brazil	Human	v3.1.0	Klebsiella pneumoniae	strong	Contig	285	53092	233609	5852733	no	-	ST11	2	3	9	9	3	3	11	16
GCA_002104255.1_ASM210425v1_genomic.fasta	GCA_002104255.1_ASM210425v1_genomic	2014	Brazil	Human	v3.1.0	Klebsiella pneumoniae	strong	Contig	290	48849	239032	5513021	no	-	ST340	0	2	9	14	1	1	6	8
GCA_002104265.1_ASM210426v1_genomic.fasta	GCA_002104265.1_ASM210426v1_genomic	2013	Brazil	Human	v3.1.0	Klebsiella pneumoniae	strong	Contig	360	37294	170470	5808414	no	-	ST258	0	3	10	16	1	1	7	13
GCA_002104295.1_ASM210429v1_genomic.fasta	GCA_002104295.1_ASM210429v1_genomic	2015	Brazil	Human	v3.1.0	Klebsiella pneumoniae	strong	Contig	333	46431	132691	5759097	no	-	ST258	0	3	10	16	2	2	8	14
GCA_002104315.1_ASM210431v1_genomic.fasta	GCA_002104315.1_ASM210431v1_genomic	2013	Brazil	Human	v3.1.0	Klebsiella pneumoniae	strong	Contig	331	46172	233610	5816699	no	-	ST11	2	2	9	12	3	3	11	14
GCA_002104355.1_ASM210435v1_genomic.fasta	GCA_002104355.1_ASM210435v1_genomic	2013	Brazil	Human	v3.1.0	Klebsiella pneumoniae	strong	Contig	313	50837	205031	5933944	no	-	ST11	2	2	7	8	1	1	7	12
GCA_002104365.1_ASM210436v1_genomic.fasta	GCA_002104365.1_ASM210436v1_genomic	2014	Brazil	Human	v3.1.0	Klebsiella pneumoniae	strong	Contig	359	35390	140868	5527590	no	-	ST340	0	2	4	3	0	0	3	6
GCA_002104395.1_ASM210439v1_genomic.fasta	GCA_002104395.1_ASM210439v1_genomic	2016	Brazil	Animal	v3.1.0	Klebsiella pneumoniae	strong	Scaffold	107	120339	337601	5609384	yes (141001)	ambiguous_bases	ST307	0	1	6	9	0	0	5	6
GCA_002104635.1_ASM210463v1_genomic.fasta	GCA_002104635.1_ASM210463v1_genomic	2016	Brazil	Animal	v3.1.0	Klebsiella pneumoniae	strong	Scaffold	93	116993	368258	5620778	yes (153619)	ambiguous_bases	ST2646	0	1	9	11	1	1	5	6
GCA_002104705.1_ASM210470v1_genomic.fasta	GCA_002104705.1_ASM210470v1_genomic	2013	Brazil	Human	v3.1.0	Klebsiella pneumoniae	strong	Contig	1343	8625	56878	5812675	no	N50	ST11	2	3	9	9	2	2	8	11
GCA_002104715.1_ASM210471v1_genomic.fasta	GCA_002104715.1_ASM210471v1_genomic	2015	Brazil	Human	v3.1.0	Klebsiella pneumoniae	strong	Contig	1816	5415	45674	5577985	no	N50	ST11-1LV	2	3	10	13	3	3	9	13
GCA_002105205.2_ASM210520v2_genomic.fasta	GCA_002105205.2_ASM210520v2_genomic	2011	Brazil	Human	v3.1.0	Klebsiella pneumoniae	strong	Scaffold	374	28990	105707	5373827	yes (451)	ambiguous_bases	ST437	0	2	8	9	1	1	5	6
GCA_002108235.1_ASM210823v1_genomic.fasta	GCA_002108235.1_ASM210823v1_genomic	2013	Philippines	Human	v3.1.0	Klebsiella pneumoniae	strong	Scaffold	89	208447	381133	5662273	no	-	ST273	0	2	9	16	1	1	4	7
GCA_002108245.1_ASM210824v1_genomic.fasta	GCA_002108245.1_ASM210824v1_genomic	2013	Philippines	Human	v3.1.0	Klebsiella pneumoniae	strong	Scaffold	181	154367	275510	5704983	yes (95)	ambiguous_bases	ST273	0	2	9	16	1	1	5	8
GCA_002108275.1_ASM210827v1_genomic.fasta	GCA_002108275.1_ASM210827v1_genomic	2013	Philippines	Human	v3.1.0	Klebsiella pneumoniae	strong	Scaffold	53	221900	557295	5395829	no	-	ST147	1	1	8	13	1	1	6	6
GCA_002108285.1_ASM210828v1_genomic.fasta	GCA_002108285.1_ASM210828v1_genomic	2013	Philippines	Human	v3.1.0	Klebsiella pneumoniae	strong	Scaffold	67	185777	442924	5631243	yes (138)	ambiguous_bases	ST273	0	2	9	16	1	1	5	7
GCA_002108315.1_ASM210831v1_genomic.fasta	GCA_002108315.1_ASM210831v1_genomic	2013	Philippines	Human	v3.1.0	Klebsiella pneumoniae	strong	Scaffold	43	321186	881930	5372623	no	-	ST1	1	0	8	11	2	2	3	5
GCA_002108335.1_ASM210833v1_genomic.fasta	GCA_002108335.1_ASM210833v1_genomic	2013	Philippines	Human	v3.1.0	Klebsiella pneumoniae	strong	Scaffold	74	226502	463670	5460619	no	-	ST656	1	3	10	13	1	1	6	7
GCA_002108345.1_ASM210834v1_genomic.fasta	GCA_002108345.1_ASM210834v1_genomic	2013	Philippines	Human	v3.1.0	Klebsiella pneumoniae	strong	Scaffold	88	234574	460752	5399126	yes (115)	ambiguous_bases	ST1	1	0	6	12	1	1	4	6
GCA_002108355.1_ASM210835v1_genomic.fasta	GCA_002108355.1_ASM210835v1_genomic	2013	Philippines	Human	v3.1.0	Klebsiella pneumoniae	strong	Scaffold	79	225222	426972	5454384	no	-	ST656	1	3	10	13	1	1	6	7
GCA_002108395.1_ASM210839v1_genomic.fasta	GCA_002108395.1_ASM210839v1_genomic	2013	Philippines	Human	v3.1.0	Klebsiella pneumoniae	strong	Scaffold	122	165044	366551	5521319	no	-	ST392	0	1	7	11	0	0	5	9
GCA_002108405.1_ASM210840v1_genomic.fasta	GCA_002108405.1_ASM210840v1_genomic	2013	Philippines	Human	v3.1.0	Klebsiella pneumoniae	strong	Scaffold	75	147403	494655	5623615	yes (148)	ambiguous_bases	ST273	0	2	9	15	1	1	5	7
GCA_002108415.1_ASM210841v1_genomic.fasta	GCA_002108415.1_ASM210841v1_genomic	2013	Philippines	Human	v3.1.0	Klebsiella pneumoniae	strong	Scaffold	73	214923	534900	5664647	no	-	ST273	0	2	9	16	1	1	5	7
GCA_002113865.1_ASM211386v1_genomic.fasta	GCA_002113865.1_ASM211386v1_genomic	2010	Norway	Human	v3.1.0	Klebsiella pneumoniae	strong	Complete Genome	5	5380605	5380605	6081126	no	-	ST11	1	2	10	24	1	1	9	26
GCA_002114225.1_ASM211422v1_genomic.fasta	GCA_002114225.1_ASM211422v1_genomic	2003	Russia	Human	v3.1.0	Klebsiella pneumoniae	strong	Scaffold	211	91794	253313	5584615	yes (407)	ambiguous_bases	ST23	5	0	0	0	0	0	1	5
GCA_002115605.1_ASM211560v1_genomic.fasta	GCA_002115605.1_ASM211560v1_genomic	2014	USA	Human	v3.1.0	Klebsiella pneumoniae	strong	Contig	141	177427	314705	5566995	no	-	ST258	0	3	7	7	1	1	3	4
GCA_002115625.1_ASM211562v1_genomic.fasta	GCA_002115625.1_ASM211562v1_genomic	2014	USA	Human	v3.1.0	Klebsiella pneumoniae	strong	Contig	97	177426	543658	5395537	no	-	ST258	0	3	7	7	0	0	3	4
GCA_002115645.1_ASM211564v1_genomic.fasta	GCA_002115645.1_ASM211564v1_genomic	2014	USA	Human	v3.1.0	Klebsiella pneumoniae	strong	Contig	113	177426	541707	5406294	no	-	ST258	0	3	7	7	0	0	3	4
GCA_002116885.1_ASM211688v1_genomic.fasta	GCA_002116885.1_ASM211688v1_genomic	2015	USA	Human	v3.1.0	Klebsiella pneumoniae	strong	Complete Genome	1	5264852	5264852	5264852	no	-	ST86	0	0	0	0	0	0	1	1
GCA_002119075.1_ASM211907v1_genomic.fasta	GCA_002119075.1_ASM211907v1_genomic	2015	Brazil	Animal	v3.1.0	Klebsiella pneumoniae	strong	Contig	120	115070	313130	5371797	no	-	ST231	0	1	9	21	1	1	6	9
GCA_002119085.1_ASM211908v1_genomic.fasta	GCA_002119085.1_ASM211908v1_genomic	2015	Brazil	Human	v3.1.0	Klebsiella pneumoniae	strong	Contig	113	94050	253967	5238980	no	-	ST29	1	1	8	12	1	1	4	4
GCA_002119885.1_ASM211988v1_genomic.fasta	GCA_002119885.1_ASM211988v1_genomic	2013	Colombia	Human	v3.1.0	Klebsiella pneumoniae	strong	Contig	172	134961	350958	5648615	no	-	ST512	0	2	7	9	2	2	7	12
GCA_002119895.1_ASM211989v1_genomic.fasta	GCA_002119895.1_ASM211989v1_genomic	2013	Colombia	Human	v3.1.0	Klebsiella pneumoniae	strong	Contig	175	130067	426016	5693470	no	-	ST512	0	2	7	8	2	2	7	12
GCA_002119955.1_ASM211995v1_genomic.fasta	GCA_002119955.1_ASM211995v1_genomic	2013	Colombia	Human	v3.1.0	Klebsiella pneumoniae	strong	Contig	123	239065	448276	5725002	no	-	ST14	1	2	9	14	3	3	5	8
GCA_002120065.1_ASM212006v1_genomic.fasta	GCA_002120065.1_ASM212006v1_genomic	2014	Colombia	Human	v3.1.0	Klebsiella pneumoniae	strong	Contig	155	137619	327803	5580015	no	-	ST868	0	2	7	9	2	2	8	11
GCA_002120105.1_ASM212010v1_genomic.fasta	GCA_002120105.1_ASM212010v1_genomic	2012	Colombia	Human	v3.1.0	Klebsiella pneumoniae	strong	Contig	159	130067	440987	5646111	no	-	ST512	0	2	7	9	2	2	7	10
GCA_002140135.1_ASM214013v1_genomic.fasta	GCA_002140135.1_ASM214013v1_genomic	2015	Tunisia	Human	v3.1.0	Klebsiella pneumoniae	strong	Scaffold	825	13205	68814	5607827	yes (4096)	ambiguous_bases	ST147	1	2	7	10	0	0	3	3
GCA_002148835.1_ASM214883v1_genomic.fasta	GCA_002148835.1_ASM214883v1_genomic	2011	USA	Human	v3.1.0	Klebsiella pneumoniae	strong	Scaffold	4	5069972	5069972	5750668	no	-	ST307	0	2	7	11	1	1	11	23
GCA_002150525.1_ASM215052v1_genomic.fasta	GCA_002150525.1_ASM215052v1_genomic	2014	Italy	Human	v3.1.0	Klebsiella pneumoniae	strong	Contig	578	18660	68771	5614467	no	-	ST512	0	2	7	9	2	2	8	10
GCA_002150545.1_ASM215054v1_genomic.fasta	GCA_002150545.1_ASM215054v1_genomic	2014	Italy	Human	v3.1.0	Klebsiella pneumoniae	strong	Contig	672	13850	55393	5560563	no	-	ST11-2LV	0	2	7	7	1	1	7	8
GCA_002150565.1_ASM215056v1_genomic.fasta	GCA_002150565.1_ASM215056v1_genomic	2014	Italy	Human	v3.1.0	Klebsiella pneumoniae	strong	Contig	446	23350	81775	5625771	no	-	ST512	0	2	6	8	2	2	8	10
GCA_002150595.1_ASM215059v1_genomic.fasta	GCA_002150595.1_ASM215059v1_genomic	2014	Italy	Human	v3.1.0	Klebsiella pneumoniae	strong	Contig	338	33485	133634	5642321	no	-	ST512	0	2	7	8	2	2	7	9
GCA_002150625.1_ASM215062v1_genomic.fasta	GCA_002150625.1_ASM215062v1_genomic	2014	Italy	Human	v3.1.0	Klebsiella pneumoniae	strong	Contig	299	38341	156472	5631022	no	-	ST512	0	2	8	9	1	1	9	11
GCA_002150645.1_ASM215064v1_genomic.fasta	GCA_002150645.1_ASM215064v1_genomic	2012	Tunisia	Human	v3.1.0	Klebsiella pneumoniae	strong	Scaffold	195	188270	370940	5583354	yes (3122)	ambiguous_bases	ST15	1	0	7	9	1	1	8	8
GCA_002150665.1_ASM215066v1_genomic.fasta	GCA_002150665.1_ASM215066v1_genomic	2014	Italy	Human	v3.1.0	Klebsiella pneumoniae	strong	Contig	397	25628	88597	5620379	no	-	ST512	0	3	8	8	1	1	7	8
GCA_002152355.1_ASM215235v1_genomic.fasta	GCA_002152355.1_ASM215235v1_genomic	2015	USA	Human	v3.1.0	Klebsiella pneumoniae	strong	Scaffold	12	4121650	4121650	5701840	yes (201423)	ambiguous_bases	ST16	0	2	7	9	1	1	7	12
GCA_002152365.1_ASM215236v1_genomic.fasta	GCA_002152365.1_ASM215236v1_genomic	2015	USA	Human	v3.1.0	Klebsiella pneumoniae	strong	Scaffold	4	5255089	5255089	5446345	yes (64504)	ambiguous_bases	ST251	0	0	0	0	0	0	3	7
GCA_002152395.1_ASM215239v1_genomic.fasta	GCA_002152395.1_ASM215239v1_genomic	2015	USA	Human	v3.1.0	Klebsiella pneumoniae	strong	Scaffold	66	214730	441798	5264060	yes (1243)	ambiguous_bases	ST29	1	0	6	9	1	1	5	6
GCA_002152405.1_ASM215240v1_genomic.fasta	GCA_002152405.1_ASM215240v1_genomic	2015	USA	Human	v3.1.0	Klebsiella pneumoniae	strong	Scaffold	9	3864118	3864118	6031510	yes (144529)	ambiguous_bases	ST2147	1	1	9	16	3	3	8	45
GCA_002152435.1_ASM215243v1_genomic.fasta	GCA_002152435.1_ASM215243v1_genomic	2015	USA	Human	v3.1.0	Klebsiella pneumoniae	strong	Scaffold	7	5204068	5204068	5909541	yes (143241)	ambiguous_bases	ST478	0	0	0	0	0	0	3	21
GCA_002152445.1_ASM215244v1_genomic.fasta	GCA_002152445.1_ASM215244v1_genomic	2015	USA	Human	v3.1.0	Klebsiella pneumoniae	strong	Scaffold	5	5054786	5054786	5694185	yes (77071)	ambiguous_bases	ST628	0	1	7	8	1	1	4	11
GCA_002152475.1_ASM215247v1_genomic.fasta	GCA_002152475.1_ASM215247v1_genomic	2015	USA	Human	v3.1.0	Klebsiella pneumoniae	strong	Scaffold	8	3302557	3302557	5632808	yes (55627)	ambiguous_bases	ST628	0	1	7	7	0	0	3	5
GCA_002152485.1_ASM215248v1_genomic.fasta	GCA_002152485.1_ASM215248v1_genomic	2015	USA	Human	v3.1.0	Klebsiella pneumoniae	strong	Scaffold	10	3654084	3654084	5672729	yes (437546)	ambiguous_bases	ST258	0	1	3	1	0	0	2	2
GCA_002152515.1_ASM215251v1_genomic.fasta	GCA_002152515.1_ASM215251v1_genomic	2015	USA	Human	v3.1.0	Klebsiella pneumoniae	strong	Scaffold	11	5515703	5515703	6024847	yes (178775)	ambiguous_bases	ST15	1	1	8	14	3	4	7	40
GCA_002152525.1_ASM215252v1_genomic.fasta	GCA_002152525.1_ASM215252v1_genomic	2015	USA	Human	v3.1.0	Klebsiella pneumoniae	strong	Scaffold	14	4591737	4591737	5916213	yes (137887)	ambiguous_bases	ST14	1	3	10	18	2	2	8	9
GCA_002152555.1_ASM215255v1_genomic.fasta	GCA_002152555.1_ASM215255v1_genomic	2015	USA	Human	v3.1.0	Klebsiella pneumoniae	strong	Scaffold	21	5261072	5261072	5955389	yes (423182)	ambiguous_bases	ST152	1	0	1	2	0	0	5	13
GCA_002152565.1_ASM215256v1_genomic.fasta	GCA_002152565.1_ASM215256v1_genomic	2015	USA	Human	v3.1.0	Klebsiella pneumoniae	strong	Scaffold	8	2537081	2777357	5677216	yes (111777)	ambiguous_bases	ST628	0	1	7	8	0	0	4	10
GCA_002152595.1_ASM215259v1_genomic.fasta	GCA_002152595.1_ASM215259v1_genomic	2015	USA	Human	v3.1.0	Klebsiella pneumoniae	strong	Scaffold	11	3965220	3965220	5770231	yes (95742)	ambiguous_bases	ST16	0	2	5	7	0	0	5	6
GCA_002152605.1_ASM215260v1_genomic.fasta	GCA_002152605.1_ASM215260v1_genomic	2015	USA	Human	v3.1.0	Klebsiella pneumoniae	strong	Scaffold	8	5343760	5343760	5556333	yes (154277)	ambiguous_bases	ST3753	0	0	0	0	0	0	4	6
GCA_002152635.1_ASM215263v1_genomic.fasta	GCA_002152635.1_ASM215263v1_genomic	2015	USA	Human	v3.1.0	Klebsiella pneumoniae	strong	Scaffold	4	5326993	5326993	5663751	yes (71575)	ambiguous_bases	ST628	0	1	7	8	0	0	3	7
GCA_002152655.1_ASM215265v1_genomic.fasta	GCA_002152655.1_ASM215265v1_genomic	2015	USA	Human	v3.1.0	Klebsiella pneumoniae	strong	Scaffold	6	3499682	3499682	5706625	yes (116917)	ambiguous_bases	ST45	1	0	4	5	1	1	5	7
GCA_002152675.1_ASM215267v1_genomic.fasta	GCA_002152675.1_ASM215267v1_genomic	2015	USA	Human	v3.1.0	Klebsiella pneumoniae	strong	Scaffold	3	5493261	5493261	5695060	yes (79778)	ambiguous_bases	ST405	1	1	8	11	1	1	5	12
GCA_002152685.1_ASM215268v1_genomic.fasta	GCA_002152685.1_ASM215268v1_genomic	2015	USA	Human	v3.1.0	Klebsiella pneumoniae	strong	Scaffold	9	1847686	2746114	5664066	yes (46711)	ambiguous_bases	ST309	0	0	0	0	0	0	3	15
GCA_002152695.1_ASM215269v1_genomic.fasta	GCA_002152695.1_ASM215269v1_genomic	2015	USA	Human	v3.1.0	Klebsiella pneumoniae	strong	Scaffold	9	4681388	4681388	5623603	yes (113372)	ambiguous_bases	ST1037	0	0	0	0	0	0	1	3
GCA_002152735.1_ASM215273v1_genomic.fasta	GCA_002152735.1_ASM215273v1_genomic	2015	USA	Human	v3.1.0	Klebsiella pneumoniae	strong	Scaffold	18	3705358	3705358	5872708	yes (142804)	ambiguous_bases	ST258	2	3	9	11	0	0	9	12
GCA_002152755.1_ASM215275v1_genomic.fasta	GCA_002152755.1_ASM215275v1_genomic	2015	USA	Human	v3.1.0	Klebsiella pneumoniae	strong	Scaffold	12	4084611	4084611	5611620	yes (175925)	ambiguous_bases	ST258	0	2	4	3	0	0	6	9
GCA_002152765.1_ASM215276v1_genomic.fasta	GCA_002152765.1_ASM215276v1_genomic	2015	USA	Human	v3.1.0	Klebsiella pneumoniae	strong	Scaffold	19	5500940	5500940	5832408	yes (178301)	ambiguous_bases	ST3831	0	1	3	3	1	1	5	10
GCA_002152775.1_ASM215277v1_genomic.fasta	GCA_002152775.1_ASM215277v1_genomic	2015	USA	Human	v3.1.0	Klebsiella pneumoniae	strong	Scaffold	9	5260810	5260810	5667623	yes (73350)	ambiguous_bases	ST1805	0	0	0	0	0	0	3	8
GCA_002152815.1_ASM215281v1_genomic.fasta	GCA_002152815.1_ASM215281v1_genomic	2015	USA	Human	v3.1.0	Klebsiella pneumoniae	strong	Scaffold	14	5164793	5164793	5664270	yes (267662)	ambiguous_bases	ST258	0	2	4	3	0	0	7	8
GCA_002152825.1_ASM215282v1_genomic.fasta	GCA_002152825.1_ASM215282v1_genomic	2015	USA	Human	v3.1.0	Klebsiella pneumoniae	strong	Scaffold	9	5211968	5211968	5654547	yes (95140)	ambiguous_bases	ST15	1	1	5	5	0	0	5	18
GCA_002152865.1_ASM215286v1_genomic.fasta	GCA_002152865.1_ASM215286v1_genomic	2015	USA	Human	v3.1.0	Klebsiella pneumoniae	strong	Scaffold	3	5351180	5351180	5587269	yes (68581)	ambiguous_bases	ST659	0	1	6	6	0	0	4	10
GCA_002153085.1_ASM215308v1_genomic.fasta	GCA_002153085.1_ASM215308v1_genomic	2015	USA	Human	v3.1.0	Klebsiella pneumoniae	strong	Scaffold	102	121797	407782	5398763	yes (1526)	ambiguous_bases	ST11	0	2	7	10	1	1	9	12
GCA_002153105.1_ASM215310v1_genomic.fasta	GCA_002153105.1_ASM215310v1_genomic	2015	USA	Human	v3.1.0	Klebsiella pneumoniae	strong	Scaffold	5	5438622	5438622	5715436	yes (53266)	ambiguous_bases	ST258	0	0	7	10	1	2	6	9
GCA_002153115.1_ASM215311v1_genomic.fasta	GCA_002153115.1_ASM215311v1_genomic	2015	USA	Human	v3.1.0	Klebsiella pneumoniae	strong	Scaffold	11	2567255	2816889	5756950	yes (234485)	ambiguous_bases	ST628	0	0	7	6	0	0	3	4
GCA_002153155.1_ASM215315v1_genomic.fasta	GCA_002153155.1_ASM215315v1_genomic	2015	USA	Human	v3.1.0	Klebsiella pneumoniae	strong	Scaffold	4	5209200	5209200	5437267	yes (70015)	ambiguous_bases	ST432	0	0	0	0	0	0	2	2
GCA_002153165.1_ASM215316v1_genomic.fasta	GCA_002153165.1_ASM215316v1_genomic	2015	USA	Human	v3.1.0	Klebsiella pneumoniae	strong	Scaffold	11	4024538	4024538	5619757	yes (292508)	ambiguous_bases	ST3321	0	0	0	0	0	0	3	5
GCA_002153175.1_ASM215317v1_genomic.fasta	GCA_002153175.1_ASM215317v1_genomic	2015	USA	Human	v3.1.0	Klebsiella pneumoniae	strong	Scaffold	8	5455674	5455674	5831422	yes (257044)	ambiguous_bases	ST628	0	0	7	6	0	0	2	5
GCA_002153215.1_ASM215321v1_genomic.fasta	GCA_002153215.1_ASM215321v1_genomic	2015	USA	Human	v3.1.0	Klebsiella pneumoniae	strong	Scaffold	28	5425558	5425558	5928359	yes (160751)	ambiguous_bases	ST258	0	2	8	17	2	2	11	18
GCA_002153225.1_ASM215322v1_genomic.fasta	GCA_002153225.1_ASM215322v1_genomic	2015	USA	Human	v3.1.0	Klebsiella pneumoniae	strong	Scaffold	7	3784402	3784402	5680672	yes (221868)	ambiguous_bases	ST258	0	2	5	13	1	1	8	14
GCA_002153255.1_ASM215325v1_genomic.fasta	GCA_002153255.1_ASM215325v1_genomic	2015	USA	Human	v3.1.0	Klebsiella pneumoniae	strong	Scaffold	6	5259103	5259103	5626979	yes (126642)	ambiguous_bases	ST23	5	0	0	0	0	0	2	8
GCA_002153275.1_ASM215327v1_genomic.fasta	GCA_002153275.1_ASM215327v1_genomic	2015	USA	Human	v3.1.0	Klebsiella pneumoniae	strong	Scaffold	18	3236788	3236788	6090959	yes (453913)	ambiguous_bases	ST15	1	1	5	4	1	1	3	3
GCA_002153285.1_ASM215328v1_genomic.fasta	GCA_002153285.1_ASM215328v1_genomic	2015	USA	Human	v3.1.0	Klebsiella pneumoniae	strong	Scaffold	19	5232636	5232636	5547662	yes (218114)	ambiguous_bases	ST515	0	0	4	4	0	0	2	8
GCA_002153305.1_ASM215330v1_genomic.fasta	GCA_002153305.1_ASM215330v1_genomic	2015	USA	Human	v3.1.0	Klebsiella pneumoniae	strong	Scaffold	12	5322457	5322457	5593080	yes (255565)	ambiguous_bases	ST678	0	2	2	2	0	0	4	16
GCA_002153315.2_ASM215331v2_genomic.fasta	GCA_002153315.2_ASM215331v2_genomic	2015	USA	Human	v3.1.0	Klebsiella pneumoniae	strong	Contig	10	5204556	5204556	5307624	no	-	ST258	0	2	4	3	0	0	8	10
GCA_002154825.1_ASM215482v1_genomic.fasta	GCA_002154825.1_ASM215482v1_genomic	2011	Brazil	Human	v3.1.0	Klebsiella pneumoniae	strong	Contig	96	175887	862076	5839001	no	-	ST340	0	3	8	13	2	2	4	4
GCA_002156725.1_ASM215672v1_genomic.fasta	GCA_002156725.1_ASM215672v1_genomic	2004	USA	Human	v3.1.0	Klebsiella pneumoniae	strong	Complete Genome	4	5594550	5594550	5896654	no	-	ST258	2	1	7	11	2	2	10	19
GCA_002156745.1_ASM215674v1_genomic.fasta	GCA_002156745.1_ASM215674v1_genomic	2014	USA	Human	v3.1.0	Klebsiella pneumoniae	strong	Complete Genome	6	5591645	5591645	5965284	no	-	ST37	0	2	11	24	2	2	7	19
GCA_002156785.1_ASM215678v1_genomic.fasta	GCA_002156785.1_ASM215678v1_genomic	2012	USA	Human	v3.1.0	Klebsiella pneumoniae	strong	Complete Genome	4	5383018	5383018	5973075	no	-	ST14	1	3	11	29	4	4	9	25
GCA_002157345.1_ASM215734v1_genomic.fasta	GCA_002157345.1_ASM215734v1_genomic	2013	Brazil	Human	v3.1.0	Klebsiella pneumoniae	strong	Contig	171	215273	403702	5555001	no	-	ST198	1	1	8	12	1	1	8	8
GCA_002162395.1_ASM216239v1_genomic.fasta	GCA_002162395.1_ASM216239v1_genomic	2013	USA	Human	v3.1.0	Klebsiella pneumoniae	strong	Contig	175	123503	231809	5833701	no	-	ST258	2	3	10	13	1	1	5	9
GCA_002162405.1_ASM216240v1_genomic.fasta	GCA_002162405.1_ASM216240v1_genomic	2013	USA	Human	v3.1.0	Klebsiella pneumoniae	strong	Contig	147	110061	287321	5588773	no	-	ST258	0	2	6	7	1	1	8	10
GCA_002162425.1_ASM216242v1_genomic.fasta	GCA_002162425.1_ASM216242v1_genomic	2013	USA	Human	v3.1.0	Klebsiella pneumoniae	strong	Contig	151	107165	268078	5635804	no	-	ST258	2	2	6	12	2	2	4	6
GCA_002162475.1_ASM216247v1_genomic.fasta	GCA_002162475.1_ASM216247v1_genomic	2013	USA	Human	v3.1.0	Klebsiella pneumoniae	strong	Contig	145	95841	332383	5553257	no	-	ST258	0	2	7	11	2	2	7	12
GCA_002163225.1_ASM216322v1_genomic.fasta	GCA_002163225.1_ASM216322v1_genomic	2015	USA	Human	v3.1.0	Klebsiella pneumoniae	strong	Scaffold	5	3521148	3521148	5653102	yes (50614)	ambiguous_bases	ST466	1	0	0	0	0	0	3	6
GCA_002163895.1_ASM216389v1_genomic.fasta	GCA_002163895.1_ASM216389v1_genomic	2015	China	Human	v3.1.0	Klebsiella pneumoniae	strong	Complete Genome	4	5348368	5348368	5918670	no	-	ST23	4	1	4	5	0	0	3	7
GCA_002164605.1_ASM216460v1_genomic.fasta	GCA_002164605.1_ASM216460v1_genomic	2017	China	Human	v3.1.0	Klebsiella pneumoniae	strong	Scaffold	152	175954	367721	5723153	yes (1324)	ambiguous_bases	ST11	1	2	7	9	2	2	4	7
GCA_002164675.1_ASM216467v1_genomic.fasta	GCA_002164675.1_ASM216467v1_genomic	2017	China	Human	v3.1.0	Klebsiella pneumoniae	strong	Scaffold	149	178091	367852	5723477	yes (1322)	ambiguous_bases	ST11	1	2	7	9	2	2	4	7
GCA_002164685.1_ASM216468v1_genomic.fasta	GCA_002164685.1_ASM216468v1_genomic	2017	China	Human	v3.1.0	Klebsiella pneumoniae	strong	Scaffold	197	358303	728841	5583981	yes (1391)	ambiguous_bases	ST45	1	2	9	13	1	1	5	5
GCA_002164695.2_ASM216469v2_genomic.fasta	GCA_002164695.2_ASM216469v2_genomic	2017	China	Human	v3.1.0	Klebsiella pneumoniae	strong	Complete Genome	5	5283055	5283055	5714892	no	-	ST45	1	2	9	18	1	2	9	18
GCA_002164725.1_ASM216472v1_genomic.fasta	GCA_002164725.1_ASM216472v1_genomic	2017	China	Human	v3.1.0	Klebsiella pneumoniae	strong	Scaffold	128	358048	728841	5443071	yes (483)	ambiguous_bases	ST45	1	2	5	8	1	1	3	3
GCA_002164755.1_ASM216475v1_genomic.fasta	GCA_002164755.1_ASM216475v1_genomic	2017	China	Human	v3.1.0	Klebsiella pneumoniae	strong	Scaffold	149	192994	342461	5723280	yes (1468)	ambiguous_bases	ST11	1	2	7	9	2	2	4	7
GCA_002164765.1_ASM216476v1_genomic.fasta	GCA_002164765.1_ASM216476v1_genomic	2017	China	Human	v3.1.0	Klebsiella pneumoniae	strong	Scaffold	95	348676	726984	5497205	yes (567)	ambiguous_bases	ST37	0	2	3	3	1	1	2	4
GCA_002164795.1_ASM216479v1_genomic.fasta	GCA_002164795.1_ASM216479v1_genomic	2017	China	Human	v3.1.0	Klebsiella pneumoniae	strong	Scaffold	90	372608	727084	5500554	yes (306)	ambiguous_bases	ST37	0	2	4	4	1	1	3	5
GCA_002164835.4_ASM216483v4_genomic.fasta	GCA_002164835.4_ASM216483v4_genomic	2016	China	Human	v3.1.0	Klebsiella pneumoniae	strong	Complete Genome	4	5477478	5477478	5670650	no	-	ST11	1	2	7	9	1	1	6	25
GCA_002164855.2_ASM216485v2_genomic.fasta	GCA_002164855.2_ASM216485v2_genomic	2016	China	Human	v3.1.0	Klebsiella pneumoniae	strong	Complete Genome	5	5421726	5421726	5610557	no	-	ST11	1	2	8	11	2	2	6	22
GCA_002164875.1_ASM216487v1_genomic.fasta	GCA_002164875.1_ASM216487v1_genomic	2016	China	Human	v3.1.0	Klebsiella pneumoniae	strong	Scaffold	174	130464	387341	5770818	yes (1714)	ambiguous_bases	ST11	1	2	8	11	1	1	4	7
GCA_002166915.1_ASM216691v1_genomic.fasta	GCA_002166915.1_ASM216691v1_genomic	2013	Colombia	Human	v3.1.0	Klebsiella pneumoniae	strong	Contig	140	287658	1001131	5680218	yes (51)	ambiguous_bases	ST307	0	1	8	13	1	1	6	9
GCA_002166955.1_ASM216695v1_genomic.fasta	GCA_002166955.1_ASM216695v1_genomic	2014	Italy	Human	v3.1.0	Klebsiella pneumoniae	strong	Contig	115	313194	738797	5580815	yes (99)	ambiguous_bases	ST307	1	3	7	7	1	1	5	5
GCA_002166965.1_ASM216696v1_genomic.fasta	GCA_002166965.1_ASM216696v1_genomic	2014	Colombia	Human	v3.1.0	Klebsiella pneumoniae	strong	Contig	169	226129	735543	5724434	yes (56)	ambiguous_bases	ST307	0	1	8	12	1	1	5	8
GCA_002167025.1_ASM216702v1_genomic.fasta	GCA_002167025.1_ASM216702v1_genomic	2015	United Kingdom	Human	v3.1.0	Klebsiella pneumoniae	strong	Scaffold	154	110134	275839	5489845	yes (410)	ambiguous_bases	ST307	1	3	8	11	1	1	4	6
GCA_002167035.1_ASM216703v1_genomic.fasta	GCA_002167035.1_ASM216703v1_genomic	2015	United Kingdom	Human	v3.1.0	Klebsiella pneumoniae	strong	Contig	179	178888	415018	5586185	yes (542)	ambiguous_bases	ST307	0	2	7	8	1	1	4	7
GCA_002167065.1_ASM216706v1_genomic.fasta	GCA_002167065.1_ASM216706v1_genomic	2015	United Kingdom	Human	v3.1.0	Klebsiella pneumoniae	strong	Contig	128	161322	462817	5498686	yes (245)	ambiguous_bases	ST307	1	2	8	12	1	1	4	6
GCA_002167075.1_ASM216707v1_genomic.fasta	GCA_002167075.1_ASM216707v1_genomic	2015	United Kingdom	Human	v3.1.0	Klebsiella pneumoniae	strong	Scaffold	211	57306	185132	5485228	yes (526)	ambiguous_bases	ST307	1	2	8	12	1	1	4	6
GCA_002167105.1_ASM216710v1_genomic.fasta	GCA_002167105.1_ASM216710v1_genomic	2015	United Kingdom	Human	v3.1.0	Klebsiella pneumoniae	strong	Contig	188	187914	461693	5541345	yes (544)	ambiguous_bases	ST2975	0	2	9	13	1	1	7	10
GCA_002167115.1_ASM216711v1_genomic.fasta	GCA_002167115.1_ASM216711v1_genomic	2015	United Kingdom	Human	v3.1.0	Klebsiella pneumoniae	strong	Scaffold	546	21325	95671	5636878	yes (928)	ambiguous_bases	ST307-1LV	1	3	8	10	1	1	3	5
GCA_002167135.1_ASM216713v1_genomic.fasta	GCA_002167135.1_ASM216713v1_genomic	2015	United Kingdom	Human	v3.1.0	Klebsiella pneumoniae	strong	Contig	126	161218	311751	5358482	yes (236)	ambiguous_bases	ST307	1	2	3	2	0	0	3	3
GCA_002167145.1_ASM216714v1_genomic.fasta	GCA_002167145.1_ASM216714v1_genomic	2015	United Kingdom	Human	v3.1.0	Klebsiella pneumoniae	strong	Contig	130	162147	513191	5439556	yes (235)	ambiguous_bases	ST307	1	2	3	2	0	0	4	4
GCA_002173825.1_ASM217382v1_genomic.fasta	GCA_002173825.1_ASM217382v1_genomic	2012	China	Human	v3.1.0	Klebsiella pneumoniae	strong	Contig	439	27550	99501	5585137	no	-	ST25	4	0	5	5	0	0	2	2
GCA_002173875.1_ASM217387v1_genomic.fasta	GCA_002173875.1_ASM217387v1_genomic	2012	China	Human	v3.1.0	Klebsiella pneumoniae	strong	Contig	375	27962	113749	5509257	no	-	ST23	3	0	0	0	0	0	2	2
GCA_002173885.1_ASM217388v1_genomic.fasta	GCA_002173885.1_ASM217388v1_genomic	2012	China	Human	v3.1.0	Klebsiella pneumoniae	strong	Contig	746	15690	81321	5583060	no	-	ST23-1LV	5	0	0	0	0	0	2	4
GCA_002173895.1_ASM217389v1_genomic.fasta	GCA_002173895.1_ASM217389v1_genomic	2012	China	Human	v3.1.0	Klebsiella pneumoniae	strong	Contig	2124	4328	20104	5380974	no	N50	ST37-1LV	0	1	8	12	0	0	4	4
GCA_002173905.1_ASM217390v1_genomic.fasta	GCA_002173905.1_ASM217390v1_genomic	2012	China	Human	v3.1.0	Klebsiella pneumoniae	strong	Contig	1230	8847	44906	5558394	no	N50	ST273	1	0	6	9	2	2	6	6
GCA_002173955.1_ASM217395v1_genomic.fasta	GCA_002173955.1_ASM217395v1_genomic	2012	China	Human	v3.1.0	Klebsiella pneumoniae	strong	Contig	478	24913	100183	5534972	no	-	ST1117	1	0	1	0	0	0	2	5
GCA_002173965.1_ASM217396v1_genomic.fasta	GCA_002173965.1_ASM217396v1_genomic	2012	China	Human	v3.1.0	Klebsiella pneumoniae	strong	Contig	364	30375	135019	5187064	no	-	ST76-1LV	1	0	0	0	0	0	1	1
GCA_002173985.1_ASM217398v1_genomic.fasta	GCA_002173985.1_ASM217398v1_genomic	2012	China	Human	v3.1.0	Klebsiella pneumoniae	strong	Contig	2385	4706	24478	5566042	no	N50	ST36-1LV	0	0	0	0	0	0	3	6
GCA_002174005.1_ASM217400v1_genomic.fasta	GCA_002174005.1_ASM217400v1_genomic	2012	China	Human	v3.1.0	Klebsiella pneumoniae	strong	Contig	1112	8808	42784	5404984	no	N50	ST687-2LV	0	1	7	7	0	0	1	1
GCA_002174015.1_ASM217401v1_genomic.fasta	GCA_002174015.1_ASM217401v1_genomic	2012	China	Human	v3.1.0	Klebsiella pneumoniae	strong	Contig	304	39780	105804	5374378	no	-	ST29	4	0	0	0	0	0	2	3
GCA_002174025.1_ASM217402v1_genomic.fasta	GCA_002174025.1_ASM217402v1_genomic	2012	China	Human	v3.1.0	Klebsiella pneumoniae	strong	Contig	299	74733	209583	5526037	no	-	ST462	0	0	6	9	1	1	2	2
GCA_002174075.1_ASM217407v1_genomic.fasta	GCA_002174075.1_ASM217407v1_genomic	2012	China	Human	v3.1.0	Klebsiella pneumoniae	strong	Contig	187	67775	209587	5467143	no	-	ST462	0	0	5	8	1	1	3	3
GCA_002174175.1_ASM217417v1_genomic.fasta	GCA_002174175.1_ASM217417v1_genomic	2012	China	Human	v3.1.0	Klebsiella pneumoniae	strong	Contig	1275	9333	62984	5844886	no	N50	ST656	1	1	9	15	1	1	4	4
GCA_002180075.1_ASM218007v1_genomic.fasta	GCA_002180075.1_ASM218007v1_genomic	Unknown	Unknown	Unknown	v3.1.0	Klebsiella pneumoniae	strong	Complete Genome	5	5402261	5402261	5774316	no	-	ST258	0	1	10	13	2	2	8	21
GCA_002180155.1_ASM218015v1_genomic.fasta	GCA_002180155.1_ASM218015v1_genomic	Unknown	Unknown	Unknown	v3.1.0	Klebsiella pneumoniae	strong	Complete Genome	6	5382888	5382888	5859680	no	-	ST258	0	2	9	18	2	2	10	26
GCA_002180175.1_ASM218017v1_genomic.fasta	GCA_002180175.1_ASM218017v1_genomic	Unknown	Unknown	Unknown	v3.1.0	Klebsiella pneumoniae	strong	Complete Genome	4	5375740	5375740	5746129	no	-	ST11	1	2	10	15	1	1	7	17
GCA_002180255.1_ASM218025v1_genomic.fasta	GCA_002180255.1_ASM218025v1_genomic	Unknown	Unknown	Unknown	v3.1.0	Klebsiella pneumoniae	strong	Complete Genome	5	5165071	5165071	5806817	no	-	ST163	0	2	9	17	2	2	10	60
GCA_002180295.1_ASM218029v1_genomic.fasta	GCA_002180295.1_ASM218029v1_genomic	Unknown	Unknown	Unknown	v3.1.0	Klebsiella pneumoniae	strong	Complete Genome	6	5418909	5418909	5835823	no	-	ST258	0	2	8	11	1	1	10	17
GCA_002180315.1_ASM218031v1_genomic.fasta	GCA_002180315.1_ASM218031v1_genomic	Unknown	Unknown	Unknown	v3.1.0	Klebsiella pneumoniae	strong	Complete Genome	5	5439290	5439290	5989257	no	-	ST14	1	2	10	24	2	2	13	25
GCA_002180485.1_ASM218048v1_genomic.fasta	GCA_002180485.1_ASM218048v1_genomic	2013	USA	Human	v3.1.0	Klebsiella pneumoniae	strong	Contig	86	142205	270339	5281656	no	-	ST258	0	2	2	1	0	0	5	5
GCA_002180495.1_ASM218049v1_genomic.fasta	GCA_002180495.1_ASM218049v1_genomic	2013	USA	Human	v3.1.0	Klebsiella pneumoniae	strong	Contig	131	109741	628623	6127016	no	-	ST299	2	2	8	14	3	3	9	13
GCA_002180525.1_ASM218052v1_genomic.fasta	GCA_002180525.1_ASM218052v1_genomic	2013	USA	Human	v3.1.0	Klebsiella pneumoniae	strong	Contig	111	126900	332743	5609730	no	-	ST258	0	2	8	13	3	3	8	14
GCA_002180535.1_ASM218053v1_genomic.fasta	GCA_002180535.1_ASM218053v1_genomic	2013	USA	Human	v3.1.0	Klebsiella pneumoniae	strong	Contig	155	137517	360772	5774473	no	-	ST258	2	2	8	12	2	2	7	10
GCA_002180565.1_ASM218056v1_genomic.fasta	GCA_002180565.1_ASM218056v1_genomic	2013	USA	Human	v3.1.0	Klebsiella pneumoniae	strong	Contig	119	151020	340708	5591959	no	-	ST258	0	2	8	9	1	1	8	11
GCA_002180595.1_ASM218059v1_genomic.fasta	GCA_002180595.1_ASM218059v1_genomic	2013	USA	Human	v3.1.0	Klebsiella pneumoniae	strong	Contig	136	137513	654114	5655240	no	-	ST258	0	2	7	9	2	2	7	10
GCA_002180605.1_ASM218060v1_genomic.fasta	GCA_002180605.1_ASM218060v1_genomic	2013	USA	Human	v3.1.0	Klebsiella pneumoniae	strong	Contig	148	129719	381370	5657798	no	-	ST258	0	2	7	9	2	2	8	11
GCA_002180645.1_ASM218064v1_genomic.fasta	GCA_002180645.1_ASM218064v1_genomic	2013	USA	Human	v3.1.0	Klebsiella pneumoniae	strong	Contig	80	232973	745035	5475688	no	-	ST17	1	2	5	5	1	1	6	7
GCA_002180655.1_ASM218065v1_genomic.fasta	GCA_002180655.1_ASM218065v1_genomic	2013	USA	Human	v3.1.0	Klebsiella pneumoniae	strong	Contig	130	199834	515663	5640673	no	-	ST16	0	2	10	12	2	2	6	9
GCA_002180685.1_ASM218068v1_genomic.fasta	GCA_002180685.1_ASM218068v1_genomic	2013	USA	Human	v3.1.0	Klebsiella pneumoniae	strong	Contig	127	203351	561585	5750306	no	-	ST3584	0	2	2	2	1	1	5	5
GCA_002180695.1_ASM218069v1_genomic.fasta	GCA_002180695.1_ASM218069v1_genomic	2013	USA	Human	v3.1.0	Klebsiella pneumoniae	strong	Contig	87	203714	367327	5280184	no	-	ST258	0	2	6	10	2	2	6	10
GCA_002180725.1_ASM218072v1_genomic.fasta	GCA_002180725.1_ASM218072v1_genomic	2013	USA	Human	v3.1.0	Klebsiella pneumoniae	strong	Contig	123	216193	395688	5725977	no	-	ST392	0	2	7	11	1	1	6	8
GCA_002180735.1_ASM218073v1_genomic.fasta	GCA_002180735.1_ASM218073v1_genomic	2013	USA	Human	v3.1.0	Klebsiella pneumoniae	strong	Contig	145	139053	298474	5702705	no	-	ST258	0	2	7	15	2	2	6	8
GCA_002180765.1_ASM218076v1_genomic.fasta	GCA_002180765.1_ASM218076v1_genomic	2013	USA	Human	v3.1.0	Klebsiella pneumoniae	strong	Contig	97	138896	331225	5520556	no	-	ST258	2	2	6	8	1	1	6	6
GCA_002180775.1_ASM218077v1_genomic.fasta	GCA_002180775.1_ASM218077v1_genomic	2013	USA	Human	v3.1.0	Klebsiella pneumoniae	strong	Contig	120	150209	332193	5632969	no	-	ST258	0	2	7	14	3	3	7	12
GCA_002180805.1_ASM218080v1_genomic.fasta	GCA_002180805.1_ASM218080v1_genomic	2013	USA	Human	v3.1.0	Klebsiella pneumoniae	strong	Contig	175	137721	375261	5885780	no	-	ST258	2	2	8	14	1	1	6	9
GCA_002180845.1_ASM218084v1_genomic.fasta	GCA_002180845.1_ASM218084v1_genomic	2013	USA	Human	v3.1.0	Klebsiella pneumoniae	strong	Contig	135	130289	404372	5641476	no	-	ST258	0	2	8	10	1	1	7	10
GCA_002180855.1_ASM218085v1_genomic.fasta	GCA_002180855.1_ASM218085v1_genomic	2013	USA	Human	v3.1.0	Klebsiella pneumoniae	strong	Contig	139	129666	466857	5551117	no	-	ST258	0	3	9	10	2	2	8	11
GCA_002180885.1_ASM218088v1_genomic.fasta	GCA_002180885.1_ASM218088v1_genomic	2013	USA	Human	v3.1.0	Klebsiella pneumoniae	strong	Contig	119	165629	326552	5588726	no	-	ST258	0	2	8	9	1	1	8	9
GCA_002180895.1_ASM218089v1_genomic.fasta	GCA_002180895.1_ASM218089v1_genomic	2013	USA	Human	v3.1.0	Klebsiella pneumoniae	strong	Contig	118	157587	329987	5768609	no	-	ST258	1	2	7	9	1	1	10	14
GCA_002180925.1_ASM218092v1_genomic.fasta	GCA_002180925.1_ASM218092v1_genomic	2013	USA	Human	v3.1.0	Klebsiella pneumoniae	strong	Contig	167	134237	331103	5807110	no	-	ST258	2	2	8	16	2	2	6	8
GCA_002180935.1_ASM218093v1_genomic.fasta	GCA_002180935.1_ASM218093v1_genomic	2013	USA	Human	v3.1.0	Klebsiella pneumoniae	strong	Contig	121	145906	303762	5659742	no	-	ST258	2	2	6	11	1	1	5	7
GCA_002180965.1_ASM218096v1_genomic.fasta	GCA_002180965.1_ASM218096v1_genomic	2013	USA	Human	v3.1.0	Klebsiella pneumoniae	strong	Contig	131	137513	654420	5662365	no	-	ST258	0	2	7	9	2	2	7	11
GCA_002180975.1_ASM218097v1_genomic.fasta	GCA_002180975.1_ASM218097v1_genomic	2013	USA	Human	v3.1.0	Klebsiella pneumoniae	strong	Contig	97	203714	438920	5395427	no	-	ST258	0	2	6	9	2	2	6	10
GCA_002181005.1_ASM218100v1_genomic.fasta	GCA_002181005.1_ASM218100v1_genomic	2013	USA	Human	v3.1.0	Klebsiella pneumoniae	strong	Contig	144	137517	455644	5898801	no	-	ST258	0	2	8	12	1	1	7	11
GCA_002181015.1_ASM218101v1_genomic.fasta	GCA_002181015.1_ASM218101v1_genomic	2013	USA	Human	v3.1.0	Klebsiella pneumoniae	strong	Contig	167	145902	331103	5872234	no	-	ST258	2	2	8	16	2	2	7	9
GCA_002181045.1_ASM218104v1_genomic.fasta	GCA_002181045.1_ASM218104v1_genomic	2013	USA	Human	v3.1.0	Klebsiella pneumoniae	strong	Contig	155	138896	360772	5820944	no	-	ST258	2	2	8	11	2	2	8	9
GCA_002181055.1_ASM218105v1_genomic.fasta	GCA_002181055.1_ASM218105v1_genomic	2013	USA	Human	v3.1.0	Klebsiella pneumoniae	strong	Contig	105	172848	449504	5539208	no	-	ST258	0	2	8	10	1	1	7	9
GCA_002181085.1_ASM218108v1_genomic.fasta	GCA_002181085.1_ASM218108v1_genomic	2013	USA	Human	v3.1.0	Klebsiella pneumoniae	strong	Contig	140	150680	455621	5960222	no	-	ST258	2	2	8	11	1	1	9	11
GCA_002181095.1_ASM218109v1_genomic.fasta	GCA_002181095.1_ASM218109v1_genomic	2013	USA	Human	v3.1.0	Klebsiella pneumoniae	strong	Contig	97	212315	455217	5469883	no	-	ST258	0	0	5	9	1	1	4	7
GCA_002181105.1_ASM218110v1_genomic.fasta	GCA_002181105.1_ASM218110v1_genomic	2013	USA	Human	v3.1.0	Klebsiella pneumoniae	strong	Contig	129	149643	654420	5657521	no	-	ST258	0	2	8	10	2	2	7	14
GCA_002181145.1_ASM218114v1_genomic.fasta	GCA_002181145.1_ASM218114v1_genomic	2013	USA	Human	v3.1.0	Klebsiella pneumoniae	strong	Contig	130	157591	654187	5657381	no	-	ST258	0	2	7	9	2	2	8	12
GCA_002181165.1_ASM218116v1_genomic.fasta	GCA_002181165.1_ASM218116v1_genomic	2013	USA	Human	v3.1.0	Klebsiella pneumoniae	strong	Contig	105	137793	383650	5612560	no	-	ST258	2	2	6	8	1	1	5	7
GCA_002181175.1_ASM218117v1_genomic.fasta	GCA_002181175.1_ASM218117v1_genomic	2013	USA	Human	v3.1.0	Klebsiella pneumoniae	strong	Contig	131	146314	455222	5648646	no	-	ST258	0	2	9	13	1	1	7	10
GCA_002181185.1_ASM218118v1_genomic.fasta	GCA_002181185.1_ASM218118v1_genomic	2013	USA	Human	v3.1.0	Klebsiella pneumoniae	strong	Contig	151	135659	331390	5840041	no	-	ST258	2	2	8	16	2	2	8	11
GCA_002181225.1_ASM218122v1_genomic.fasta	GCA_002181225.1_ASM218122v1_genomic	2013	USA	Human	v3.1.0	Klebsiella pneumoniae	strong	Contig	87	212831	574150	5672635	no	-	ST1502	0	2	1	1	0	0	5	8
GCA_002181245.1_ASM218124v1_genomic.fasta	GCA_002181245.1_ASM218124v1_genomic	2013	USA	Human	v3.1.0	Klebsiella pneumoniae	strong	Contig	181	129666	303775	5810414	no	-	ST258	2	2	8	16	2	2	6	8
GCA_002181265.1_ASM218126v1_genomic.fasta	GCA_002181265.1_ASM218126v1_genomic	2013	USA	Human	v3.1.0	Klebsiella pneumoniae	strong	Contig	104	138896	445062	5388690	no	-	ST258	0	3	6	6	1	1	6	10
GCA_002181275.1_ASM218127v1_genomic.fasta	GCA_002181275.1_ASM218127v1_genomic	2013	USA	Human	v3.1.0	Klebsiella pneumoniae	strong	Contig	174	129666	303528	5806556	no	-	ST258	2	2	8	16	2	2	7	10
GCA_002181305.1_ASM218130v1_genomic.fasta	GCA_002181305.1_ASM218130v1_genomic	2013	USA	Human	v3.1.0	Klebsiella pneumoniae	strong	Contig	121	137513	654187	5656919	no	-	ST258	0	2	7	9	2	2	8	13
GCA_002181325.1_ASM218132v1_genomic.fasta	GCA_002181325.1_ASM218132v1_genomic	2013	USA	Human	v3.1.0	Klebsiella pneumoniae	strong	Contig	174	135222	331376	5805667	no	-	ST258	2	2	8	16	2	2	6	9
GCA_002181345.1_ASM218134v1_genomic.fasta	GCA_002181345.1_ASM218134v1_genomic	2013	USA	Human	v3.1.0	Klebsiella pneumoniae	strong	Contig	104	167921	370525	5854621	no	-	ST258	2	2	6	9	3	3	9	13
GCA_002181355.1_ASM218135v1_genomic.fasta	GCA_002181355.1_ASM218135v1_genomic	2013	USA	Human	v3.1.0	Klebsiella pneumoniae	strong	Contig	124	119099	508620	5548854	no	-	ST258	2	2	6	9	1	1	5	5
GCA_002181385.1_ASM218138v1_genomic.fasta	GCA_002181385.1_ASM218138v1_genomic	2013	USA	Human	v3.1.0	Klebsiella pneumoniae	strong	Contig	62	237839	614551	5470472	no	-	ST35	0	2	3	3	0	0	3	3
GCA_002181405.1_ASM218140v1_genomic.fasta	GCA_002181405.1_ASM218140v1_genomic	2013	USA	Human	v3.1.0	Klebsiella pneumoniae	strong	Contig	132	137517	455620	5707181	no	-	ST258	0	2	4	5	0	0	5	9
GCA_002181415.1_ASM218141v1_genomic.fasta	GCA_002181415.1_ASM218141v1_genomic	2013	USA	Human	v3.1.0	Klebsiella pneumoniae	strong	Contig	120	145906	303785	5594207	no	-	ST258	2	2	6	11	1	1	5	7
GCA_002181445.1_ASM218144v1_genomic.fasta	GCA_002181445.1_ASM218144v1_genomic	2013	USA	Human	v3.1.0	Klebsiella pneumoniae	strong	Contig	82	172746	395685	5381576	no	-	ST392	0	3	8	7	1	1	4	11
GCA_002181455.1_ASM218145v1_genomic.fasta	GCA_002181455.1_ASM218145v1_genomic	2013	USA	Human	v3.1.0	Klebsiella pneumoniae	strong	Contig	104	146315	332545	5506853	no	-	ST258	0	2	7	12	3	3	7	10
GCA_002181485.1_ASM218148v1_genomic.fasta	GCA_002181485.1_ASM218148v1_genomic	2013	USA	Human	v3.1.0	Klebsiella pneumoniae	strong	Contig	88	181679	442037	5379844	no	-	ST258	0	2	3	2	0	0	5	6
GCA_002181505.1_ASM218150v1_genomic.fasta	GCA_002181505.1_ASM218150v1_genomic	2013	USA	Human	v3.1.0	Klebsiella pneumoniae	strong	Contig	132	130720	712895	5596363	no	-	ST258	0	2	7	9	2	2	8	11
GCA_002181525.1_ASM218152v1_genomic.fasta	GCA_002181525.1_ASM218152v1_genomic	2013	USA	Human	v3.1.0	Klebsiella pneumoniae	strong	Contig	146	130289	654396	5695976	no	-	ST258	0	2	8	10	2	2	7	12
GCA_002181545.1_ASM218154v1_genomic.fasta	GCA_002181545.1_ASM218154v1_genomic	2013	USA	Human	v3.1.0	Klebsiella pneumoniae	strong	Contig	121	137353	370503	5711895	no	-	ST258	2	2	5	6	1	1	6	7
GCA_002181555.1_ASM218155v1_genomic.fasta	GCA_002181555.1_ASM218155v1_genomic	2013	USA	Human	v3.1.0	Klebsiella pneumoniae	strong	Contig	92	143353	438686	5440719	no	-	ST258	0	3	7	7	2	2	6	11
GCA_002181585.1_ASM218158v1_genomic.fasta	GCA_002181585.1_ASM218158v1_genomic	2013	USA	Human	v3.1.0	Klebsiella pneumoniae	strong	Contig	188	132808	459248	5882155	no	-	ST258	2	3	9	11	1	1	4	6
GCA_002181595.1_ASM218159v1_genomic.fasta	GCA_002181595.1_ASM218159v1_genomic	2013	USA	Human	v3.1.0	Klebsiella pneumoniae	strong	Contig	159	130289	459256	5740603	no	-	ST258	2	3	9	10	1	1	5	7
GCA_002181635.1_ASM218163v1_genomic.fasta	GCA_002181635.1_ASM218163v1_genomic	2013	USA	Human	v3.1.0	Klebsiella pneumoniae	strong	Contig	107	151385	330670	5340573	no	-	ST3585	0	2	2	2	0	0	5	13
GCA_002181665.1_ASM218166v1_genomic.fasta	GCA_002181665.1_ASM218166v1_genomic	2013	USA	Human	v3.1.0	Klebsiella pneumoniae	strong	Contig	141	157591	395807	5700264	no	-	ST258	0	2	7	15	2	2	6	8
GCA_002181675.1_ASM218167v1_genomic.fasta	GCA_002181675.1_ASM218167v1_genomic	2013	USA	Human	v3.1.0	Klebsiella pneumoniae	strong	Contig	175	127061	331111	5805598	no	-	ST258	2	2	8	16	2	2	6	8
GCA_002181705.1_ASM218170v1_genomic.fasta	GCA_002181705.1_ASM218170v1_genomic	2013	USA	Human	v3.1.0	Klebsiella pneumoniae	strong	Contig	121	204536	498217	5622843	no	-	ST258	0	2	8	9	1	1	7	9
GCA_002181715.1_ASM218171v1_genomic.fasta	GCA_002181715.1_ASM218171v1_genomic	2013	USA	Human	v3.1.0	Klebsiella pneumoniae	strong	Contig	98	146314	463039	5514279	no	-	ST258	0	2	8	9	1	1	8	9
GCA_002181745.1_ASM218174v1_genomic.fasta	GCA_002181745.1_ASM218174v1_genomic	2013	USA	Human	v3.1.0	Klebsiella pneumoniae	strong	Contig	91	157591	499250	5436372	no	-	ST258	0	2	4	3	0	0	6	6
GCA_002181755.1_ASM218175v1_genomic.fasta	GCA_002181755.1_ASM218175v1_genomic	2013	USA	Human	v3.1.0	Klebsiella pneumoniae	strong	Contig	116	158399	695966	5705976	no	-	ST258	0	2	7	17	3	3	10	14
GCA_002181785.1_ASM218178v1_genomic.fasta	GCA_002181785.1_ASM218178v1_genomic	2013	USA	Human	v3.1.0	Klebsiella pneumoniae	strong	Contig	112	157591	326710	5593532	no	-	ST258	0	2	7	8	1	1	8	11
GCA_002181795.1_ASM218179v1_genomic.fasta	GCA_002181795.1_ASM218179v1_genomic	2013	USA	Human	v3.1.0	Klebsiella pneumoniae	strong	Contig	101	164872	326552	5573320	no	-	ST258	0	2	8	9	1	1	8	10
GCA_002181825.1_ASM218182v1_genomic.fasta	GCA_002181825.1_ASM218182v1_genomic	2013	USA	Human	v3.1.0	Klebsiella pneumoniae	strong	Contig	173	165748	323016	5876288	no	-	ST258	2	2	7	10	1	1	6	10
GCA_002181835.1_ASM218183v1_genomic.fasta	GCA_002181835.1_ASM218183v1_genomic	2013	USA	Human	v3.1.0	Klebsiella pneumoniae	strong	Contig	140	139337	714274	5602910	no	-	ST258	0	2	9	10	2	2	7	8
GCA_002181865.1_ASM218186v1_genomic.fasta	GCA_002181865.1_ASM218186v1_genomic	2013	USA	Human	v3.1.0	Klebsiella pneumoniae	strong	Contig	100	154751	299222	5585418	no	-	ST258	0	2	8	12	1	1	8	10
GCA_002181875.1_ASM218187v1_genomic.fasta	GCA_002181875.1_ASM218187v1_genomic	2013	USA	Human	v3.1.0	Klebsiella pneumoniae	strong	Contig	64	300032	412938	5665818	no	-	ST299	2	2	5	9	1	1	7	8
GCA_002181895.1_ASM218189v1_genomic.fasta	GCA_002181895.1_ASM218189v1_genomic	2013	USA	Human	v3.1.0	Klebsiella pneumoniae	strong	Contig	73	257635	656962	5607258	no	-	ST17	1	2	3	4	0	0	7	11
GCA_002181915.1_ASM218191v1_genomic.fasta	GCA_002181915.1_ASM218191v1_genomic	2013	USA	Human	v3.1.0	Klebsiella pneumoniae	strong	Contig	46	324285	657398	5393352	no	-	ST17	1	3	7	7	0	0	2	2
GCA_002181945.1_ASM218194v1_genomic.fasta	GCA_002181945.1_ASM218194v1_genomic	2013	USA	Human	v3.1.0	Klebsiella pneumoniae	strong	Contig	51	330381	656797	5470050	no	-	ST17	1	2	6	7	0	0	2	2
GCA_002181955.1_ASM218195v1_genomic.fasta	GCA_002181955.1_ASM218195v1_genomic	2013	USA	Human	v3.1.0	Klebsiella pneumoniae	strong	Contig	47	324293	657664	5393957	no	-	ST17	1	3	7	7	0	0	2	2
GCA_002181965.1_ASM218196v1_genomic.fasta	GCA_002181965.1_ASM218196v1_genomic	2013	USA	Human	v3.1.0	Klebsiella pneumoniae	strong	Contig	126	138091	315686	5594746	no	-	ST258	2	2	6	11	1	1	5	6
GCA_002182005.1_ASM218200v1_genomic.fasta	GCA_002182005.1_ASM218200v1_genomic	2013	USA	Human	v3.1.0	Klebsiella pneumoniae	strong	Contig	118	138896	712925	5606812	no	-	ST258	0	2	6	9	1	1	5	6
GCA_002182045.1_ASM218204v1_genomic.fasta	GCA_002182045.1_ASM218204v1_genomic	2013	USA	Human	v3.1.0	Klebsiella pneumoniae	strong	Contig	96	260929	515262	5744230	no	-	ST16	1	2	10	11	3	3	6	9
GCA_002182055.1_ASM218205v1_genomic.fasta	GCA_002182055.1_ASM218205v1_genomic	2013	USA	Human	v3.1.0	Klebsiella pneumoniae	strong	Contig	108	137353	712900	5582698	no	-	ST258	0	2	6	9	1	1	7	8
GCA_002182065.1_ASM218206v1_genomic.fasta	GCA_002182065.1_ASM218206v1_genomic	2013	USA	Human	v3.1.0	Klebsiella pneumoniae	strong	Contig	170	138896	396038	5725904	no	-	ST258	0	2	7	14	2	2	6	9
GCA_002182125.1_ASM218212v1_genomic.fasta	GCA_002182125.1_ASM218212v1_genomic	2013	USA	Human	v3.1.0	Klebsiella pneumoniae	strong	Contig	152	141978	562868	5859794	no	-	ST258	2	3	8	11	1	1	6	9
GCA_002182135.1_ASM218213v1_genomic.fasta	GCA_002182135.1_ASM218213v1_genomic	2013	USA	Human	v3.1.0	Klebsiella pneumoniae	strong	Contig	102	161436	713128	5585934	no	-	ST258	0	2	6	9	1	1	7	8
GCA_002182145.1_ASM218214v1_genomic.fasta	GCA_002182145.1_ASM218214v1_genomic	2013	USA	Human	v3.1.0	Klebsiella pneumoniae	strong	Contig	117	110262	359668	5849803	no	-	ST299	0	3	8	14	2	2	9	12
GCA_002182155.1_ASM218215v1_genomic.fasta	GCA_002182155.1_ASM218215v1_genomic	2013	USA	Human	v3.1.0	Klebsiella pneumoniae	strong	Contig	89	166048	299222	5433703	no	-	ST258	0	2	3	2	0	0	7	8
GCA_002182205.1_ASM218220v1_genomic.fasta	GCA_002182205.1_ASM218220v1_genomic	2013	USA	Human	v3.1.0	Klebsiella pneumoniae	strong	Contig	79	222589	369993	5463794	no	-	ST219	0	1	7	12	1	1	6	14
GCA_002182215.1_ASM218221v1_genomic.fasta	GCA_002182215.1_ASM218221v1_genomic	2013	USA	Human	v3.1.0	Klebsiella pneumoniae	strong	Contig	133	130690	712919	5655167	no	-	ST258	0	2	7	9	1	1	7	9
GCA_002182235.1_ASM218223v1_genomic.fasta	GCA_002182235.1_ASM218223v1_genomic	2013	USA	Human	v3.1.0	Klebsiella pneumoniae	strong	Contig	93	156197	646177	5524641	no	-	ST327	1	1	8	13	1	1	2	2
GCA_002182245.1_ASM218224v1_genomic.fasta	GCA_002182245.1_ASM218224v1_genomic	2013	USA	Human	v3.1.0	Klebsiella pneumoniae	strong	Contig	126	139919	714143	5452677	no	-	ST3587	0	2	7	8	2	2	8	10
GCA_002182285.1_ASM218228v1_genomic.fasta	GCA_002182285.1_ASM218228v1_genomic	2013	USA	Human	v3.1.0	Klebsiella pneumoniae	strong	Contig	111	154751	299222	5572509	no	-	ST258	0	2	8	9	1	1	8	11
GCA_002182305.1_ASM218230v1_genomic.fasta	GCA_002182305.1_ASM218230v1_genomic	2013	USA	Human	v3.1.0	Klebsiella pneumoniae	strong	Contig	119	146315	294682	5689323	no	-	ST258	1	2	8	12	3	3	8	12
GCA_002182325.1_ASM218232v1_genomic.fasta	GCA_002182325.1_ASM218232v1_genomic	2013	USA	Human	v3.1.0	Klebsiella pneumoniae	strong	Contig	107	146315	315446	5474054	no	-	ST258	0	2	5	6	1	1	7	11
GCA_002182525.1_ASM218252v1_genomic.fasta	GCA_002182525.1_ASM218252v1_genomic	2013	USA	Human	v3.1.0	Klebsiella pneumoniae	strong	Contig	196	144742	434993	5908747	no	-	ST258	2	2	9	15	2	2	6	7
GCA_002182535.1_ASM218253v1_genomic.fasta	GCA_002182535.1_ASM218253v1_genomic	2013	USA	Human	v3.1.0	Klebsiella pneumoniae	strong	Contig	133	116458	322605	6097353	no	-	ST258	2	2	7	12	3	3	8	13
GCA_002182575.1_ASM218257v1_genomic.fasta	GCA_002182575.1_ASM218257v1_genomic	2013	USA	Human	v3.1.0	Klebsiella pneumoniae	strong	Contig	98	180025	349072	5481476	no	-	ST3586	0	1	3	3	0	0	2	11
GCA_002184115.1_ASM218411v1_genomic.fasta	GCA_002184115.1_ASM218411v1_genomic	2013	USA	Human	v3.1.0	Klebsiella pneumoniae	strong	Contig	131	129409	291428	5678422	no	-	ST258	2	3	8	9	1	1	5	6
GCA_002184225.1_ASM218422v1_genomic.fasta	GCA_002184225.1_ASM218422v1_genomic	2013	USA	Human	v3.1.0	Klebsiella pneumoniae	strong	Contig	140	150242	393504	5975151	no	-	ST258	2	2	6	9	1	1	6	10
GCA_002184395.2_ASM218439v2_genomic.fasta	GCA_002184395.2_ASM218439v2_genomic	2015	USA	Human	v3.1.0	Klebsiella pneumoniae	strong	Contig	90	146314	316035	5397371	no	-	ST258	0	2	8	9	1	1	6	8
GCA_002184415.2_ASM218441v2_genomic.fasta	GCA_002184415.2_ASM218441v2_genomic	2015	USA	Human	v3.1.0	Klebsiella pneumoniae	strong	Contig	135	137317	331103	5609009	no	-	ST258	0	2	7	10	1	1	4	6
GCA_002184485.2_ASM218448v2_genomic.fasta	GCA_002184485.2_ASM218448v2_genomic	2014	USA	Human	v3.1.0	Klebsiella pneumoniae	strong	Contig	80	195030	512498	5543270	no	-	ST16	0	0	7	7	1	1	6	7
GCA_002184505.2_ASM218450v2_genomic.fasta	GCA_002184505.2_ASM218450v2_genomic	2014	USA	Human	v3.1.0	Klebsiella pneumoniae	strong	Contig	121	129666	439055	5615728	no	-	ST258	0	2	7	8	1	1	6	7
GCA_002184515.2_ASM218451v2_genomic.fasta	GCA_002184515.2_ASM218451v2_genomic	2016	USA	Human	v3.1.0	Klebsiella pneumoniae	strong	Contig	136	130530	448549	5686844	no	-	ST258	0	2	8	10	2	2	6	8
GCA_002184525.2_ASM218452v2_genomic.fasta	GCA_002184525.2_ASM218452v2_genomic	2015	USA	Human	v3.1.0	Klebsiella pneumoniae	strong	Contig	123	137347	455702	5581151	no	-	ST258	0	1	7	13	3	3	4	7
GCA_002184705.2_ASM218470v2_genomic.fasta	GCA_002184705.2_ASM218470v2_genomic	2015	USA	Human	v3.1.0	Klebsiella pneumoniae	strong	Contig	124	144539	449164	5618648	no	-	ST258	0	2	10	16	2	2	7	11
GCA_002184715.2_ASM218471v2_genomic.fasta	GCA_002184715.2_ASM218471v2_genomic	2015	USA	Human	v3.1.0	Klebsiella pneumoniae	strong	Contig	88	137798	398224	5375641	no	-	ST258	0	2	4	3	0	0	7	7
GCA_002184745.2_ASM218474v2_genomic.fasta	GCA_002184745.2_ASM218474v2_genomic	2015	USA	Human	v3.1.0	Klebsiella pneumoniae	strong	Contig	58	258654	648624	5408214	no	-	ST1746	0	0	1	0	0	0	3	10
GCA_002184755.2_ASM218475v2_genomic.fasta	GCA_002184755.2_ASM218475v2_genomic	2014	USA	Human	v3.1.0	Klebsiella pneumoniae	strong	Contig	94	154418	388582	5391924	no	-	ST258	0	2	7	8	1	1	6	6
GCA_002184785.2_ASM218478v2_genomic.fasta	GCA_002184785.2_ASM218478v2_genomic	2015	USA	Human	v3.1.0	Klebsiella pneumoniae	strong	Contig	95	154743	326702	5344429	no	-	ST258	0	2	7	8	1	1	6	6
GCA_002184795.2_ASM218479v2_genomic.fasta	GCA_002184795.2_ASM218479v2_genomic	2015	USA	Human	v3.1.0	Klebsiella pneumoniae	strong	Contig	99	144539	671161	5568075	no	-	ST258	0	2	3	2	0	0	4	7
GCA_002184825.2_ASM218482v2_genomic.fasta	GCA_002184825.2_ASM218482v2_genomic	2014	USA	Human	v3.1.0	Klebsiella pneumoniae	strong	Contig	133	139046	270369	5559430	no	-	ST258	0	2	9	11	1	1	7	9
GCA_002184835.2_ASM218483v2_genomic.fasta	GCA_002184835.2_ASM218483v2_genomic	2014	USA	Human	v3.1.0	Klebsiella pneumoniae	strong	Contig	115	132164	456181	5539915	no	-	ST258	0	2	3	2	0	0	3	5
GCA_002184865.2_ASM218486v2_genomic.fasta	GCA_002184865.2_ASM218486v2_genomic	2014	USA	Human	v3.1.0	Klebsiella pneumoniae	strong	Contig	132	144539	451407	5657065	no	-	ST258	0	2	8	14	3	3	4	8
GCA_002184875.2_ASM218487v2_genomic.fasta	GCA_002184875.2_ASM218487v2_genomic	2014	USA	Human	v3.1.0	Klebsiella pneumoniae	strong	Contig	103	172895	455450	5527084	no	-	ST258	0	2	8	15	3	3	8	10
GCA_002184915.2_ASM218491v2_genomic.fasta	GCA_002184915.2_ASM218491v2_genomic	2014	USA	Human	v3.1.0	Klebsiella pneumoniae	strong	Contig	74	203194	386641	5486990	no	-	ST307	0	2	4	3	1	1	4	5
GCA_002184945.2_ASM218494v2_genomic.fasta	GCA_002184945.2_ASM218494v2_genomic	2014	USA	Human	v3.1.0	Klebsiella pneumoniae	strong	Contig	78	157572	290207	5353242	no	-	ST258	0	2	3	2	0	0	6	7
GCA_002184955.2_ASM218495v2_genomic.fasta	GCA_002184955.2_ASM218495v2_genomic	2014	USA	Human	v3.1.0	Klebsiella pneumoniae	strong	Contig	154	151074	345171	5670123	no	-	ST188	0	2	2	2	0	0	5	5
GCA_002184985.2_ASM218498v2_genomic.fasta	GCA_002184985.2_ASM218498v2_genomic	2014	USA	Human	v3.1.0	Klebsiella pneumoniae	strong	Contig	75	228300	420573	5522914	no	-	ST2623	0	0	3	2	0	0	3	3
GCA_002184995.2_ASM218499v2_genomic.fasta	GCA_002184995.2_ASM218499v2_genomic	2013	USA	Human	v3.1.0	Klebsiella pneumoniae	strong	Contig	139	139046	395809	5536421	no	-	ST418	0	2	9	10	1	1	7	9
GCA_002185025.2_ASM218502v2_genomic.fasta	GCA_002185025.2_ASM218502v2_genomic	2013	USA	Human	v3.1.0	Klebsiella pneumoniae	strong	Contig	87	144538	455394	5468132	no	-	ST258	0	2	2	1	0	0	4	4
GCA_002185045.2_ASM218504v2_genomic.fasta	GCA_002185045.2_ASM218504v2_genomic	2013	USA	Human	v3.1.0	Klebsiella pneumoniae	strong	Contig	164	129666	542719	5941832	no	-	ST258	2	2	8	14	2	2	8	12
GCA_002185055.2_ASM218505v2_genomic.fasta	GCA_002185055.2_ASM218505v2_genomic	2014	USA	Human	v3.1.0	Klebsiella pneumoniae	strong	Contig	119	151333	455112	5548959	no	-	ST258	0	2	6	7	1	1	6	8
GCA_002185075.2_ASM218507v2_genomic.fasta	GCA_002185075.2_ASM218507v2_genomic	2013	USA	Human	v3.1.0	Klebsiella pneumoniae	strong	Contig	130	126390	455318	5825981	no	-	ST258	0	2	6	7	1	1	6	9
GCA_002185105.2_ASM218510v2_genomic.fasta	GCA_002185105.2_ASM218510v2_genomic	2013	USA	Human	v3.1.0	Klebsiella pneumoniae	strong	Contig	107	144539	671340	5579126	no	-	ST258	0	2	7	10	2	2	4	7
GCA_002185125.2_ASM218512v2_genomic.fasta	GCA_002185125.2_ASM218512v2_genomic	2013	USA	Human	v3.1.0	Klebsiella pneumoniae	strong	Contig	137	146314	398224	5552379	no	-	ST258	0	2	9	10	1	1	7	10
GCA_002185135.2_ASM218513v2_genomic.fasta	GCA_002185135.2_ASM218513v2_genomic	2013	USA	Human	v3.1.0	Klebsiella pneumoniae	strong	Contig	87	149642	358535	5354171	no	-	ST258	0	2	5	4	0	0	6	7
GCA_002185155.2_ASM218515v2_genomic.fasta	GCA_002185155.2_ASM218515v2_genomic	2013	USA	Human	v3.1.0	Klebsiella pneumoniae	strong	Contig	121	138021	455628	5703053	no	-	ST258	0	2	7	11	1	1	4	7
GCA_002185185.2_ASM218518v2_genomic.fasta	GCA_002185185.2_ASM218518v2_genomic	2012	USA	Human	v3.1.0	Klebsiella pneumoniae	strong	Contig	99	150100	305604	5582539	no	-	ST258	0	2	7	10	1	1	4	7
GCA_002185205.2_ASM218520v2_genomic.fasta	GCA_002185205.2_ASM218520v2_genomic	2012	USA	Human	v3.1.0	Klebsiella pneumoniae	strong	Contig	130	146314	436896	5543985	no	-	ST258	0	2	9	10	1	1	7	11
GCA_002185215.2_ASM218521v2_genomic.fasta	GCA_002185215.2_ASM218521v2_genomic	2012	USA	Human	v3.1.0	Klebsiella pneumoniae	strong	Contig	119	156907	455457	5606940	no	-	ST258	0	2	9	10	1	1	7	9
GCA_002185285.2_ASM218528v2_genomic.fasta	GCA_002185285.2_ASM218528v2_genomic	2015	USA	Human	v3.1.0	Klebsiella pneumoniae	strong	Contig	93	167022	369671	5541139	no	-	ST37	1	2	6	7	1	1	5	7
GCA_002185355.2_ASM218535v2_genomic.fasta	GCA_002185355.2_ASM218535v2_genomic	2015	USA	Human	v3.1.0	Klebsiella pneumoniae	strong	Contig	116	181251	523098	5630587	no	-	ST11	2	2	8	10	1	1	4	4
GCA_002185385.2_ASM218538v2_genomic.fasta	GCA_002185385.2_ASM218538v2_genomic	2015	USA	Human	v3.1.0	Klebsiella pneumoniae	strong	Contig	146	131227	270316	5525867	no	-	ST258	0	2	9	11	1	1	7	9
GCA_002185405.2_ASM218540v2_genomic.fasta	GCA_002185405.2_ASM218540v2_genomic	2015	USA	Human	v3.1.0	Klebsiella pneumoniae	strong	Contig	129	199274	523098	5636159	no	-	ST11	2	2	8	11	1	1	4	4
GCA_002185415.2_ASM218541v2_genomic.fasta	GCA_002185415.2_ASM218541v2_genomic	2015	USA	Human	v3.1.0	Klebsiella pneumoniae	strong	Contig	132	146314	386912	5497147	no	-	ST258	0	2	9	10	1	1	7	9
GCA_002185425.2_ASM218542v2_genomic.fasta	GCA_002185425.2_ASM218542v2_genomic	2015	USA	Human	v3.1.0	Klebsiella pneumoniae	strong	Contig	122	144383	543616	5745129	no	-	ST258	0	2	8	11	3	3	7	10
GCA_002185465.2_ASM218546v2_genomic.fasta	GCA_002185465.2_ASM218546v2_genomic	2014	USA	Human	v3.1.0	Klebsiella pneumoniae	strong	Contig	93	149534	313590	5607909	no	-	ST258	2	2	6	9	1	1	6	7
GCA_002185485.2_ASM218548v2_genomic.fasta	GCA_002185485.2_ASM218548v2_genomic	2014	USA	Human	v3.1.0	Klebsiella pneumoniae	strong	Contig	136	154418	398224	5552676	no	-	ST258	0	2	8	9	1	1	7	9
GCA_002185495.2_ASM218549v2_genomic.fasta	GCA_002185495.2_ASM218549v2_genomic	2014	USA	Human	v3.1.0	Klebsiella pneumoniae	strong	Contig	128	150104	398224	5548523	no	-	ST258	0	2	9	10	1	1	7	10
GCA_002185515.2_ASM218551v2_genomic.fasta	GCA_002185515.2_ASM218551v2_genomic	2014	USA	Human	v3.1.0	Klebsiella pneumoniae	strong	Contig	135	129689	316563	5637304	no	-	ST3631	0	2	6	7	3	3	5	7
GCA_002185545.2_ASM218554v2_genomic.fasta	GCA_002185545.2_ASM218554v2_genomic	2013	USA	Human	v3.1.0	Klebsiella pneumoniae	strong	Contig	120	150160	463004	5628597	no	-	ST258	0	2	9	16	3	3	7	9
GCA_002185555.2_ASM218555v2_genomic.fasta	GCA_002185555.2_ASM218555v2_genomic	2014	USA	Human	v3.1.0	Klebsiella pneumoniae	strong	Contig	100	133500	543751	5530793	no	-	ST258	0	2	7	11	2	2	4	7
GCA_002185565.2_ASM218556v2_genomic.fasta	GCA_002185565.2_ASM218556v2_genomic	2013	USA	Human	v3.1.0	Klebsiella pneumoniae	strong	Contig	112	154743	487674	5395628	no	-	ST258	0	2	5	4	0	0	6	7
GCA_002185575.2_ASM218557v2_genomic.fasta	GCA_002185575.2_ASM218557v2_genomic	2013	USA	Human	v3.1.0	Klebsiella pneumoniae	strong	Contig	80	214158	388949	5548578	no	-	ST307	0	1	8	12	1	1	5	7
GCA_002185625.2_ASM218562v2_genomic.fasta	GCA_002185625.2_ASM218562v2_genomic	2013	USA	Human	v3.1.0	Klebsiella pneumoniae	strong	Contig	95	132152	456064	5484458	no	-	ST258	0	2	4	3	0	0	3	4
GCA_002185645.2_ASM218564v2_genomic.fasta	GCA_002185645.2_ASM218564v2_genomic	2013	USA	Human	v3.1.0	Klebsiella pneumoniae	strong	Contig	105	145303	398224	5487559	no	-	ST258	0	2	5	5	0	0	6	8
GCA_002185655.2_ASM218565v2_genomic.fasta	GCA_002185655.2_ASM218565v2_genomic	2013	USA	Human	v3.1.0	Klebsiella pneumoniae	strong	Contig	111	138896	388829	5517413	no	-	ST258	0	2	9	16	2	2	8	9
GCA_002185665.2_ASM218566v2_genomic.fasta	GCA_002185665.2_ASM218566v2_genomic	2013	USA	Human	v3.1.0	Klebsiella pneumoniae	strong	Contig	132	149712	455497	5675801	no	-	ST258	0	2	6	10	2	2	4	9
GCA_002185705.2_ASM218570v2_genomic.fasta	GCA_002185705.2_ASM218570v2_genomic	2013	USA	Human	v3.1.0	Klebsiella pneumoniae	strong	Contig	90	141978	398998	5580040	no	-	ST258	2	2	6	9	1	1	7	9
GCA_002185725.2_ASM218572v2_genomic.fasta	GCA_002185725.2_ASM218572v2_genomic	2012	USA	Human	v3.1.0	Klebsiella pneumoniae	strong	Contig	138	154743	397997	5558234	no	-	ST258	0	2	9	10	1	1	7	11
GCA_002185735.2_ASM218573v2_genomic.fasta	GCA_002185735.2_ASM218573v2_genomic	2012	USA	Human	v3.1.0	Klebsiella pneumoniae	strong	Contig	111	137377	671447	5627582	no	-	ST258	0	2	5	6	0	0	3	5
GCA_002185745.2_ASM218574v2_genomic.fasta	GCA_002185745.2_ASM218574v2_genomic	2012	USA	Human	v3.1.0	Klebsiella pneumoniae	strong	Contig	130	130705	385593	5653644	no	-	ST258	0	2	6	10	2	2	4	6
GCA_002185755.2_ASM218575v2_genomic.fasta	GCA_002185755.2_ASM218575v2_genomic	2012	USA	Human	v3.1.0	Klebsiella pneumoniae	strong	Contig	102	150159	671435	5585624	no	-	ST258	0	2	6	8	1	1	6	10
GCA_002185805.2_ASM218580v2_genomic.fasta	GCA_002185805.2_ASM218580v2_genomic	2012	USA	Human	v3.1.0	Klebsiella pneumoniae	strong	Contig	123	119168	584435	5646310	no	-	ST258	0	2	6	9	1	1	4	7
GCA_002185815.2_ASM218581v2_genomic.fasta	GCA_002185815.2_ASM218581v2_genomic	2016	USA	Human	v3.1.0	Klebsiella pneumoniae	strong	Contig	126	137513	449164	5620021	no	-	ST258	0	2	10	17	4	4	7	11
GCA_002185835.2_ASM218583v2_genomic.fasta	GCA_002185835.2_ASM218583v2_genomic	2012	USA	Human	v3.1.0	Klebsiella pneumoniae	strong	Contig	122	150210	671084	5651477	no	-	ST258	0	2	9	16	4	4	4	8
GCA_002185885.2_ASM218588v2_genomic.fasta	GCA_002185885.2_ASM218588v2_genomic	2013	USA	Human	v3.1.0	Klebsiella pneumoniae	strong	Contig	50	297300	1168257	5305175	no	-	ST22	0	2	6	7	1	1	4	8
GCA_002185905.2_ASM218590v2_genomic.fasta	GCA_002185905.2_ASM218590v2_genomic	2015	USA	Human	v3.1.0	Klebsiella pneumoniae	strong	Contig	134	154743	384689	5482049	no	-	ST258	0	2	9	10	1	1	7	12
GCA_002185915.2_ASM218591v2_genomic.fasta	GCA_002185915.2_ASM218591v2_genomic	2015	USA	Human	v3.1.0	Klebsiella pneumoniae	strong	Contig	107	158073	398223	5434680	no	-	ST258	0	2	4	3	0	0	5	5
GCA_002185925.2_ASM218592v2_genomic.fasta	GCA_002185925.2_ASM218592v2_genomic	2015	USA	Human	v3.1.0	Klebsiella pneumoniae	strong	Contig	125	130975	459556	5580181	no	-	ST258	0	1	7	13	3	3	4	7
GCA_002185965.2_ASM218596v2_genomic.fasta	GCA_002185965.2_ASM218596v2_genomic	2014	USA	Human	v3.1.0	Klebsiella pneumoniae	strong	Contig	77	177427	790506	5318393	no	-	ST11	0	1	8	10	1	1	4	4
GCA_002185975.2_ASM218597v2_genomic.fasta	GCA_002185975.2_ASM218597v2_genomic	2015	USA	Human	v3.1.0	Klebsiella pneumoniae	strong	Contig	93	273919	375372	5482538	no	-	ST247	0	2	2	2	0	0	4	8
GCA_002186005.2_ASM218600v2_genomic.fasta	GCA_002186005.2_ASM218600v2_genomic	2014	USA	Human	v3.1.0	Klebsiella pneumoniae	strong	Contig	110	211002	415122	5580584	no	-	ST307	0	3	10	13	1	1	8	9
GCA_002186015.2_ASM218601v2_genomic.fasta	GCA_002186015.2_ASM218601v2_genomic	2014	USA	Human	v3.1.0	Klebsiella pneumoniae	strong	Contig	132	139337	671840	5656138	no	-	ST258	0	2	8	10	1	1	7	10
GCA_002186045.2_ASM218604v2_genomic.fasta	GCA_002186045.2_ASM218604v2_genomic	2014	USA	Human	v3.1.0	Klebsiella pneumoniae	strong	Contig	122	150159	543218	5617545	no	-	ST258	0	2	8	14	3	3	5	8
GCA_002186055.2_ASM218605v2_genomic.fasta	GCA_002186055.2_ASM218605v2_genomic	2014	USA	Human	v3.1.0	Klebsiella pneumoniae	strong	Contig	118	129689	547771	5637506	no	-	ST258	0	2	7	11	2	2	4	6
GCA_002186085.2_ASM218608v2_genomic.fasta	GCA_002186085.2_ASM218608v2_genomic	2013	USA	Human	v3.1.0	Klebsiella pneumoniae	strong	Contig	110	167749	671251	5636458	no	-	ST258	0	2	6	10	2	2	5	8
GCA_002186095.2_ASM218609v2_genomic.fasta	GCA_002186095.2_ASM218609v2_genomic	2013	USA	Human	v3.1.0	Klebsiella pneumoniae	strong	Contig	91	149643	671434	5522327	no	-	ST258	0	2	5	8	1	1	4	6
GCA_002186125.2_ASM218612v2_genomic.fasta	GCA_002186125.2_ASM218612v2_genomic	2013	USA	Human	v3.1.0	Klebsiella pneumoniae	strong	Contig	93	137921	521522	5450362	no	-	ST258	0	2	2	1	0	0	6	11
GCA_002186135.2_ASM218613v2_genomic.fasta	GCA_002186135.2_ASM218613v2_genomic	2014	USA	Human	v3.1.0	Klebsiella pneumoniae	strong	Contig	121	172816	398224	5545911	no	-	ST258	0	2	9	10	1	1	7	10
GCA_002186165.2_ASM218616v2_genomic.fasta	GCA_002186165.2_ASM218616v2_genomic	2013	USA	Human	v3.1.0	Klebsiella pneumoniae	strong	Contig	170	130541	543792	5590610	no	-	ST258	0	2	7	11	2	2	4	7
GCA_002186185.2_ASM218618v2_genomic.fasta	GCA_002186185.2_ASM218618v2_genomic	2014	USA	Human	v3.1.0	Klebsiella pneumoniae	strong	Contig	119	126085	543918	5637232	no	-	ST258	0	2	6	10	2	2	4	6
GCA_002186205.2_ASM218620v2_genomic.fasta	GCA_002186205.2_ASM218620v2_genomic	2014	USA	Human	v3.1.0	Klebsiella pneumoniae	strong	Contig	70	203714	563279	5517407	no	-	ST11	2	2	5	4	0	0	5	5
GCA_002186215.2_ASM218621v2_genomic.fasta	GCA_002186215.2_ASM218621v2_genomic	2013	USA	Human	v3.1.0	Klebsiella pneumoniae	strong	Contig	129	135529	326707	5504819	no	-	ST258	0	2	8	9	1	1	8	12
GCA_002186245.2_ASM218624v2_genomic.fasta	GCA_002186245.2_ASM218624v2_genomic	2013	USA	Human	v3.1.0	Klebsiella pneumoniae	strong	Contig	95	165433	313684	5653894	no	-	ST258	2	3	7	9	1	1	7	8
GCA_002186255.2_ASM218625v2_genomic.fasta	GCA_002186255.2_ASM218625v2_genomic	2013	USA	Human	v3.1.0	Klebsiella pneumoniae	strong	Contig	94	224820	511924	5520372	no	-	ST307	0	2	9	13	1	1	7	7
GCA_002186265.2_ASM218626v2_genomic.fasta	GCA_002186265.2_ASM218626v2_genomic	2013	USA	Human	v3.1.0	Klebsiella pneumoniae	strong	Contig	91	172852	438919	5346018	no	-	ST258	0	2	6	9	2	2	7	12
GCA_002186275.2_ASM218627v2_genomic.fasta	GCA_002186275.2_ASM218627v2_genomic	2013	USA	Human	v3.1.0	Klebsiella pneumoniae	strong	Contig	130	151333	455502	5629872	no	-	ST258	0	2	8	13	3	3	6	10
GCA_002186325.2_ASM218632v2_genomic.fasta	GCA_002186325.2_ASM218632v2_genomic	2013	USA	Human	v3.1.0	Klebsiella pneumoniae	strong	Contig	122	137517	543498	5590375	no	-	ST258	0	2	7	11	2	2	4	5
GCA_002186335.2_ASM218633v2_genomic.fasta	GCA_002186335.2_ASM218633v2_genomic	2012	USA	Human	v3.1.0	Klebsiella pneumoniae	strong	Contig	87	132133	429442	5389971	no	-	ST258	0	2	7	8	1	1	6	7
GCA_002186365.2_ASM218636v2_genomic.fasta	GCA_002186365.2_ASM218636v2_genomic	2012	USA	Human	v3.1.0	Klebsiella pneumoniae	strong	Contig	107	135522	584385	5624265	no	-	ST258	0	2	5	6	0	0	3	5
GCA_002186375.2_ASM218637v2_genomic.fasta	GCA_002186375.2_ASM218637v2_genomic	2012	USA	Human	v3.1.0	Klebsiella pneumoniae	strong	Contig	138	147379	397999	5552334	no	-	ST258	0	2	9	10	1	1	7	10
GCA_002186405.2_ASM218640v2_genomic.fasta	GCA_002186405.2_ASM218640v2_genomic	2012	USA	Human	v3.1.0	Klebsiella pneumoniae	strong	Contig	143	137962	671328	5779732	no	-	ST258	0	2	10	21	3	3	5	9
GCA_002186415.2_ASM218641v2_genomic.fasta	GCA_002186415.2_ASM218641v2_genomic	2012	USA	Human	v3.1.0	Klebsiella pneumoniae	strong	Contig	133	155377	397997	5517678	no	-	ST258	0	2	8	9	1	1	7	11
GCA_002186435.1_ASM218643v1_genomic.fasta	GCA_002186435.1_ASM218643v1_genomic	2013	Nigeria	Human	v3.1.0	Klebsiella pneumoniae	strong	Contig	64	290752	626399	5381579	no	-	ST530	0	1	7	9	1	1	4	5
GCA_002186465.1_ASM218646v1_genomic.fasta	GCA_002186465.1_ASM218646v1_genomic	2013	Nigeria	Human	v3.1.0	Klebsiella pneumoniae	strong	Contig	70	296423	787633	5546880	no	-	ST48	1	1	7	12	1	1	5	6
GCA_002186505.1_ASM218650v1_genomic.fasta	GCA_002186505.1_ASM218650v1_genomic	2009	Nigeria	Human	v3.1.0	Klebsiella pneumoniae	strong	Contig	102	265353	466286	5597985	no	-	ST1263	0	1	7	9	1	1	4	6
GCA_002186545.1_ASM218654v1_genomic.fasta	GCA_002186545.1_ASM218654v1_genomic	2009	Nigeria	Human	v3.1.0	Klebsiella pneumoniae	strong	Contig	102	226326	584295	5564577	no	-	ST20	0	0	1	1	1	1	2	14
GCA_002186585.1_ASM218658v1_genomic.fasta	GCA_002186585.1_ASM218658v1_genomic	2009	Nigeria	Human	v3.1.0	Klebsiella pneumoniae	strong	Contig	92	287819	699520	5598728	no	-	ST1263	0	1	7	9	1	1	4	6
GCA_002186595.1_ASM218659v1_genomic.fasta	GCA_002186595.1_ASM218659v1_genomic	2013	Nigeria	Human	v3.1.0	Klebsiella pneumoniae	strong	Contig	95	213338	443532	5650139	no	-	ST14	1	1	6	8	1	1	5	12
GCA_002186625.1_ASM218662v1_genomic.fasta	GCA_002186625.1_ASM218662v1_genomic	2009	Nigeria	Human	v3.1.0	Klebsiella pneumoniae	strong	Contig	81	244115	901476	5590506	no	-	ST17	1	1	7	9	1	1	4	5
GCA_002186635.1_ASM218663v1_genomic.fasta	GCA_002186635.1_ASM218663v1_genomic	2009	Nigeria	Human	v3.1.0	Klebsiella pneumoniae	strong	Contig	76	229281	651320	5438340	no	-	ST48	1	1	7	14	2	2	6	7
GCA_002186665.1_ASM218666v1_genomic.fasta	GCA_002186665.1_ASM218666v1_genomic	2015	Nigeria	Human	v3.1.0	Klebsiella pneumoniae	strong	Contig	102	176624	329262	5565798	no	-	ST17	1	1	6	9	1	1	5	9
GCA_002186695.1_ASM218669v1_genomic.fasta	GCA_002186695.1_ASM218669v1_genomic	2012	Nigeria	Human	v3.1.0	Klebsiella pneumoniae	strong	Contig	72	248240	466899	5487492	no	-	ST15	1	1	7	10	1	1	7	7
GCA_002186705.1_ASM218670v1_genomic.fasta	GCA_002186705.1_ASM218670v1_genomic	2010	Nigeria	Human	v3.1.0	Klebsiella pneumoniae	strong	Contig	127	129347	700948	5559084	no	-	ST25	0	1	6	8	1	1	5	6
GCA_002186725.1_ASM218672v1_genomic.fasta	GCA_002186725.1_ASM218672v1_genomic	2009	Nigeria	Human	v3.1.0	Klebsiella pneumoniae	strong	Contig	72	135857	426250	5164519	no	-	ST3613	0	0	0	0	0	0	2	19
GCA_002186775.1_ASM218677v1_genomic.fasta	GCA_002186775.1_ASM218677v1_genomic	2011	Nigeria	Human	v3.1.0	Klebsiella pneumoniae	strong	Contig	75	263702	610783	5365554	no	-	ST48	0	1	6	11	1	1	5	5
GCA_002186785.1_ASM218678v1_genomic.fasta	GCA_002186785.1_ASM218678v1_genomic	2011	Nigeria	Human	v3.1.0	Klebsiella pneumoniae	strong	Contig	116	206686	398553	5679988	no	-	ST39	0	0	6	8	1	1	6	19
GCA_002186805.1_ASM218680v1_genomic.fasta	GCA_002186805.1_ASM218680v1_genomic	2010	Nigeria	Human	v3.1.0	Klebsiella pneumoniae	strong	Contig	85	263364	629180	5373665	no	-	ST16	0	0	5	6	1	1	5	21
GCA_002186835.1_ASM218683v1_genomic.fasta	GCA_002186835.1_ASM218683v1_genomic	2011	Nigeria	Human	v3.1.0	Klebsiella pneumoniae	strong	Contig	56	238441	720826	5287677	no	-	ST1418	1	1	7	9	1	1	4	4
GCA_002186855.1_ASM218685v1_genomic.fasta	GCA_002186855.1_ASM218685v1_genomic	2010	Nigeria	Human	v3.1.0	Klebsiella pneumoniae	strong	Contig	55	315845	728723	5464719	no	-	ST45	1	1	7	9	1	1	5	5
GCA_002186865.1_ASM218686v1_genomic.fasta	GCA_002186865.1_ASM218686v1_genomic	2010	Nigeria	Human	v3.1.0	Klebsiella pneumoniae	strong	Contig	73	237784	651184	5429228	no	-	ST48	1	1	6	11	1	1	5	5
GCA_002186895.1_ASM218689v1_genomic.fasta	GCA_002186895.1_ASM218689v1_genomic	2010	Nigeria	Human	v3.1.0	Klebsiella pneumoniae	strong	Contig	119	113855	361894	5241326	no	-	ST1035	0	0	5	6	0	0	4	25
GCA_002186935.1_ASM218693v1_genomic.fasta	GCA_002186935.1_ASM218693v1_genomic	2014	Nigeria	Human	v3.1.0	Klebsiella pneumoniae	strong	Contig	64	169814	435744	5296713	no	-	ST1658	0	0	0	0	0	0	1	1
GCA_002186945.1_ASM218694v1_genomic.fasta	GCA_002186945.1_ASM218694v1_genomic	2010	Nigeria	Human	v3.1.0	Klebsiella pneumoniae	strong	Contig	148	147505	335819	5621239	no	-	ST25	0	1	5	7	1	1	6	7
GCA_002186995.1_ASM218699v1_genomic.fasta	GCA_002186995.1_ASM218699v1_genomic	2015	Nigeria	Human	v3.1.0	Klebsiella pneumoniae	strong	Contig	43	215087	623281	5169480	no	-	ST3688	0	0	0	0	0	0	1	1
GCA_002187015.1_ASM218701v1_genomic.fasta	GCA_002187015.1_ASM218701v1_genomic	2015	Nigeria	Human	v3.1.0	Klebsiella pneumoniae	strong	Contig	36	325812	1044501	5197766	no	-	ST1373	0	0	0	0	0	0	1	1
GCA_002187025.1_ASM218702v1_genomic.fasta	GCA_002187025.1_ASM218702v1_genomic	2013	Nigeria	Human	v3.1.0	Klebsiella pneumoniae	strong	Contig	91	213415	443414	5638693	no	-	ST14	1	1	6	8	1	1	5	12
GCA_002187055.1_ASM218705v1_genomic.fasta	GCA_002187055.1_ASM218705v1_genomic	2016	Nigeria	Human	v3.1.0	Klebsiella pneumoniae	strong	Contig	161	141187	577468	5786606	no	-	ST12	0	1	8	13	1	1	10	32
GCA_002187065.1_ASM218706v1_genomic.fasta	GCA_002187065.1_ASM218706v1_genomic	2016	Nigeria	Human	v3.1.0	Klebsiella pneumoniae	strong	Contig	174	131501	573641	5801369	no	-	ST12	0	1	8	13	1	1	10	33
GCA_002187095.1_ASM218709v1_genomic.fasta	GCA_002187095.1_ASM218709v1_genomic	2016	Nigeria	Human	v3.1.0	Klebsiella pneumoniae	strong	Contig	172	141187	573798	5799612	no	-	ST12	0	1	8	13	1	1	10	35
GCA_002187105.1_ASM218710v1_genomic.fasta	GCA_002187105.1_ASM218710v1_genomic	2016	Nigeria	Human	v3.1.0	Klebsiella pneumoniae	strong	Contig	88	214676	448469	5566055	no	-	ST420	0	1	3	3	0	0	4	5
GCA_002187135.1_ASM218713v1_genomic.fasta	GCA_002187135.1_ASM218713v1_genomic	2016	Nigeria	Human	v3.1.0	Klebsiella pneumoniae	strong	Contig	181	137225	573692	5797737	no	-	ST12	0	1	8	13	1	1	10	32
GCA_002187145.1_ASM218714v1_genomic.fasta	GCA_002187145.1_ASM218714v1_genomic	2016	Nigeria	Human	v3.1.0	Klebsiella pneumoniae	strong	Contig	108	204165	419681	5584901	no	-	ST17	1	1	6	8	1	1	5	6
GCA_002187185.1_ASM218718v1_genomic.fasta	GCA_002187185.1_ASM218718v1_genomic	2016	Nigeria	Human	v3.1.0	Klebsiella pneumoniae	strong	Contig	66	310190	527107	5481154	no	-	ST429	0	1	6	10	1	1	4	5
GCA_002187245.1_ASM218724v1_genomic.fasta	GCA_002187245.1_ASM218724v1_genomic	2015	Nigeria	Human	v3.1.0	Klebsiella pneumoniae	strong	Contig	98	216317	463547	5598320	no	-	ST17	1	1	6	9	1	1	4	4
GCA_002187255.1_ASM218725v1_genomic.fasta	GCA_002187255.1_ASM218725v1_genomic	2015	Nigeria	Human	v3.1.0	Klebsiella pneumoniae	strong	Contig	75	219523	896111	5655926	no	-	ST108	0	1	7	11	1	1	5	8
GCA_002187295.1_ASM218729v1_genomic.fasta	GCA_002187295.1_ASM218729v1_genomic	2014	Nigeria	Human	v3.1.0	Klebsiella pneumoniae	strong	Contig	78	242325	627829	5436032	no	-	ST101	0	0	6	7	0	0	4	7
GCA_002187305.1_ASM218730v1_genomic.fasta	GCA_002187305.1_ASM218730v1_genomic	2014	Nigeria	Human	v3.1.0	Klebsiella pneumoniae	strong	Contig	70	225946	479845	5407977	no	-	ST307	1	1	7	7	1	1	5	5
GCA_002187315.1_ASM218731v1_genomic.fasta	GCA_002187315.1_ASM218731v1_genomic	2014	Nigeria	Human	v3.1.0	Klebsiella pneumoniae	strong	Contig	76	212829	376526	5343810	no	-	ST8	0	0	3	3	1	1	4	9
GCA_002187335.1_ASM218733v1_genomic.fasta	GCA_002187335.1_ASM218733v1_genomic	2012	Nigeria	Human	v3.1.0	Klebsiella pneumoniae	strong	Contig	85	172697	602712	5411183	no	-	ST15	1	1	7	9	1	1	7	7
GCA_002187375.1_ASM218737v1_genomic.fasta	GCA_002187375.1_ASM218737v1_genomic	2014	Nigeria	Human	v3.1.0	Klebsiella pneumoniae	strong	Contig	87	220708	483268	5514598	no	-	ST25	0	1	8	15	1	1	7	22
GCA_002187385.1_ASM218738v1_genomic.fasta	GCA_002187385.1_ASM218738v1_genomic	2014	Nigeria	Human	v3.1.0	Klebsiella pneumoniae	strong	Contig	82	153259	470716	5497053	no	-	ST73	1	0	5	8	1	1	6	6
GCA_002187395.1_ASM218739v1_genomic.fasta	GCA_002187395.1_ASM218739v1_genomic	2014	Nigeria	Human	v3.1.0	Klebsiella pneumoniae	strong	Contig	61	272559	890339	5789664	no	-	ST1788	1	2	9	13	1	1	5	5
GCA_002187405.1_ASM218740v1_genomic.fasta	GCA_002187405.1_ASM218740v1_genomic	2013	Nigeria	Human	v3.1.0	Klebsiella pneumoniae	strong	Contig	64	291789	735281	5422568	no	-	ST587	0	0	0	0	0	0	2	3
GCA_002187455.1_ASM218745v1_genomic.fasta	GCA_002187455.1_ASM218745v1_genomic	2013	Nigeria	Human	v3.1.0	Klebsiella pneumoniae	strong	Contig	78	313459	662077	5648104	no	-	ST45	1	1	7	9	1	1	5	6
GCA_002187475.1_ASM218747v1_genomic.fasta	GCA_002187475.1_ASM218747v1_genomic	2013	Nigeria	Human	v3.1.0	Klebsiella pneumoniae	strong	Contig	62	267725	677258	5446398	no	-	ST48	1	1	8	13	1	1	7	10
GCA_002187535.1_ASM218753v1_genomic.fasta	GCA_002187535.1_ASM218753v1_genomic	2013	Nigeria	Human	v3.1.0	Klebsiella pneumoniae	strong	Contig	85	206213	549255	5581730	no	-	ST45	1	1	7	9	1	1	5	5
GCA_002187545.1_ASM218754v1_genomic.fasta	GCA_002187545.1_ASM218754v1_genomic	2015	Nigeria	Human	v3.1.0	Klebsiella pneumoniae	strong	Contig	85	168524	351617	5450755	no	-	ST13	0	1	8	13	1	1	10	12
GCA_002187575.1_ASM218757v1_genomic.fasta	GCA_002187575.1_ASM218757v1_genomic	2013	Nigeria	Human	v3.1.0	Klebsiella pneumoniae	strong	Contig	111	185458	379183	5652185	no	-	ST147	0	1	5	7	0	0	4	8
GCA_002187585.1_ASM218758v1_genomic.fasta	GCA_002187585.1_ASM218758v1_genomic	2015	Nigeria	Human	v3.1.0	Klebsiella pneumoniae	strong	Contig	72	141361	426029	5162888	no	-	ST3613	0	0	0	0	0	0	2	17
GCA_002187615.1_ASM218761v1_genomic.fasta	GCA_002187615.1_ASM218761v1_genomic	2015	Nigeria	Human	v3.1.0	Klebsiella pneumoniae	strong	Contig	61	215892	513646	5236870	no	-	ST3612	0	0	0	0	0	0	1	1
GCA_002187625.1_ASM218762v1_genomic.fasta	GCA_002187625.1_ASM218762v1_genomic	2014	Nigeria	Human	v3.1.0	Klebsiella pneumoniae	strong	Contig	78	179441	495906	5508405	no	-	ST4	0	1	6	6	0	0	5	8
GCA_002187655.1_ASM218765v1_genomic.fasta	GCA_002187655.1_ASM218765v1_genomic	2016	Nigeria	Human	v3.1.0	Klebsiella pneumoniae	strong	Contig	99	147530	431001	5566862	no	-	ST25	1	1	7	9	1	1	7	8
GCA_002187665.1_ASM218766v1_genomic.fasta	GCA_002187665.1_ASM218766v1_genomic	2014	Nigeria	Human	v3.1.0	Klebsiella pneumoniae	strong	Contig	92	163029	355917	5162504	no	-	ST34	0	0	0	0	0	0	2	23
GCA_002187685.1_ASM218768v1_genomic.fasta	GCA_002187685.1_ASM218768v1_genomic	2015	Nigeria	Human	v3.1.0	Klebsiella pneumoniae	strong	Contig	105	179699	419383	5557437	no	-	ST17	1	1	6	9	1	1	5	9
GCA_002187715.1_ASM218771v1_genomic.fasta	GCA_002187715.1_ASM218771v1_genomic	2016	Nigeria	Human	v3.1.0	Klebsiella pneumoniae	strong	Contig	95	141108	348892	5567976	no	-	ST25	1	1	7	9	1	1	7	8
GCA_002187735.1_ASM218773v1_genomic.fasta	GCA_002187735.1_ASM218773v1_genomic	2016	Nigeria	Human	v3.1.0	Klebsiella pneumoniae	strong	Contig	67	260304	428398	5466028	no	-	ST716	1	1	8	12	1	1	5	8
GCA_002187745.1_ASM218774v1_genomic.fasta	GCA_002187745.1_ASM218774v1_genomic	2009	Nigeria	Human	v3.1.0	Klebsiella pneumoniae	strong	Contig	83	215180	458351	5586185	no	-	ST873	0	1	9	14	1	1	4	5
GCA_002187775.1_ASM218777v1_genomic.fasta	GCA_002187775.1_ASM218777v1_genomic	2012	Nigeria	Human	v3.1.0	Klebsiella pneumoniae	strong	Contig	73	237783	651163	5366425	no	-	ST48	0	1	6	11	1	1	5	5
GCA_002187785.1_ASM218778v1_genomic.fasta	GCA_002187785.1_ASM218778v1_genomic	2016	Nigeria	Human	v3.1.0	Klebsiella pneumoniae	strong	Contig	70	290448	665299	5464972	no	-	ST716	1	1	8	12	1	1	5	7
GCA_002187805.1_ASM218780v1_genomic.fasta	GCA_002187805.1_ASM218780v1_genomic	2010	Nigeria	Human	v3.1.0	Klebsiella pneumoniae	strong	Contig	80	297527	857689	5371143	no	-	ST16	0	0	5	6	1	1	5	21
GCA_002187835.1_ASM218783v1_genomic.fasta	GCA_002187835.1_ASM218783v1_genomic	2010	Nigeria	Human	v3.1.0	Klebsiella pneumoniae	strong	Contig	73	220231	651046	5365052	no	-	ST48	0	1	6	11	1	1	5	6
GCA_002187855.1_ASM218785v1_genomic.fasta	GCA_002187855.1_ASM218785v1_genomic	2010	Nigeria	Human	v3.1.0	Klebsiella pneumoniae	strong	Contig	110	235470	437214	5593491	no	-	ST101	1	1	8	12	1	1	4	4
GCA_002187865.1_ASM218786v1_genomic.fasta	GCA_002187865.1_ASM218786v1_genomic	2015	Nigeria	Human	v3.1.0	Klebsiella pneumoniae	strong	Contig	107	206213	594081	5505747	no	-	ST45	0	1	6	9	1	1	5	6
GCA_002187895.1_ASM218789v1_genomic.fasta	GCA_002187895.1_ASM218789v1_genomic	2016	Nigeria	Human	v3.1.0	Klebsiella pneumoniae	strong	Contig	72	282220	441686	5468946	no	-	ST716	1	1	8	12	1	1	5	7
GCA_002187915.1_ASM218791v1_genomic.fasta	GCA_002187915.1_ASM218791v1_genomic	2014	Nigeria	Human	v3.1.0	Klebsiella pneumoniae	strong	Contig	37	347142	664040	5195187	no	-	ST45	1	0	0	0	0	0	1	1
GCA_002187975.1_ASM218797v1_genomic.fasta	GCA_002187975.1_ASM218797v1_genomic	2016	Nigeria	Human	v3.1.0	Klebsiella pneumoniae	strong	Contig	61	312582	552815	5477108	no	-	ST429	0	1	6	10	1	1	4	6
GCA_002187995.1_ASM218799v1_genomic.fasta	GCA_002187995.1_ASM218799v1_genomic	2015	Nigeria	Human	v3.1.0	Klebsiella pneumoniae	strong	Contig	79	202768	610589	5460865	no	-	ST48	1	1	6	10	1	1	6	6
GCA_002188015.1_ASM218801v1_genomic.fasta	GCA_002188015.1_ASM218801v1_genomic	2016	Nigeria	Human	v3.1.0	Klebsiella pneumoniae	strong	Contig	65	310193	552815	5478732	no	-	ST429	0	1	6	10	1	1	4	6
GCA_002188055.1_ASM218805v1_genomic.fasta	GCA_002188055.1_ASM218805v1_genomic	2014	Nigeria	Human	v3.1.0	Klebsiella pneumoniae	strong	Contig	86	215847	424855	5583356	no	-	ST307	0	1	8	12	1	1	5	7
GCA_002188075.1_ASM218807v1_genomic.fasta	GCA_002188075.1_ASM218807v1_genomic	2012	Nigeria	Human	v3.1.0	Klebsiella pneumoniae	strong	Contig	111	271712	887526	5857048	no	-	ST1788	1	1	5	6	0	0	4	5
GCA_002188095.1_ASM218809v1_genomic.fasta	GCA_002188095.1_ASM218809v1_genomic	2012	Nigeria	Human	v3.1.0	Klebsiella pneumoniae	strong	Contig	89	215036	494472	5623686	no	-	ST405	1	1	8	12	1	1	5	5
GCA_002188105.1_ASM218810v1_genomic.fasta	GCA_002188105.1_ASM218810v1_genomic	2013	Nigeria	Human	v3.1.0	Klebsiella pneumoniae	strong	Contig	159	138482	318270	5728851	no	-	ST3687	0	0	0	0	0	0	3	13
GCA_002188135.1_ASM218813v1_genomic.fasta	GCA_002188135.1_ASM218813v1_genomic	2013	Nigeria	Human	v3.1.0	Klebsiella pneumoniae	strong	Contig	144	165848	445020	5596041	no	-	ST15	0	1	9	16	1	1	6	8
GCA_002188145.1_ASM218814v1_genomic.fasta	GCA_002188145.1_ASM218814v1_genomic	2013	Nigeria	Human	v3.1.0	Klebsiella pneumoniae	strong	Contig	114	185692	379431	5653904	no	-	ST147	0	1	5	7	0	0	4	8
GCA_002188175.1_ASM218817v1_genomic.fasta	GCA_002188175.1_ASM218817v1_genomic	2015	Nigeria	Human	v3.1.0	Klebsiella pneumoniae	strong	Contig	51	348328	660080	5545208	no	-	ST831	1	1	7	11	1	1	8	10
GCA_002188185.1_ASM218818v1_genomic.fasta	GCA_002188185.1_ASM218818v1_genomic	2014	Nigeria	Human	v3.1.0	Klebsiella pneumoniae	strong	Contig	75	291968	515529	5477596	no	-	ST231	1	1	9	16	2	2	7	9
GCA_002188235.1_ASM218823v1_genomic.fasta	GCA_002188235.1_ASM218823v1_genomic	2014	Nigeria	Human	v3.1.0	Klebsiella pneumoniae	strong	Contig	101	157158	348883	5580048	no	-	ST25	1	1	7	9	1	1	7	9
GCA_002188245.1_ASM218824v1_genomic.fasta	GCA_002188245.1_ASM218824v1_genomic	2014	Nigeria	Human	v3.1.0	Klebsiella pneumoniae	strong	Contig	140	194296	498948	5705218	no	-	ST147	0	1	9	15	1	1	6	8
GCA_002188255.1_ASM218825v1_genomic.fasta	GCA_002188255.1_ASM218825v1_genomic	2016	Nigeria	Human	v3.1.0	Klebsiella pneumoniae	strong	Contig	68	174556	361535	5312357	no	-	ST1658	0	0	0	0	0	0	1	1
GCA_002188295.1_ASM218829v1_genomic.fasta	GCA_002188295.1_ASM218829v1_genomic	2016	Nigeria	Human	v3.1.0	Klebsiella pneumoniae	strong	Contig	70	282219	505808	5466679	no	-	ST716	1	1	8	12	1	1	5	8
GCA_002189165.1_ASM218916v1_genomic.fasta	GCA_002189165.1_ASM218916v1_genomic	2016	Tunisia	Human	v3.1.0	Klebsiella pneumoniae	strong	Scaffold	201	165562	473980	5551908	yes (4024)	ambiguous_bases	ST15	1	3	9	10	1	1	5	9
GCA_002189175.1_ASM218917v1_genomic.fasta	GCA_002189175.1_ASM218917v1_genomic	2016	Tunisia	Human	v3.1.0	Klebsiella pneumoniae	strong	Scaffold	336	155514	396364	5570076	yes (6445)	ambiguous_bases	ST147	0	3	12	14	1	1	8	11
GCA_002189185.1_ASM218918v1_genomic.fasta	GCA_002189185.1_ASM218918v1_genomic	2013	Tunisia	Human	v3.1.0	Klebsiella pneumoniae	strong	Scaffold	183	123237	361764	5515971	yes (4149)	ambiguous_bases	ST15	1	0	6	7	1	1	7	7
GCA_002189245.1_ASM218924v1_genomic.fasta	GCA_002189245.1_ASM218924v1_genomic	2015	Tunisia	Human	v3.1.0	Klebsiella pneumoniae	strong	Scaffold	242	133473	337343	5538694	yes (3753)	ambiguous_bases	ST101	1	3	10	14	3	3	4	4
GCA_002189255.1_ASM218925v1_genomic.fasta	GCA_002189255.1_ASM218925v1_genomic	2015	Tunisia	Human	v3.1.0	Klebsiella pneumoniae	strong	Contig	239	175073	364362	5731096	no	-	ST101	1	3	8	8	1	1	4	5
GCA_002189265.1_ASM218926v1_genomic.fasta	GCA_002189265.1_ASM218926v1_genomic	2014	Tunisia	Human	v3.1.0	Klebsiella pneumoniae	strong	Contig	280	143767	349491	5826919	yes (1)	ambiguous_bases	ST101	1	3	8	8	1	1	5	6
GCA_002189305.1_ASM218930v1_genomic.fasta	GCA_002189305.1_ASM218930v1_genomic	2015	Tunisia	Human	v3.1.0	Klebsiella pneumoniae	strong	Contig	220	173580	349868	5665077	no	-	ST101	1	1	8	7	1	1	5	6
GCA_002189325.1_ASM218932v1_genomic.fasta	GCA_002189325.1_ASM218932v1_genomic	2015	Tunisia	Human	v3.1.0	Klebsiella pneumoniae	strong	Contig	210	194766	378987	5371583	no	-	ST392	0	1	8	10	1	1	5	5
GCA_002189335.1_ASM218933v1_genomic.fasta	GCA_002189335.1_ASM218933v1_genomic	2014	Tunisia	Human	v3.1.0	Klebsiella pneumoniae	strong	Contig	222	133548	324847	5768805	yes (1)	ambiguous_bases	ST101	1	3	8	8	1	1	5	5
GCA_002189345.1_ASM218934v1_genomic.fasta	GCA_002189345.1_ASM218934v1_genomic	2015	Tunisia	Human	v3.1.0	Klebsiella pneumoniae	strong	Scaffold	302	135564	452599	5536277	yes (7387)	ambiguous_bases	ST15	1	0	7	8	1	1	6	6
GCA_002189385.1_ASM218938v1_genomic.fasta	GCA_002189385.1_ASM218938v1_genomic	2016	Tunisia	Human	v3.1.0	Klebsiella pneumoniae	strong	Scaffold	192	152062	444680	5486034	yes (3700)	ambiguous_bases	ST11	0	2	10	12	2	2	3	3
GCA_002189415.1_ASM218941v1_genomic.fasta	GCA_002189415.1_ASM218941v1_genomic	2016	Tunisia	Human	v3.1.0	Klebsiella pneumoniae	strong	Contig	163	140231	353243	5485362	no	-	ST11	0	0	5	5	2	2	5	5
GCA_002192315.1_ASM219231v1_genomic.fasta	GCA_002192315.1_ASM219231v1_genomic	Unknown	Unknown	Unknown	v3.1.0	Klebsiella pneumoniae	strong	Complete Genome	4	5388754	5388754	5598174	no	-	ST45	1	2	8	11	2	2	8	18
GCA_002192335.1_ASM219233v1_genomic.fasta	GCA_002192335.1_ASM219233v1_genomic	Unknown	Unknown	Unknown	v3.1.0	Klebsiella pneumoniae	strong	Complete Genome	6	5380979	5380979	5849839	no	-	ST258	0	2	8	18	2	2	10	23
GCA_002192375.1_ASM219237v1_genomic.fasta	GCA_002192375.1_ASM219237v1_genomic	Unknown	Unknown	Unknown	v3.1.0	Klebsiella pneumoniae	strong	Complete Genome	5	5406723	5406723	5708112	no	-	ST147	1	2	10	20	2	3	11	21
GCA_002192955.1_ASM219295v1_genomic.fasta	GCA_002192955.1_ASM219295v1_genomic	2015	Brazil	Human	v3.1.0	Klebsiella pneumoniae	strong	Contig	2587	3493	37908	5503172	no	N50	ST101-1LV	0	1	9	11	1	1	3	4
GCA_002192965.1_ASM219296v1_genomic.fasta	GCA_002192965.1_ASM219296v1_genomic	2013	Brazil	Human	v3.1.0	Klebsiella pneumoniae	strong	Contig	2391	3735	41251	5818428	no	N50	ST11-2LV	2	3	10	12	3	3	8	10
GCA_002192975.1_ASM219297v1_genomic.fasta	GCA_002192975.1_ASM219297v1_genomic	2013	Brazil	Human	v3.1.0	Klebsiella pneumoniae	strong	Contig	779	11804	64153	5278119	no	-	ST340	0	1	7	12	1	1	3	5
GCA_002197225.1_ASM219722v1_genomic.fasta	GCA_002197225.1_ASM219722v1_genomic	Unknown	Unknown	Unknown	v3.1.0	Klebsiella pneumoniae	strong	Complete Genome	5	5514199	5514199	5995730	no	-	ST258	2	2	8	14	2	2	13	22
GCA_002197505.1_ASM219750v1_genomic.fasta	GCA_002197505.1_ASM219750v1_genomic	Unknown	Unknown	Unknown	v3.1.0	Klebsiella pneumoniae	strong	Complete Genome	6	5322544	5322544	5726558	no	-	ST258	0	3	10	21	2	2	12	27
GCA_002202195.1_ASM220219v1_genomic.fasta	GCA_002202195.1_ASM220219v1_genomic	Unknown	Unknown	Unknown	v3.1.0	Klebsiella pneumoniae	strong	Complete Genome	5	5606368	5606368	6054276	no	-	ST37	1	2	11	31	2	3	8	32
GCA_002202215.1_ASM220221v1_genomic.fasta	GCA_002202215.1_ASM220221v1_genomic	Unknown	Unknown	Unknown	v3.1.0	Klebsiella pneumoniae	strong	Complete Genome	5	5374215	5374215	5656270	no	-	ST147	1	2	8	13	1	1	4	7
GCA_002202235.1_ASM220223v1_genomic.fasta	GCA_002202235.1_ASM220223v1_genomic	Unknown	Unknown	Unknown	v3.1.0	Klebsiella pneumoniae	strong	Complete Genome	6	5374770	5374770	5782129	no	-	ST147	1	2	10	18	1	2	5	11
GCA_002202255.1_ASM220225v1_genomic.fasta	GCA_002202255.1_ASM220225v1_genomic	Unknown	Unknown	Unknown	v3.1.0	Klebsiella pneumoniae	strong	Complete Genome	5	5328319	5328319	5798614	no	-	ST11	0	2	10	21	1	2	8	19
GCA_002202275.1_ASM220227v1_genomic.fasta	GCA_002202275.1_ASM220227v1_genomic	Unknown	Unknown	Unknown	v3.1.0	Klebsiella pneumoniae	strong	Complete Genome	3	5432669	5432669	5658318	no	-	ST1161	0	1	7	15	1	1	5	13
GCA_002205015.1_ASM220501v1_genomic.fasta	GCA_002205015.1_ASM220501v1_genomic	2015	Nigeria	Human	v3.1.0	Klebsiella pneumoniae	strong	Contig	205	97706	405000	5857173	no	-	ST15	0	2	10	15	1	1	7	8
GCA_002205025.1_ASM220502v1_genomic.fasta	GCA_002205025.1_ASM220502v1_genomic	2015	Nigeria	Human	v3.1.0	Klebsiella pneumoniae	strong	Contig	347	61330	306644	5867965	no	-	ST15	0	2	10	13	1	1	8	9
GCA_002205045.1_ASM220504v1_genomic.fasta	GCA_002205045.1_ASM220504v1_genomic	2015	Nigeria	Human	v3.1.0	Klebsiella pneumoniae	strong	Contig	500	36322	187661	6050436	no	-	ST11	0	2	9	17	2	2	7	14
GCA_002205055.1_ASM220505v1_genomic.fasta	GCA_002205055.1_ASM220505v1_genomic	2015	Nigeria	Human	v3.1.0	Klebsiella pneumoniae	strong	Contig	239	85757	281942	5281430	no	-	ST340	0	2	9	12	1	1	5	8
GCA_002205985.1_ASM220598v1_genomic.fasta	GCA_002205985.1_ASM220598v1_genomic	2012	China	Human	v3.1.0	Klebsiella pneumoniae	strong	Contig	813	18026	66998	5483189	no	-	ST29	1	0	0	0	0	0	3	4
GCA_002205995.1_ASM220599v1_genomic.fasta	GCA_002205995.1_ASM220599v1_genomic	2012	China	Human	v3.1.0	Klebsiella pneumoniae	strong	Contig	152	85588	266465	5373947	no	-	ST660	4	0	0	0	0	0	2	3
GCA_002206005.1_ASM220600v1_genomic.fasta	GCA_002206005.1_ASM220600v1_genomic	2012	China	Human	v3.1.0	Klebsiella pneumoniae	strong	Contig	2806	3039	24678	5208476	no	N50	ST14-2LV	0	0	6	4	3	3	1	1
GCA_002206015.1_ASM220601v1_genomic.fasta	GCA_002206015.1_ASM220601v1_genomic	2012	China	Human	v3.1.0	Klebsiella pneumoniae	strong	Contig	256	56563	249711	5564325	no	-	ST23	5	0	0	0	0	0	2	3
GCA_002209405.1_ASM220940v1_genomic.fasta	GCA_002209405.1_ASM220940v1_genomic	Unknown	Unknown	Human	v3.1.0	Klebsiella pneumoniae	strong	Complete Genome	1	5332976	5332976	5332976	no	-	ST15	0	0	4	3	1	1	3	5
GCA_002209465.1_ASM220946v1_genomic.fasta	GCA_002209465.1_ASM220946v1_genomic	2015	Brazil	Human	v3.1.0	Klebsiella pneumoniae	strong	Contig	62	184130	412550	5317539	yes (98)	ambiguous_bases	ST11	1	1	3	1	0	0	2	2
GCA_002210445.1_ASM221044v1_genomic.fasta	GCA_002210445.1_ASM221044v1_genomic	2016	United Kingdom	Human	v3.1.0	Klebsiella pneumoniae	strong	Contig	44	455982	791986	5691415	no	-	ST23	5	2	1	2	0	0	3	12
GCA_002211125.1_ASM221112v1_genomic.fasta	GCA_002211125.1_ASM221112v1_genomic	2014	Unknown	Unknown	v3.1.0	Klebsiella pneumoniae	strong	Scaffold	120	210973	432316	5766070	no	-	ST2174	3	0	6	7	0	0	6	8
GCA_002211665.1_ASM221166v1_genomic.fasta	GCA_002211665.1_ASM221166v1_genomic	2015	Switzerland	Environment	v3.1.0	Klebsiella pneumoniae	strong	Chromosome	5	5208204	5208204	5745128	yes (100)	ambiguous_bases	ST437	0	2	10	14	1	1	5	11
GCA_002211905.1_ASM221190v1_genomic.fasta	GCA_002211905.1_ASM221190v1_genomic	2016	USA	Human	v3.1.0	Klebsiella pneumoniae	strong	Complete Genome	4	5377031	5377031	5816577	no	-	ST15	1	3	9	8	1	1	5	7
GCA_002234875.1_ASM223487v1_genomic.fasta	GCA_002234875.1_ASM223487v1_genomic	2016	USA	Human	v3.1.0	Klebsiella pneumoniae	strong	Contig	142	164319	396350	5489869	no	-	ST3744	1	2	6	5	1	1	3	3
GCA_002234895.1_ASM223489v1_genomic.fasta	GCA_002234895.1_ASM223489v1_genomic	2011	China	Human	v3.1.0	Klebsiella pneumoniae	strong	Contig	144	164318	396350	5500599	no	-	ST11	1	2	6	6	1	1	4	5
GCA_002235035.1_ASM223503v1_genomic.fasta	GCA_002235035.1_ASM223503v1_genomic	2014	Italy	Human	v3.1.0	Klebsiella pneumoniae	strong	Scaffold	124	141262	367371	5766283	yes (43)	ambiguous_bases	ST307	1	2	8	11	1	1	5	8
GCA_002235045.1_ASM223504v1_genomic.fasta	GCA_002235045.1_ASM223504v1_genomic	2014	Italy	Human	v3.1.0	Klebsiella pneumoniae	strong	Contig	133	113336	271517	5728485	yes (3)	ambiguous_bases	ST512	0	2	8	12	2	2	10	10
GCA_002235055.1_ASM223505v1_genomic.fasta	GCA_002235055.1_ASM223505v1_genomic	2014	Italy	Human	v3.1.0	Klebsiella pneumoniae	strong	Scaffold	166	101927	263957	5829655	yes (120)	ambiguous_bases	ST512	0	2	7	7	2	2	8	10
GCA_002235095.1_ASM223509v1_genomic.fasta	GCA_002235095.1_ASM223509v1_genomic	2012	Italy	Human	v3.1.0	Klebsiella pneumoniae	strong	Scaffold	170	106881	312203	5856621	yes (315)	ambiguous_bases	ST512	0	2	8	12	2	2	9	10
GCA_002235105.1_ASM223510v1_genomic.fasta	GCA_002235105.1_ASM223510v1_genomic	2013	Italy	Human	v3.1.0	Klebsiella pneumoniae	strong	Scaffold	126	106881	283694	5568238	yes (56)	ambiguous_bases	ST512	0	2	5	5	1	1	7	8
GCA_002235115.1_ASM223511v1_genomic.fasta	GCA_002235115.1_ASM223511v1_genomic	2013	Italy	Human	v3.1.0	Klebsiella pneumoniae	strong	Scaffold	170	109866	296594	5777279	yes (68)	ambiguous_bases	ST512	0	2	8	11	2	2	9	10
GCA_002235155.1_ASM223515v1_genomic.fasta	GCA_002235155.1_ASM223515v1_genomic	2013	Italy	Human	v3.1.0	Klebsiella pneumoniae	strong	Scaffold	186	93359	263958	5746898	yes (124)	ambiguous_bases	ST512	0	2	7	10	1	1	8	9
GCA_002235165.1_ASM223516v1_genomic.fasta	GCA_002235165.1_ASM223516v1_genomic	2013	Italy	Human	v3.1.0	Klebsiella pneumoniae	strong	Scaffold	140	126853	296594	5705417	yes (59)	ambiguous_bases	ST745	0	2	8	12	2	2	8	12
GCA_002235175.1_ASM223517v1_genomic.fasta	GCA_002235175.1_ASM223517v1_genomic	2013	Italy	Human	v3.1.0	Klebsiella pneumoniae	strong	Scaffold	121	151723	378863	5724832	yes (20)	ambiguous_bases	ST307	1	2	8	12	1	1	6	9
GCA_002235215.1_ASM223521v1_genomic.fasta	GCA_002235215.1_ASM223521v1_genomic	2013	Italy	Human	v3.1.0	Klebsiella pneumoniae	strong	Scaffold	100	129885	343902	5580191	yes (24)	ambiguous_bases	ST307	1	2	8	9	1	1	7	11
GCA_002235235.1_ASM223523v1_genomic.fasta	GCA_002235235.1_ASM223523v1_genomic	2013	Italy	Human	v3.1.0	Klebsiella pneumoniae	strong	Contig	175	101604	319115	5824619	yes (1)	ambiguous_bases	ST512	0	2	7	6	1	1	7	8
GCA_002235245.1_ASM223524v1_genomic.fasta	GCA_002235245.1_ASM223524v1_genomic	2013	Italy	Human	v3.1.0	Klebsiella pneumoniae	strong	Contig	157	115474	331181	5790562	yes (6)	ambiguous_bases	ST512	0	2	8	12	1	1	8	9
GCA_002235265.1_ASM223526v1_genomic.fasta	GCA_002235265.1_ASM223526v1_genomic	2013	Italy	Human	v3.1.0	Klebsiella pneumoniae	strong	Scaffold	161	99136	363402	5547773	yes (397)	ambiguous_bases	ST258	1	2	8	11	0	0	7	11
GCA_002235295.1_ASM223529v1_genomic.fasta	GCA_002235295.1_ASM223529v1_genomic	2013	Italy	Human	v3.1.0	Klebsiella pneumoniae	strong	Scaffold	148	106881	285964	5645599	yes (1706)	ambiguous_bases	ST258	1	3	6	5	1	1	10	16
GCA_002235315.1_ASM223531v1_genomic.fasta	GCA_002235315.1_ASM223531v1_genomic	2013	Italy	Human	v3.1.0	Klebsiella pneumoniae	strong	Scaffold	237	70379	263023	6022216	yes (248)	ambiguous_bases	ST512	0	2	7	6	2	2	8	12
GCA_002235325.1_ASM223532v1_genomic.fasta	GCA_002235325.1_ASM223532v1_genomic	2013	Italy	Human	v3.1.0	Klebsiella pneumoniae	strong	Contig	166	99136	281716	5669513	yes (4)	ambiguous_bases	ST258	1	2	3	5	0	0	8	17
GCA_002235355.1_ASM223535v1_genomic.fasta	GCA_002235355.1_ASM223535v1_genomic	2013	Italy	Human	v3.1.0	Klebsiella pneumoniae	strong	Scaffold	141	93667	281949	5466048	yes (55)	ambiguous_bases	ST258	1	2	3	4	0	0	6	11
GCA_002235375.1_ASM223537v1_genomic.fasta	GCA_002235375.1_ASM223537v1_genomic	2013	Italy	Human	v3.1.0	Klebsiella pneumoniae	strong	Scaffold	228	72657	214625	5788691	yes (153)	ambiguous_bases	ST512	0	2	8	12	2	2	10	13
GCA_002235395.1_ASM223539v1_genomic.fasta	GCA_002235395.1_ASM223539v1_genomic	2013	Italy	Human	v3.1.0	Klebsiella pneumoniae	strong	Scaffold	235	68340	232698	5868041	yes (501)	ambiguous_bases	ST512	0	2	8	12	2	2	9	11
GCA_002235415.1_ASM223541v1_genomic.fasta	GCA_002235415.1_ASM223541v1_genomic	2013	Italy	Human	v3.1.0	Klebsiella pneumoniae	strong	Scaffold	154	109565	263958	5863335	yes (75)	ambiguous_bases	ST512	0	2	7	7	2	2	10	13
GCA_002235435.1_ASM223543v1_genomic.fasta	GCA_002235435.1_ASM223543v1_genomic	2013	Italy	Human	v3.1.0	Klebsiella pneumoniae	strong	Contig	189	99894	281886	5763447	yes (2)	ambiguous_bases	ST258	1	2	8	10	1	1	10	13
GCA_002235455.1_ASM223545v1_genomic.fasta	GCA_002235455.1_ASM223545v1_genomic	2013	Italy	Human	v3.1.0	Klebsiella pneumoniae	strong	Scaffold	157	106881	544767	5789363	yes (75)	ambiguous_bases	ST512	0	2	8	12	2	2	10	13
GCA_002235475.1_ASM223547v1_genomic.fasta	GCA_002235475.1_ASM223547v1_genomic	2013	Italy	Human	v3.1.0	Klebsiella pneumoniae	strong	Scaffold	154	126764	282651	5855978	yes (87)	ambiguous_bases	ST512	0	3	9	12	2	2	10	13
GCA_002235495.1_ASM223549v1_genomic.fasta	GCA_002235495.1_ASM223549v1_genomic	2012	Italy	Human	v3.1.0	Klebsiella pneumoniae	strong	Contig	229	95116	257982	5873115	yes (6)	ambiguous_bases	ST512	0	2	8	12	2	2	9	10
GCA_002235515.1_ASM223551v1_genomic.fasta	GCA_002235515.1_ASM223551v1_genomic	2012	Italy	Human	v3.1.0	Klebsiella pneumoniae	strong	Contig	210	72768	212687	5796248	yes (2)	ambiguous_bases	ST512	0	2	8	10	1	1	10	13
GCA_002235535.1_ASM223553v1_genomic.fasta	GCA_002235535.1_ASM223553v1_genomic	2013	Italy	Human	v3.1.0	Klebsiella pneumoniae	strong	Contig	108	129238	492459	5581018	yes (6)	ambiguous_bases	ST258	0	2	4	6	0	0	9	14
GCA_002235555.1_ASM223555v1_genomic.fasta	GCA_002235555.1_ASM223555v1_genomic	2012	Italy	Human	v3.1.0	Klebsiella pneumoniae	strong	Contig	167	106881	282651	6035358	no	-	ST512	0	2	8	12	2	2	8	9
GCA_002235575.1_ASM223557v1_genomic.fasta	GCA_002235575.1_ASM223557v1_genomic	2013	Italy	Human	v3.1.0	Klebsiella pneumoniae	strong	Contig	159	126890	319115	5879246	yes (12)	ambiguous_bases	ST512	0	2	8	12	2	2	8	9
GCA_002235595.1_ASM223559v1_genomic.fasta	GCA_002235595.1_ASM223559v1_genomic	2013	Italy	Human	v3.1.0	Klebsiella pneumoniae	strong	Contig	167	121888	545056	5917303	yes (5)	ambiguous_bases	ST512	0	2	8	12	2	2	9	13
GCA_002235615.1_ASM223561v1_genomic.fasta	GCA_002235615.1_ASM223561v1_genomic	2013	Italy	Human	v3.1.0	Klebsiella pneumoniae	strong	Scaffold	174	101927	526075	5808419	yes (29)	ambiguous_bases	ST512	0	2	8	12	1	1	9	10
GCA_002235635.1_ASM223563v1_genomic.fasta	GCA_002235635.1_ASM223563v1_genomic	2013	Italy	Human	v3.1.0	Klebsiella pneumoniae	strong	Scaffold	146	109451	278808	5650023	yes (60)	ambiguous_bases	ST258	1	2	9	13	1	1	8	9
GCA_002235655.1_ASM223565v1_genomic.fasta	GCA_002235655.1_ASM223565v1_genomic	2012	Italy	Human	v3.1.0	Klebsiella pneumoniae	strong	Contig	136	130454	714337	5664072	yes (11)	ambiguous_bases	ST258	1	2	8	10	1	1	9	10
GCA_002235675.1_ASM223567v1_genomic.fasta	GCA_002235675.1_ASM223567v1_genomic	2012	Italy	Human	v3.1.0	Klebsiella pneumoniae	strong	Contig	226	99262	273839	6029592	yes (16)	ambiguous_bases	ST512	1	2	8	12	2	2	8	10
GCA_002235695.1_ASM223569v1_genomic.fasta	GCA_002235695.1_ASM223569v1_genomic	2012	Italy	Human	v3.1.0	Klebsiella pneumoniae	strong	Contig	226	88780	236902	5836387	yes (1)	ambiguous_bases	ST512	0	2	8	12	2	2	10	12
GCA_002235705.1_ASM223570v1_genomic.fasta	GCA_002235705.1_ASM223570v1_genomic	2012	Italy	Human	v3.1.0	Klebsiella pneumoniae	strong	Contig	177	101730	263958	5891146	yes (1)	ambiguous_bases	ST512	0	2	8	12	2	2	7	8
GCA_002235735.1_ASM223573v1_genomic.fasta	GCA_002235735.1_ASM223573v1_genomic	2012	Italy	Human	v3.1.0	Klebsiella pneumoniae	strong	Contig	101	126694	360158	5447981	no	-	ST258	1	2	3	2	0	0	8	10
GCA_002235755.1_ASM223575v1_genomic.fasta	GCA_002235755.1_ASM223575v1_genomic	2012	Italy	Human	v3.1.0	Klebsiella pneumoniae	strong	Contig	156	101730	263958	5822347	yes (2)	ambiguous_bases	ST512	0	2	8	10	1	1	8	9
GCA_002235765.1_ASM223576v1_genomic.fasta	GCA_002235765.1_ASM223576v1_genomic	2013	Italy	Human	v3.1.0	Klebsiella pneumoniae	strong	Contig	164	109991	263958	5897253	yes (5)	ambiguous_bases	ST1519	0	2	8	12	2	2	9	10
GCA_002235795.1_ASM223579v1_genomic.fasta	GCA_002235795.1_ASM223579v1_genomic	2012	Italy	Human	v3.1.0	Klebsiella pneumoniae	strong	Scaffold	157	118040	293312	6164545	yes (73)	ambiguous_bases	ST512	0	2	8	12	2	2	9	11
GCA_002235815.1_ASM223581v1_genomic.fasta	GCA_002235815.1_ASM223581v1_genomic	2012	Italy	Human	v3.1.0	Klebsiella pneumoniae	strong	Contig	169	101600	282651	5867286	no	-	ST512	0	2	8	12	2	2	7	8
GCA_002235825.1_ASM223582v1_genomic.fasta	GCA_002235825.1_ASM223582v1_genomic	2012	Italy	Human	v3.1.0	Klebsiella pneumoniae	strong	Scaffold	165	99894	271525	5843244	yes (315)	ambiguous_bases	ST512	0	2	8	12	2	2	10	11
GCA_002235835.1_ASM223583v1_genomic.fasta	GCA_002235835.1_ASM223583v1_genomic	2013	Italy	Human	v3.1.0	Klebsiella pneumoniae	strong	Contig	96	150951	423223	5867284	yes (19)	ambiguous_bases	ST101	1	0	3	3	0	0	3	5
GCA_002235875.1_ASM223587v1_genomic.fasta	GCA_002235875.1_ASM223587v1_genomic	2012	Italy	Human	v3.1.0	Klebsiella pneumoniae	strong	Contig	115	106881	376255	5409161	no	-	ST258	1	2	3	2	0	0	8	10
GCA_002235895.1_ASM223589v1_genomic.fasta	GCA_002235895.1_ASM223589v1_genomic	2012	Italy	Human	v3.1.0	Klebsiella pneumoniae	strong	Contig	171	102464	264103	5786927	yes (5)	ambiguous_bases	ST512	0	3	9	11	2	2	6	7
GCA_002235915.1_ASM223591v1_genomic.fasta	GCA_002235915.1_ASM223591v1_genomic	2012	Italy	Human	v3.1.0	Klebsiella pneumoniae	strong	Contig	125	109866	362438	5444161	no	-	ST258	1	2	3	2	0	0	6	11
GCA_002235935.1_ASM223593v1_genomic.fasta	GCA_002235935.1_ASM223593v1_genomic	2012	Italy	Human	v3.1.0	Klebsiella pneumoniae	strong	Contig	146	99894	280079	5439537	yes (2)	ambiguous_bases	ST258	1	2	3	2	0	0	6	10
GCA_002235945.1_ASM223594v1_genomic.fasta	GCA_002235945.1_ASM223594v1_genomic	2012	Italy	Human	v3.1.0	Klebsiella pneumoniae	strong	Scaffold	207	69419	213934	5798409	yes (435)	ambiguous_bases	ST512	0	2	8	10	1	1	10	11
GCA_002235975.1_ASM223597v1_genomic.fasta	GCA_002235975.1_ASM223597v1_genomic	2012	Italy	Human	v3.1.0	Klebsiella pneumoniae	strong	Scaffold	148	99894	341859	5514412	yes (49)	ambiguous_bases	ST258	1	2	3	2	0	0	7	10
GCA_002235985.1_ASM223598v1_genomic.fasta	GCA_002235985.1_ASM223598v1_genomic	2012	Italy	Human	v3.1.0	Klebsiella pneumoniae	strong	Scaffold	144	117479	402009	5842416	yes (121)	ambiguous_bases	ST258	1	2	9	12	1	1	7	8
GCA_002236015.1_ASM223601v1_genomic.fasta	GCA_002236015.1_ASM223601v1_genomic	2012	Italy	Human	v3.1.0	Klebsiella pneumoniae	strong	Contig	100	126170	330913	5446133	no	-	ST258	1	2	3	2	0	0	6	8
GCA_002236055.1_ASM223605v1_genomic.fasta	GCA_002236055.1_ASM223605v1_genomic	2012	Italy	Human	v3.1.0	Klebsiella pneumoniae	strong	Contig	114	124106	401987	5626225	no	-	ST258	1	2	3	2	0	0	6	10
GCA_002236085.1_ASM223608v1_genomic.fasta	GCA_002236085.1_ASM223608v1_genomic	2014	Italy	Human	v3.1.0	Klebsiella pneumoniae	strong	Contig	134	117325	263957	5720512	yes (3)	ambiguous_bases	ST512	0	2	8	12	2	2	9	9
GCA_002236145.1_ASM223614v1_genomic.fasta	GCA_002236145.1_ASM223614v1_genomic	2013	Italy	Human	v3.1.0	Klebsiella pneumoniae	strong	Scaffold	169	121980	263957	5787830	yes (57)	ambiguous_bases	ST512	0	2	7	7	1	1	9	11
GCA_002236155.1_ASM223615v1_genomic.fasta	GCA_002236155.1_ASM223615v1_genomic	2013	Italy	Human	v3.1.0	Klebsiella pneumoniae	strong	Scaffold	217	84517	263203	5818124	yes (68)	ambiguous_bases	ST512	0	2	8	12	2	2	9	10
GCA_002236185.1_ASM223618v1_genomic.fasta	GCA_002236185.1_ASM223618v1_genomic	2013	Italy	Human	v3.1.0	Klebsiella pneumoniae	strong	Scaffold	199	94156	211983	5862536	yes (99)	ambiguous_bases	ST512	0	2	7	6	1	1	8	12
GCA_002236195.1_ASM223619v1_genomic.fasta	GCA_002236195.1_ASM223619v1_genomic	2014	Italy	Human	v3.1.0	Klebsiella pneumoniae	strong	Contig	160	117404	319046	5853727	yes (4)	ambiguous_bases	ST512	0	2	7	7	2	2	8	9
GCA_002236205.1_ASM223620v1_genomic.fasta	GCA_002236205.1_ASM223620v1_genomic	2013	Italy	Human	v3.1.0	Klebsiella pneumoniae	strong	Scaffold	183	106881	318464	6110008	yes (517)	ambiguous_bases	ST512	0	2	7	6	2	2	7	9
GCA_002236245.1_ASM223624v1_genomic.fasta	GCA_002236245.1_ASM223624v1_genomic	2013	Italy	Human	v3.1.0	Klebsiella pneumoniae	strong	Scaffold	163	126890	332536	6127188	yes (94)	ambiguous_bases	ST512	0	2	8	12	2	2	7	8
GCA_002236265.1_ASM223626v1_genomic.fasta	GCA_002236265.1_ASM223626v1_genomic	2013	Italy	Human	v3.1.0	Klebsiella pneumoniae	strong	Scaffold	194	95608	232853	5713366	yes (59)	ambiguous_bases	ST512	0	2	8	10	2	2	7	8
GCA_002236275.1_ASM223627v1_genomic.fasta	GCA_002236275.1_ASM223627v1_genomic	2013	Italy	Human	v3.1.0	Klebsiella pneumoniae	strong	Scaffold	168	101927	526074	5859072	yes (66)	ambiguous_bases	ST512	0	3	9	12	2	2	8	10
GCA_002236305.1_ASM223630v1_genomic.fasta	GCA_002236305.1_ASM223630v1_genomic	2013	Italy	Human	v3.1.0	Klebsiella pneumoniae	strong	Scaffold	160	122473	318621	5768267	yes (115)	ambiguous_bases	ST512	0	3	9	11	2	2	9	10
GCA_002236315.1_ASM223631v1_genomic.fasta	GCA_002236315.1_ASM223631v1_genomic	2013	Italy	Human	v3.1.0	Klebsiella pneumoniae	strong	Scaffold	172	105568	271292	5874672	yes (69)	ambiguous_bases	ST512	0	2	8	12	1	1	9	12
GCA_002236345.1_ASM223634v1_genomic.fasta	GCA_002236345.1_ASM223634v1_genomic	2012	Italy	Human	v3.1.0	Klebsiella pneumoniae	strong	Scaffold	165	99136	282690	5709617	yes (88)	ambiguous_bases	ST512	0	2	8	10	1	1	7	9
GCA_002236365.1_ASM223636v1_genomic.fasta	GCA_002236365.1_ASM223636v1_genomic	2012	Italy	Human	v3.1.0	Klebsiella pneumoniae	strong	Contig	226	87350	210856	5869911	yes (10)	ambiguous_bases	ST512	0	2	7	13	2	2	9	12
GCA_002236385.1_ASM223638v1_genomic.fasta	GCA_002236385.1_ASM223638v1_genomic	2012	Italy	Human	v3.1.0	Klebsiella pneumoniae	strong	Contig	171	101730	284533	5866908	yes (3)	ambiguous_bases	ST512	0	2	8	12	2	2	7	8
GCA_002236405.1_ASM223640v1_genomic.fasta	GCA_002236405.1_ASM223640v1_genomic	2012	Italy	Human	v3.1.0	Klebsiella pneumoniae	strong	Scaffold	171	105568	263958	5892633	yes (221)	ambiguous_bases	ST512	0	2	8	12	2	2	8	9
GCA_002236425.1_ASM223642v1_genomic.fasta	GCA_002236425.1_ASM223642v1_genomic	2013	Italy	Human	v3.1.0	Klebsiella pneumoniae	strong	Scaffold	182	92765	263958	5771481	yes (44)	ambiguous_bases	ST512	0	2	8	12	1	1	8	9
GCA_002236445.1_ASM223644v1_genomic.fasta	GCA_002236445.1_ASM223644v1_genomic	2012	Italy	Human	v3.1.0	Klebsiella pneumoniae	strong	Contig	194	99894	281714	5782794	yes (2)	ambiguous_bases	ST512	0	2	8	12	2	2	9	10
GCA_002237985.1_ASM223798v1_genomic.fasta	GCA_002237985.1_ASM223798v1_genomic	2011	Viet Nam	Human	v3.1.0	Klebsiella pneumoniae	strong	Contig	183	183164	398626	5934926	no	-	ST231	1	2	10	16	2	2	5	10
GCA_002238125.2_ASM223812v2_genomic.fasta	GCA_002238125.2_ASM223812v2_genomic	Unknown	Unknown	Animal	v3.1.0	Klebsiella pneumoniae	strong	Scaffold	66	346218	1637007	6113463	yes (5285)	ambiguous_bases	ST48	2	0	4	11	2	2	10	11
GCA_002239705.1_ASM223970v1_genomic.fasta	GCA_002239705.1_ASM223970v1_genomic	2016	Thailand	Human	v3.1.0	Klebsiella pneumoniae	strong	Contig	78	293724	674057	5568314	no	-	ST16	1	2	8	9	1	1	7	7
GCA_002239715.1_ASM223971v1_genomic.fasta	GCA_002239715.1_ASM223971v1_genomic	2015	Thailand	Human	v3.1.0	Klebsiella pneumoniae	strong	Contig	169	146294	353541	5853645	no	-	ST14	1	2	10	21	3	3	8	9
GCA_002239805.1_ASM223980v1_genomic.fasta	GCA_002239805.1_ASM223980v1_genomic	2016	Thailand	Human	v3.1.0	Klebsiella pneumoniae	strong	Contig	86	261086	560458	5496080	no	-	ST231	1	3	10	12	2	2	8	11
GCA_002239815.1_ASM223981v1_genomic.fasta	GCA_002239815.1_ASM223981v1_genomic	2016	Thailand	Human	v3.1.0	Klebsiella pneumoniae	strong	Contig	83	288243	503933	5490559	no	-	ST231	1	3	10	12	1	1	7	9
GCA_002239875.1_ASM223987v1_genomic.fasta	GCA_002239875.1_ASM223987v1_genomic	2016	Thailand	Human	v3.1.0	Klebsiella pneumoniae	strong	Contig	80	180326	511957	5616242	no	-	ST307	0	1	7	9	1	1	4	4
GCA_002239965.1_ASM223996v1_genomic.fasta	GCA_002239965.1_ASM223996v1_genomic	2013	Nigeria	Human	v3.1.0	Klebsiella pneumoniae	strong	Contig	71	327906	851273	5508309	no	-	ST4	1	1	6	6	0	0	5	7
GCA_002241035.1_ASM224103v1_genomic.fasta	GCA_002241035.1_ASM224103v1_genomic	2013	Brazil	Human	v3.1.0	Klebsiella pneumoniae	strong	Contig	109	185710	484185	5562868	no	-	ST198	1	0	7	11	1	1	9	9
GCA_002243445.1_ASM224344v1_genomic.fasta	GCA_002243445.1_ASM224344v1_genomic	2009	France	Human	v3.1.0	Klebsiella pneumoniae	strong	Complete Genome	4	5394314	5394314	5621950	no	-	ST258	0	2	5	5	0	0	7	12
GCA_002246035.1_ASM224603v1_genomic.fasta	GCA_002246035.1_ASM224603v1_genomic	2017	Thailand	Human	v3.1.0	Klebsiella pneumoniae	strong	Contig	88	194943	657739	5590810	no	-	ST16	1	2	7	8	1	1	8	8
GCA_002246045.1_ASM224604v1_genomic.fasta	GCA_002246045.1_ASM224604v1_genomic	2017	Thailand	Human	v3.1.0	Klebsiella pneumoniae	strong	Contig	96	206016	330202	5553042	no	-	ST16	1	2	8	12	1	1	7	7
GCA_002246075.1_ASM224607v1_genomic.fasta	GCA_002246075.1_ASM224607v1_genomic	2016	Thailand	Animal	v3.1.0	Klebsiella pneumoniae	strong	Contig	86	165687	350547	5714045	no	-	ST35	3	1	5	8	0	0	6	9
GCA_002246125.1_ASM224612v1_genomic.fasta	GCA_002246125.1_ASM224612v1_genomic	2016	Thailand	Human	v3.1.0	Klebsiella pneumoniae	strong	Contig	92	223016	465705	5489963	no	-	ST231	1	2	8	11	1	1	7	10
GCA_002246155.1_ASM224615v1_genomic.fasta	GCA_002246155.1_ASM224615v1_genomic	2016	Thailand	Human	v3.1.0	Klebsiella pneumoniae	strong	Contig	90	182411	447965	5444111	no	-	ST231	1	1	9	13	2	2	7	11
GCA_002246235.1_ASM224623v1_genomic.fasta	GCA_002246235.1_ASM224623v1_genomic	2016	Thailand	Human	v3.1.0	Klebsiella pneumoniae	strong	Contig	85	296538	627956	5656920	no	-	ST101	1	3	9	12	1	1	5	5
GCA_002246245.1_ASM224624v1_genomic.fasta	GCA_002246245.1_ASM224624v1_genomic	2015	Thailand	Human	v3.1.0	Klebsiella pneumoniae	strong	Contig	89	214900	627975	5654820	no	-	ST101	1	3	9	12	1	1	5	5
GCA_002246275.1_ASM224627v1_genomic.fasta	GCA_002246275.1_ASM224627v1_genomic	2016	Thailand	Human	v3.1.0	Klebsiella pneumoniae	strong	Contig	109	237653	605169	5619652	no	-	ST16	1	2	8	9	1	1	7	7
GCA_002246285.1_ASM224628v1_genomic.fasta	GCA_002246285.1_ASM224628v1_genomic	2016	Thailand	Human	v3.1.0	Klebsiella pneumoniae	strong	Contig	86	219631	604869	5610892	no	-	ST16	1	2	8	9	1	1	7	7
GCA_002246315.1_ASM224631v1_genomic.fasta	GCA_002246315.1_ASM224631v1_genomic	2016	Thailand	Human	v3.1.0	Klebsiella pneumoniae	strong	Contig	77	205974	658039	5614571	no	-	ST16	1	2	6	8	0	0	4	4
GCA_002246325.1_ASM224632v1_genomic.fasta	GCA_002246325.1_ASM224632v1_genomic	2016	Thailand	Human	v3.1.0	Klebsiella pneumoniae	strong	Contig	85	237653	604869	5564481	no	-	ST16	1	2	8	9	1	1	6	6
GCA_002246355.1_ASM224635v1_genomic.fasta	GCA_002246355.1_ASM224635v1_genomic	2016	Thailand	Human	v3.1.0	Klebsiella pneumoniae	strong	Contig	91	211114	355305	5486522	no	-	ST231	1	2	9	11	1	1	9	12
GCA_002246365.1_ASM224636v1_genomic.fasta	GCA_002246365.1_ASM224636v1_genomic	2016	Thailand	Human	v3.1.0	Klebsiella pneumoniae	strong	Contig	86	251261	658446	5631507	no	-	ST16	1	2	8	14	1	1	7	7
GCA_002246395.1_ASM224639v1_genomic.fasta	GCA_002246395.1_ASM224639v1_genomic	2016	Thailand	Human	v3.1.0	Klebsiella pneumoniae	strong	Contig	103	153516	353757	5747352	no	-	ST14	1	2	9	17	2	2	7	7
GCA_002246415.1_ASM224641v1_genomic.fasta	GCA_002246415.1_ASM224641v1_genomic	2016	Thailand	Human	v3.1.0	Klebsiella pneumoniae	strong	Contig	107	146294	353759	5747631	no	-	ST14	1	2	9	17	2	2	7	7
GCA_002246435.1_ASM224643v1_genomic.fasta	GCA_002246435.1_ASM224643v1_genomic	2016	Thailand	Human	v3.1.0	Klebsiella pneumoniae	strong	Contig	97	202682	355603	5562097	no	-	ST231	1	2	9	13	2	2	6	9
GCA_002246455.1_ASM224645v1_genomic.fasta	GCA_002246455.1_ASM224645v1_genomic	2016	Thailand	Human	v3.1.0	Klebsiella pneumoniae	strong	Contig	88	210599	465287	5492091	no	-	ST231	1	2	9	12	1	1	7	10
GCA_002246475.1_ASM224647v1_genomic.fasta	GCA_002246475.1_ASM224647v1_genomic	2016	Thailand	Human	v3.1.0	Klebsiella pneumoniae	strong	Contig	90	183163	355305	5491034	no	-	ST231	1	2	9	12	1	1	7	10
GCA_002246555.1_ASM224655v1_genomic.fasta	GCA_002246555.1_ASM224655v1_genomic	2017	Thailand	Human	v3.1.0	Klebsiella pneumoniae	strong	Contig	87	194943	658039	5630466	no	-	ST16	1	2	10	16	2	2	8	8
GCA_002246575.1_ASM224657v1_genomic.fasta	GCA_002246575.1_ASM224657v1_genomic	2016	Thailand	Human	v3.1.0	Klebsiella pneumoniae	strong	Contig	118	205962	604568	5689338	no	-	ST16	1	2	8	11	1	1	7	7
GCA_002246635.1_ASM224663v1_genomic.fasta	GCA_002246635.1_ASM224663v1_genomic	2016	Thailand	Human	v3.1.0	Klebsiella pneumoniae	strong	Contig	83	229981	630831	5656480	no	-	ST101	1	3	9	12	1	1	5	5
GCA_002246655.1_ASM224665v1_genomic.fasta	GCA_002246655.1_ASM224665v1_genomic	2016	Thailand	Human	v3.1.0	Klebsiella pneumoniae	strong	Contig	84	216332	355437	5490866	no	-	ST231	1	2	9	12	1	1	8	12
GCA_002246685.1_ASM224668v1_genomic.fasta	GCA_002246685.1_ASM224668v1_genomic	2016	Thailand	Human	v3.1.0	Klebsiella pneumoniae	strong	Contig	85	182253	355305	5491793	no	-	ST231	1	3	9	11	1	1	6	11
GCA_002246695.1_ASM224669v1_genomic.fasta	GCA_002246695.1_ASM224669v1_genomic	2016	Thailand	Human	v3.1.0	Klebsiella pneumoniae	strong	Contig	116	205962	604568	5575252	no	-	ST16	1	2	8	9	1	1	7	7
GCA_002246705.1_ASM224670v1_genomic.fasta	GCA_002246705.1_ASM224670v1_genomic	2016	Thailand	Human	v3.1.0	Klebsiella pneumoniae	strong	Contig	110	321455	673715	5558300	no	-	ST70	1	2	7	11	1	1	6	6
GCA_002246765.1_ASM224676v1_genomic.fasta	GCA_002246765.1_ASM224676v1_genomic	2017	Thailand	Human	v3.1.0	Klebsiella pneumoniae	strong	Contig	129	142900	355304	5476976	no	-	ST231	1	3	9	10	1	1	6	11
GCA_002246785.1_ASM224678v1_genomic.fasta	GCA_002246785.1_ASM224678v1_genomic	2016	Thailand	Human	v3.1.0	Klebsiella pneumoniae	strong	Contig	84	177709	370761	5542828	no	-	ST14	1	2	7	7	1	1	6	6
GCA_002246835.1_ASM224683v1_genomic.fasta	GCA_002246835.1_ASM224683v1_genomic	2016	Thailand	Human	v3.1.0	Klebsiella pneumoniae	strong	Contig	83	203666	374360	5496816	no	-	ST37	0	0	5	8	1	1	5	12
GCA_002246845.1_ASM224684v1_genomic.fasta	GCA_002246845.1_ASM224684v1_genomic	2016	Thailand	Human	v3.1.0	Klebsiella pneumoniae	strong	Contig	90	202844	355427	5490556	no	-	ST231	1	2	8	12	1	1	7	10
GCA_002246875.1_ASM224687v1_genomic.fasta	GCA_002246875.1_ASM224687v1_genomic	2016	Thailand	Human	v3.1.0	Klebsiella pneumoniae	strong	Contig	90	237653	657994	5629961	no	-	ST16	1	3	9	12	1	1	7	7
GCA_002246895.1_ASM224689v1_genomic.fasta	GCA_002246895.1_ASM224689v1_genomic	2015	Thailand	Human	v3.1.0	Klebsiella pneumoniae	strong	Contig	125	159435	370863	5871731	no	-	ST14	1	2	10	21	3	3	8	8
GCA_002247365.1_ASM224736v1_genomic.fasta	GCA_002247365.1_ASM224736v1_genomic	2016	Thailand	Human	v3.1.0	Klebsiella pneumoniae	strong	Contig	73	206009	508837	5450818	no	-	ST16	1	1	9	10	1	1	7	7
GCA_002247375.1_ASM224737v1_genomic.fasta	GCA_002247375.1_ASM224737v1_genomic	2016	Thailand	Human	v3.1.0	Klebsiella pneumoniae	strong	Contig	110	210776	459883	5603498	no	-	ST16	1	2	10	18	2	2	8	8
GCA_002247385.1_ASM224738v1_genomic.fasta	GCA_002247385.1_ASM224738v1_genomic	2016	Thailand	Human	v3.1.0	Klebsiella pneumoniae	strong	Contig	85	236156	355603	5490070	no	-	ST231	1	2	8	11	1	1	7	10
GCA_002247625.1_ASM224762v1_genomic.fasta	GCA_002247625.1_ASM224762v1_genomic	2015	Thailand	Animal	v3.1.0	Klebsiella pneumoniae	strong	Contig	62	214834	539162	5409448	no	-	ST3811	0	0	4	6	0	0	4	4
GCA_002247645.1_ASM224764v1_genomic.fasta	GCA_002247645.1_ASM224764v1_genomic	2015	Thailand	Animal	v3.1.0	Klebsiella pneumoniae	strong	Contig	100	202396	544736	5527711	no	-	ST101	0	1	7	8	0	0	4	6
GCA_002247665.1_ASM224766v1_genomic.fasta	GCA_002247665.1_ASM224766v1_genomic	2015	Thailand	Animal	v3.1.0	Klebsiella pneumoniae	strong	Contig	109	155696	407834	5480940	no	-	ST3812	0	1	8	12	1	1	6	12
GCA_002247865.1_ASM224786v1_genomic.fasta	GCA_002247865.1_ASM224786v1_genomic	2014	Thailand	Human	v3.1.0	Klebsiella pneumoniae	strong	Contig	75	198879	387673	5743512	no	-	ST2555	0	1	7	10	0	0	5	8
GCA_002247885.1_ASM224788v1_genomic.fasta	GCA_002247885.1_ASM224788v1_genomic	2014	Thailand	Human	v3.1.0	Klebsiella pneumoniae	strong	Contig	84	206023	387673	5578920	no	-	ST2555	0	1	7	10	0	0	5	6
GCA_002247895.1_ASM224789v1_genomic.fasta	GCA_002247895.1_ASM224789v1_genomic	2014	Thailand	Human	v3.1.0	Klebsiella pneumoniae	strong	Contig	113	130088	289243	5636237	no	-	ST1269	0	1	4	4	0	0	3	9
GCA_002248045.2_ASM224804v2_genomic.fasta	GCA_002248045.2_ASM224804v2_genomic	2016	Thailand	Animal	v3.1.0	Klebsiella pneumoniae	strong	Contig	14	5280502	5280502	5686277	no	-	ST17	0	1	7	15	1	1	6	12
GCA_002248105.2_ASM224810v2_genomic.fasta	GCA_002248105.2_ASM224810v2_genomic	2016	Thailand	Animal	v3.1.0	Klebsiella pneumoniae	strong	Scaffold	12	5238808	5238808	5741843	no	-	ST3542	0	1	6	9	0	0	5	25
GCA_002248115.3_ASM224811v3_genomic.fasta	GCA_002248115.3_ASM224811v3_genomic	2016	Thailand	Animal	v3.1.0	Klebsiella pneumoniae	strong	Complete Genome	11	5258218	5258218	5827024	no	-	ST1	0	1	9	11	0	0	7	19
GCA_002248135.1_ASM224813v1_genomic.fasta	GCA_002248135.1_ASM224813v1_genomic	2016	Thailand	Animal	v3.1.0	Klebsiella pneumoniae	strong	Contig	96	195443	518620	5443158	no	-	ST1867	3	1	8	11	0	0	4	5
GCA_002248425.1_ASM224842v1_genomic.fasta	GCA_002248425.1_ASM224842v1_genomic	2016	Thailand	Human	v3.1.0	Klebsiella pneumoniae	strong	Contig	107	173011	325620	5555617	no	-	ST3810	1	1	9	14	1	1	2	6
GCA_002248435.1_ASM224843v1_genomic.fasta	GCA_002248435.1_ASM224843v1_genomic	2016	Thailand	Human	v3.1.0	Klebsiella pneumoniae	strong	Contig	84	172700	381750	5331623	no	-	ST11	1	1	3	1	0	0	2	8
GCA_002248485.1_ASM224848v1_genomic.fasta	GCA_002248485.1_ASM224848v1_genomic	2016	Thailand	Human	v3.1.0	Klebsiella pneumoniae	strong	Contig	67	178301	406966	5443592	no	-	ST147	1	1	9	11	1	1	5	6
GCA_002248505.1_ASM224850v1_genomic.fasta	GCA_002248505.1_ASM224850v1_genomic	2016	Thailand	Human	v3.1.0	Klebsiella pneumoniae	strong	Contig	79	293614	564208	5498010	no	-	ST16	1	1	8	10	1	1	6	6
GCA_002248525.1_ASM224852v1_genomic.fasta	GCA_002248525.1_ASM224852v1_genomic	2016	Thailand	Human	v3.1.0	Klebsiella pneumoniae	strong	Contig	95	214900	437123	5672633	no	-	ST101	1	2	9	10	1	1	3	3
GCA_002248545.1_ASM224854v1_genomic.fasta	GCA_002248545.1_ASM224854v1_genomic	2016	Thailand	Human	v3.1.0	Klebsiella pneumoniae	strong	Contig	95	181337	505932	5484171	no	-	ST11	1	1	6	5	1	1	3	7
GCA_002248585.1_ASM224858v1_genomic.fasta	GCA_002248585.1_ASM224858v1_genomic	2016	Thailand	Human	v3.1.0	Klebsiella pneumoniae	strong	Contig	75	208968	809816	5527638	no	-	ST3809	0	1	8	10	1	1	4	11
GCA_002248595.1_ASM224859v1_genomic.fasta	GCA_002248595.1_ASM224859v1_genomic	2016	Thailand	Human	v3.1.0	Klebsiella pneumoniae	strong	Contig	83	172685	362132	5616836	no	-	ST15	1	1	9	15	1	1	5	11
GCA_002248625.1_ASM224862v1_genomic.fasta	GCA_002248625.1_ASM224862v1_genomic	2016	Thailand	Human	v3.1.0	Klebsiella pneumoniae	strong	Contig	111	205974	459883	5599877	no	-	ST16	1	2	10	18	3	3	8	8
GCA_002248635.1_ASM224863v1_genomic.fasta	GCA_002248635.1_ASM224863v1_genomic	2016	Thailand	Human	v3.1.0	Klebsiella pneumoniae	strong	Contig	91	250145	553382	5464124	no	-	ST105	1	1	4	8	3	3	6	8
GCA_002248815.1_ASM224881v1_genomic.fasta	GCA_002248815.1_ASM224881v1_genomic	2014	Thailand	Human	v3.1.0	Klebsiella pneumoniae	strong	Contig	69	206908	518216	5426983	no	-	ST914	0	1	7	9	1	1	5	8
GCA_002248845.1_ASM224884v1_genomic.fasta	GCA_002248845.1_ASM224884v1_genomic	2014	Thailand	Human	v3.1.0	Klebsiella pneumoniae	strong	Contig	115	191500	465591	5645663	no	-	ST36	0	1	9	16	2	2	8	15
GCA_002248955.2_ASM224895v2_genomic.fasta	GCA_002248955.2_ASM224895v2_genomic	2016	Thailand	Animal	v3.1.0	Klebsiella pneumoniae	strong	Scaffold	11	5241953	5241953	5431303	no	-	ST15	0	0	5	4	0	0	3	4
GCA_002249125.1_ASM224912v1_genomic.fasta	GCA_002249125.1_ASM224912v1_genomic	2016	Thailand	Human	v3.1.0	Klebsiella pneumoniae	strong	Contig	62	300506	656295	5537309	no	-	ST48	0	1	10	14	2	2	5	7
GCA_002249165.1_ASM224916v1_genomic.fasta	GCA_002249165.1_ASM224916v1_genomic	2016	Thailand	Human	v3.1.0	Klebsiella pneumoniae	strong	Contig	91	146346	315896	5599124	no	-	ST15	1	1	9	12	1	1	4	11
GCA_002249195.1_ASM224919v1_genomic.fasta	GCA_002249195.1_ASM224919v1_genomic	2016	Thailand	Human	v3.1.0	Klebsiella pneumoniae	strong	Contig	76	206354	497673	5536768	no	-	ST147	1	1	9	16	1	1	8	8
GCA_002249535.1_ASM224953v1_genomic.fasta	GCA_002249535.1_ASM224953v1_genomic	2016	Thailand	Human	v3.1.0	Klebsiella pneumoniae	strong	Contig	100	205700	367353	5668465	no	-	ST1307	1	1	8	14	2	2	5	8
GCA_002249975.3_ASM224997v3_genomic.fasta	GCA_002249975.3_ASM224997v3_genomic	2012	Australia	Human	v3.1.0	Klebsiella pneumoniae	strong	Complete Genome	5	5449904	5449904	5827698	no	-	ST258	1	2	9	11	1	1	12	21
GCA_002250985.1_ASM225098v1_genomic.fasta	GCA_002250985.1_ASM225098v1_genomic	2016	Austria	Environment	v3.1.0	Klebsiella pneumoniae	strong	Scaffold	154	196758	668680	5868791	no	-	ST11	1	2	10	16	3	3	9	16
GCA_002251715.1_ASM225171v1_genomic.fasta	GCA_002251715.1_ASM225171v1_genomic	2014	Brazil	Human	v3.1.0	Klebsiella pneumoniae	strong	Scaffold	122	205410	470002	5573909	no	-	ST437	0	3	11	14	1	1	4	7
GCA_002251875.3_ASM225187v3_genomic.fasta	GCA_002251875.3_ASM225187v3_genomic	2016	Thailand	Animal	v3.1.0	Klebsiella pneumoniae	strong	Complete Genome	7	5215652	5215652	5725168	no	-	ST3541	3	1	6	12	1	1	7	16
GCA_002251895.1_ASM225189v1_genomic.fasta	GCA_002251895.1_ASM225189v1_genomic	2016	Thailand	Human	v3.1.0	Klebsiella pneumoniae	strong	Contig	84	202682	355427	5596950	no	-	ST231	1	2	9	12	1	1	7	10
GCA_002252415.1_ASM225241v1_genomic.fasta	GCA_002252415.1_ASM225241v1_genomic	2017	China	Human	v3.1.0	Klebsiella pneumoniae	strong	Scaffold	114	166726	370946	5825218	yes (645)	ambiguous_bases	ST15	0	3	12	21	2	2	3	4
GCA_002257765.2_ASM225776v2_genomic.fasta	GCA_002257765.2_ASM225776v2_genomic	2016	China	Human	v3.1.0	Klebsiella pneumoniae	strong	Complete Genome	4	5444983	5444983	5624884	no	-	ST11	1	2	9	10	2	2	8	21
GCA_002257775.1_ASM225777v1_genomic.fasta	GCA_002257775.1_ASM225777v1_genomic	2015	China	Human	v3.1.0	Klebsiella pneumoniae	strong	Scaffold	57	369806	698900	5502414	yes (92)	ambiguous_bases	ST16	1	2	8	9	1	1	3	3
GCA_002257785.1_ASM225778v1_genomic.fasta	GCA_002257785.1_ASM225778v1_genomic	2015	China	Human	v3.1.0	Klebsiella pneumoniae	strong	Scaffold	85	345191	1223605	5414223	yes (286)	ambiguous_bases	ST1	0	2	11	21	1	1	4	6
GCA_002257795.1_ASM225779v1_genomic.fasta	GCA_002257795.1_ASM225779v1_genomic	2016	China	Human	v3.1.0	Klebsiella pneumoniae	strong	Contig	55	349216	474400	5369242	no	-	ST37	1	2	4	4	0	0	4	7
GCA_002257845.1_ASM225784v1_genomic.fasta	GCA_002257845.1_ASM225784v1_genomic	2016	China	Human	v3.1.0	Klebsiella pneumoniae	strong	Scaffold	133	133002	267287	5441462	yes (348)	ambiguous_bases	ST11	1	2	6	6	1	1	3	3
GCA_002257855.1_ASM225785v1_genomic.fasta	GCA_002257855.1_ASM225785v1_genomic	2015	China	Human	v3.1.0	Klebsiella pneumoniae	strong	Scaffold	110	283434	467188	5544604	yes (868)	ambiguous_bases	ST15	1	2	10	18	1	1	3	6
GCA_002257865.1_ASM225786v1_genomic.fasta	GCA_002257865.1_ASM225786v1_genomic	2016	China	Human	v3.1.0	Klebsiella pneumoniae	strong	Contig	74	222336	388716	5459659	no	-	ST37	1	2	7	7	0	0	4	8
GCA_002257875.1_ASM225787v1_genomic.fasta	GCA_002257875.1_ASM225787v1_genomic	2015	China	Human	v3.1.0	Klebsiella pneumoniae	strong	Scaffold	97	369806	699104	5528209	yes (387)	ambiguous_bases	ST16	1	2	11	17	1	1	4	4
GCA_002257925.1_ASM225792v1_genomic.fasta	GCA_002257925.1_ASM225792v1_genomic	2015	China	Human	v3.1.0	Klebsiella pneumoniae	strong	Scaffold	216	156995	352812	5704813	yes (990)	ambiguous_bases	ST11	1	2	9	13	0	0	6	10
GCA_002257935.4_ASM225793v4_genomic.fasta	GCA_002257935.4_ASM225793v4_genomic	2015	China	Human	v3.1.0	Klebsiella pneumoniae	strong	Complete Genome	3	5375242	5375242	5749442	no	-	ST36	5	2	8	16	1	1	7	12
GCA_002257965.1_ASM225796v1_genomic.fasta	GCA_002257965.1_ASM225796v1_genomic	2015	China	Human	v3.1.0	Klebsiella pneumoniae	strong	Scaffold	145	376468	958658	5349328	yes (866)	ambiguous_bases	ST2004	0	2	6	8	0	0	4	4
GCA_002257975.1_ASM225797v1_genomic.fasta	GCA_002257975.1_ASM225797v1_genomic	2015	China	Human	v3.1.0	Klebsiella pneumoniae	strong	Scaffold	91	248996	673492	5433380	yes (595)	ambiguous_bases	ST3822	0	2	11	18	1	1	4	4
GCA_002258005.2_ASM225800v2_genomic.fasta	GCA_002258005.2_ASM225800v2_genomic	2015	China	Human	v3.1.0	Klebsiella pneumoniae	strong	Complete Genome	3	5168293	5168293	5427205	no	-	ST2004	0	2	6	7	0	0	6	8
GCA_002258015.1_ASM225801v1_genomic.fasta	GCA_002258015.1_ASM225801v1_genomic	2015	China	Human	v3.1.0	Klebsiella pneumoniae	strong	Scaffold	124	175954	409814	5423877	yes (486)	ambiguous_bases	ST11	1	2	7	7	1	1	5	5
GCA_002258045.1_ASM225804v1_genomic.fasta	GCA_002258045.1_ASM225804v1_genomic	2015	China	Human	v3.1.0	Klebsiella pneumoniae	strong	Scaffold	187	160734	506534	5754479	yes (1510)	ambiguous_bases	ST11	1	2	9	14	1	1	5	8
GCA_002258055.3_ASM225805v3_genomic.fasta	GCA_002258055.3_ASM225805v3_genomic	2015	China	Human	v3.1.0	Klebsiella pneumoniae	strong	Complete Genome	6	5371030	5371030	5848375	no	-	ST11	1	2	9	17	1	1	8	19
GCA_002258085.1_ASM225808v1_genomic.fasta	GCA_002258085.1_ASM225808v1_genomic	2014	China	Human	v3.1.0	Klebsiella pneumoniae	strong	Scaffold	123	374097	733132	5570308	yes (493)	ambiguous_bases	ST394	0	2	5	7	1	1	7	8
GCA_002258105.2_ASM225810v2_genomic.fasta	GCA_002258105.2_ASM225810v2_genomic	2016	China	Human	v3.1.0	Klebsiella pneumoniae	strong	Complete Genome	4	5430852	5430852	5632612	no	-	ST147	1	2	9	13	1	2	5	9
GCA_002258115.1_ASM225811v1_genomic.fasta	GCA_002258115.1_ASM225811v1_genomic	2016	China	Human	v3.1.0	Klebsiella pneumoniae	strong	Scaffold	141	128498	264638	5426656	yes (639)	ambiguous_bases	ST11	1	2	8	8	1	1	4	4
GCA_002258145.4_ASM225814v4_genomic.fasta	GCA_002258145.4_ASM225814v4_genomic	2015	China	Human	v3.1.0	Klebsiella pneumoniae	strong	Complete Genome	4	5365290	5365290	5501020	no	-	ST11	1	2	7	7	1	1	6	21
GCA_002258155.1_ASM225815v1_genomic.fasta	GCA_002258155.1_ASM225815v1_genomic	2016	China	Human	v3.1.0	Klebsiella pneumoniae	strong	Scaffold	123	250259	373832	5412607	yes (598)	ambiguous_bases	ST726	0	2	8	10	1	1	6	12
GCA_002258175.2_ASM225817v2_genomic.fasta	GCA_002258175.2_ASM225817v2_genomic	2014	China	Human	v3.1.0	Klebsiella pneumoniae	strong	Complete Genome	5	5204756	5204756	5763518	no	-	ST1213	0	2	10	20	2	2	9	36
[truncated: 67,279 more rows]
