# Supplementary material for: Eco‐Geography Reverses Dominant AMR Reservoirs in Klebsiella pneumoniae: Integron‐Rich Mobilomes and Cross‐Niche Connectivity
Source: Adv Sci (Weinh). 2026 May 6;13(42):e75537. doi: 10.1002/advs.75537 (PMC13336099; doi:10.1002/advs.75537)
Supplement: Supplementary file 9 — Supporting File 9: advs75537‐sup‐0009‐DataS7.xlsx. [file ADVS-13-e75537-s009.xlsx]

## Sheet: Sheet 1
Genome_ID	Source	Country/Region
GCA_020480065.1_ASM2048006v1_genomic.fasta	Human	China
GCA_018275265.1_ASM1827526v1_genomic.fasta	Human	China
GCA_034736355.1_ASM3473635v1_genomic.fasta	Human	China
GCA_034743255.1_ASM3474325v1_genomic.fasta	Environment	China
GCA_034736755.1_ASM3473675v1_genomic.fasta	Human	China
GCA_040270085.1_ASM4027008v1_genomic.fasta	Human	China
GCA_039681595.1_ASM3968159v1_genomic.fasta	Animal	China
GCA_039681535.1_ASM3968153v1_genomic.fasta	Animal	China
GCA_035871555.1_ASM3587155v1_genomic.fasta	Animal	China
GCA_035871535.1_ASM3587153v1_genomic.fasta	Animal	China
GCA_034388975.1_ASM3438897v1_genomic.fasta	Human	China
GCA_034739775.1_ASM3473977v1_genomic.fasta	Human	China
GCA_021020715.1_ASM2102071v1_genomic.fasta	Animal	China
GCA_021020755.1_ASM2102075v1_genomic.fasta	Animal	China
GCA_034390715.1_ASM3439071v1_genomic.fasta	Human	China
GCA_034391775.1_ASM3439177v1_genomic.fasta	Human	China
GCA_023741395.1_ASM2374139v1_genomic.fasta	Human	China
GCA_031317695.1_ASM3131769v1_genomic.fasta	Human	China
GCA_024237735.1_ASM2423773v1_genomic.fasta	Human	China
GCA_018274705.1_ASM1827470v1_genomic.fasta	Human	China
GCA_010183705.1_ASM1018370v1_genomic.fasta	Human	China
GCA_010183725.1_ASM1018372v1_genomic.fasta	Human	China
GCA_022850105.1_ASM2285010v1_genomic.fasta	Human	China
GCA_023740035.1_ASM2374003v1_genomic.fasta	Human	China
GCA_016879835.1_ASM1687983v1_genomic.fasta	Human	China
GCA_003586205.1_ASM358620v1_genomic.fasta	Environment	China
GCA_039681455.1_ASM3968145v1_genomic.fasta	Animal	China
GCA_028621835.1_ASM2862183v1_genomic.fasta	Environment	China
GCA_034363785.1_ASM3436378v1_genomic.fasta	Human	China
GCA_003426885.1_ASM342688v1_genomic.fasta	Human	China
GCA_040990135.1_ASM4099013v1_genomic.fasta	Human	China
GCA_034395895.1_ASM3439589v1_genomic.fasta	Human	China
GCA_024359365.1_ASM2435936v1_genomic.fasta	Human	China
GCA_040691965.1_ASM4069196v1_genomic.fasta	Human	China
GCA_022855315.1_ASM2285531v1_genomic.fasta	Human	China
GCA_034741235.1_ASM3474123v1_genomic.fasta	Human	China
GCA_015289145.1_ASM1528914v1_genomic.fasta	Human	China
GCA_902508645.1_ZKP122_genomic.fasta	Human	China
GCA_024239195.1_ASM2423919v1_genomic.fasta	Human	China
GCA_034361445.1_ASM3436144v1_genomic.fasta	Human	China
GCA_022585755.1_ASM2258575v1_genomic.fasta	Human	China
GCA_034725575.1_ASM3472557v1_genomic.fasta	Human	China
GCA_041098935.1_ASM4109893v1_genomic.fasta	Animal	China
GCA_018449295.1_ASM1844929v1_genomic.fasta	Environment	China
GCA_014283755.1_ASM1428375v1_genomic.fasta	Human	China
GCA_034742715.1_ASM3474271v1_genomic.fasta	Environment	China
GCA_024357365.1_ASM2435736v1_genomic.fasta	Human	China
GCA_021457705.1_ASM2145770v1_genomic.fasta	Human	China
GCA_021457585.1_ASM2145758v1_genomic.fasta	Human	China
GCA_023739815.1_ASM2373981v1_genomic.fasta	Human	China
GCA_036577305.1_ASM3657730v1_genomic.fasta	Human	China
GCA_039573745.1_ASM3957374v1_genomic.fasta	Human	China
GCA_024516645.1_ASM2451664v1_genomic.fasta	Animal	China
GCA_024517405.1_ASM2451740v1_genomic.fasta	Animal	China
GCA_024517765.1_ASM2451776v1_genomic.fasta	Animal	China
GCA_014235835.1_ASM1423583v1_genomic.fasta	Human	China
GCA_021871375.1_PDT001199554.1_genomic.fasta	Animal	China
GCA_041061425.1_ASM4106142v1_genomic.fasta	Environment	China
GCA_036329845.1_ASM3632984v1_genomic.fasta	Human	China
GCA_041030825.1_ASM4103082v1_genomic.fasta	Human	China
GCA_034727515.1_ASM3472751v1_genomic.fasta	Human	China
GCA_034735335.1_ASM3473533v1_genomic.fasta	Human	China
GCA_040550265.1_ASM4055026v1_genomic.fasta	Environment	China
GCA_023273135.1_ASM2327313v1_genomic.fasta	Human	China
GCA_023273305.1_ASM2327330v1_genomic.fasta	Human	China
GCA_023272955.1_ASM2327295v1_genomic.fasta	Human	China
GCA_023272945.1_ASM2327294v1_genomic.fasta	Human	China
GCA_034743215.1_ASM3474321v1_genomic.fasta	Environment	China
GCA_020481165.1_ASM2048116v1_genomic.fasta	Human	China
GCA_023273125.1_ASM2327312v1_genomic.fasta	Human	China
GCA_034744615.1_ASM3474461v1_genomic.fasta	Human	China
GCA_034735415.1_ASM3473541v1_genomic.fasta	Human	China
GCA_001701765.1_ASM170176v1_genomic.fasta	Human	China
GCA_028560635.1_PDT001610894.1_genomic.fasta	Human	China
GCA_028561415.1_PDT001610896.1_genomic.fasta	Human	China
GCA_003285145.1_ASM328514v1_genomic.fasta	Human	China
GCA_030441605.1_ASM3044160v1_genomic.fasta	Environment	China
GCA_024238235.1_ASM2423823v1_genomic.fasta	Human	China
GCA_034744135.1_ASM3474413v1_genomic.fasta	Human	China
GCA_020479625.1_ASM2047962v1_genomic.fasta	Human	China
GCA_024356345.1_ASM2435634v1_genomic.fasta	Human	China
GCA_040985025.1_ASM4098502v1_genomic.fasta	Human	China
GCA_034725475.1_ASM3472547v1_genomic.fasta	Human	China
GCA_018274985.1_ASM1827498v1_genomic.fasta	Human	China
GCA_031318155.1_ASM3131815v1_genomic.fasta	Human	China
GCA_034741935.1_ASM3474193v1_genomic.fasta	Environment	China
GCA_003439475.1_ASM343947v1_genomic.fasta	Human	China
GCA_026624085.1_ASM2662408v1_genomic.fasta	Human	China
GCA_024236575.1_ASM2423657v1_genomic.fasta	Human	China
GCA_024357065.1_ASM2435706v1_genomic.fasta	Human	China
GCA_034732655.1_ASM3473265v1_genomic.fasta	Human	China
GCA_034734975.1_ASM3473497v1_genomic.fasta	Human	China
GCA_902508655.1_ZKP119_genomic.fasta	Human	China
GCA_014282785.1_ASM1428278v1_genomic.fasta	Human	China
GCA_024582425.1_ASM2458242v1_genomic.fasta	Human	China
GCA_014285235.1_ASM1428523v1_genomic.fasta	Human	China
GCA_034744475.1_ASM3474447v1_genomic.fasta	Human	China
GCA_034744695.1_ASM3474469v1_genomic.fasta	Human	China
GCA_030196005.1_ASM3019600v1_genomic.fasta	Animal	China
GCA_030443535.1_ASM3044353v1_genomic.fasta	Human	China
GCA_024237015.1_ASM2423701v1_genomic.fasta	Human	China
GCA_040982835.1_ASM4098283v1_genomic.fasta	Animal	China
GCA_024517045.1_ASM2451704v1_genomic.fasta	Animal	China
GCA_018275105.1_ASM1827510v1_genomic.fasta	Human	China
GCA_024517785.1_ASM2451778v1_genomic.fasta	Animal	China
GCA_027658665.1_ASM2765866v1_genomic.fasta	Human	China
GCA_026614935.1_ASM2661493v1_genomic.fasta	Human	China
GCA_026614945.1_ASM2661494v1_genomic.fasta	Human	China
GCA_001717795.1_ASM171779v1_genomic.fasta	Human	China
GCA_026624225.1_ASM2662422v1_genomic.fasta	Human	China
GCA_034814205.1_ASM3481420v1_genomic.fasta	Human	China
GCA_037026765.1_ASM3702676v1_genomic.fasta	Animal	China
GCA_014284075.1_ASM1428407v1_genomic.fasta	Human	China
GCA_035824875.1_ASM3582487v1_genomic.fasta	Animal	China
GCA_022010135.1_PDT001100893.1_genomic.fasta	Human	China
GCA_022857145.1_ASM2285714v1_genomic.fasta	Human	China
GCA_020479245.1_ASM2047924v1_genomic.fasta	Human	China
GCA_026199095.1_ASM2619909v1_genomic.fasta	Human	China
GCA_032741535.1_ASM3274153v1_genomic.fasta	Environment	China
GCA_021954665.1_PDT001020377.1_genomic.fasta	Human	China
GCA_034389595.1_ASM3438959v1_genomic.fasta	Human	China
GCA_022854265.1_ASM2285426v1_genomic.fasta	Human	China
GCA_021898975.1_PDT001167533.1_genomic.fasta	Human	China
GCA_022854425.1_ASM2285442v1_genomic.fasta	Human	China
GCA_019401345.1_ASM1940134v1_genomic.fasta	Human	China
GCA_034392915.1_ASM3439291v1_genomic.fasta	Human	China
GCA_024356885.1_ASM2435688v1_genomic.fasta	Human	China
GCA_001701625.1_ASM170162v1_genomic.fasta	Human	China
GCA_024516805.1_ASM2451680v1_genomic.fasta	Animal	China
GCA_024236935.1_ASM2423693v1_genomic.fasta	Human	China
GCA_024237255.1_ASM2423725v1_genomic.fasta	Human	China
GCA_024241075.1_ASM2424107v1_genomic.fasta	Human	China
GCA_021962295.1_PDT001019996.1_genomic.fasta	Human	China
GCA_039574845.1_ASM3957484v1_genomic.fasta	Human	China
GCA_028681975.1_ASM2868197v1_genomic.fasta	Animal	China
GCA_028681835.1_ASM2868183v1_genomic.fasta	Animal	China
GCA_022501125.1_ASM2250112v1_genomic.fasta	Human	China
GCA_026787985.1_ASM2678798v1_genomic.fasta	Animal	China
GCA_019051755.1_ASM1905175v1_genomic.fasta	Human	China
GCA_041031025.1_ASM4103102v1_genomic.fasta	Human	China
GCA_014283155.1_ASM1428315v1_genomic.fasta	Human	China
GCA_034363235.1_ASM3436323v1_genomic.fasta	Human	China
GCA_902508285.1_ZKP32_genomic.fasta	Human	China
GCA_018583325.1_ASM1858332v1_genomic.fasta	Animal	China
GCA_023739335.1_ASM2373933v1_genomic.fasta	Human	China
GCA_033479475.1_ASM3347947v1_genomic.fasta	Human	China
GCA_030443475.1_ASM3044347v1_genomic.fasta	Environment	China
GCA_016752335.1_ASM1675233v1_genomic.fasta	Human	China
GCA_022010495.1_PDT001100869.1_genomic.fasta	Human	China
GCA_034744895.1_ASM3474489v1_genomic.fasta	Human	China
GCA_024240115.1_ASM2424011v1_genomic.fasta	Human	China
GCA_015290145.1_ASM1529014v1_genomic.fasta	Human	China
GCA_023739155.1_ASM2373915v1_genomic.fasta	Human	China
GCA_039573545.1_ASM3957354v1_genomic.fasta	Human	China
GCA_040986905.1_ASM4098690v1_genomic.fasta	Human	China
GCA_029541685.1_ASM2954168v1_genomic.fasta	Human	China
GCA_031318235.1_ASM3131823v1_genomic.fasta	Human	China
GCA_034736795.1_ASM3473679v1_genomic.fasta	Human	China
GCA_024237275.1_ASM2423727v1_genomic.fasta	Human	China
GCA_031318315.1_ASM3131831v1_genomic.fasta	Human	China
GCA_026198395.1_ASM2619839v1_genomic.fasta	Human	China
GCA_024236975.1_ASM2423697v1_genomic.fasta	Human	China
GCA_034364705.1_ASM3436470v1_genomic.fasta	Human	China
GCA_021519755.1_ASM2151975v1_genomic.fasta	Human	China
GCA_024357085.1_ASM2435708v1_genomic.fasta	Human	China
GCA_041030105.1_ASM4103010v1_genomic.fasta	Human	China
GCA_021395765.1_ASM2139576v1_genomic.fasta	Animal	China
GCA_030852335.1_ASM3085233v1_genomic.fasta	Animal	China
GCA_041029865.1_ASM4102986v1_genomic.fasta	Human	China
GCA_024198935.1_ASM2419893v1_genomic.fasta	Environment	China
GCA_033341975.1_ASM3334197v1_genomic.fasta	Human	China
GCA_039574105.1_ASM3957410v1_genomic.fasta	Human	China
GCA_034733215.1_ASM3473321v1_genomic.fasta	Human	China
GCA_029904445.1_ASM2990444v1_genomic.fasta	Human	China
GCA_024237755.1_ASM2423775v1_genomic.fasta	Human	China
GCA_034732325.1_ASM3473232v1_genomic.fasta	Human	China
GCA_014285165.1_ASM1428516v1_genomic.fasta	Human	China
GCA_021520215.1_ASM2152021v1_genomic.fasta	Human	China
GCA_014286535.1_ASM1428653v1_genomic.fasta	Human	China
GCA_029904325.1_ASM2990432v1_genomic.fasta	Human	China
GCA_034738855.1_ASM3473885v1_genomic.fasta	Human	China
GCA_024238875.1_ASM2423887v1_genomic.fasta	Human	China
GCA_034726875.1_ASM3472687v1_genomic.fasta	Human	China
GCA_003469885.1_ASM346988v1_genomic.fasta	Human	China
GCA_019053975.1_ASM1905397v1_genomic.fasta	Human	China
GCA_034391355.1_ASM3439135v1_genomic.fasta	Human	China
GCA_034743435.1_ASM3474343v1_genomic.fasta	Environment	China
GCA_024356085.1_ASM2435608v1_genomic.fasta	Human	China
GCA_024355635.1_ASM2435563v1_genomic.fasta	Human	China
GCA_031318705.1_ASM3131870v1_genomic.fasta	Human	China
GCA_031318835.1_ASM3131883v1_genomic.fasta	Human	China
GCA_003036505.1_ASM303650v1_genomic.fasta	Human	China
GCA_034398535.1_ASM3439853v1_genomic.fasta	Human	China
GCA_020251665.1_P5-U53_genomic.fasta	Human	China
GCA_024542895.1_ASM2454289v1_genomic.fasta	Human	China
GCA_017310385.1_ASM1731038v1_genomic.fasta	Human	China
GCA_040688445.1_ASM4068844v1_genomic.fasta	Human	China
GCA_020480745.1_ASM2048074v1_genomic.fasta	Human	China
GCA_034742275.1_ASM3474227v1_genomic.fasta	Environment	China
GCA_019730735.1_ASM1973073v1_genomic.fasta	Human	China
GCA_024240055.1_ASM2424005v1_genomic.fasta	Human	China
GCA_024240415.1_ASM2424041v1_genomic.fasta	Human	China
GCA_024237235.1_ASM2423723v1_genomic.fasta	Human	China
GCA_024239255.1_ASM2423925v1_genomic.fasta	Human	China
GCA_003664805.1_ASM366480v1_genomic.fasta	Environment	China
GCA_039574825.1_ASM3957482v1_genomic.fasta	Human	China
GCA_034734895.1_ASM3473489v1_genomic.fasta	Human	China
GCA_034735375.1_ASM3473537v1_genomic.fasta	Human	China
GCA_024435035.1_ASM2443503v1_genomic.fasta	Human	China
GCA_026615595.1_ASM2661559v1_genomic.fasta	Human	China
GCA_001867195.1_ASM186719v1_genomic.fasta	Environment	China
GCA_024517825.1_ASM2451782v1_genomic.fasta	Animal	China
GCA_024237455.1_ASM2423745v1_genomic.fasta	Human	China
GCA_004801235.1_ASM480123v1_genomic.fasta	Human	China
GCA_030370775.1_ASM3037077v1_genomic.fasta	Human	China
GCA_022501215.1_ASM2250121v1_genomic.fasta	Human	China
GCA_034740155.1_ASM3474015v1_genomic.fasta	Human	China
GCA_032740875.1_ASM3274087v1_genomic.fasta	Environment	China
GCA_023739195.1_ASM2373919v1_genomic.fasta	Human	China
GCA_025156565.1_ASM2515656v1_genomic.fasta	Human	China
GCA_034737975.1_ASM3473797v1_genomic.fasta	Human	China
GCA_024517925.1_ASM2451792v1_genomic.fasta	Animal	China
GCA_041039105.1_ASM4103910v1_genomic.fasta	Human	China
GCA_020294885.1_ASM2029488v1_genomic.fasta	Human	China
GCA_020478635.1_ASM2047863v1_genomic.fasta	Human	China
GCA_034741295.1_ASM3474129v1_genomic.fasta	Human	China
GCA_024238855.1_ASM2423885v1_genomic.fasta	Human	China
GCA_022261115.1_PDT000436128.1_genomic.fasta	Human	China
GCA_021416065.1_ASM2141606v1_genomic.fasta	Human	China
GCA_032745475.1_ASM3274547v1_genomic.fasta	Environment	China
GCA_021516055.1_ASM2151605v1_genomic.fasta	Human	China
GCA_023741095.1_ASM2374109v1_genomic.fasta	Human	China
GCA_021899835.1_PDT001167495.1_genomic.fasta	Human	China
GCA_024517905.1_ASM2451790v1_genomic.fasta	Animal	China
GCA_024436605.1_ASM2443660v1_genomic.fasta	Human	China
GCA_030443715.1_ASM3044371v1_genomic.fasta	Human	China
GCA_022858125.1_ASM2285812v1_genomic.fasta	Human	China
GCA_039575125.1_ASM3957512v1_genomic.fasta	Human	China
GCA_034736915.1_ASM3473691v1_genomic.fasta	Human	China
GCA_020293135.1_ASM2029313v1_genomic.fasta	Human	China
GCA_014655055.1_ASM1465505v1_genomic.fasta	Human	China
GCA_039575045.1_ASM3957504v1_genomic.fasta	Human	China
GCA_003037635.1_ASM303763v1_genomic.fasta	Human	China
GCA_020292785.1_ASM2029278v1_genomic.fasta	Human	China
GCA_026235975.1_ASM2623597v1_genomic.fasta	Human	China
GCA_003664965.1_ASM366496v1_genomic.fasta	Environment	China
GCA_034736275.1_ASM3473627v1_genomic.fasta	Human	China
GCA_034737135.1_ASM3473713v1_genomic.fasta	Human	China
GCA_902508405.1_ZKP67_genomic.fasta	Human	China
GCA_020480965.1_ASM2048096v1_genomic.fasta	Human	China
GCA_014287195.1_ASM1428719v1_genomic.fasta	Human	China
GCA_024357185.1_ASM2435718v1_genomic.fasta	Human	China
GCA_014285315.1_ASM1428531v1_genomic.fasta	Human	China
GCA_024238575.1_ASM2423857v1_genomic.fasta	Human	China
GCA_902508575.1_ZKP88_genomic.fasta	Human	China
GCA_024241135.1_ASM2424113v1_genomic.fasta	Human	China
GCA_040688495.1_ASM4068849v1_genomic.fasta	Human	China
GCA_038098595.1_ASM3809859v1_genomic.fasta	Environment	China
GCA_004127595.1_ASM412759v1_genomic.fasta	Animal	China
GCA_004127845.1_ASM412784v1_genomic.fasta	Animal	China
GCA_009902165.1_ASM990216v1_genomic.fasta	Human	China
GCA_023740925.1_ASM2374092v1_genomic.fasta	Human	China
GCA_034734855.1_ASM3473485v1_genomic.fasta	Human	China
GCA_022855985.1_ASM2285598v1_genomic.fasta	Human	China
GCA_040690995.1_ASM4069099v1_genomic.fasta	Human	China
GCA_023741245.1_ASM2374124v1_genomic.fasta	Human	China
GCA_034356155.1_PDT002026220.1_genomic.fasta	Human	China
GCA_018275295.1_ASM1827529v1_genomic.fasta	Human	China
GCA_039573365.1_ASM3957336v1_genomic.fasta	Human	China
GCA_023740475.1_ASM2374047v1_genomic.fasta	Human	China
GCA_014288715.1_ASM1428871v1_genomic.fasta	Human	China
GCA_025909935.1_ASM2590993v1_genomic.fasta	Environment	China
GCA_024356485.1_ASM2435648v1_genomic.fasta	Human	China
GCA_021518505.1_ASM2151850v1_genomic.fasta	Human	China
GCA_021456595.1_ASM2145659v1_genomic.fasta	Human	China
GCA_034739135.1_ASM3473913v1_genomic.fasta	Human	China
GCA_029541625.1_ASM2954162v1_genomic.fasta	Environment	China
GCA_034730335.1_ASM3473033v1_genomic.fasta	Human	China
GCA_011077165.1_ASM1107716v1_genomic.fasta	Animal	China
GCA_011077815.1_ASM1107781v1_genomic.fasta	Animal	China
GCA_028863925.1_ASM2886392v1_genomic.fasta	Animal	China
GCA_039575425.1_ASM3957542v1_genomic.fasta	Human	China
GCA_039574665.1_ASM3957466v1_genomic.fasta	Human	China
GCA_034741195.1_ASM3474119v1_genomic.fasta	Human	China
GCA_033949455.1_ASM3394945v1_genomic.fasta	Human	China
GCA_034741495.1_ASM3474149v1_genomic.fasta	Human	China
GCA_032460705.1_ASM3246070v1_genomic.fasta	Human	China
GCA_034362265.1_ASM3436226v1_genomic.fasta	Human	China
GCA_034362245.1_ASM3436224v1_genomic.fasta	Human	China
GCA_019661185.1_ASM1966118v1_genomic.fasta	Human	China
GCA_040196195.1_ASM4019619v1_genomic.fasta	Human	China
GCA_014286865.1_ASM1428686v1_genomic.fasta	Human	China
GCA_014282455.1_ASM1428245v1_genomic.fasta	Human	China
GCA_021899155.1_PDT001167523.1_genomic.fasta	Human	China
GCA_021899695.1_PDT001167499.1_genomic.fasta	Human	China
GCA_021395675.1_ASM2139567v1_genomic.fasta	Animal	China
GCA_014289465.1_ASM1428946v1_genomic.fasta	Human	China
GCA_041026645.1_ASM4102664v1_genomic.fasta	Animal	China
GCA_023741115.1_ASM2374111v1_genomic.fasta	Human	China
GCA_026198055.1_ASM2619805v1_genomic.fasta	Human	China
GCA_902508345.1_ZKP75_genomic.fasta	Human	China
GCA_002853095.1_ASM285309v1_genomic.fasta	Human	China
GCA_023739215.1_ASM2373921v1_genomic.fasta	Human	China
GCA_034741675.1_ASM3474167v1_genomic.fasta	Food	China
GCA_034743055.1_ASM3474305v1_genomic.fasta	Environment	China
GCA_028863615.1_ASM2886361v1_genomic.fasta	Environment	China
GCA_028863835.1_ASM2886383v1_genomic.fasta	Human	China
GCA_034742775.1_ASM3474277v1_genomic.fasta	Environment	China
GCA_034730735.1_ASM3473073v1_genomic.fasta	Human	China
GCA_024433995.1_ASM2443399v1_genomic.fasta	Human	China
GCA_034364845.1_ASM3436484v1_genomic.fasta	Human	China
GCA_022585945.1_ASM2258594v1_genomic.fasta	Human	China
GCA_035824055.1_ASM3582405v1_genomic.fasta	Animal	China
GCA_018275165.1_ASM1827516v1_genomic.fasta	Human	China
GCA_024357345.1_ASM2435734v1_genomic.fasta	Human	China
GCA_024237375.1_ASM2423737v1_genomic.fasta	Human	China
GCA_024357205.1_ASM2435720v1_genomic.fasta	Human	China
GCA_033868475.1_ASM3386847v1_genomic.fasta	Human	China
GCA_002845885.1_ASM284588v1_genomic.fasta	Human	China
GCA_002852065.1_ASM285206v1_genomic.fasta	Human	China
GCA_902506985.1_D6_genomic.fasta	Human	China
GCA_022664495.1_ASM2266449v1_genomic.fasta	Human	China
GCA_902508815.1_ZKP144_genomic.fasta	Human	China
GCA_027671705.1_ASM2767170v1_genomic.fasta	Human	China
GCA_033119485.1_PDT001958670.1_genomic.fasta	Human	China
GCA_902508635.1_ZKP112_genomic.fasta	Human	China
GCA_038376805.1_ASM3837680v1_genomic.fasta	Human	China
GCA_038375015.1_ASM3837501v1_genomic.fasta	Human	China
GCA_008756815.1_ASM875681v1_genomic.fasta	Human	China
GCA_902508205.1_ZKP48_genomic.fasta	Human	China
GCA_034729855.1_ASM3472985v1_genomic.fasta	Human	China
GCA_037198215.1_ASM3719821v1_genomic.fasta	Animal	China
GCA_034735755.1_ASM3473575v1_genomic.fasta	Human	China
GCA_902509225.1_ZKP180_genomic.fasta	Human	China
GCA_036912575.1_ASM3691257v1_genomic.fasta	Human	China
GCA_014286735.1_ASM1428673v1_genomic.fasta	Human	China
GCA_023739015.1_ASM2373901v1_genomic.fasta	Human	China
GCA_014283125.1_ASM1428312v1_genomic.fasta	Human	China
GCA_034740455.1_ASM3474045v1_genomic.fasta	Human	China
GCA_019053415.1_ASM1905341v1_genomic.fasta	Human	China
GCA_024355615.1_ASM2435561v1_genomic.fasta	Human	China
GCA_019771915.1_ASM1977191v1_genomic.fasta	Human	China
GCA_022859985.1_ASM2285998v1_genomic.fasta	Human	China
GCA_040436055.1_ASM4043605v1_genomic.fasta	Human	China
GCA_040690005.1_ASM4069000v1_genomic.fasta	Human	China
GCA_024238635.1_ASM2423863v1_genomic.fasta	Human	China
GCA_024637895.1_ASM2463789v1_genomic.fasta	Human	China
GCA_024356805.1_ASM2435680v1_genomic.fasta	Human	China
GCA_034738645.1_ASM3473864v1_genomic.fasta	Human	China
GCA_030271895.1_ASM3027189v1_genomic.fasta	Animal	China
GCA_034741395.1_ASM3474139v1_genomic.fasta	Human	China
GCA_023741475.1_ASM2374147v1_genomic.fasta	Human	China
GCA_034738035.1_ASM3473803v1_genomic.fasta	Human	China
GCA_034743315.1_ASM3474331v1_genomic.fasta	Environment	China
GCA_034743695.1_ASM3474369v1_genomic.fasta	Environment	China
GCA_003664955.1_ASM366495v1_genomic.fasta	Environment	China
GCA_034739095.1_ASM3473909v1_genomic.fasta	Human	China
GCA_034719915.1_ASM3471991v1_genomic.fasta	Human	China
GCA_034729535.1_ASM3472953v1_genomic.fasta	Human	China
GCA_024238215.1_ASM2423821v1_genomic.fasta	Human	China
GCA_024239115.1_ASM2423911v1_genomic.fasta	Human	China
GCA_024436495.1_ASM2443649v1_genomic.fasta	Human	China
GCA_024516585.1_ASM2451658v1_genomic.fasta	Animal	China
GCA_018274945.1_ASM1827494v1_genomic.fasta	Human	China
GCA_034724395.1_ASM3472439v1_genomic.fasta	Human	China
GCA_018275065.1_ASM1827506v1_genomic.fasta	Human	China
GCA_027723245.1_ASM2772324v1_genomic.fasta	Human	China
GCA_039574425.1_ASM3957442v1_genomic.fasta	Human	China
GCA_014289105.1_ASM1428910v1_genomic.fasta	Human	China
GCA_028863825.1_ASM2886382v1_genomic.fasta	Human	China
GCA_034742435.1_ASM3474243v1_genomic.fasta	Environment	China
GCA_024356845.1_ASM2435684v1_genomic.fasta	Human	China
GCA_034736175.1_ASM3473617v1_genomic.fasta	Human	China
GCA_024240675.1_ASM2424067v1_genomic.fasta	Human	China
GCA_024357225.1_ASM2435722v1_genomic.fasta	Human	China
GCA_036912795.1_ASM3691279v1_genomic.fasta	Human	China
GCA_024236635.1_ASM2423663v1_genomic.fasta	Human	China
GCA_024239975.1_ASM2423997v1_genomic.fasta	Human	China
GCA_023740975.1_ASM2374097v1_genomic.fasta	Human	China
GCA_902509035.1_ZKP3_genomic.fasta	Human	China
GCA_024238815.1_ASM2423881v1_genomic.fasta	Human	China
GCA_039727585.1_ASM3972758v1_genomic.fasta	Environment	China
GCA_020292685.1_ASM2029268v1_genomic.fasta	Human	China
GCA_020292865.1_ASM2029286v1_genomic.fasta	Human	China
GCA_021530885.1_ASM2153088v1_genomic.fasta	Human	China
GCA_024238135.1_ASM2423813v1_genomic.fasta	Human	China
GCA_029541905.1_ASM2954190v1_genomic.fasta	Food	China
GCA_014286745.1_ASM1428674v1_genomic.fasta	Human	China
GCA_029541885.1_ASM2954188v1_genomic.fasta	Food	China
GCA_030973405.1_ASM3097340v1_genomic.fasta	Human	China
GCA_029526165.1_ASM2952616v1_genomic.fasta	Human	China
GCA_036912735.1_ASM3691273v1_genomic.fasta	Human	China
GCA_024355815.1_ASM2435581v1_genomic.fasta	Human	China
GCA_034720035.1_ASM3472003v1_genomic.fasta	Human	China
GCA_040982655.1_ASM4098265v1_genomic.fasta	Animal	China
GCA_040982615.1_ASM4098261v1_genomic.fasta	Animal	China
GCA_040982525.1_ASM4098252v1_genomic.fasta	Animal	China
GCA_040982465.1_ASM4098246v1_genomic.fasta	Animal	China
GCA_034729655.1_ASM3472965v1_genomic.fasta	Human	China
GCA_040703135.1_ASM4070313v1_genomic.fasta	Human	China
GCA_034736495.1_ASM3473649v1_genomic.fasta	Human	China
GCA_034732055.1_ASM3473205v1_genomic.fasta	Human	China
GCA_024436475.1_ASM2443647v1_genomic.fasta	Human	China
GCA_034424075.1_ASM3442407v1_genomic.fasta	Human	China
GCA_022859645.1_ASM2285964v1_genomic.fasta	Human	China
GCA_023739295.1_ASM2373929v1_genomic.fasta	Human	China
GCA_024240295.1_ASM2424029v1_genomic.fasta	Human	China
GCA_024239315.1_ASM2423931v1_genomic.fasta	Human	China
GCA_034744675.1_ASM3474467v1_genomic.fasta	Human	China
GCA_021899895.1_PDT001167490.1_genomic.fasta	Human	China
GCA_034737335.1_ASM3473733v1_genomic.fasta	Human	China
GCA_034744735.1_ASM3474473v1_genomic.fasta	Human	China
GCA_034734655.1_ASM3473465v1_genomic.fasta	Human	China
GCA_008630085.1_ASM863008v1_genomic.fasta	Human	China
GCA_024237775.1_ASM2423777v1_genomic.fasta	Human	China
GCA_022859685.1_ASM2285968v1_genomic.fasta	Human	China
GCA_028825895.1_ASM2882589v1_genomic.fasta	Human	China
GCA_015338385.1_ASM1533838v1_genomic.fasta	Animal	China
GCA_002751515.1_ASM275151v1_genomic.fasta	Human	China
GCA_034742935.1_ASM3474293v1_genomic.fasta	Environment	China
GCA_034743735.1_ASM3474373v1_genomic.fasta	Environment	China
GCA_023739715.1_ASM2373971v1_genomic.fasta	Human	China
GCA_029222045.1_ASM2922204v1_genomic.fasta	Human	China
GCA_024734195.1_ASM2473419v1_genomic.fasta	Environment	China
GCA_022860875.1_ASM2286087v1_genomic.fasta	Human	China
GCA_024517015.1_ASM2451701v1_genomic.fasta	Animal	China
GCA_034740015.1_ASM3474001v1_genomic.fasta	Human	China
GCA_029523135.1_ASM2952313v1_genomic.fasta	Human	China
GCA_040688865.1_ASM4068886v1_genomic.fasta	Human	China
GCA_030442855.1_ASM3044285v1_genomic.fasta	Environment	China
GCA_030442755.1_ASM3044275v1_genomic.fasta	Environment	China
GCA_024356135.1_ASM2435613v1_genomic.fasta	Human	China
GCA_041038505.1_ASM4103850v1_genomic.fasta	Human	China
GCA_001646625.1_ASM164662v1_genomic.fasta	Human	China
GCA_026624045.1_ASM2662404v1_genomic.fasta	Human	China
GCA_034737395.1_ASM3473739v1_genomic.fasta	Human	China
GCA_034726195.1_ASM3472619v1_genomic.fasta	Human	China
GCA_041040965.1_ASM4104096v1_genomic.fasta	Human	China
GCA_034391575.1_ASM3439157v1_genomic.fasta	Human	China
GCA_014286265.1_ASM1428626v1_genomic.fasta	Human	China
GCA_027691585.1_ASM2769158v1_genomic.fasta	Human	China
GCA_034738295.1_ASM3473829v1_genomic.fasta	Human	China
GCA_004120035.1_ASM412003v1_genomic.fasta	Human	China
GCA_041029825.1_ASM4102982v1_genomic.fasta	Human	China
GCA_041030265.1_ASM4103026v1_genomic.fasta	Human	China
GCA_034728575.1_ASM3472857v1_genomic.fasta	Human	China
GCA_034736395.1_ASM3473639v1_genomic.fasta	Human	China
GCA_041036625.1_ASM4103662v1_genomic.fasta	Human	China
GCA_023741775.1_ASM2374177v1_genomic.fasta	Human	China
GCA_041039085.1_ASM4103908v1_genomic.fasta	Human	China
GCA_014283315.1_ASM1428331v1_genomic.fasta	Human	China
GCA_023742635.1_ASM2374263v1_genomic.fasta	Human	China
GCA_023742315.1_ASM2374231v1_genomic.fasta	Human	China
GCA_022664375.1_ASM2266437v1_genomic.fasta	Human	China
GCA_037132715.1_ASM3713271v1_genomic.fasta	Human	China
GCA_027437235.1_ASM2743723v1_genomic.fasta	Environment	China
GCA_006130325.1_ASM613032v1_genomic.fasta	Human	China
GCA_040550165.1_ASM4055016v1_genomic.fasta	Environment	China
GCA_040990765.1_ASM4099076v1_genomic.fasta	Human	China
GCA_024356945.1_ASM2435694v1_genomic.fasta	Human	China
GCA_041043405.1_ASM4104340v1_genomic.fasta	Human	China
GCA_012167075.1_ASM1216707v1_genomic.fasta	Food	China
GCA_024356275.1_ASM2435627v1_genomic.fasta	Human	China
GCA_041031065.1_ASM4103106v1_genomic.fasta	Human	China
GCA_958354015.1_ERR9609794_bin.1_MetaWRAP_v1.3_MAG_genomic.fasta	Human	China
GCA_022860035.1_ASM2286003v1_genomic.fasta	Human	China
GCA_034744215.1_ASM3474421v1_genomic.fasta	Human	China
GCA_029581515.1_ASM2958151v1_genomic.fasta	Human	China
GCA_034744375.1_ASM3474437v1_genomic.fasta	Human	China
GCA_034734435.1_ASM3473443v1_genomic.fasta	Human	China
GCA_040986335.1_ASM4098633v1_genomic.fasta	Human	China
GCA_034730415.1_ASM3473041v1_genomic.fasta	Human	China
GCA_034740195.1_ASM3474019v1_genomic.fasta	Human	China
GCA_034737655.1_ASM3473765v1_genomic.fasta	Human	China
GCA_021502775.1_ASM2150277v1_genomic.fasta	Human	China
GCA_026198415.1_ASM2619841v1_genomic.fasta	Human	China
GCA_902508375.1_ZKP60_genomic.fasta	Human	China
GCA_032740955.1_ASM3274095v1_genomic.fasta	Environment	China
GCA_038381325.1_ASM3838132v1_genomic.fasta	Human	China
GCA_034735135.1_ASM3473513v1_genomic.fasta	Human	China
GCA_033807435.1_ASM3380743v1_genomic.fasta	Human	China
GCA_040985205.1_ASM4098520v1_genomic.fasta	Human	China
GCA_026624985.1_ASM2662498v1_genomic.fasta	Human	China
GCA_034356215.1_PDT002026168.1_genomic.fasta	Human	China
GCA_026199015.1_ASM2619901v1_genomic.fasta	Human	China
GCA_034364645.1_ASM3436464v1_genomic.fasta	Human	China
GCA_026197415.1_ASM2619741v1_genomic.fasta	Human	China
GCA_019401785.1_ASM1940178v1_genomic.fasta	Human	China
GCA_041031165.1_ASM4103116v1_genomic.fasta	Human	China
GCA_034744335.1_ASM3474433v1_genomic.fasta	Human	China
GCA_034731555.1_ASM3473155v1_genomic.fasta	Human	China
GCA_028681925.1_ASM2868192v1_genomic.fasta	Animal	China
GCA_021395925.1_ASM2139592v1_genomic.fasta	Animal	China
GCA_024517385.1_ASM2451738v1_genomic.fasta	Animal	China
GCA_024517455.1_ASM2451745v1_genomic.fasta	Animal	China
GCA_032738865.1_ASM3273886v1_genomic.fasta	Environment	China
GCA_041042105.1_ASM4104210v1_genomic.fasta	Human	China
GCA_020481125.1_ASM2048112v1_genomic.fasta	Human	China
GCA_020480695.1_ASM2048069v1_genomic.fasta	Human	China
GCA_019401005.1_ASM1940100v1_genomic.fasta	Human	China
GCA_023740305.1_ASM2374030v1_genomic.fasta	Human	China
GCA_024240215.1_ASM2424021v1_genomic.fasta	Human	China
GCA_031317795.1_ASM3131779v1_genomic.fasta	Human	China
GCA_020480945.1_ASM2048094v1_genomic.fasta	Human	China
GCA_020481205.1_ASM2048120v1_genomic.fasta	Human	China
GCA_024355605.1_ASM2435560v1_genomic.fasta	Human	China
GCA_024356185.1_ASM2435618v1_genomic.fasta	Human	China
GCA_024359415.1_ASM2435941v1_genomic.fasta	Human	China
GCA_025881785.1_ASM2588178v1_genomic.fasta	Human	China
GCA_022864705.1_ASM2286470v1_genomic.fasta	Human	China
GCA_024240955.1_ASM2424095v1_genomic.fasta	Human	China
GCA_020292745.1_ASM2029274v1_genomic.fasta	Human	China
GCA_031317735.1_ASM3131773v1_genomic.fasta	Human	China
GCA_034725455.1_ASM3472545v1_genomic.fasta	Human	China
GCA_024355875.1_ASM2435587v1_genomic.fasta	Human	China
GCA_021530935.1_ASM2153093v1_genomic.fasta	Human	China
GCA_024446635.1_PDT001368878.1_genomic.fasta	Human	China
GCA_030972765.1_ASM3097276v1_genomic.fasta	Human	China
GCA_023913575.1_ASM2391357v1_genomic.fasta	Human	China
GCA_001661895.1_ASM166189v1_genomic.fasta	Human	China
GCA_019052975.1_ASM1905297v1_genomic.fasta	Human	China
GCA_034744555.1_ASM3474455v1_genomic.fasta	Human	China
GCA_036576475.1_ASM3657647v1_genomic.fasta	Environment	China
GCA_037026455.1_ASM3702645v1_genomic.fasta	Animal	China
GCA_034743355.1_ASM3474335v1_genomic.fasta	Environment	China
GCA_024516925.1_ASM2451692v1_genomic.fasta	Animal	China
GCA_034729235.1_ASM3472923v1_genomic.fasta	Human	China
GCA_020459305.1_ASM2045930v1_genomic.fasta	Human	China
GCA_034735575.1_ASM3473557v1_genomic.fasta	Human	China
GCA_006681765.1_ASM668176v1_genomic.fasta	Human	China
GCA_019445235.1_ASM1944523v1_genomic.fasta	Human	China
GCA_041030805.1_ASM4103080v1_genomic.fasta	Human	China
GCA_022850265.1_ASM2285026v1_genomic.fasta	Human	China
GCA_008830605.1_ASM883060v1_genomic.fasta	Human	China
GCA_034729555.1_ASM3472955v1_genomic.fasta	Human	China
GCA_002205995.1_ASM220599v1_genomic.fasta	Human	China
GCA_026623885.1_ASM2662388v1_genomic.fasta	Human	China
GCA_002853165.1_ASM285316v1_genomic.fasta	Human	China
GCA_034739395.1_ASM3473939v1_genomic.fasta	Human	China
GCA_026229705.1_ASM2622970v1_genomic.fasta	Human	China
GCA_017743115.1_ASM1774311v1_genomic.fasta	Human	China
GCA_902509215.1_ZKP172_genomic.fasta	Human	China
GCA_902507225.1_F9_genomic.fasta	Human	China
GCA_902506865.1_C1_genomic.fasta	Human	China
GCA_902507215.1_SRRSH9_genomic.fasta	Human	China
GCA_022852355.1_ASM2285235v1_genomic.fasta	Human	China
GCA_024433895.1_ASM2443389v1_genomic.fasta	Human	China
GCA_022760655.1_ASM2276065v1_genomic.fasta	Human	China
GCA_034737095.1_ASM3473709v1_genomic.fasta	Human	China
GCA_024356265.1_ASM2435626v1_genomic.fasta	Human	China
GCA_002258175.2_ASM225817v2_genomic.fasta	Human	China
GCA_018271625.1_ASM1827162v1_genomic.fasta	Human	China
GCA_902507855.1_ZKP2_genomic.fasta	Human	China
GCA_020479485.1_ASM2047948v1_genomic.fasta	Human	China
GCA_018598925.1_ASM1859892v1_genomic.fasta	Human	China
GCA_030972435.1_ASM3097243v1_genomic.fasta	Human	China
GCA_026615475.1_ASM2661547v1_genomic.fasta	Human	China
GCA_029222245.1_ASM2922224v1_genomic.fasta	Human	China
GCA_034737255.1_ASM3473725v1_genomic.fasta	Human	China
GCA_041037125.1_ASM4103712v1_genomic.fasta	Human	China
GCA_029526205.1_ASM2952620v1_genomic.fasta	Human	China
GCA_018274915.1_ASM1827491v1_genomic.fasta	Human	China
GCA_024239895.1_ASM2423989v1_genomic.fasta	Human	China
GCA_024237475.1_ASM2423747v1_genomic.fasta	Human	China
GCA_024238895.1_ASM2423889v1_genomic.fasta	Human	China
GCA_034736515.1_ASM3473651v1_genomic.fasta	Human	China
GCA_009848485.1_ASM984848v1_genomic.fasta	Environment	China
GCA_015277935.1_ASM1527793v1_genomic.fasta	Animal	China
GCA_023739975.1_ASM2373997v1_genomic.fasta	Human	China
GCA_946891335.1_ERR9538726_bin.1_metaWRAP_v1.3_MAG_genomic.fasta	Human	China
GCA_034735095.1_ASM3473509v1_genomic.fasta	Human	China
GCA_026624165.1_ASM2662416v1_genomic.fasta	Human	China
GCA_007655035.1_ASM765503v1_genomic.fasta	Human	China
GCA_003992345.1_ASM399234v1_genomic.fasta	Human	China
GCA_009647385.1_ASM964738v1_genomic.fasta	Human	China
GCA_014286835.1_ASM1428683v1_genomic.fasta	Human	China
GCA_014289175.1_ASM1428917v1_genomic.fasta	Human	China
GCA_019771985.1_ASM1977198v1_genomic.fasta	Human	China
GCA_003664765.1_ASM366476v1_genomic.fasta	Animal	China
GCA_014286895.1_ASM1428689v1_genomic.fasta	Human	China
GCA_014286935.1_ASM1428693v1_genomic.fasta	Human	China
GCA_036912275.1_ASM3691227v1_genomic.fasta	Human	China
GCA_902506785.1_A7_genomic.fasta	Human	China
GCA_001530015.1_ASM153001v1_genomic.fasta	Human	China
GCA_026020015.1_PDT001474901.1_genomic.fasta	Environment	China
GCA_038376445.1_ASM3837644v1_genomic.fasta	Human	China
GCA_024455145.1_PDT001368875.1_genomic.fasta	Human	China
GCA_034737495.1_ASM3473749v1_genomic.fasta	Human	China
GCA_030194615.1_ASM3019461v1_genomic.fasta	Environment	China
GCA_034736455.1_ASM3473645v1_genomic.fasta	Human	China
GCA_034728175.1_ASM3472817v1_genomic.fasta	Human	China
GCA_026624365.1_ASM2662436v1_genomic.fasta	Human	China
GCA_034739295.1_ASM3473929v1_genomic.fasta	Human	China
GCA_034738355.1_ASM3473835v1_genomic.fasta	Human	China
GCA_030582295.1_ASM3058229v1_genomic.fasta	Human	China
GCA_030442105.2_ASM3044210v2_genomic.fasta	Human	China
GCA_019165785.1_ASM1916578v1_genomic.fasta	Human	China
GCA_034737175.1_ASM3473717v1_genomic.fasta	Human	China
GCA_034724075.1_ASM3472407v1_genomic.fasta	Human	China
GCA_023742715.1_ASM2374271v1_genomic.fasta	Human	China
GCA_023744475.1_ASM2374447v1_genomic.fasta	Human	China
GCA_029524035.1_ASM2952403v1_genomic.fasta	Human	China
GCA_015285145.1_ASM1528514v1_genomic.fasta	Human	China
GCA_022401985.1_ASM2240198v1_genomic.fasta	Human	China
GCA_030052855.1_ASM3005285v1_genomic.fasta	Human	China
GCA_036329945.1_ASM3632994v1_genomic.fasta	Human	China
GCA_038376255.1_ASM3837625v1_genomic.fasta	Human	China
GCA_024517505.1_ASM2451750v1_genomic.fasta	Animal	China
GCA_034726515.1_ASM3472651v1_genomic.fasta	Human	China
GCA_038375535.1_ASM3837553v1_genomic.fasta	Human	China
GCA_034730035.1_ASM3473003v1_genomic.fasta	Human	China
GCA_023743195.1_ASM2374319v1_genomic.fasta	Human	China
GCA_038375995.1_ASM3837599v1_genomic.fasta	Human	China
GCA_040690165.1_ASM4069016v1_genomic.fasta	Human	China
GCA_023743055.1_ASM2374305v1_genomic.fasta	Human	China
GCA_034731815.1_ASM3473181v1_genomic.fasta	Human	China
GCA_034733435.1_ASM3473343v1_genomic.fasta	Human	China
GCA_034743915.1_ASM3474391v1_genomic.fasta	Human	China
GCA_034731215.1_ASM3473121v1_genomic.fasta	Human	China
GCA_023741635.1_ASM2374163v1_genomic.fasta	Human	China
GCA_022859045.1_ASM2285904v1_genomic.fasta	Human	China
GCA_034729515.1_ASM3472951v1_genomic.fasta	Human	China
GCA_034730315.1_ASM3473031v1_genomic.fasta	Human	China
GCA_040985305.1_ASM4098530v1_genomic.fasta	Human	China
GCA_034726675.1_ASM3472667v1_genomic.fasta	Human	China
GCA_024582165.1_ASM2458216v1_genomic.fasta	Human	China
GCA_034742735.1_ASM3474273v1_genomic.fasta	Environment	China
GCA_026624175.1_ASM2662417v1_genomic.fasta	Human	China
GCA_022011455.1_PDT001130518.1_genomic.fasta	Human	China
GCA_001482345.1_ASM148234v1_genomic.fasta	Environment	China
GCA_023739935.1_ASM2373993v1_genomic.fasta	Human	China
GCA_037622405.1_ASM3762240v1_genomic.fasta	Human	China
GCA_039573045.1_ASM3957304v1_genomic.fasta	Human	China
GCA_023739355.1_ASM2373935v1_genomic.fasta	Human	China
GCA_024356405.1_ASM2435640v1_genomic.fasta	Human	China
GCA_023740055.1_ASM2374005v1_genomic.fasta	Human	China
GCA_034741375.1_ASM3474137v1_genomic.fasta	Human	China
GCA_041090495.1_ASM4109049v1_genomic.fasta	Animal	China
GCA_034743895.1_ASM3474389v1_genomic.fasta	Human	China
GCA_021515475.1_ASM2151547v1_genomic.fasta	Human	China
GCA_040279565.1_ASM4027956v1_genomic.fasta	Human	China
GCA_040990075.1_ASM4099007v1_genomic.fasta	Human	China
GCA_024238355.1_ASM2423835v1_genomic.fasta	Human	China
GCA_024238835.1_ASM2423883v1_genomic.fasta	Human	China
GCA_034728915.1_ASM3472891v1_genomic.fasta	Human	China
GCA_038376075.1_ASM3837607v1_genomic.fasta	Human	China
GCA_003664755.1_ASM366475v1_genomic.fasta	Environment	China
GCA_024356385.1_ASM2435638v1_genomic.fasta	Human	China
GCA_024238095.1_ASM2423809v1_genomic.fasta	Human	China
GCA_024236555.1_ASM2423655v1_genomic.fasta	Human	China
GCA_034741955.1_ASM3474195v1_genomic.fasta	Environment	China
GCA_039575765.1_ASM3957576v1_genomic.fasta	Human	China
GCA_019401945.1_ASM1940194v1_genomic.fasta	Human	China
GCA_027681195.1_ASM2768119v1_genomic.fasta	Human	China
GCA_034738475.1_ASM3473847v1_genomic.fasta	Human	China
GCA_902509185.1_ZKP177_genomic.fasta	Human	China
GCA_021414445.1_ASM2141444v1_genomic.fasta	Human	China
GCA_024517365.1_ASM2451736v1_genomic.fasta	Animal	China
GCA_035828675.1_ASM3582867v1_genomic.fasta	Animal	China
GCA_034742955.1_ASM3474295v1_genomic.fasta	Environment	China
GCA_034737635.1_ASM3473763v1_genomic.fasta	Human	China
GCA_034362755.1_ASM3436275v1_genomic.fasta	Human	China
GCA_017151605.1_ASM1715160v1_genomic.fasta	Environment	China
GCA_025156655.1_ASM2515665v1_genomic.fasta	Human	China
GCA_040138715.1_ASM4013871v1_genomic.fasta	Animal	China
GCA_021519315.1_ASM2151931v1_genomic.fasta	Human	China
GCA_036912535.1_ASM3691253v1_genomic.fasta	Human	China
GCA_018502585.1_ASM1850258v1_genomic.fasta	Animal	China
GCA_019793835.1_ASM1979383v1_genomic.fasta	Human	China
GCA_039573875.1_ASM3957387v1_genomic.fasta	Human	China
GCA_034736855.1_ASM3473685v1_genomic.fasta	Human	China
GCA_034725995.1_ASM3472599v1_genomic.fasta	Human	China
GCA_023739095.1_ASM2373909v1_genomic.fasta	Human	China
GCA_039575925.1_ASM3957592v1_genomic.fasta	Human	China
GCA_016694775.1_ASM1669477v1_genomic.fasta	Animal	China
GCA_034737055.1_ASM3473705v1_genomic.fasta	Human	China
GCA_021961535.1_PDT001020033.1_genomic.fasta	Human	China
GCA_024446455.1_PDT001368892.1_genomic.fasta	Human	China
GCA_003664865.1_ASM366486v1_genomic.fasta	Environment	China
GCA_029523985.1_ASM2952398v1_genomic.fasta	Human	China
GCA_016879775.1_ASM1687977v1_genomic.fasta	Human	China
GCA_037075955.1_ASM3707595v1_genomic.fasta	Animal	China
GCA_041097035.1_ASM4109703v1_genomic.fasta	Animal	China
GCA_023739875.1_ASM2373987v1_genomic.fasta	Human	China
GCA_034739115.1_ASM3473911v1_genomic.fasta	Human	China
GCA_024238715.1_ASM2423871v1_genomic.fasta	Human	China
GCA_040691335.1_ASM4069133v1_genomic.fasta	Human	China
GCA_040691645.1_ASM4069164v1_genomic.fasta	Human	China
GCA_024239935.1_ASM2423993v1_genomic.fasta	Human	China
GCA_035658455.1_ASM3565845v1_genomic.fasta	Human	China
GCA_030852265.1_ASM3085226v1_genomic.fasta	Animal	China
GCA_024356005.1_ASM2435600v1_genomic.fasta	Human	China
GCA_024239235.1_ASM2423923v1_genomic.fasta	Human	China
GCA_034740355.1_ASM3474035v1_genomic.fasta	Human	China
GCA_030852435.1_ASM3085243v1_genomic.fasta	Animal	China
GCA_036912335.1_ASM3691233v1_genomic.fasta	Human	China
GCA_024433975.1_ASM2443397v1_genomic.fasta	Human	China
GCA_024434375.1_ASM2443437v1_genomic.fasta	Human	China
GCA_034740075.1_ASM3474007v1_genomic.fasta	Human	China
GCA_034731755.1_ASM3473175v1_genomic.fasta	Human	China
GCA_022592735.1_ASM2259273v1_genomic.fasta	Human	China
GCA_014282695.1_ASM1428269v1_genomic.fasta	Human	China
GCA_023740515.1_ASM2374051v1_genomic.fasta	Human	China
GCA_040498885.1_ASM4049888v1_genomic.fasta	Animal	China
GCA_024236735.1_ASM2423673v1_genomic.fasta	Human	China
GCA_024237175.1_ASM2423717v1_genomic.fasta	Human	China
GCA_024236675.1_ASM2423667v1_genomic.fasta	Human	China
GCA_024356765.1_ASM2435676v1_genomic.fasta	Human	China
GCA_034724875.1_ASM3472487v1_genomic.fasta	Human	China
GCA_034743375.1_ASM3474337v1_genomic.fasta	Environment	China
GCA_034740295.1_ASM3474029v1_genomic.fasta	Human	China
GCA_024435275.1_ASM2443527v1_genomic.fasta	Human	China
GCA_024435115.1_ASM2443511v1_genomic.fasta	Human	China
GCA_014289535.1_ASM1428953v1_genomic.fasta	Human	China
GCA_020478605.1_ASM2047860v1_genomic.fasta	Human	China
GCA_014288295.1_ASM1428829v1_genomic.fasta	Human	China
GCA_024434035.1_ASM2443403v1_genomic.fasta	Human	China
GCA_041042425.1_ASM4104242v1_genomic.fasta	Human	China
GCA_026615435.1_ASM2661543v1_genomic.fasta	Human	China
GCA_026615505.1_ASM2661550v1_genomic.fasta	Human	China
GCA_018274725.1_ASM1827472v1_genomic.fasta	Human	China
GCA_002761515.1_ASM276151v1_genomic.fasta	Human	China
GCA_014285025.1_ASM1428502v1_genomic.fasta	Human	China
GCA_023739835.1_ASM2373983v1_genomic.fasta	Human	China
GCA_024239295.1_ASM2423929v1_genomic.fasta	Human	China
GCA_003664795.1_ASM366479v1_genomic.fasta	Environment	China
GCA_024239515.1_ASM2423951v1_genomic.fasta	Human	China
GCA_902509015.1_ZKP170_genomic.fasta	Human	China
GCA_022850645.1_ASM2285064v1_genomic.fasta	Human	China
GCA_008923195.1_ASM892319v1_genomic.fasta	Animal	China
GCA_023740075.1_ASM2374007v1_genomic.fasta	Human	China
GCA_040703115.1_ASM4070311v1_genomic.fasta	Animal	China
GCA_022585375.1_ASM2258537v1_genomic.fasta	Human	China
GCA_040690915.1_ASM4069091v1_genomic.fasta	Human	China
GCA_014282705.1_ASM1428270v1_genomic.fasta	Human	China
GCA_024240315.1_ASM2424031v1_genomic.fasta	Human	China
GCA_029541825.1_ASM2954182v1_genomic.fasta	Food	China
GCA_040280145.1_ASM4028014v1_genomic.fasta	Human	China
GCA_003345475.1_ASM334547v1_genomic.fasta	Environment	China
GCA_024359445.1_ASM2435944v1_genomic.fasta	Human	China
GCA_024240775.1_ASM2424077v1_genomic.fasta	Human	China
GCA_028527135.1_ASM2852713v1_genomic.fasta	Human	China
GCA_028527185.1_ASM2852718v1_genomic.fasta	Human	China
GCA_002852895.1_ASM285289v1_genomic.fasta	Human	China
GCA_024355645.1_ASM2435564v1_genomic.fasta	Human	China
GCA_024357385.1_ASM2435738v1_genomic.fasta	Human	China
GCA_034726635.1_ASM3472663v1_genomic.fasta	Human	China
GCA_034719715.1_ASM3471971v1_genomic.fasta	Human	China
GCA_024240615.1_ASM2424061v1_genomic.fasta	Human	China
GCA_032460625.1_ASM3246062v1_genomic.fasta	Human	China
GCA_034742855.1_ASM3474285v1_genomic.fasta	Environment	China
GCA_034744975.1_ASM3474497v1_genomic.fasta	Human	China
GCA_029526625.1_ASM2952662v1_genomic.fasta	Human	China
GCA_038375585.1_ASM3837558v1_genomic.fasta	Human	China
GCA_040988785.1_ASM4098878v1_genomic.fasta	Human	China
GCA_034737955.1_ASM3473795v1_genomic.fasta	Human	China
GCA_034732975.1_ASM3473297v1_genomic.fasta	Human	China
GCA_034731975.1_ASM3473197v1_genomic.fasta	Human	China
GCA_034725675.1_ASM3472567v1_genomic.fasta	Human	China
GCA_034726755.1_ASM3472675v1_genomic.fasta	Human	China
GCA_034734315.1_ASM3473431v1_genomic.fasta	Human	China
GCA_037075945.1_ASM3707594v1_genomic.fasta	Animal	China
GCA_025908435.1_ASM2590843v1_genomic.fasta	Animal	China
GCA_034737235.1_ASM3473723v1_genomic.fasta	Human	China
GCA_029092925.1_PDT001653418.1_genomic.fasta	Human	China
GCA_034740605.1_ASM3474060v1_genomic.fasta	Human	China
GCA_022011475.1_PDT001130516.1_genomic.fasta	Human	China
GCA_027658605.1_ASM2765860v1_genomic.fasta	Human	China
GCA_024446475.1_PDT001368891.1_genomic.fasta	Human	China
GCA_041030425.1_ASM4103042v1_genomic.fasta	Human	China
GCA_021969215.1_PDT001019657.1_genomic.fasta	Human	China
GCA_023739175.1_ASM2373917v1_genomic.fasta	Human	China
GCA_034724495.1_ASM3472449v1_genomic.fasta	Human	China
GCA_021515715.1_ASM2151571v1_genomic.fasta	Human	China
GCA_021515795.1_ASM2151579v1_genomic.fasta	Human	China
GCA_021515735.1_ASM2151573v1_genomic.fasta	Human	China
GCA_023716445.1_ASM2371644v1_genomic.fasta	Human	China
GCA_034733115.1_ASM3473311v1_genomic.fasta	Human	China
GCA_014283365.1_ASM1428336v1_genomic.fasta	Human	China
GCA_021414475.1_ASM2141447v1_genomic.fasta	Human	China
GCA_029523455.1_ASM2952345v1_genomic.fasta	Human	China
GCA_030848965.1_ASM3084896v1_genomic.fasta	Human	China
GCA_034724475.1_ASM3472447v1_genomic.fasta	Human	China
GCA_034726915.1_ASM3472691v1_genomic.fasta	Human	China
GCA_034735035.1_ASM3473503v1_genomic.fasta	Human	China
GCA_034724535.1_ASM3472453v1_genomic.fasta	Human	China
GCA_034733615.1_ASM3473361v1_genomic.fasta	Human	China
GCA_034731775.1_ASM3473177v1_genomic.fasta	Human	China
GCA_034728255.1_ASM3472825v1_genomic.fasta	Human	China
GCA_029663245.1_ASM2966324v1_genomic.fasta	Human	China
GCA_019165925.1_ASM1916592v1_genomic.fasta	Human	China
GCA_034728395.1_ASM3472839v1_genomic.fasta	Human	China
GCA_902508525.1_ZKP91_genomic.fasta	Human	China
GCA_902509265.1_ZKP173_genomic.fasta	Human	China
GCA_034731115.1_ASM3473111v1_genomic.fasta	Human	China
GCA_034724695.1_ASM3472469v1_genomic.fasta	Human	China
GCA_034737115.1_ASM3473711v1_genomic.fasta	Human	China
GCA_034731135.1_ASM3473113v1_genomic.fasta	Human	China
GCA_022402055.1_ASM2240205v1_genomic.fasta	Human	China
GCA_034733875.1_ASM3473387v1_genomic.fasta	Human	China
GCA_025762455.1_ASM2576245v1_genomic.fasta	Human	China
GCA_034720235.1_ASM3472023v1_genomic.fasta	Human	China
GCA_034731635.1_ASM3473163v1_genomic.fasta	Human	China
GCA_034740165.1_ASM3474016v1_genomic.fasta	Human	China
GCA_034730135.1_ASM3473013v1_genomic.fasta	Human	China
GCA_034736695.1_ASM3473669v1_genomic.fasta	Human	China
GCA_034720125.1_ASM3472012v1_genomic.fasta	Human	China
GCA_021414405.1_ASM2141440v1_genomic.fasta	Human	China
GCA_019165565.1_ASM1916556v1_genomic.fasta	Human	China
GCA_034742895.1_ASM3474289v1_genomic.fasta	Environment	China
GCA_034736475.1_ASM3473647v1_genomic.fasta	Human	China
GCA_041034525.1_ASM4103452v1_genomic.fasta	Human	China
GCA_945278655.1_SRR11267046_bin.13_metawrap_v1.3.0_MAG_genomic.fasta	Animal	China
GCA_022860605.1_ASM2286060v1_genomic.fasta	Human	China
GCA_036067075.1_ASM3606707v1_genomic.fasta	Human	China
GCA_020479685.1_ASM2047968v1_genomic.fasta	Human	China
GCA_016753795.1_ASM1675379v1_genomic.fasta	Human	China
GCA_019053715.1_ASM1905371v1_genomic.fasta	Human	China
GCA_006131025.1_ASM613102v1_genomic.fasta	Human	China
GCA_021515805.1_ASM2151580v1_genomic.fasta	Human	China
GCA_021515535.1_ASM2151553v1_genomic.fasta	Human	China
GCA_020294655.1_ASM2029465v1_genomic.fasta	Human	China
GCA_014286635.1_ASM1428663v1_genomic.fasta	Human	China
GCA_019053435.1_ASM1905343v1_genomic.fasta	Human	China
GCA_003037665.1_ASM303766v1_genomic.fasta	Human	China
GCA_014284835.1_ASM1428483v1_genomic.fasta	Human	China
GCA_014286335.1_ASM1428633v1_genomic.fasta	Human	China
GCA_014288345.1_ASM1428834v1_genomic.fasta	Human	China
GCA_014286965.1_ASM1428696v1_genomic.fasta	Human	China
GCA_041031185.1_ASM4103118v1_genomic.fasta	Human	China
GCA_023273325.1_ASM2327332v1_genomic.fasta	Human	China
GCA_014289255.1_ASM1428925v1_genomic.fasta	Human	China
GCA_025643175.1_ASM2564317v1_genomic.fasta	Human	China
GCA_026615225.1_ASM2661522v1_genomic.fasta	Human	China
GCA_023739535.1_ASM2373953v1_genomic.fasta	Human	China
GCA_000441835.1_LCT-KP182_for_vertion_2.04_of_Klebsiella_pneumoniae_genome_genomic.fasta	Human	China
GCA_000441855.1_LCT-KP289_for_vertion_2.04_of_Klebsiella_pneumoniae_genome_genomic.fasta	Human	China
GCA_020251495.1_P8-U56_genomic.fasta	Human	China
GCA_002174025.1_ASM217402v1_genomic.fasta	Human	China
GCA_002174075.1_ASM217407v1_genomic.fasta	Human	China
GCA_023741185.1_ASM2374118v1_genomic.fasta	Human	China
GCA_024517125.1_ASM2451712v1_genomic.fasta	Animal	China
GCA_041038425.1_ASM4103842v1_genomic.fasta	Human	China
GCA_021519925.1_ASM2151992v1_genomic.fasta	Human	China
GCA_015289765.1_ASM1528976v1_genomic.fasta	Human	China
GCA_015288205.1_ASM1528820v1_genomic.fasta	Human	China
GCA_011006575.1_ASM1100657v1_genomic.fasta	Human	China
GCA_014655345.1_ASM1465534v1_genomic.fasta	Human	China
GCA_024731085.1_ASM2473108v1_genomic.fasta	Human	China
GCA_003437295.1_ASM343729v1_genomic.fasta	Human	China
GCA_038374855.1_ASM3837485v1_genomic.fasta	Human	China
GCA_038375045.1_ASM3837504v1_genomic.fasta	Human	China
GCA_001701755.1_ASM170175v1_genomic.fasta	Human	China
GCA_037000385.1_ASM3700038v1_genomic.fasta	Human	China
GCA_002173955.1_ASM217395v1_genomic.fasta	Human	China
GCA_034738445.1_ASM3473844v1_genomic.fasta	Human	China
GCA_027678925.1_ASM2767892v1_genomic.fasta	Human	China
GCA_034744915.1_ASM3474491v1_genomic.fasta	Human	China
GCA_018598865.1_ASM1859886v1_genomic.fasta	Human	China
GCA_030972215.1_ASM3097221v1_genomic.fasta	Human	China
GCA_021515575.1_ASM2151557v1_genomic.fasta	Human	China
GCA_027674445.1_ASM2767444v1_genomic.fasta	Human	China
GCA_034739175.1_ASM3473917v1_genomic.fasta	Human	China
GCA_036417685.1_ASM3641768v1_genomic.fasta	Environment	China
GCA_027723045.1_ASM2772304v1_genomic.fasta	Human	China
GCA_014283885.1_ASM1428388v1_genomic.fasta	Human	China
GCA_019051675.1_ASM1905167v1_genomic.fasta	Human	China
GCA_020480995.1_ASM2048099v1_genomic.fasta	Human	China
GCA_028863265.1_ASM2886326v1_genomic.fasta	Human	China
GCA_018274745.1_ASM1827474v1_genomic.fasta	Human	China
GCA_019165815.1_ASM1916581v1_genomic.fasta	Human	China
GCA_022402135.1_ASM2240213v1_genomic.fasta	Human	China
GCA_040250275.1_ASM4025027v1_genomic.fasta	Human	China
GCA_024240035.1_ASM2424003v1_genomic.fasta	Human	China
GCA_040692305.1_ASM4069230v1_genomic.fasta	Human	China
GCA_006965405.3_ASM696540v3_genomic.fasta	Human	China
GCA_022402305.1_ASM2240230v1_genomic.fasta	Human	China
GCA_018274825.1_ASM1827482v1_genomic.fasta	Human	China
GCA_019401685.1_ASM1940168v1_genomic.fasta	Human	China
GCA_034740635.1_ASM3474063v1_genomic.fasta	Human	China
GCA_022858005.1_ASM2285800v1_genomic.fasta	Human	China
GCA_034727835.1_ASM3472783v1_genomic.fasta	Human	China
GCA_040987395.1_ASM4098739v1_genomic.fasta	Human	China
GCA_022585535.1_ASM2258553v1_genomic.fasta	Human	China
GCA_022585615.1_ASM2258561v1_genomic.fasta	Human	China
GCA_034726775.1_ASM3472677v1_genomic.fasta	Human	China
GCA_034719775.1_ASM3471977v1_genomic.fasta	Human	China
GCA_040985345.1_ASM4098534v1_genomic.fasta	Human	China
GCA_004321365.1_ASM432136v1_genomic.fasta	Animal	China
GCA_002853385.2_ASM285338v2_genomic.fasta	Human	China
GCA_023978105.1_PDT001347592.1_genomic.fasta	Human	China
GCA_024516375.1_ASM2451637v1_genomic.fasta	Animal	China
GCA_026624925.1_ASM2662492v1_genomic.fasta	Human	China
GCA_022863625.1_ASM2286362v1_genomic.fasta	Human	China
GCA_018275115.1_ASM1827511v1_genomic.fasta	Human	China
GCA_026620135.1_ASM2662013v1_genomic.fasta	Human	China
GCA_034365025.1_ASM3436502v1_genomic.fasta	Human	China
GCA_019661115.1_ASM1966111v1_genomic.fasta	Human	China
GCA_040982815.1_ASM4098281v1_genomic.fasta	Animal	China
GCA_041033115.1_ASM4103311v1_genomic.fasta	Human	China
GCA_015288605.1_ASM1528860v1_genomic.fasta	Human	China
GCA_902507935.1_ZKP9_genomic.fasta	Human	China
GCA_029523295.1_ASM2952329v1_genomic.fasta	Human	China
GCA_019401635.1_ASM1940163v1_genomic.fasta	Human	China
GCA_022585365.1_ASM2258536v1_genomic.fasta	Environment	China
GCA_040690025.1_ASM4069002v1_genomic.fasta	Human	China
GCA_024516255.1_ASM2451625v1_genomic.fasta	Animal	China
GCA_034727135.1_ASM3472713v1_genomic.fasta	Human	China
GCA_030053875.1_ASM3005387v1_genomic.fasta	Human	China
GCA_021414465.1_ASM2141446v1_genomic.fasta	Human	China
GCA_019794895.1_ASM1979489v1_genomic.fasta	Human	China
GCA_034395175.1_ASM3439517v1_genomic.fasta	Human	China
GCA_034734115.1_ASM3473411v1_genomic.fasta	Human	China
GCA_015731585.1_ASM1573158v1_genomic.fasta	Animal	China
GCA_040794635.1_ASM4079463v1_genomic.fasta	Human	China
GCA_041042565.1_ASM4104256v1_genomic.fasta	Human	China
GCA_014286695.1_ASM1428669v1_genomic.fasta	Human	China
GCA_020481025.1_ASM2048102v1_genomic.fasta	Human	China
GCA_034731275.1_ASM3473127v1_genomic.fasta	Human	China
GCA_025175085.1_ASM2517508v1_genomic.fasta	Animal	China
GCA_014282685.1_ASM1428268v1_genomic.fasta	Human	China
GCA_002269865.1_ASM226986v1_genomic.fasta	Human	China
GCA_034398575.1_ASM3439857v1_genomic.fasta	Human	China
GCA_026236115.1_ASM2623611v1_genomic.fasta	Environment	China
GCA_041030985.1_ASM4103098v1_genomic.fasta	Human	China
GCA_023740195.1_ASM2374019v1_genomic.fasta	Human	China
GCA_040436885.1_ASM4043688v1_genomic.fasta	Human	China
GCA_026236015.1_ASM2623601v1_genomic.fasta	Environment	China
GCA_040690965.1_ASM4069096v1_genomic.fasta	Human	China
GCA_040986785.1_ASM4098678v1_genomic.fasta	Human	China
GCA_030972005.1_ASM3097200v1_genomic.fasta	Human	China
GCA_018598815.1_ASM1859881v1_genomic.fasta	Human	China
GCA_019052795.1_ASM1905279v1_genomic.fasta	Human	China
GCA_036066895.1_ASM3606689v1_genomic.fasta	Human	China
GCA_021515495.1_ASM2151549v1_genomic.fasta	Human	China
GCA_039575605.1_ASM3957560v1_genomic.fasta	Human	China
GCA_040991395.1_ASM4099139v1_genomic.fasta	Human	China
GCA_034364205.1_ASM3436420v1_genomic.fasta	Human	China
GCA_037202015.1_ASM3720201v1_genomic.fasta	Human	China
GCA_014283475.1_ASM1428347v1_genomic.fasta	Human	China
GCA_040691985.1_ASM4069198v1_genomic.fasta	Human	China
GCA_027660805.1_ASM2766080v1_genomic.fasta	Human	China
GCA_014285125.1_ASM1428512v1_genomic.fasta	Human	China
GCA_030442015.2_ASM3044201v2_genomic.fasta	Human	China
GCA_001549995.1_ASM154999v1_genomic.fasta	Animal	China
GCA_023740895.1_ASM2374089v1_genomic.fasta	Human	China
GCA_002205985.1_ASM220598v1_genomic.fasta	Human	China
GCA_023739255.1_ASM2373925v1_genomic.fasta	Human	China
GCA_030972825.1_ASM3097282v1_genomic.fasta	Human	China
GCA_034736415.1_ASM3473641v1_genomic.fasta	Human	China
GCA_023740955.1_ASM2374095v1_genomic.fasta	Human	China
GCA_034726355.1_ASM3472635v1_genomic.fasta	Human	China
GCA_026156585.1_ASM2615658v1_genomic.fasta	Human	China
GCA_041038705.1_ASM4103870v1_genomic.fasta	Human	China
GCA_026624345.1_ASM2662434v1_genomic.fasta	Human	China
GCA_034730205.1_ASM3473020v1_genomic.fasta	Human	China
GCA_038376465.1_ASM3837646v1_genomic.fasta	Human	China
GCA_031800875.1_ASM3180087v1_genomic.fasta	Human	China
GCA_036912695.1_ASM3691269v1_genomic.fasta	Human	China
GCA_021532695.1_ASM2153269v1_genomic.fasta	Human	China
GCA_023740865.1_ASM2374086v1_genomic.fasta	Human	China
GCA_023739415.1_ASM2373941v1_genomic.fasta	Human	China
GCA_023741595.1_ASM2374159v1_genomic.fasta	Human	China
GCA_041040845.1_ASM4104084v1_genomic.fasta	Human	China
GCA_003475175.1_ASM347517v1_genomic.fasta	Human	China
GCA_902509165.1_ZKP156_genomic.fasta	Human	China
GCA_040991455.1_ASM4099145v1_genomic.fasta	Human	China
GCA_030441575.1_ASM3044157v1_genomic.fasta	Human	China
GCA_036329865.1_ASM3632986v1_genomic.fasta	Human	China
GCA_902509305.1_ZKP194_genomic.fasta	Human	China
GCA_019401285.1_ASM1940128v1_genomic.fasta	Human	China
GCA_014285305.1_ASM1428530v1_genomic.fasta	Human	China
GCA_026198655.1_ASM2619865v1_genomic.fasta	Human	China
GCA_002870985.1_ASM287098v1_genomic.fasta	Human	China
GCA_003286975.1_ASM328697v1_genomic.fasta	Human	China
GCA_022009655.1_ASM2200965v1_genomic.fasta	Human	China
GCA_034739595.1_ASM3473959v1_genomic.fasta	Human	China
GCA_036329825.1_ASM3632982v1_genomic.fasta	Human	China
GCA_008320705.1_ASM832070v1_genomic.fasta	Human	China
GCA_040989565.1_ASM4098956v1_genomic.fasta	Human	China
GCA_023742395.1_ASM2374239v1_genomic.fasta	Human	China
GCA_034731235.1_ASM3473123v1_genomic.fasta	Human	China
GCA_036904255.1_ASM3690425v1_genomic.fasta	Human	China
GCA_002174015.1_ASM217401v1_genomic.fasta	Human	China
GCA_034731915.1_ASM3473191v1_genomic.fasta	Human	China
GCA_019165615.1_ASM1916561v1_genomic.fasta	Human	China
GCA_034356675.1_PDT002026158.1_genomic.fasta	Human	China
GCA_041032855.1_ASM4103285v1_genomic.fasta	Human	China
GCA_902506875.1_B8_genomic.fasta	Human	China
GCA_028825795.1_ASM2882579v1_genomic.fasta	Human	China
GCA_038374805.1_ASM3837480v1_genomic.fasta	Human	China
GCA_040986845.1_ASM4098684v1_genomic.fasta	Human	China
GCA_902507975.1_ZKP19_genomic.fasta	Human	China
GCA_001630805.1_ASM163080v1_genomic.fasta	Human	China
GCA_002845945.1_ASM284594v1_genomic.fasta	Human	China
GCA_902509045.1_ZKP6_genomic.fasta	Human	China
GCA_034737295.1_ASM3473729v1_genomic.fasta	Human	China
GCA_026624135.1_ASM2662413v1_genomic.fasta	Human	China
GCA_028526585.1_ASM2852658v1_genomic.fasta	Human	China
GCA_021899395.1_PDT001167511.1_genomic.fasta	Human	China
GCA_034729095.1_ASM3472909v1_genomic.fasta	Human	China
GCA_014285155.1_ASM1428515v1_genomic.fasta	Human	China
GCA_023892795.1_ASM2389279v1_genomic.fasta	Human	China
GCA_007896925.1_ASM789692v1_genomic.fasta	Human	China
GCA_018275005.1_ASM1827500v1_genomic.fasta	Human	China
GCA_024238755.1_ASM2423875v1_genomic.fasta	Human	China
GCA_041037205.1_ASM4103720v1_genomic.fasta	Human	China
GCA_000785625.1_ASM78562v1_genomic.fasta	Human	China
GCA_023978045.1_PDT001347594.1_genomic.fasta	Human	China
GCA_019401505.1_ASM1940150v1_genomic.fasta	Human	China
GCA_015318225.2_ASM1531822v2_genomic.fasta	Human	China
GCA_037132565.1_ASM3713256v1_genomic.fasta	Human	China
GCA_026198155.1_ASM2619815v1_genomic.fasta	Human	China
GCA_029541725.1_ASM2954172v1_genomic.fasta	Animal	China
GCA_041042085.1_ASM4104208v1_genomic.fasta	Human	China
GCA_021727695.1_ASM2172769v1_genomic.fasta	Human	China
GCA_005377825.1_ASM537782v1_genomic.fasta	Human	China
GCA_036329305.1_ASM3632930v1_genomic.fasta	Human	China
GCA_022585805.1_ASM2258580v1_genomic.fasta	Human	China
GCA_023739725.1_ASM2373972v1_genomic.fasta	Human	China
GCA_024516865.1_ASM2451686v1_genomic.fasta	Animal	China
GCA_034742035.1_ASM3474203v1_genomic.fasta	Environment	China
GCA_020480785.1_ASM2048078v1_genomic.fasta	Human	China
GCA_022860905.1_ASM2286090v1_genomic.fasta	Human	China
GCA_027795595.1_PDT001560097.1_genomic.fasta	Human	China
GCA_027795615.1_PDT001560096.1_genomic.fasta	Human	China
GCA_023978265.1_PDT001347580.1_genomic.fasta	Human	China
GCA_031318435.1_ASM3131843v1_genomic.fasta	Human	China
GCA_038375325.1_ASM3837532v1_genomic.fasta	Human	China
GCA_041035445.1_ASM4103544v1_genomic.fasta	Human	China
GCA_014287285.1_ASM1428728v1_genomic.fasta	Human	China
GCA_022760705.1_ASM2276070v1_genomic.fasta	Human	China
GCA_008632115.1_ASM863211v1_genomic.fasta	Human	China
GCA_019053915.1_ASM1905391v1_genomic.fasta	Human	China
GCA_019053695.1_ASM1905369v1_genomic.fasta	Human	China
GCA_024359485.1_ASM2435948v1_genomic.fasta	Human	China
GCA_040691545.1_ASM4069154v1_genomic.fasta	Human	China
GCA_034740055.1_ASM3474005v1_genomic.fasta	Human	China
GCA_034742155.1_ASM3474215v1_genomic.fasta	Environment	China
GCA_034735015.1_ASM3473501v1_genomic.fasta	Human	China
GCA_022855245.1_ASM2285524v1_genomic.fasta	Human	China
GCA_001701725.1_ASM170172v1_genomic.fasta	Human	China
GCA_034727155.1_ASM3472715v1_genomic.fasta	Human	China
GCA_024356855.1_ASM2435685v1_genomic.fasta	Human	China
GCA_031318265.1_ASM3131826v1_genomic.fasta	Human	China
GCA_040195855.1_ASM4019585v1_genomic.fasta	Human	China
GCA_034736615.1_ASM3473661v1_genomic.fasta	Human	China
GCA_024240475.1_ASM2424047v1_genomic.fasta	Human	China
GCA_021414545.1_ASM2141454v1_genomic.fasta	Human	China
GCA_029526705.1_ASM2952670v1_genomic.fasta	Human	China
GCA_034736295.1_ASM3473629v1_genomic.fasta	Human	China
GCA_040986435.1_ASM4098643v1_genomic.fasta	Human	China
GCA_902508045.1_ZKP12_genomic.fasta	Human	China
GCA_023740015.1_ASM2374001v1_genomic.fasta	Human	China
GCA_023741355.1_ASM2374135v1_genomic.fasta	Human	China
GCA_024239155.1_ASM2423915v1_genomic.fasta	Human	China
GCA_015290925.1_ASM1529092v1_genomic.fasta	Animal	China
GCA_034394395.1_ASM3439439v1_genomic.fasta	Human	China
GCA_040690645.1_ASM4069064v1_genomic.fasta	Human	China
GCA_034744315.1_ASM3474431v1_genomic.fasta	Human	China
GCA_014286855.1_ASM1428685v1_genomic.fasta	Human	China
GCA_034733335.1_ASM3473333v1_genomic.fasta	Human	China
GCA_029523405.1_ASM2952340v1_genomic.fasta	Human	China
GCA_024518125.1_ASM2451812v1_genomic.fasta	Animal	China
GCA_026236075.1_ASM2623607v1_genomic.fasta	Environment	China
GCA_034739895.1_ASM3473989v1_genomic.fasta	Human	China
GCA_024357105.1_ASM2435710v1_genomic.fasta	Human	China
GCA_034742075.1_ASM3474207v1_genomic.fasta	Environment	China
GCA_028526525.1_ASM2852652v1_genomic.fasta	Human	China
GCA_034735235.1_ASM3473523v1_genomic.fasta	Human	China
GCA_034744855.1_ASM3474485v1_genomic.fasta	Human	China
GCA_024355835.1_ASM2435583v1_genomic.fasta	Human	China
GCA_024356195.1_ASM2435619v1_genomic.fasta	Human	China
GCA_040690445.1_ASM4069044v1_genomic.fasta	Human	China
GCA_034744775.1_ASM3474477v1_genomic.fasta	Human	China
GCA_034735535.1_ASM3473553v1_genomic.fasta	Human	China
GCA_024238035.1_ASM2423803v1_genomic.fasta	Human	China
GCA_023273245.1_ASM2327324v1_genomic.fasta	Human	China
GCA_023291425.1_ASM2329142v1_genomic.fasta	Human	China
GCA_034733815.1_ASM3473381v1_genomic.fasta	Human	China
GCA_039676345.1_ASM3967634v1_genomic.fasta	Human	China
GCA_028656475.1_ASM2865647v1_genomic.fasta	Human	China
GCA_040689875.1_ASM4068987v1_genomic.fasta	Human	China
GCA_003664915.1_ASM366491v1_genomic.fasta	Animal	China
GCA_033119605.1_PDT001958664.1_genomic.fasta	Human	China
GCA_022760635.1_ASM2276063v1_genomic.fasta	Human	China
GCA_027853505.1_ASM2785350v1_genomic.fasta	Human	China
GCA_036576905.1_ASM3657690v1_genomic.fasta	Human	China
GCA_040985105.1_ASM4098510v1_genomic.fasta	Human	China
GCA_024240335.1_ASM2424033v1_genomic.fasta	Human	China
GCA_022261495.1_PDT000436108.1_genomic.fasta	Human	China
GCA_024237795.1_ASM2423779v1_genomic.fasta	Human	China
GCA_024238615.1_ASM2423861v1_genomic.fasta	Human	China
GCA_024238695.1_ASM2423869v1_genomic.fasta	Human	China
GCA_038376195.1_ASM3837619v1_genomic.fasta	Human	China
GCA_025755155.1_ASM2575515v1_genomic.fasta	Human	China
GCA_034719485.1_ASM3471948v1_genomic.fasta	Human	China
GCA_034731495.1_ASM3473149v1_genomic.fasta	Human	China
GCA_038374945.1_ASM3837494v1_genomic.fasta	Human	China
GCA_034735635.1_ASM3473563v1_genomic.fasta	Human	China
GCA_040692225.1_ASM4069222v1_genomic.fasta	Human	China
GCA_029525695.1_ASM2952569v1_genomic.fasta	Human	China
GCA_034365245.1_ASM3436524v1_genomic.fasta	Human	China
GCA_034730595.1_ASM3473059v1_genomic.fasta	Human	China
GCA_025754685.1_ASM2575468v1_genomic.fasta	Human	China
GCA_034731715.1_ASM3473171v1_genomic.fasta	Human	China
GCA_041030965.1_ASM4103096v1_genomic.fasta	Human	China
GCA_040689125.1_ASM4068912v1_genomic.fasta	Human	China
GCA_018271665.1_ASM1827166v1_genomic.fasta	Human	China
GCA_025754885.1_ASM2575488v1_genomic.fasta	Human	China
GCA_025754675.1_ASM2575467v1_genomic.fasta	Human	China
GCA_034724575.1_ASM3472457v1_genomic.fasta	Human	China
GCA_041038745.1_ASM4103874v1_genomic.fasta	Human	China
GCA_034369665.1_PDT002026211.1_genomic.fasta	Human	China
GCA_041042765.1_ASM4104276v1_genomic.fasta	Human	China
GCA_034736115.1_ASM3473611v1_genomic.fasta	Human	China
GCA_025754915.1_ASM2575491v1_genomic.fasta	Human	China
GCA_040986055.1_ASM4098605v1_genomic.fasta	Human	China
GCA_034356175.1_PDT002026190.1_genomic.fasta	Human	China
GCA_034736535.1_ASM3473653v1_genomic.fasta	Human	China
GCA_034732375.1_ASM3473237v1_genomic.fasta	Human	China
GCA_025754715.1_ASM2575471v1_genomic.fasta	Human	China
GCA_034741035.1_ASM3474103v1_genomic.fasta	Human	China
GCA_018140695.1_ASM1814069v1_genomic.fasta	Human	China
GCA_034731795.1_ASM3473179v1_genomic.fasta	Human	China
GCA_023739955.1_ASM2373995v1_genomic.fasta	Human	China
GCA_025642315.1_ASM2564231v1_genomic.fasta	Human	China
GCA_024357285.1_ASM2435728v1_genomic.fasta	Human	China
GCA_034744255.1_ASM3474425v1_genomic.fasta	Human	China
GCA_024355505.1_ASM2435550v1_genomic.fasta	Human	China
GCA_021954485.1_PDT001020409.1_genomic.fasta	Human	China
GCA_021414505.1_ASM2141450v1_genomic.fasta	Human	China
GCA_032460905.1_ASM3246090v1_genomic.fasta	Human	China
GCA_002740705.1_ASM274070v1_genomic.fasta	Human	China
GCA_034741335.1_ASM3474133v1_genomic.fasta	Human	China
GCA_024459275.1_PDT001368880.1_genomic.fasta	Human	China
GCA_038376175.1_ASM3837617v1_genomic.fasta	Human	China
GCA_012167385.1_ASM1216738v1_genomic.fasta	Food	China
GCA_034362705.1_ASM3436270v1_genomic.fasta	Human	China
GCA_002966875.1_ASM296687v1_genomic.fasta	Human	China
GCA_034719825.1_ASM3471982v1_genomic.fasta	Human	China
GCA_024237415.1_ASM2423741v1_genomic.fasta	Human	China
GCA_024582155.1_ASM2458215v1_genomic.fasta	Human	China
GCA_034742575.1_ASM3474257v1_genomic.fasta	Environment	China
GCA_028681825.1_ASM2868182v1_genomic.fasta	Animal	China
GCA_024357245.1_ASM2435724v1_genomic.fasta	Human	China
GCA_024355855.1_ASM2435585v1_genomic.fasta	Human	China
GCA_040279445.1_ASM4027944v1_genomic.fasta	Human	China
GCA_034743175.1_ASM3474317v1_genomic.fasta	Environment	China
GCA_034736335.1_ASM3473633v1_genomic.fasta	Human	China
GCA_022011395.1_PDT001130520.1_genomic.fasta	Human	China
GCA_041029265.1_ASM4102926v1_genomic.fasta	Human	China
GCA_034736135.1_ASM3473613v1_genomic.fasta	Human	China
GCA_026197985.1_ASM2619798v1_genomic.fasta	Human	China
GCA_034726395.1_ASM3472639v1_genomic.fasta	Human	China
GCA_028681795.1_ASM2868179v1_genomic.fasta	Animal	China
GCA_028682015.1_ASM2868201v1_genomic.fasta	Animal	China
GCA_029854595.1_ASM2985459v1_genomic.fasta	Human	China
GCA_034735155.1_ASM3473515v1_genomic.fasta	Human	China
GCA_041037545.1_ASM4103754v1_genomic.fasta	Human	China
GCA_026229755.1_ASM2622975v1_genomic.fasta	Human	China
GCA_034730935.1_ASM3473093v1_genomic.fasta	Human	China
GCA_029773585.1_ASM2977358v1_genomic.fasta	Human	China
GCA_038376595.1_ASM3837659v1_genomic.fasta	Human	China
GCA_034729605.1_ASM3472960v1_genomic.fasta	Human	China
GCA_040985005.1_ASM4098500v1_genomic.fasta	Human	China
GCA_002257935.4_ASM225793v4_genomic.fasta	Human	China
GCA_902508565.1_ZKP90_genomic.fasta	Human	China
GCA_034738715.1_ASM3473871v1_genomic.fasta	Human	China
GCA_034359065.1_PDT002026197.1_genomic.fasta	Human	China
GCA_002264845.1_ASM226484v1_genomic.fasta	Human	China
GCA_027558775.1_ASM2755877v1_genomic.fasta	Human	China
GCA_006130515.1_ASM613051v1_genomic.fasta	Human	China
GCA_006131185.1_ASM613118v1_genomic.fasta	Human	China
GCA_006131345.1_ASM613134v1_genomic.fasta	Human	China
GCA_034737795.1_ASM3473779v1_genomic.fasta	Human	China
GCA_016754995.1_ASM1675499v1_genomic.fasta	Human	China
GCA_039042235.1_ASM3904223v1_genomic.fasta	Human	China
GCA_041031085.1_ASM4103108v1_genomic.fasta	Human	China
GCA_038376225.1_ASM3837622v1_genomic.fasta	Human	China
GCA_008830495.1_ASM883049v1_genomic.fasta	Human	China
GCA_034735955.1_ASM3473595v1_genomic.fasta	Human	China
GCA_034727655.1_ASM3472765v1_genomic.fasta	Human	China
GCA_034724635.1_ASM3472463v1_genomic.fasta	Human	China
GCA_034725615.1_ASM3472561v1_genomic.fasta	Human	China
GCA_024357155.1_ASM2435715v1_genomic.fasta	Human	China
GCA_041039905.1_ASM4103990v1_genomic.fasta	Human	China
GCA_041033145.1_ASM4103314v1_genomic.fasta	Human	China
GCA_034739735.1_ASM3473973v1_genomic.fasta	Human	China
GCA_034726475.1_ASM3472647v1_genomic.fasta	Human	China
GCA_034724155.1_ASM3472415v1_genomic.fasta	Human	China
GCA_034734625.1_ASM3473462v1_genomic.fasta	Human	China
GCA_901001125.1_COK154_genomic.fasta	Human	China
GCA_034726855.1_ASM3472685v1_genomic.fasta	Human	China
GCA_029526065.1_ASM2952606v1_genomic.fasta	Human	China
GCA_038375245.1_ASM3837524v1_genomic.fasta	Human	China
GCA_902508235.1_ZKP52_genomic.fasta	Human	China
GCA_902508395.1_ZKP59_genomic.fasta	Human	China
GCA_034719865.1_ASM3471986v1_genomic.fasta	Human	China
GCA_034727635.1_ASM3472763v1_genomic.fasta	Human	China
GCA_019445245.1_ASM1944524v1_genomic.fasta	Human	China
GCA_034356655.1_PDT002026167.1_genomic.fasta	Human	China
GCA_902508935.1_ZKP143_genomic.fasta	Human	China
GCA_023920005.1_ASM2392000v1_genomic.fasta	Human	China
GCA_030052865.1_ASM3005286v1_genomic.fasta	Human	China
GCA_034739715.1_ASM3473971v1_genomic.fasta	Human	China
GCA_901001525.1_COK307_genomic.fasta	Human	China
GCA_034733355.1_ASM3473335v1_genomic.fasta	Human	China
GCA_901001745.1_HAK79_genomic.fasta	Human	China
GCA_034726795.1_ASM3472679v1_genomic.fasta	Human	China
GCA_008830595.1_ASM883059v1_genomic.fasta	Human	China
GCA_003466135.1_ASM346613v1_genomic.fasta	Human	China
GCA_034364085.1_ASM3436408v1_genomic.fasta	Human	China
GCA_041028885.1_ASM4102888v1_genomic.fasta	Human	China
GCA_026623725.1_ASM2662372v1_genomic.fasta	Human	China
GCA_022402185.1_ASM2240218v1_genomic.fasta	Human	China
GCA_034740435.1_ASM3474043v1_genomic.fasta	Human	China
GCA_036863655.1_ASM3686365v1_genomic.fasta	Human	China
GCA_034739435.1_ASM3473943v1_genomic.fasta	Human	China
GCA_034737375.1_ASM3473737v1_genomic.fasta	Human	China
GCA_030972205.1_ASM3097220v1_genomic.fasta	Human	China
GCA_018598745.1_ASM1859874v1_genomic.fasta	Human	China
GCA_018598785.1_ASM1859878v1_genomic.fasta	Human	China
GCA_018598665.1_ASM1859866v1_genomic.fasta	Human	China
GCA_031020955.1_ASM3102095v1_genomic.fasta	Human	China
GCA_030972305.1_ASM3097230v1_genomic.fasta	Human	China
GCA_026623865.1_ASM2662386v1_genomic.fasta	Human	China
GCA_041030925.1_ASM4103092v1_genomic.fasta	Human	China
GCA_902508875.1_ZKP154_genomic.fasta	Human	China
GCA_034735295.1_ASM3473529v1_genomic.fasta	Human	China
GCA_029916165.1_ASM2991616v1_genomic.fasta	Human	China
GCA_029916345.1_ASM2991634v1_genomic.fasta	Human	China
GCA_014285395.1_ASM1428539v1_genomic.fasta	Human	China
GCA_024240515.1_ASM2424051v1_genomic.fasta	Human	China
GCA_014290055.1_ASM1429005v1_genomic.fasta	Human	China
GCA_018271555.1_ASM1827155v1_genomic.fasta	Human	China
GCA_023741135.1_ASM2374113v1_genomic.fasta	Human	China
GCA_034735555.1_ASM3473555v1_genomic.fasta	Human	China
GCA_034743755.1_ASM3474375v1_genomic.fasta	Environment	China
GCA_022760695.1_ASM2276069v1_genomic.fasta	Human	China
GCA_023739315.1_ASM2373931v1_genomic.fasta	Human	China
GCA_039573265.1_ASM3957326v1_genomic.fasta	Human	China
GCA_034742635.1_ASM3474263v1_genomic.fasta	Environment	China
GCA_004120135.1_ASM412013v1_genomic.fasta	Human	China
GCA_026624325.1_ASM2662432v1_genomic.fasta	Human	China
GCA_019053675.1_ASM1905367v1_genomic.fasta	Human	China
GCA_034737195.1_ASM3473719v1_genomic.fasta	Human	China
GCA_902509455.1_ZKP191_genomic.fasta	Human	China
GCA_031318015.1_ASM3131801v1_genomic.fasta	Human	China
GCA_014286685.1_ASM1428668v1_genomic.fasta	Human	China
GCA_024359345.1_ASM2435934v1_genomic.fasta	Human	China
GCA_031318175.1_ASM3131817v1_genomic.fasta	Human	China
GCA_023739995.1_ASM2373999v1_genomic.fasta	Human	China
GCA_014288475.1_ASM1428847v1_genomic.fasta	Human	China
GCA_001701795.1_ASM170179v1_genomic.fasta	Human	China
GCA_039572765.1_ASM3957276v1_genomic.fasta	Human	China
GCA_024516295.1_ASM2451629v1_genomic.fasta	Animal	China
GCA_020251705.1_P2-U50_genomic.fasta	Human	China
GCA_009647835.1_ASM964783v1_genomic.fasta	Human	China
GCA_024356425.1_ASM2435642v1_genomic.fasta	Human	China
GCA_015287605.1_ASM1528760v1_genomic.fasta	Human	China
GCA_037076075.1_ASM3707607v1_genomic.fasta	Animal	China
GCA_026198835.1_ASM2619883v1_genomic.fasta	Human	China
GCA_024241055.1_ASM2424105v1_genomic.fasta	Human	China
GCA_040691485.1_ASM4069148v1_genomic.fasta	Human	China
GCA_023740125.1_ASM2374012v1_genomic.fasta	Human	China
GCA_033798725.1_ASM3379872v1_genomic.fasta	Animal	China
GCA_034736955.1_ASM3473695v1_genomic.fasta	Human	China
GCA_040985085.1_ASM4098508v1_genomic.fasta	Human	China
GCA_041042845.1_ASM4104284v1_genomic.fasta	Human	China
GCA_040987565.1_ASM4098756v1_genomic.fasta	Human	China
GCA_034738535.1_ASM3473853v1_genomic.fasta	Human	China
GCA_037132595.1_ASM3713259v1_genomic.fasta	Human	China
GCA_037132695.1_ASM3713269v1_genomic.fasta	Human	China
GCA_034728215.1_ASM3472821v1_genomic.fasta	Human	China
GCA_902508855.1_ZKP152_genomic.fasta	Human	China
GCA_028581215.1_ASM2858121v1_genomic.fasta	Human	China
GCA_020496635.1_ASM2049663v1_genomic.fasta	Human	China
GCA_014286955.1_ASM1428695v1_genomic.fasta	Human	China
GCA_026624285.1_ASM2662428v1_genomic.fasta	Human	China
GCA_034341085.2_ASM3434108v2_genomic.fasta	Human	China
GCA_014287235.1_ASM1428723v1_genomic.fasta	Human	China
GCA_019401905.1_ASM1940190v1_genomic.fasta	Human	China
GCA_034085275.1_ASM3408527v1_genomic.fasta	Human	China
GCA_034363925.1_ASM3436392v1_genomic.fasta	Human	China
GCA_034720245.1_ASM3472024v1_genomic.fasta	Human	China
GCA_034364285.1_ASM3436428v1_genomic.fasta	Human	China
GCA_034738775.1_ASM3473877v1_genomic.fasta	Human	China
GCA_041037505.1_ASM4103750v1_genomic.fasta	Human	China
GCA_034731315.1_ASM3473131v1_genomic.fasta	Human	China
GCA_040690325.1_ASM4069032v1_genomic.fasta	Human	China
GCA_037478015.1_ASM3747801v1_genomic.fasta	Human	China
GCA_034084885.1_ASM3408488v1_genomic.fasta	Human	China
GCA_034082685.1_ASM3408268v1_genomic.fasta	Human	China
GCA_022019955.1_PDT000947383.1_genomic.fasta	Human	China
GCA_034729075.1_ASM3472907v1_genomic.fasta	Human	China
GCA_034734575.1_ASM3473457v1_genomic.fasta	Human	China
GCA_902506815.1_B6_genomic.fasta	Human	China
GCA_022184225.1_PDT000717040.1_genomic.fasta	Human	China
GCA_026623505.1_ASM2662350v1_genomic.fasta	Human	China
GCA_034738195.1_ASM3473819v1_genomic.fasta	Human	China
GCA_040990985.1_ASM4099098v1_genomic.fasta	Human	China
GCA_034735895.1_ASM3473589v1_genomic.fasta	Human	China
GCA_026623925.1_ASM2662392v1_genomic.fasta	Human	China
GCA_901001245.1_COK231_genomic.fasta	Human	China
GCA_034719535.1_ASM3471953v1_genomic.fasta	Human	China
GCA_901001805.1_HAK75_genomic.fasta	Human	China
GCA_034738615.1_ASM3473861v1_genomic.fasta	Human	China
GCA_034084745.1_ASM3408474v1_genomic.fasta	Human	China
GCA_039134825.1_ASM3913482v1_genomic.fasta	Human	China
GCA_014282505.1_ASM1428250v1_genomic.fasta	Human	China
GCA_017315205.1_ASM1731520v1_genomic.fasta	Human	China
GCA_021414425.1_ASM2141442v1_genomic.fasta	Human	China
GCA_902508195.1_ZKP43_genomic.fasta	Human	China
GCA_034727895.1_ASM3472789v1_genomic.fasta	Human	China
GCA_901001815.1_HAK163_genomic.fasta	Human	China
GCA_902507055.1_C9_genomic.fasta	Human	China
GCA_036863635.1_ASM3686363v1_genomic.fasta	Human	China
GCA_034738155.1_ASM3473815v1_genomic.fasta	Human	China
GCA_020496675.1_ASM2049667v1_genomic.fasta	Human	China
GCA_034085095.1_ASM3408509v1_genomic.fasta	Human	China
GCA_030323625.1_ASM3032362v1_genomic.fasta	Human	China
GCA_034355535.1_PDT002026160.1_genomic.fasta	Human	China
GCA_022011955.1_PDT001110151.1_genomic.fasta	Human	China
GCA_029215125.1_PDT001661767.1_genomic.fasta	Human	China
GCA_026197385.1_ASM2619738v1_genomic.fasta	Human	China
GCA_902508035.1_ZKP31_genomic.fasta	Human	China
GCA_023347665.1_ASM2334766v1_genomic.fasta	Animal	China
GCA_029663405.1_ASM2966340v1_genomic.fasta	Human	China
GCA_902509055.1_ZKP166_genomic.fasta	Human	China
GCA_034732015.1_ASM3473201v1_genomic.fasta	Human	China
GCA_041031005.1_ASM4103100v1_genomic.fasta	Human	China
GCA_026586295.1_ASM2658629v1_genomic.fasta	Human	China
GCA_902509175.1_ZKP169_genomic.fasta	Human	China
GCA_031795335.1_ASM3179533v1_genomic.fasta	Human	China
GCA_902508775.1_ZKP117_genomic.fasta	Human	China
GCA_029915165.1_ASM2991516v1_genomic.fasta	Human	China
GCA_902509435.1_ZKP206_genomic.fasta	Human	China
GCA_034738375.1_ASM3473837v1_genomic.fasta	Human	China
GCA_026586465.1_ASM2658646v1_genomic.fasta	Human	China
GCA_024436535.1_ASM2443653v1_genomic.fasta	Human	China
GCA_026586505.1_ASM2658650v1_genomic.fasta	Human	China
GCA_024652825.1_ASM2465282v1_genomic.fasta	Human	China
GCA_034083015.1_ASM3408301v1_genomic.fasta	Human	China
GCA_041033535.1_ASM4103353v1_genomic.fasta	Human	China
GCA_013420725.1_ASM1342072v1_genomic.fasta	Human	China
GCA_034726095.1_ASM3472609v1_genomic.fasta	Human	China
GCA_034084515.1_ASM3408451v1_genomic.fasta	Human	China
GCA_901001185.1_COK171_genomic.fasta	Human	China
GCA_901001335.1_COK208_genomic.fasta	Human	China
GCA_023700705.1_ASM2370070v1_genomic.fasta	Human	China
GCA_025762675.1_ASM2576267v1_genomic.fasta	Human	China
GCA_029523435.1_ASM2952343v1_genomic.fasta	Human	China
GCA_034737615.1_ASM3473761v1_genomic.fasta	Human	China
GCA_901000995.1_COK100_genomic.fasta	Human	China
GCA_901001255.1_COK219_genomic.fasta	Human	China
GCA_023741715.1_ASM2374171v1_genomic.fasta	Human	China
GCA_041030865.1_ASM4103086v1_genomic.fasta	Human	China
GCA_006130105.1_ASM613010v1_genomic.fasta	Human	China
GCA_901001115.1_COK164_genomic.fasta	Human	China
GCA_026623435.1_ASM2662343v1_genomic.fasta	Human	China
GCA_041039685.1_ASM4103968v1_genomic.fasta	Human	China
GCA_902508005.1_ZKP15_genomic.fasta	Human	China
GCA_901001195.1_COK166_genomic.fasta	Human	China
GCA_019401545.1_ASM1940154v1_genomic.fasta	Human	China
GCA_901001265.1_COK222_genomic.fasta	Human	China
GCA_041081935.1_NC3_genomic.fasta	Human	China
GCA_901001205.1_COK174_genomic.fasta	Human	China
GCA_901000915.1_COK36_genomic.fasta	Human	China
GCA_019165445.1_ASM1916544v1_genomic.fasta	Human	China
GCA_901001955.1_HAK294_genomic.fasta	Human	China
GCA_015832035.1_ASM1583203v1_genomic.fasta	Environment	China
GCA_037137355.1_ASM3713735v1_genomic.fasta	Environment	China
GCA_034086005.1_ASM3408600v1_genomic.fasta	Human	China
GCA_040989625.1_ASM4098962v1_genomic.fasta	Human	China
GCA_034085395.1_ASM3408539v1_genomic.fasta	Human	China
GCA_002887675.1_ASM288767v1_genomic.fasta	Human	China
GCA_034931875.1_ASM3493187v1_genomic.fasta	Human	China
GCA_021515635.1_ASM2151563v1_genomic.fasta	Human	China
GCA_041030905.1_ASM4103090v1_genomic.fasta	Human	China
GCA_034734915.1_ASM3473491v1_genomic.fasta	Human	China
GCA_041037045.1_ASM4103704v1_genomic.fasta	Human	China
GCA_020479905.1_ASM2047990v1_genomic.fasta	Human	China
GCA_041036685.1_ASM4103668v1_genomic.fasta	Human	China
GCA_026198635.1_ASM2619863v1_genomic.fasta	Human	China
GCA_034724435.1_ASM3472443v1_genomic.fasta	Human	China
GCA_026229725.1_ASM2622972v1_genomic.fasta	Human	China
GCA_023742515.1_ASM2374251v1_genomic.fasta	Human	China
GCA_040985065.1_ASM4098506v1_genomic.fasta	Human	China
GCA_902507325.1_F11_genomic.fasta	Human	China
GCA_014288205.1_ASM1428820v1_genomic.fasta	Human	China
GCA_024461445.1_PDT001368894.1_genomic.fasta	Human	China
GCA_019401925.1_ASM1940192v1_genomic.fasta	Human	China
GCA_902506795.1_C4_genomic.fasta	Human	China
GCA_019401305.1_ASM1940130v1_genomic.fasta	Human	China
GCA_024917075.1_ASM2491707v1_genomic.fasta	Human	China
GCA_902507985.1_ZKP28_genomic.fasta	Human	China
GCA_902508475.1_ZKP62_genomic.fasta	Human	China
GCA_040990585.1_ASM4099058v1_genomic.fasta	Human	China
GCA_038375765.1_ASM3837576v1_genomic.fasta	Human	China
GCA_034729115.1_ASM3472911v1_genomic.fasta	Human	China
GCA_034741115.1_ASM3474111v1_genomic.fasta	Human	China
GCA_902507295.1_F10_genomic.fasta	Human	China
GCA_041034625.1_ASM4103462v1_genomic.fasta	Human	China
GCA_902507315.1_F7_genomic.fasta	Human	China
GCA_034084715.1_ASM3408471v1_genomic.fasta	Human	China
GCA_034740695.1_ASM3474069v1_genomic.fasta	Human	China
GCA_034085455.1_ASM3408545v1_genomic.fasta	Human	China
GCA_034726985.1_ASM3472698v1_genomic.fasta	Human	China
GCA_034729335.1_ASM3472933v1_genomic.fasta	Human	China
GCA_901001925.1_HAK280_genomic.fasta	Human	China
GCA_901001985.1_HAK281_genomic.fasta	Human	China
GCA_019053955.1_ASM1905395v1_genomic.fasta	Human	China
GCA_026274795.1_ASM2627479v1_genomic.fasta	Animal	China
GCA_040690055.1_ASM4069005v1_genomic.fasta	Human	China
GCA_034735315.1_ASM3473531v1_genomic.fasta	Human	China
GCA_034724455.1_ASM3472445v1_genomic.fasta	Human	China
GCA_014286595.1_ASM1428659v1_genomic.fasta	Human	China
GCA_034739275.1_ASM3473927v1_genomic.fasta	Human	China
GCA_023742995.1_ASM2374299v1_genomic.fasta	Human	China
GCA_014286225.1_ASM1428622v1_genomic.fasta	Human	China
GCA_034735075.1_ASM3473507v1_genomic.fasta	Human	China
GCA_002173825.1_ASM217382v1_genomic.fasta	Human	China
GCA_021516455.1_ASM2151645v1_genomic.fasta	Human	China
GCA_040691045.1_ASM4069104v1_genomic.fasta	Human	China
GCA_019165775.1_ASM1916577v1_genomic.fasta	Human	China
GCA_025762435.1_ASM2576243v1_genomic.fasta	Human	China
GCA_034734875.1_ASM3473487v1_genomic.fasta	Human	China
GCA_032460845.1_ASM3246084v1_genomic.fasta	Human	China
GCA_034725155.1_ASM3472515v1_genomic.fasta	Human	China
GCA_034733775.1_ASM3473377v1_genomic.fasta	Human	China
GCA_021899055.1_PDT001167529.1_genomic.fasta	Human	China
GCA_021726705.1_ASM2172670v1_genomic.fasta	Human	China
GCA_034737415.1_ASM3473741v1_genomic.fasta	Human	China
GCA_008630215.1_ASM863021v1_genomic.fasta	Human	China
GCA_008630255.1_ASM863025v1_genomic.fasta	Human	China
GCA_008630175.1_ASM863017v1_genomic.fasta	Human	China
GCA_008630195.1_ASM863019v1_genomic.fasta	Human	China
GCA_008630125.1_ASM863012v1_genomic.fasta	Human	China
GCA_008632765.1_ASM863276v1_genomic.fasta	Human	China
GCA_008632735.1_ASM863273v1_genomic.fasta	Human	China
GCA_008632785.1_ASM863278v1_genomic.fasta	Human	China
GCA_038439795.1_ASM3843979v1_genomic.fasta	Human	China
GCA_022570755.1_ASM2257075v1_genomic.fasta	Human	China
GCA_024730825.1_ASM2473082v1_genomic.fasta	Human	China
GCA_034393175.1_ASM3439317v1_genomic.fasta	Human	China
GCA_021395735.1_ASM2139573v1_genomic.fasta	Animal	China
GCA_037075835.1_ASM3707583v1_genomic.fasta	Animal	China
GCA_034728795.1_ASM3472879v1_genomic.fasta	Human	China
GCA_025176665.1_ASM2517666v1_genomic.fasta	Animal	China
GCA_029087785.1_ASM2908778v1_genomic.fasta	Environment	China
GCA_022860575.1_ASM2286057v1_genomic.fasta	Human	China
GCA_018223475.1_ASM1822347v1_genomic.fasta	Human	China
GCA_025175775.1_ASM2517577v1_genomic.fasta	Animal	China
GCA_014725895.1_ASM1472589v1_genomic.fasta	Human	China
GCA_012166915.1_ASM1216691v1_genomic.fasta	Food	China
GCA_901000955.1_COK118_genomic.fasta	Human	China
GCA_028825905.1_ASM2882590v1_genomic.fasta	Human	China
GCA_036912475.1_ASM3691247v1_genomic.fasta	Human	China
GCA_024236855.1_ASM2423685v1_genomic.fasta	Human	China
GCA_024238275.1_ASM2423827v1_genomic.fasta	Human	China
GCA_024237675.1_ASM2423767v1_genomic.fasta	Human	China
GCA_015277975.1_ASM1527797v1_genomic.fasta	Animal	China
GCA_024237075.1_ASM2423707v1_genomic.fasta	Human	China
GCA_003036485.1_ASM303648v1_genomic.fasta	Human	China
GCA_036417615.1_ASM3641761v1_genomic.fasta	Environment	China
GCA_019050875.1_ASM1905087v1_genomic.fasta	Human	China
GCA_034743715.1_ASM3474371v1_genomic.fasta	Environment	China
GCA_024356685.1_ASM2435668v1_genomic.fasta	Human	China
GCA_034738895.1_ASM3473889v1_genomic.fasta	Human	China
GCA_024357145.1_ASM2435714v1_genomic.fasta	Human	China
GCA_031318875.1_ASM3131887v1_genomic.fasta	Human	China
GCA_024237835.1_ASM2423783v1_genomic.fasta	Human	China
GCA_038375145.1_ASM3837514v1_genomic.fasta	Human	China
GCA_034361965.1_ASM3436196v1_genomic.fasta	Human	China
GCA_038376145.1_ASM3837614v1_genomic.fasta	Human	China
GCA_034738835.1_ASM3473883v1_genomic.fasta	Human	China
GCA_040985935.1_ASM4098593v1_genomic.fasta	Human	China
GCA_902509375.1_ZKP199_genomic.fasta	Human	China
GCA_015284925.1_ASM1528492v1_genomic.fasta	Human	China
GCA_030443375.1_ASM3044337v1_genomic.fasta	Environment	China
GCA_023738935.1_ASM2373893v1_genomic.fasta	Human	China
GCA_034744815.1_ASM3474481v1_genomic.fasta	Human	China
GCA_003429065.3_ASM342906v3_genomic.fasta	Human	China
GCA_024356665.1_ASM2435666v1_genomic.fasta	Human	China
GCA_039573225.1_ASM3957322v1_genomic.fasta	Human	China
GCA_024516445.1_ASM2451644v1_genomic.fasta	Animal	China
GCA_034727475.1_ASM3472747v1_genomic.fasta	Human	China
GCA_018274955.1_ASM1827495v1_genomic.fasta	Human	China
GCA_022854625.1_ASM2285462v1_genomic.fasta	Human	China
GCA_024237715.1_ASM2423771v1_genomic.fasta	Human	China
GCA_037132555.1_ASM3713255v1_genomic.fasta	Human	China
GCA_037137335.1_ASM3713733v1_genomic.fasta	Human	China
GCA_034084835.1_ASM3408483v1_genomic.fasta	Human	China
GCA_022559125.1_ASM2255912v1_genomic.fasta	Human	China
GCA_040742865.1_ASM4074286v1_genomic.fasta	Human	China
GCA_002845905.1_ASM284590v1_genomic.fasta	Human	China
GCA_002890425.1_ASM289042v1_genomic.fasta	Human	China
GCA_003953905.1_ASM395390v1_genomic.fasta	Human	China
GCA_009497755.1_ASM949775v1_genomic.fasta	Human	China
GCA_026198085.1_ASM2619808v1_genomic.fasta	Human	China
GCA_034724095.1_ASM3472409v1_genomic.fasta	Human	China
GCA_029526095.1_ASM2952609v1_genomic.fasta	Human	China
GCA_034738735.1_ASM3473873v1_genomic.fasta	Human	China
GCA_023742915.1_ASM2374291v1_genomic.fasta	Human	China
GCA_002173875.1_ASM217387v1_genomic.fasta	Human	China
GCA_020479345.1_ASM2047934v1_genomic.fasta	Human	China
GCA_902506825.1_A9_genomic.fasta	Human	China
GCA_034730015.1_ASM3473001v1_genomic.fasta	Human	China
GCA_902506805.1_A5_genomic.fasta	Human	China
GCA_034719945.1_ASM3471994v1_genomic.fasta	Human	China
GCA_034743565.1_ASM3474356v1_genomic.fasta	Environment	China
GCA_023742575.1_ASM2374257v1_genomic.fasta	Human	China
GCA_009497695.1_ASM949769v1_genomic.fasta	Human	China
GCA_026016985.1_PDT001474902.1_genomic.fasta	Environment	China
GCA_025920085.1_ASM2592008v1_genomic.fasta	Human	China
GCA_041033845.1_ASM4103384v1_genomic.fasta	Human	China
GCA_022010475.1_PDT001100870.1_genomic.fasta	Human	China
GCA_041037385.1_ASM4103738v1_genomic.fasta	Human	China
GCA_025892855.1_PDT001469202.1_genomic.fasta	Human	China
GCA_009935695.1_ASM993569v1_genomic.fasta	Human	China
GCA_022213425.1_ASM2221342v1_genomic.fasta	Human	China
GCA_034084815.1_ASM3408481v1_genomic.fasta	Human	China
GCA_030067375.1_ASM3006737v1_genomic.fasta	Human	China
GCA_901001625.1_COK256_genomic.fasta	Human	China
GCA_020477165.1_ASM2047716v1_genomic.fasta	Human	China
GCA_019454345.1_ASM1945434v1_genomic.fasta	Human	China
GCA_027594925.1_ASM2759492v1_genomic.fasta	Human	China
GCA_030685635.1_ASM3068563v1_genomic.fasta	Human	China
GCA_036329745.1_ASM3632974v1_genomic.fasta	Human	China
GCA_022857965.1_ASM2285796v1_genomic.fasta	Human	China
GCA_020478545.1_ASM2047854v1_genomic.fasta	Human	China
GCA_002845965.1_ASM284596v1_genomic.fasta	Human	China
GCA_030685615.1_ASM3068561v1_genomic.fasta	Human	China
GCA_959601395.1_SRR16280047_bin.36_MetaWRAP_v1.3_MAG_genomic.fasta	Human	China
GCA_006130625.1_ASM613062v1_genomic.fasta	Human	China
GCA_006131215.1_ASM613121v1_genomic.fasta	Human	China
GCA_015355855.1_ASM1535585v1_genomic.fasta	Human	China
GCA_034740975.1_ASM3474097v1_genomic.fasta	Human	China
GCA_902507045.1_E12_genomic.fasta	Human	China
GCA_034727215.1_ASM3472721v1_genomic.fasta	Human	China
GCA_034733795.1_ASM3473379v1_genomic.fasta	Human	China
GCA_024446415.1_PDT001368896.1_genomic.fasta	Human	China
GCA_034733655.1_ASM3473365v1_genomic.fasta	Human	China
GCA_034083085.1_ASM3408308v1_genomic.fasta	Human	China
GCA_038376505.1_ASM3837650v1_genomic.fasta	Human	China
GCA_041037325.1_ASM4103732v1_genomic.fasta	Human	China
GCA_020481325.1_ASM2048132v1_genomic.fasta	Human	China
GCA_022850085.1_ASM2285008v1_genomic.fasta	Human	China
GCA_021535085.1_ASM2153508v1_genomic.fasta	Human	China
GCA_002870925.1_ASM287092v1_genomic.fasta	Human	China
GCA_034731995.1_ASM3473199v1_genomic.fasta	Human	China
GCA_034358745.1_PDT002026173.1_genomic.fasta	Human	China
GCA_029526305.1_ASM2952630v1_genomic.fasta	Human	China
GCA_023740815.1_ASM2374081v1_genomic.fasta	Human	China
GCA_038376245.1_ASM3837624v1_genomic.fasta	Human	China
GCA_003286995.1_ASM328699v1_genomic.fasta	Human	China
GCA_036333155.1_ASM3633315v1_genomic.fasta	Human	China
GCA_902508465.1_ZKP72_genomic.fasta	Human	China
GCA_024356705.1_ASM2435670v1_genomic.fasta	Human	China
GCA_902508625.1_ZKP108_genomic.fasta	Human	China
GCA_034733175.1_ASM3473317v1_genomic.fasta	Human	China
GCA_034740135.1_ASM3474013v1_genomic.fasta	Human	China
GCA_040691785.1_ASM4069178v1_genomic.fasta	Human	China
GCA_902508165.1_ZKP45_genomic.fasta	Human	China
GCA_029526155.1_ASM2952615v1_genomic.fasta	Human	China
GCA_040988685.1_ASM4098868v1_genomic.fasta	Human	China
GCA_030067275.1_ASM3006727v1_genomic.fasta	Human	China
GCA_038592855.1_ASM3859285v1_genomic.fasta	Human	China
GCA_034739555.1_ASM3473955v1_genomic.fasta	Human	China
GCA_040989295.1_ASM4098929v1_genomic.fasta	Human	China
GCA_902508695.1_ZKP105_genomic.fasta	Human	China
GCA_020477285.1_ASM2047728v1_genomic.fasta	Human	China
GCA_034357265.1_PDT002026157.1_genomic.fasta	Human	China
GCA_034726815.1_ASM3472681v1_genomic.fasta	Human	China
GCA_040987845.1_ASM4098784v1_genomic.fasta	Human	China
GCA_034731955.1_ASM3473195v1_genomic.fasta	Human	China
GCA_034733475.1_ASM3473347v1_genomic.fasta	Human	China
GCA_034733495.1_ASM3473349v1_genomic.fasta	Human	China
GCA_034084545.1_ASM3408454v1_genomic.fasta	Human	China
GCA_037005825.1_ASM3700582v1_genomic.fasta	Human	China
GCA_037005805.1_ASM3700580v1_genomic.fasta	Human	China
GCA_027594905.1_ASM2759490v1_genomic.fasta	Human	China
GCA_037005705.1_ASM3700570v1_genomic.fasta	Human	China
GCA_015355955.1_ASM1535595v1_genomic.fasta	Human	China
GCA_021955905.1_PDT001020297.1_genomic.fasta	Human	China
GCA_041041485.1_ASM4104148v1_genomic.fasta	Human	China
GCA_024917025.1_ASM2491702v1_genomic.fasta	Human	China
GCA_014288675.1_ASM1428867v1_genomic.fasta	Human	China
GCA_026623815.1_ASM2662381v1_genomic.fasta	Human	China
GCA_023742535.1_ASM2374253v1_genomic.fasta	Human	China
GCA_029523805.1_ASM2952380v1_genomic.fasta	Human	China
GCA_034086105.1_ASM3408610v1_genomic.fasta	Human	China
GCA_034728935.1_ASM3472893v1_genomic.fasta	Human	China
GCA_034740475.1_ASM3474047v1_genomic.fasta	Human	China
GCA_901001535.1_COK313_genomic.fasta	Human	China
GCA_040987825.1_ASM4098782v1_genomic.fasta	Human	China
GCA_037005785.1_ASM3700578v1_genomic.fasta	Human	China
GCA_034085155.1_ASM3408515v1_genomic.fasta	Human	China
GCA_023044075.1_PDT001288100.1_genomic.fasta	Human	China
GCA_040986985.1_ASM4098698v1_genomic.fasta	Human	China
GCA_038444445.1_Kp067-M2_genomic.fasta	Human	China
GCA_029523855.1_ASM2952385v1_genomic.fasta	Human	China
GCA_034719935.1_ASM3471993v1_genomic.fasta	Human	China
GCA_020477215.1_ASM2047721v1_genomic.fasta	Human	China
GCA_022010355.1_PDT001100880.1_genomic.fasta	Human	China
GCA_023743095.1_ASM2374309v1_genomic.fasta	Human	China
GCA_034740835.1_ASM3474083v1_genomic.fasta	Human	China
GCA_902508275.1_ZKP55_genomic.fasta	Human	China
GCA_040990225.1_ASM4099022v1_genomic.fasta	Human	China
GCA_034736575.1_ASM3473657v1_genomic.fasta	Human	China
GCA_034736655.1_ASM3473665v1_genomic.fasta	Human	China
GCA_041033375.1_ASM4103337v1_genomic.fasta	Human	China
GCA_034732315.1_ASM3473231v1_genomic.fasta	Human	China
GCA_901000905.1_COK48_genomic.fasta	Human	China
GCA_038381405.1_ASM3838140v1_genomic.fasta	Human	China
GCA_022184255.1_PDT000717039.1_genomic.fasta	Human	China
GCA_034734355.1_ASM3473435v1_genomic.fasta	Human	China
GCA_902509235.1_ZKP185_genomic.fasta	Human	China
GCA_034085985.1_ASM3408598v1_genomic.fasta	Human	China
GCA_022402145.1_ASM2240214v1_genomic.fasta	Human	China
GCA_040691825.1_ASM4069182v1_genomic.fasta	Human	China
GCA_014285195.1_ASM1428519v1_genomic.fasta	Human	China
GCA_019401725.1_ASM1940172v1_genomic.fasta	Human	China
GCA_034725235.1_ASM3472523v1_genomic.fasta	Human	China
GCA_034731335.1_ASM3473133v1_genomic.fasta	Human	China
GCA_034741315.1_ASM3474131v1_genomic.fasta	Human	China
GCA_040985225.1_ASM4098522v1_genomic.fasta	Human	China
GCA_026623535.1_ASM2662353v1_genomic.fasta	Human	China
GCA_003437255.1_ASM343725v1_genomic.fasta	Human	China
GCA_901001055.1_COK92_genomic.fasta	Human	China
GCA_002870945.1_ASM287094v1_genomic.fasta	Human	China
GCA_026623375.1_ASM2662337v1_genomic.fasta	Human	China
GCA_034732615.1_ASM3473261v1_genomic.fasta	Human	China
GCA_901001585.1_HAK26_genomic.fasta	Human	China
GCA_034725035.1_ASM3472503v1_genomic.fasta	Human	China
GCA_901000795.1_COK1_genomic.fasta	Human	China
GCA_902507095.1_E3_genomic.fasta	Human	China
GCA_014283455.1_ASM1428345v1_genomic.fasta	Human	China
GCA_026624005.1_ASM2662400v1_genomic.fasta	Human	China
GCA_034739695.1_ASM3473969v1_genomic.fasta	Human	China
GCA_901000785.1_COK8_genomic.fasta	Human	China
GCA_034739035.1_ASM3473903v1_genomic.fasta	Human	China
GCA_902507015.1_D3_genomic.fasta	Human	China
GCA_040691425.1_ASM4069142v1_genomic.fasta	Human	China
GCA_022856125.1_ASM2285612v1_genomic.fasta	Human	China
GCA_029664645.1_ASM2966464v1_genomic.fasta	Human	China
GCA_034725275.1_ASM3472527v1_genomic.fasta	Human	China
GCA_038375745.1_ASM3837574v1_genomic.fasta	Human	China
GCA_029523335.1_ASM2952333v1_genomic.fasta	Human	China
GCA_026623735.1_ASM2662373v1_genomic.fasta	Human	China
GCA_038375505.1_ASM3837550v1_genomic.fasta	Human	China
GCA_040195975.1_ASM4019597v1_genomic.fasta	Human	China
GCA_902509405.1_ZKP190_genomic.fasta	Human	China
GCA_015286445.1_ASM1528644v1_genomic.fasta	Human	China
GCA_026623605.1_ASM2662360v1_genomic.fasta	Human	China
GCA_023743015.1_ASM2374301v1_genomic.fasta	Human	China
GCA_023742975.1_ASM2374297v1_genomic.fasta	Human	China
GCA_902506885.1_A11_genomic.fasta	Human	China
GCA_029526015.1_ASM2952601v1_genomic.fasta	Human	China
GCA_902509395.1_ZKP189_genomic.fasta	Human	China
GCA_034739835.1_ASM3473983v1_genomic.fasta	Human	China
GCA_901001545.1_COK294_genomic.fasta	Human	China
GCA_901001425.1_COK248_genomic.fasta	Human	China
GCA_901001025.1_COK107_genomic.fasta	Human	China
GCA_029526115.1_ASM2952611v1_genomic.fasta	Human	China
GCA_028472725.1_ASM2847272v1_genomic.fasta	Human	China
GCA_040985245.1_ASM4098524v1_genomic.fasta	Human	China
GCA_901001415.1_COK241_genomic.fasta	Human	China
GCA_901001825.1_HAK147_genomic.fasta	Human	China
GCA_902506775.1_A10_genomic.fasta	Human	China
GCA_029525975.1_ASM2952597v1_genomic.fasta	Human	China
GCA_040690255.1_ASM4069025v1_genomic.fasta	Human	China
GCA_019401465.1_ASM1940146v1_genomic.fasta	Human	China
GCA_901001465.1_COK178_genomic.fasta	Human	China
GCA_002369925.1_ASM236992v1_genomic.fasta	Human	China
GCA_034358705.1_PDT002026182.1_genomic.fasta	Human	China
GCA_034720175.1_ASM3472017v1_genomic.fasta	Human	China
GCA_029526005.1_ASM2952600v1_genomic.fasta	Human	China
GCA_902508485.1_ZKP76_genomic.fasta	Human	China
GCA_001939855.1_ASM193985v1_genomic.fasta	Human	China
GCA_034724775.1_ASM3472477v1_genomic.fasta	Human	China
GCA_034733635.1_ASM3473363v1_genomic.fasta	Human	China
GCA_901001795.1_HAK162_genomic.fasta	Human	China
GCA_020478335.1_ASM2047833v1_genomic.fasta	Human	China
GCA_034358685.1_PDT002026188.1_genomic.fasta	Human	China
GCA_902506765.1_B11_genomic.fasta	Human	China
GCA_002870905.1_ASM287090v1_genomic.fasta	Human	China
GCA_002870885.1_ASM287088v1_genomic.fasta	Human	China
GCA_026623825.1_ASM2662382v1_genomic.fasta	Human	China
GCA_034082705.1_ASM3408270v1_genomic.fasta	Human	China
GCA_040987485.1_ASM4098748v1_genomic.fasta	Human	China
GCA_902508765.1_ZKP123_genomic.fasta	Human	China
GCA_901000845.1_COK78_genomic.fasta	Human	China
GCA_040689025.1_ASM4068902v1_genomic.fasta	Human	China
GCA_022402105.1_ASM2240210v1_genomic.fasta	Human	China
GCA_023743155.1_ASM2374315v1_genomic.fasta	Human	China
GCA_034727675.1_ASM3472767v1_genomic.fasta	Human	China
GCA_014289705.1_ASM1428970v1_genomic.fasta	Human	China
GCA_004118955.1_ASM411895v1_genomic.fasta	Human	China
GCA_014288915.1_ASM1428891v1_genomic.fasta	Human	China
GCA_029523255.1_ASM2952325v1_genomic.fasta	Human	China
GCA_016859025.1_ASM1685902v1_genomic.fasta	Human	China
GCA_034727005.1_ASM3472700v1_genomic.fasta	Human	China
GCA_902508335.1_ZKP56_genomic.fasta	Human	China
GCA_034737435.1_ASM3473743v1_genomic.fasta	Human	China
GCA_034740935.1_ASM3474093v1_genomic.fasta	Human	China
GCA_019401425.1_ASM1940142v1_genomic.fasta	Human	China
GCA_034738115.1_ASM3473811v1_genomic.fasta	Human	China
GCA_003977815.1_ASM397781v1_genomic.fasta	Human	China
GCA_901001275.1_COK192_genomic.fasta	Human	China
GCA_026229785.1_ASM2622978v1_genomic.fasta	Human	China
GCA_034737015.1_ASM3473701v1_genomic.fasta	Human	China
GCA_901000815.1_COK71_genomic.fasta	Human	China
GCA_901001095.1_COK135_genomic.fasta	Human	China
GCA_041042605.1_ASM4104260v1_genomic.fasta	Human	China
GCA_003037185.2_ASM303718v2_genomic.fasta	Human	China
GCA_039042175.1_ASM3904217v1_genomic.fasta	Human	China
GCA_902508715.1_ZKP107_genomic.fasta	Human	China
GCA_040691605.1_ASM4069160v1_genomic.fasta	Human	China
GCA_901000805.1_COK68_genomic.fasta	Human	China
GCA_902507965.1_ZKP18_genomic.fasta	Human	China
GCA_040987465.1_ASM4098746v1_genomic.fasta	Human	China
GCA_018279185.1_ASM1827918v1_genomic.fasta	Human	China
GCA_036329565.1_ASM3632956v1_genomic.fasta	Human	China
GCA_034720375.1_ASM3472037v1_genomic.fasta	Human	China
GCA_901001665.1_COK292_genomic.fasta	Human	China
GCA_901001225.1_COK200_genomic.fasta	Human	China
GCA_902508185.1_ZKP54_genomic.fasta	Human	China
GCA_034726975.1_ASM3472697v1_genomic.fasta	Human	China
GCA_902506835.1_C6_genomic.fasta	Human	China
GCA_902507135.1_D11_genomic.fasta	Human	China
GCA_030067345.1_ASM3006734v1_genomic.fasta	Human	China
GCA_034732735.1_ASM3473273v1_genomic.fasta	Human	China
GCA_022862265.1_ASM2286226v1_genomic.fasta	Human	China
GCA_038375705.1_ASM3837570v1_genomic.fasta	Human	China
GCA_902506895.1_B3_genomic.fasta	Human	China
GCA_902507085.1_D8_genomic.fasta	Human	China
GCA_034477785.1_ASM3447778v1_genomic.fasta	Human	China
GCA_040616415.1_ASM4061641v1_genomic.fasta	Human	China
GCA_901000865.1_COK40_genomic.fasta	Human	China
GCA_034731195.1_ASM3473119v1_genomic.fasta	Human	China
GCA_034735975.1_ASM3473597v1_genomic.fasta	Human	China
GCA_041030715.1_ASM4103071v1_genomic.fasta	Human	China
GCA_902508535.1_ZKP83_genomic.fasta	Human	China
GCA_901001435.1_COK247_genomic.fasta	Human	China
GCA_027594885.1_ASM2759488v1_genomic.fasta	Human	China
GCA_902507125.1_D10_genomic.fasta	Human	China
GCA_034729915.1_ASM3472991v1_genomic.fasta	Human	China
GCA_902507945.1_ZKP16_genomic.fasta	Human	China
GCA_901001325.1_COK237_genomic.fasta	Human	China
GCA_034734295.1_ASM3473429v1_genomic.fasta	Human	China
GCA_040692185.1_ASM4069218v1_genomic.fasta	Human	China
GCA_902507145.1_F1_genomic.fasta	Human	China
GCA_034081905.1_ASM3408190v1_genomic.fasta	Human	China
GCA_026623805.1_ASM2662380v1_genomic.fasta	Human	China
GCA_034734255.1_ASM3473425v1_genomic.fasta	Human	China
GCA_037132755.1_ASM3713275v1_genomic.fasta	Human	China
GCA_041033835.1_ASM4103383v1_genomic.fasta	Human	China
GCA_034086085.1_ASM3408608v1_genomic.fasta	Human	China
GCA_901000825.1_COK43_genomic.fasta	Human	China
GCA_020479785.1_ASM2047978v1_genomic.fasta	Human	China
GCA_040988745.1_ASM4098874v1_genomic.fasta	Human	China
GCA_008756905.1_ASM875690v1_genomic.fasta	Human	China
GCA_901001485.1_COK309_genomic.fasta	Human	China
GCA_026199195.1_ASM2619919v1_genomic.fasta	Human	China
GCA_901000855.1_COK70_genomic.fasta	Human	China
GCA_036707075.1_ASM3670707v1_genomic.fasta	Human	China
GCA_034728735.1_ASM3472873v1_genomic.fasta	Human	China
GCA_034730625.1_ASM3473062v1_genomic.fasta	Human	China
GCA_022402415.1_ASM2240241v1_genomic.fasta	Human	China
GCA_901001695.1_HAK120_genomic.fasta	Human	China
GCA_034729495.1_ASM3472949v1_genomic.fasta	Human	China
GCA_902507155.1_F3_genomic.fasta	Human	China
GCA_002831525.1_ASM283152v1_genomic.fasta	Human	China
GCA_003855515.1_ASM385551v1_genomic.fasta	Human	China
GCA_905199695.1_ERR1600593-mag-bin.5_genomic.fasta	Human	China
GCA_902507165.1_F4_genomic.fasta	Human	China
GCA_026623445.1_ASM2662344v1_genomic.fasta	Human	China
GCA_040692085.1_ASM4069208v1_genomic.fasta	Human	China
GCA_034738235.1_ASM3473823v1_genomic.fasta	Human	China
GCA_958440735.1_ERR4918976_bin.9_MetaWRAP_v1.3_MAG_genomic.fasta	Human	China
GCA_901001235.1_COK182_genomic.fasta	Human	China
GCA_901000985.1_COK105_genomic.fasta	Human	China
GCA_008756865.1_ASM875686v1_genomic.fasta	Human	China
GCA_025762655.1_ASM2576265v1_genomic.fasta	Human	China
GCA_901000875.1_COK81_genomic.fasta	Human	China
GCA_002163895.1_ASM216389v1_genomic.fasta	Human	China
GCA_902508865.1_ZKP145_genomic.fasta	Human	China
GCA_902508085.1_ZKP23_genomic.fasta	Human	China
GCA_021726855.1_ASM2172685v1_genomic.fasta	Human	China
GCA_902508055.1_ZKP24_genomic.fasta	Human	China
GCA_034391115.1_ASM3439111v1_genomic.fasta	Human	China
GCA_901001065.1_COK147_genomic.fasta	Human	China
GCA_901001445.1_COK243_genomic.fasta	Human	China
GCA_002264435.1_ASM226443v1_genomic.fasta	Human	China
GCA_024356565.1_ASM2435656v1_genomic.fasta	Human	China
GCA_901001295.1_COK177_genomic.fasta	Human	China
GCA_901001865.1_HAK251_genomic.fasta	Human	China
GCA_901001375.1_COK176_genomic.fasta	Human	China
GCA_040690015.1_ASM4069001v1_genomic.fasta	Human	China
GCA_901001365.1_COK199_genomic.fasta	Human	China
GCA_040984885.1_ASM4098488v1_genomic.fasta	Human	China
GCA_034733255.1_ASM3473325v1_genomic.fasta	Human	China
GCA_901000895.1_COK15_genomic.fasta	Human	China
GCA_040518045.1_ASM4051804v1_genomic.fasta	Human	China
GCA_902508025.1_ZKP20_genomic.fasta	Human	China
GCA_024356445.1_ASM2435644v1_genomic.fasta	Human	China
GCA_901001105.1_COK153_genomic.fasta	Human	China
GCA_901001705.1_HAK203_genomic.fasta	Human	China
GCA_901001075.1_COK129_genomic.fasta	Human	China
GCA_901000925.1_COK41_genomic.fasta	Human	China
GCA_023740275.1_ASM2374027v1_genomic.fasta	Human	China
GCA_902508105.1_ZKP11_genomic.fasta	Human	China
GCA_901001735.1_HAK104_genomic.fasta	Human	China
GCA_901001595.1_COK273_genomic.fasta	Human	China
GCA_901001895.1_HAK253_genomic.fasta	Human	China
GCA_034725735.1_ASM3472573v1_genomic.fasta	Human	China
GCA_038375485.1_ASM3837548v1_genomic.fasta	Human	China
GCA_901001345.1_COK193_genomic.fasta	Human	China
GCA_901001495.1_COK257_genomic.fasta	Human	China
GCA_901000975.1_COK85_genomic.fasta	Human	China
GCA_901001765.1_HAK192_genomic.fasta	Human	China
GCA_015290985.1_ASM1529098v1_genomic.fasta	Human	China
GCA_901001935.1_HAK295_genomic.fasta	Human	China
GCA_901001615.1_COK293_genomic.fasta	Human	China
GCA_901001875.1_HAK215_genomic.fasta	Human	China
GCA_901001715.1_HAK195_genomic.fasta	Human	China
GCA_901001005.1_COK90_genomic.fasta	Human	China
GCA_040987575.1_ASM4098757v1_genomic.fasta	Human	China
GCA_037132615.1_ASM3713261v1_genomic.fasta	Human	China
GCA_901001965.1_HAK290_genomic.fasta	Human	China
GCA_901001835.1_HAK205_genomic.fasta	Human	China
GCA_040703095.1_ASM4070309v1_genomic.fasta	Human	China
GCA_901001085.1_COK142_genomic.fasta	Human	China
GCA_901001905.1_HAK225_genomic.fasta	Human	China
GCA_901001755.1_HAK187_genomic.fasta	Human	China
GCA_901000835.1_COK82_genomic.fasta	Human	China
GCA_038381345.1_ASM3838134v1_genomic.fasta	Human	China
GCA_041034165.1_ASM4103416v1_genomic.fasta	Human	China
GCA_034355315.1_PDT002026208.1_genomic.fasta	Human	China
GCA_023892875.1_ASM2389287v1_genomic.fasta	Human	China
GCA_034739575.1_ASM3473957v1_genomic.fasta	Human	China
GCA_023742855.1_ASM2374285v1_genomic.fasta	Human	China
GCA_025754955.1_ASM2575495v1_genomic.fasta	Human	China
GCA_029663045.1_ASM2966304v1_genomic.fasta	Human	China
GCA_034356595.1_PDT002026180.1_genomic.fasta	Human	China
GCA_041042065.1_ASM4104206v1_genomic.fasta	Human	China
GCA_023743105.1_ASM2374310v1_genomic.fasta	Human	China
GCA_020479445.1_ASM2047944v1_genomic.fasta	Human	China
GCA_025754315.1_ASM2575431v1_genomic.fasta	Human	China
GCA_025755035.1_ASM2575503v1_genomic.fasta	Human	China
GCA_029525855.1_ASM2952585v1_genomic.fasta	Human	China
GCA_025754505.1_ASM2575450v1_genomic.fasta	Human	China
GCA_025754655.1_ASM2575465v1_genomic.fasta	Human	China
GCA_041029585.1_ASM4102958v1_genomic.fasta	Human	China
GCA_025754475.1_ASM2575447v1_genomic.fasta	Human	China
GCA_025754825.1_ASM2575482v1_genomic.fasta	Human	China
GCA_023740415.1_ASM2374041v1_genomic.fasta	Human	China
GCA_038376605.1_ASM3837660v1_genomic.fasta	Human	China
GCA_025754735.1_ASM2575473v1_genomic.fasta	Human	China
GCA_020641015.1_ASM2064101v1_genomic.fasta	Human	China
GCA_023739365.1_ASM2373936v1_genomic.fasta	Human	China
GCA_025754855.1_ASM2575485v1_genomic.fasta	Human	China
GCA_025754495.1_ASM2575449v1_genomic.fasta	Human	China
GCA_038375685.1_ASM3837568v1_genomic.fasta	Human	China
GCA_020479505.1_ASM2047950v1_genomic.fasta	Human	China
GCA_030863985.1_ASM3086398v1_genomic.fasta	Human	China
GCA_029525835.1_ASM2952583v1_genomic.fasta	Human	China
GCA_041044725.1_ASM4104472v1_genomic.fasta	Human	China
GCA_039575705.1_ASM3957570v1_genomic.fasta	Human	China
GCA_902508265.1_ZKP50_genomic.fasta	Human	China
GCA_024433955.1_ASM2443395v1_genomic.fasta	Human	China
GCA_023739855.1_ASM2373985v1_genomic.fasta	Human	China
GCA_023741555.1_ASM2374155v1_genomic.fasta	Human	China
GCA_034736595.1_ASM3473659v1_genomic.fasta	Human	China
GCA_034726215.1_ASM3472621v1_genomic.fasta	Human	China
GCA_022864095.1_ASM2286409v1_genomic.fasta	Human	China
GCA_039613295.1_ASM3961329v1_genomic.fasta	Human	China
GCA_034738595.1_ASM3473859v1_genomic.fasta	Human	China
GCA_041039005.1_ASM4103900v1_genomic.fasta	Human	China
GCA_017084505.1_ASM1708450v1_genomic.fasta	Human	China
GCA_024138415.1_ASM2413841v1_genomic.fasta	Human	China
GCA_025754395.1_ASM2575439v1_genomic.fasta	Human	China
GCA_026197295.1_ASM2619729v1_genomic.fasta	Human	China
GCA_034740955.1_ASM3474095v1_genomic.fasta	Human	China
GCA_034356515.1_PDT002026212.1_genomic.fasta	Human	China
GCA_040691925.1_ASM4069192v1_genomic.fasta	Human	China
GCA_040690605.1_ASM4069060v1_genomic.fasta	Human	China
GCA_034719925.1_ASM3471992v1_genomic.fasta	Human	China
GCA_026156485.1_ASM2615648v1_genomic.fasta	Human	China
GCA_023740295.1_ASM2374029v1_genomic.fasta	Human	China
GCA_034741435.1_ASM3474143v1_genomic.fasta	Human	China
GCA_038375165.1_ASM3837516v1_genomic.fasta	Human	China
GCA_025754455.1_ASM2575445v1_genomic.fasta	Human	China
GCA_021519775.1_ASM2151977v1_genomic.fasta	Human	China
GCA_024356785.1_ASM2435678v1_genomic.fasta	Human	China
GCA_008756915.1_ASM875691v1_genomic.fasta	Human	China
GCA_034739535.1_ASM3473953v1_genomic.fasta	Human	China
GCA_024359285.1_ASM2435928v1_genomic.fasta	Human	China
GCA_031795255.1_ASM3179525v1_genomic.fasta	Human	China
GCA_021654005.1_ASM2165400v1_genomic.fasta	Human	China
GCA_019796065.1_ASM1979606v1_genomic.fasta	Human	China
GCA_040986595.1_ASM4098659v1_genomic.fasta	Human	China
GCA_040991045.1_ASM4099104v1_genomic.fasta	Human	China
GCA_038376715.1_ASM3837671v1_genomic.fasta	Human	China
GCA_041031105.1_ASM4103110v1_genomic.fasta	Human	China
GCA_034726135.1_ASM3472613v1_genomic.fasta	Human	China
GCA_025754195.1_ASM2575419v1_genomic.fasta	Human	China
GCA_030252225.1_ASM3025222v1_genomic.fasta	Human	China
GCA_038374905.1_ASM3837490v1_genomic.fasta	Human	China
GCA_026156505.1_ASM2615650v1_genomic.fasta	Human	China
GCA_026262725.1_ASM2626272v1_genomic.fasta	Human	China
GCA_034734995.1_ASM3473499v1_genomic.fasta	Human	China
GCA_025754785.1_ASM2575478v1_genomic.fasta	Human	China
GCA_034726495.1_ASM3472649v1_genomic.fasta	Human	China
GCA_025754515.1_ASM2575451v1_genomic.fasta	Human	China
GCA_025755195.1_ASM2575519v1_genomic.fasta	Human	China
GCA_040689925.1_ASM4068992v1_genomic.fasta	Human	China
GCA_041044085.1_ASM4104408v1_genomic.fasta	Human	China
GCA_902509335.1_ZKP205_genomic.fasta	Human	China
GCA_959024225.1_DRR221355_bin.19_MetaWRAP_v1.3_MAG_genomic.fasta	Human	China
GCA_034085965.1_ASM3408596v1_genomic.fasta	Human	China
GCA_041039565.1_ASM4103956v1_genomic.fasta	Human	China
GCA_024446695.1_PDT001368876.1_genomic.fasta	Human	China
GCA_901001845.1_HAK207_genomic.fasta	Human	China
GCA_901001945.1_HAK279_genomic.fasta	Human	China
GCA_024238795.1_ASM2423879v1_genomic.fasta	Human	China
GCA_034737715.1_ASM3473771v1_genomic.fasta	Human	China
GCA_901001855.1_HAK206_genomic.fasta	Human	China
GCA_022261995.1_PDT000436084.1_genomic.fasta	Human	China
GCA_901001915.1_HAK226_genomic.fasta	Human	China
GCA_024356605.1_ASM2435660v1_genomic.fasta	Human	China
GCA_039681715.1_ASM3968171v1_genomic.fasta	Animal	China
GCA_039681795.1_ASM3968179v1_genomic.fasta	Animal	China
GCA_020481145.1_ASM2048114v1_genomic.fasta	Human	China
GCA_014285405.1_ASM1428540v1_genomic.fasta	Human	China
GCA_029915985.1_ASM2991598v1_genomic.fasta	Human	China
GCA_040692285.1_ASM4069228v1_genomic.fasta	Human	China
GCA_023741975.1_ASM2374197v1_genomic.fasta	Human	China
GCA_902506965.1_D5_genomic.fasta	Human	China
GCA_034736375.1_ASM3473637v1_genomic.fasta	Human	China
GCA_024356625.1_ASM2435662v1_genomic.fasta	Human	China
GCA_026229805.1_ASM2622980v1_genomic.fasta	Human	China
GCA_034724135.1_ASM3472413v1_genomic.fasta	Human	China
GCA_038381425.1_ASM3838142v1_genomic.fasta	Human	China
GCA_901001575.1_COK295_genomic.fasta	Human	China
GCA_023742735.1_ASM2374273v1_genomic.fasta	Human	China
GCA_901001675.1_COK268_genomic.fasta	Human	China
GCA_901001285.1_COK221_genomic.fasta	Human	China
GCA_901001655.1_HAK30_genomic.fasta	Human	China
GCA_902507105.1_D12_genomic.fasta	Human	China
GCA_901001045.1_COK121_genomic.fasta	Human	China
GCA_902508115.1_ZKP17_genomic.fasta	Human	China
GCA_021951625.1_PDT001021732.1_genomic.fasta	Human	China
GCA_901001505.1_COK276_genomic.fasta	Human	China
GCA_018771725.1_ASM1877172v1_genomic.fasta	Human	China
GCA_030973205.1_ASM3097320v1_genomic.fasta	Human	China
GCA_029915935.1_ASM2991593v1_genomic.fasta	Human	China
GCA_014283175.1_ASM1428317v1_genomic.fasta	Human	China
GCA_040691505.1_ASM4069150v1_genomic.fasta	Human	China
GCA_021958525.1_PDT001020177.1_genomic.fasta	Human	China
GCA_023888125.1_ASM2388812v1_genomic.fasta	Human	China
GCA_023890825.1_ASM2389082v1_genomic.fasta	Human	China
GCA_024236995.1_ASM2423699v1_genomic.fasta	Human	China
GCA_024238195.1_ASM2423819v1_genomic.fasta	Human	China
GCA_024236895.1_ASM2423689v1_genomic.fasta	Human	China
GCA_034729825.1_ASM3472982v1_genomic.fasta	Human	China
GCA_032744795.1_ASM3274479v1_genomic.fasta	Environment	China
GCA_034396615.1_ASM3439661v1_genomic.fasta	Human	China
GCA_004357805.1_ASM435780v1_genomic.fasta	Human	China
GCA_004357815.1_ASM435781v1_genomic.fasta	Human	China
GCA_034394075.1_ASM3439407v1_genomic.fasta	Human	China
GCA_026530395.1_PDT001504982.1_genomic.fasta	Human	China
GCA_034393755.1_ASM3439375v1_genomic.fasta	Human	China
GCA_004358085.1_ASM435808v1_genomic.fasta	Human	China
GCA_024159585.1_ASM2415958v1_genomic.fasta	Human	China
GCA_024159445.1_ASM2415944v1_genomic.fasta	Human	China
GCA_021899955.1_PDT001167488.1_genomic.fasta	Human	China
GCA_029915925.1_ASM2991592v1_genomic.fasta	Human	China
GCA_027474365.1_ASM2747436v1_genomic.fasta	Human	China
GCA_032469835.1_ASM3246983v1_genomic.fasta	Human	China
GCA_024455135.1_PDT001368879.1_genomic.fasta	Human	China
GCA_026197635.1_ASM2619763v1_genomic.fasta	Human	China
GCA_022260895.1_PDT000436140.1_genomic.fasta	Human	China
GCA_023892715.1_ASM2389271v1_genomic.fasta	Human	China
GCA_039613415.1_ASM3961341v1_genomic.fasta	Human	China
GCA_030972625.1_ASM3097262v1_genomic.fasta	Human	China
GCA_003261645.1_ASM326164v1_genomic.fasta	Environment	China
GCA_039574185.1_ASM3957418v1_genomic.fasta	Human	China
GCA_034363945.1_ASM3436394v1_genomic.fasta	Human	China
GCA_030067155.1_ASM3006715v1_genomic.fasta	Human	China
GCA_014283105.1_ASM1428310v1_genomic.fasta	Human	China
GCA_022262495.1_PDT000436057.1_genomic.fasta	Human	China
GCA_014289455.1_ASM1428945v1_genomic.fasta	Human	China
GCA_034389175.1_ASM3438917v1_genomic.fasta	Human	China
GCA_039574585.1_ASM3957458v1_genomic.fasta	Human	China
GCA_014283865.1_ASM1428386v1_genomic.fasta	Human	China
GCA_039573605.1_ASM3957360v1_genomic.fasta	Human	China
[truncated: 21,033 more rows]
