# Supplementary material for: Eco‐Geography Reverses Dominant AMR Reservoirs in Klebsiella pneumoniae: Integron‐Rich Mobilomes and Cross‐Niche Connectivity
Source: Adv Sci (Weinh). 2026 May 6;13(42):e75537. doi: 10.1002/advs.75537 (PMC13336099; doi:10.1002/advs.75537)
Supplement: Supplementary file 10 — Supporting File 10: advs75537‐sup‐0010‐DataS8.xlsx. [file ADVS-13-e75537-s002.xlsx]

## Sheet: Sheet 1
Regional and source-specific AMR profiles in different global genome datasets
Dataset	Region	Classification	Source	Counts	Mean AMR class number	Mean AMR gene number
Dataset_all_genomes (n= 11,259) (Lam et al. 2021)	Africa	Human	Total	755	4.51	6.75
		Nonhuman	Total	65	6.37	9.11
			Animal	51	7.29	11.57
			Food	2	6	8.06
			Environment	18	6.5	10
	China	Human	Total	1165	5.79	7.35
		Nonhuman	Total	93	8.04	12.8
			Animal	54	8.83	14.87
			Food	2	8	13
			Environment	37	6.89	9.76
	Europe	Human	Total	3415	5.56	7.5
		Nonhuman	Total	234	5.46	7.01
			Animal	72	5.81	7.29
			Food	2	0	0
			Environment	160	5.38	6.97
	USA	Human	Total	1573	6	8.53
		Nonhuman	Total	146	2.02	2.7
			Animal	87	1.33	1.61
			Food	37	1.16	1.57
			Environment	22	6.18	8.91
Dataset_QC_genomes ( (curated, nonredundant n=9,705) (Lam et al. 2021)	Africa	Human	Total	728	4.51	6.75
		Nonhuman	Total	25	6.37	9.11
			Animal	7	7.29	11.57
			Food	16	6	8.06
			Environment	2	6.5	10
	China	Human	Total	875	5.79	7.35
		Nonhuman	Total	89	8.04	12.8
			Animal	52	8.83	14.87
			Food	2	8	13
			Environment	35	6.89	9.76
	Europe	Human	Total	2975	5.56	7.5
		Nonhuman	Total	148	5.46	7.01
			Animal	29	5.81	7.29
			Food	2	0	0
			Environment	117	5.38	6.97
	USA	Human	Total	1457	6	8.53
		Nonhuman	Total	137	2.02	2.7
			Animal	80	1.33	1.61
			Food	35	1.16	1.57
			Environment	22	6.18	8.91
Global_dataset of this study (n= 69184)	Africa	Human	Total	2048	7	10.82
		Nonhuman	Total	192	6.07	9.54
			Animal	54	6.06	10.09
			Food	57	7.07	10.95
			Environment	81	5.38	8.19
	China	Human	Total	13750	6.13	7.95
		Nonhuman	Total	1128	7.13	12.44
			Animal	630	7.77	14.73
			Food	26	2.85	5.46
			Environment	472	6.52	9.77
	Europe	Human	Total	12885	5.71	8.09
		Nonhuman	Total	1353	2.84	4.06
			Animal	929	2.91	4.32
			Food	68	1.35	1.85
			Environment	356	2.92	3.8
	USA	Human	Total	13265	6.07	8.57
		Nonhuman	Total	647	2.39	3.35
			Animal	365	1.89	2.64
			Food	58	1.26	2.02
			Environment	224	3.49	4.84

## Sheet: Sheet 2
Dataset	Data treatment	Reference	Region	Metric	mean_Human	mean_NonHuman	p_value	Cliff_delta	Effect_size
Dataset_all_genomes	Full data_without_down sampling	Lam et al. 2021	Africa	virulence_score	0.494975	0.444444	0.54434	-0.0685371	negligible
Dataset_all_genomes	Full data_without_down sampling	Lam et al. 2021	China	virulence_score	2.05665	0.505376	1.65764e-27	0.676321	large
Dataset_all_genomes	Full data_without_down sampling	Lam et al. 2021	Europe	virulence_score	0.612006	0.611111	0.026186	0.0867578	negligible
Dataset_all_genomes	Full data_without_down sampling	Lam et al. 2021	U.S.	virulence_score	0.691036	0.178082	5.10515e-07	0.250938	small
Dataset_all_genomes	Full data_without_down sampling	Lam et al. 2021	Africa	AMR_score	0.56407	0.888889	0.00233716	-0.344082	medium
Dataset_all_genomes	Full data_without_down sampling	Lam et al. 2021	China	AMR_score	1.53991	1.31183	0.00381339	0.180064	small
Dataset_all_genomes	Full data_without_down sampling	Lam et al. 2021	Europe	AMR_score	1.23602	0.871795	9.47753e-08	0.208227	small
Dataset_all_genomes	Full data_without_down sampling	Lam et al. 2021	U.S.	AMR_score	1.56325	0.294521	3.83584e-38	0.645159	large
Dataset_all_genomes	Full data_without_down sampling	Lam et al. 2021	Africa	AMR_classes	4.50628	6.37037	0.0112332	-0.286618	small
Dataset_all_genomes	Full data_without_down sampling	Lam et al. 2021	China	AMR_classes	5.78798	8.04301	7.24183e-13	-0.446537	medium
Dataset_all_genomes	Full data_without_down sampling	Lam et al. 2021	Europe	AMR_classes	5.56369	5.46154	0.247644	0.0451102	negligible
Dataset_all_genomes	Full data_without_down sampling	Lam et al. 2021	U.S.	AMR_classes	6	2.02055	4.03706e-33	0.599047	large
Dataset_all_genomes	Full data_without_down sampling	Lam et al. 2021	Africa	AMR_genes	6.74749	9.11111	0.0219467	-0.259027	small
Dataset_all_genomes	Full data_without_down sampling	Lam et al. 2021	China	AMR_genes	7.34506	12.7957	1.47349e-13	-0.459901	medium
Dataset_all_genomes	Full data_without_down sampling	Lam et al. 2021	Europe	AMR_genes	7.50307	7.00855	0.108461	0.0626322	negligible
Dataset_all_genomes	Full data_without_down sampling	Lam et al. 2021	U.S.	AMR_genes	8.53338	2.69863	2.24857e-31	0.582174	large
Dataset_QC_genomes	Full data_without_down sampling	Lam et al. 2021	Africa	virulence_score	0.504121	0.4	0.837004	-0.0241758	negligible
Dataset_QC_genomes	Full data_without_down sampling	Lam et al. 2021	China	virulence_score	2.20343	0.483146	7.89052e-26	0.675377	large
Dataset_QC_genomes	Full data_without_down sampling	Lam et al. 2021	Europe	virulence_score	0.646723	0.594595	0.169759	0.0667704	negligible
Dataset_QC_genomes	Full data_without_down sampling	Lam et al. 2021	U.S.	virulence_score	0.672615	0.189781	5.07965e-06	0.235415	small
Dataset_QC_genomes	Full data_without_down sampling	Lam et al. 2021	Africa	AMR_score	0.543956	0.88	0.00237982	-0.357033	medium
Dataset_QC_genomes	Full data_without_down sampling	Lam et al. 2021	China	AMR_score	1.41029	1.30337	0.111202	0.102369	negligible
Dataset_QC_genomes	Full data_without_down sampling	Lam et al. 2021	Europe	AMR_score	1.21513	0.912162	0.000257652	0.177727	small
Dataset_QC_genomes	Full data_without_down sampling	Lam et al. 2021	U.S.	AMR_score	1.54564	0.313869	6.38256e-34	0.626605	large
Dataset_QC_genomes	Full data_without_down sampling	Lam et al. 2021	Africa	AMR_classes	4.40522	6.32	0.0104561	-0.300879	small
Dataset_QC_genomes	Full data_without_down sampling	Lam et al. 2021	China	AMR_classes	5.47886	7.98876	1.12724e-11	-0.43634	medium
Dataset_QC_genomes	Full data_without_down sampling	Lam et al. 2021	Europe	AMR_classes	5.55496	5.08108	0.0680291	0.088744	negligible
Dataset_QC_genomes	Full data_without_down sampling	Lam et al. 2021	U.S.	AMR_classes	5.9046	1.9635	4.36026e-30	0.58816	large
Dataset_QC_genomes	Full data_without_down sampling	Lam et al. 2021	Africa	AMR_genes	6.60989	9.04	0.0193971	-0.274725	small
Dataset_QC_genomes	Full data_without_down sampling	Lam et al. 2021	China	AMR_genes	7.11886	12.7416	3.64556e-12	-0.44669	medium
Dataset_QC_genomes	Full data_without_down sampling	Lam et al. 2021	Europe	AMR_genes	7.59866	6.5473	0.0194276	0.113663	negligible
Dataset_QC_genomes	Full data_without_down sampling	Lam et al. 2021	U.S.	AMR_genes	8.42004	2.64964	1.07868e-28	0.573561	large
Dataset_all_genomes	Down_sampling data	Lam et al. 2021	Africa	virulence_score	0.518519	0.444444	0.79525	-0.0411523	negligible
Dataset_all_genomes	Down_sampling data	Lam et al. 2021	China	virulence_score	1.91398	0.505376	1.37106e-14	0.653602	large
Dataset_all_genomes	Down_sampling data	Lam et al. 2021	Europe	virulence_score	0.65812	0.611111	0.0453366	0.106947	negligible
Dataset_all_genomes	Down_sampling data	Lam et al. 2021	U.S.	virulence_score	0.910959	0.178082	2.65108e-07	0.348377	medium
Dataset_all_genomes	Down_sampling data	Lam et al. 2021	Africa	AMR_score	0.814815	0.888889	0.550608	-0.0946502	negligible
Dataset_all_genomes	Down_sampling data	Lam et al. 2021	China	AMR_score	1.56989	1.31183	0.022534	0.193664	small
Dataset_all_genomes	Down_sampling data	Lam et al. 2021	Europe	AMR_score	1.23504	0.871795	7.11897e-05	0.212251	small
Dataset_all_genomes	Down_sampling data	Lam et al. 2021	U.S.	AMR_score	1.66438	0.294521	1.81002e-24	0.69103	large
Dataset_all_genomes	Down_sampling data	Lam et al. 2021	Africa	AMR_classes	5.48148	6.37037	0.426149	-0.1262	negligible
Dataset_all_genomes	Down_sampling data	Lam et al. 2021	China	AMR_classes	5.43011	8.04301	3.82156e-09	-0.500173	large
Dataset_all_genomes	Down_sampling data	Lam et al. 2021	Europe	AMR_classes	5.4188	5.46154	0.7602	0.0163087	negligible
Dataset_all_genomes	Down_sampling data	Lam et al. 2021	U.S.	AMR_classes	6.50685	2.02055	6.86534e-23	0.666729	large
Dataset_all_genomes	Down_sampling data	Lam et al. 2021	Africa	AMR_genes	8.25926	9.11111	0.38231	-0.138546	negligible
Dataset_all_genomes	Down_sampling data	Lam et al. 2021	China	AMR_genes	6.77419	12.7957	9.43626e-09	-0.48734	large
Dataset_all_genomes	Down_sampling data	Lam et al. 2021	Europe	AMR_genes	7.10684	7.00855	0.611045	0.0271751	negligible
Dataset_all_genomes	Down_sampling data	Lam et al. 2021	U.S.	AMR_genes	9.34932	2.69863	1.40882e-21	0.645853	large
Dataset_QC_genomes	Down_sampling data	Lam et al. 2021	Africa	virulence_score	0.64	0.4	0.409587	0.136	negligible
Dataset_QC_genomes	Down_sampling data	Lam et al. 2021	China	virulence_score	2.05618	0.483146	1.81507e-17	0.738164	large
Dataset_QC_genomes	Down_sampling data	Lam et al. 2021	Europe	virulence_score	0.614865	0.594595	0.389946	0.0577977	negligible
Dataset_QC_genomes	Down_sampling data	Lam et al. 2021	U.S.	virulence_score	0.708029	0.189781	0.000150762	0.264852	small
Dataset_QC_genomes	Down_sampling data	Lam et al. 2021	Africa	AMR_score	0.4	0.88	0.00360935	-0.48	large
Dataset_QC_genomes	Down_sampling data	Lam et al. 2021	China	AMR_score	1.38202	1.30337	0.321179	0.0861002	negligible
Dataset_QC_genomes	Down_sampling data	Lam et al. 2021	Europe	AMR_score	1.05405	0.912162	0.278449	0.0728634	negligible
Dataset_QC_genomes	Down_sampling data	Lam et al. 2021	U.S.	AMR_score	1.59854	0.313869	6.92725e-20	0.637967	large
Dataset_QC_genomes	Down_sampling data	Lam et al. 2021	Africa	AMR_classes	3.56	6.32	0.00640875	-0.4496	medium
Dataset_QC_genomes	Down_sampling data	Lam et al. 2021	China	AMR_classes	5.2809	7.98876	2.68322e-08	-0.482641	large
Dataset_QC_genomes	Down_sampling data	Lam et al. 2021	Europe	AMR_classes	5.08784	5.08108	0.851859	0.0125548	negligible
Dataset_QC_genomes	Down_sampling data	Lam et al. 2021	U.S.	AMR_classes	6.05839	1.9635	1.16801e-18	0.616229	large
Dataset_QC_genomes	Down_sampling data	Lam et al. 2021	Africa	AMR_genes	5.36	9.04	0.00421083	-0.472	medium
Dataset_QC_genomes	Down_sampling data	Lam et al. 2021	China	AMR_genes	6.68539	12.7416	9.63971e-09	-0.497917	large
Dataset_QC_genomes	Down_sampling data	Lam et al. 2021	Europe	AMR_genes	7.0473	6.5473	0.403567	0.0561541	negligible
Dataset_QC_genomes	Down_sampling data	Lam et al. 2021	U.S.	AMR_genes	9.30657	2.64964	9.32734e-19	0.617987	large
Global_genomes of this study	Full data_without_down sampling	This study	Africa	Virulence_score	0.726562	0.71875	0.00108601	0.142405	negligible
Global_genomes of this study	Full data_without_down sampling	This study	China	Virulence_score	2.29622	1.11259	5.70842e-131	0.435442	medium
Global_genomes of this study	Full data_without_down sampling	This study	Europe	Virulence_score	0.836321	0.574279	1.34756e-23	0.165202	small
Global_genomes of this study	Full data_without_down sampling	This study	U.S.	Virulence_score	0.991406	0.372488	3.08074e-30	0.265619	small
Global_genomes of this study	Full data_without_down sampling	This study	Africa	AMR_score	1.28369	1.10938	0.00210555	0.134023	negligible
Global_genomes of this study	Full data_without_down sampling	This study	China	AMR_score	1.53651	1.2305	1.50245e-26	0.190693	small
Global_genomes of this study	Full data_without_down sampling	This study	Europe	AMR_score	1.42111	0.351811	1.9341e-261	0.569935	large
Global_genomes of this study	Full data_without_down sampling	This study	U.S.	AMR_score	1.58907	0.46677	4.22363e-147	0.600408	large
Global_genomes of this study	Full data_without_down sampling	This study	Africa	AMR_classes	7.00342	6.07292	5.91933e-09	0.253627	small
Global_genomes of this study	Full data_without_down sampling	This study	China	AMR_classes	6.12633	7.13298	1.56749e-33	-0.215794	small
Global_genomes of this study	Full data_without_down sampling	This study	Europe	AMR_classes	5.70563	2.83666	2.20093e-156	0.439601	medium
Global_genomes of this study	Full data_without_down sampling	This study	U.S.	AMR_classes	6.07199	2.38794	7.35264e-135	0.574523	large
Global_genomes of this study	Full data_without_down sampling	This study	Africa	AMR_genes	10.8247	9.54167	1.83556e-05	0.186722	small
Global_genomes of this study	Full data_without_down sampling	This study	China	AMR_genes	7.94975	12.4397	3.13188e-63	-0.300156	small
Global_genomes of this study	Full data_without_down sampling	This study	Europe	AMR_genes	8.08925	4.05913	1.13942e-127	0.396616	medium
Global_genomes of this study	Full data_without_down sampling	This study	U.S.	AMR_genes	8.57211	3.34621	2.6512e-123	0.548968	large
Global_genomes of this study	Down_sampling data	This study	Africa	Virulence_score	0.6875	0.71875	0.0408546	0.12066	negligible
Global_genomes of this study	Down_sampling data	This study	China	Virulence_score	2.30762	1.11259	1.63602e-69	0.428529	medium
Global_genomes of this study	Down_sampling data	This study	Europe	Virulence_score	0.796748	0.574279	1.75415e-12	0.156583	small
Global_genomes of this study	Down_sampling data	This study	U.S.	Virulence_score	1.01236	0.372488	1.53688e-17	0.273735	small
Global_genomes of this study	Down_sampling data	This study	Africa	AMR_score	1.26562	1.10938	0.0545747	0.113417	negligible
Global_genomes of this study	Down_sampling data	This study	China	AMR_score	1.51418	1.2305	3.40936e-13	0.176953	small
Global_genomes of this study	Down_sampling data	This study	Europe	AMR_score	1.40503	0.351811	1.57145e-142	0.564335	large
Global_genomes of this study	Down_sampling data	This study	U.S.	AMR_score	1.56569	0.46677	4.04485e-74	0.58487	large
Global_genomes of this study	Down_sampling data	This study	Africa	AMR_classes	6.79167	6.07292	0.000555787	0.203695	small
Global_genomes of this study	Down_sampling data	This study	China	AMR_classes	5.98848	7.13298	8.5944e-22	-0.233254	small
Global_genomes of this study	Down_sampling data	This study	Europe	AMR_classes	5.58684	2.83666	1.58482e-81	0.424591	medium
Global_genomes of this study	Down_sampling data	This study	U.S.	AMR_classes	6.09119	2.38794	1.13969e-72	0.578972	large
Global_genomes of this study	Down_sampling data	This study	Africa	AMR_genes	10.3958	9.54167	0.0243	0.132894	negligible
Global_genomes of this study	Down_sampling data	This study	China	AMR_genes	7.8156	12.4397	7.95264e-38	-0.312611	small
Global_genomes of this study	Down_sampling data	This study	Europe	AMR_genes	7.9054	4.05913	1.18676e-67	0.385846	medium
Global_genomes of this study	Down_sampling data	This study	U.S.	AMR_genes	8.51314	3.34621	5.57294e-65	0.546637	large
