# Supplementary material for: Eco‐Geography Reverses Dominant AMR Reservoirs in Klebsiella pneumoniae: Integron‐Rich Mobilomes and Cross‐Niche Connectivity
Source: Adv Sci (Weinh). 2026 May 6;13(42):e75537. doi: 10.1002/advs.75537 (PMC13336099; doi:10.1002/advs.75537)
Supplement: Supplementary file 11 — Supporting File 11: advs75537‐sup‐0011‐DataS9.xlsx. [file ADVS-13-e75537-s001.xlsx]

## Sheet: Antibiotic consumption data
Antibiotic Consumption in DDDs, by country, year, and antibiotic class (Data source: 10.1073/pnas.2411919121)
Country	Class	2016	2017	2018	2019	2020	2021	2022	2023
ALGERIA	TOTAL	4.60201e+08	4.83338e+08	5.6393e+08	4.61337e+08	5.04492e+08	5.54936e+08	6.16875e+08	5.70172e+08
ARGENTINA	TOTAL	2.47841e+08	2.42701e+08	2.24207e+08	2.14597e+08	1.58684e+08	1.90034e+08	2.50577e+08	2.19712e+08
AUSTRALIA	TOTAL	2.22411e+08	2.10114e+08	2.12026e+08	2.21134e+08	1.79548e+08	1.75091e+08	2.12621e+08	2.06336e+08
AUSTRIA	TOTAL	5.13058e+07	5.0314e+07	5.11072e+07	4.9669e+07	3.99544e+07	3.69425e+07	4.80025e+07	5.60264e+07
BELARUS	TOTAL	7.03514e+07	7.49765e+07	7.61665e+07	7.40505e+07	9.99477e+07	7.59898e+07	6.42391e+07	6.28014e+07
BELGIUM	TOTAL	1.09072e+08	1.07074e+08	1.04174e+08	1.01387e+08	7.67487e+07	7.68205e+07	9.66869e+07	1.03691e+08
BRAZIL	TOTAL	1.00687e+09	1.13427e+09	1.19373e+09	1.25703e+09	1.26169e+09	1.23984e+09	1.468e+09	1.46623e+09
BULGARIA	TOTAL	6.07113e+07	5.99305e+07	6.32059e+07	6.21214e+07	6.64292e+07	6.90179e+07	7.25442e+07	7.06273e+07
CANADA	TOTAL	2.43253e+08	2.42742e+08	2.36657e+08	2.12876e+08	1.72644e+08	1.64096e+08	1.9637e+08	2.09056e+08
CENTRAL AMERICA	TOTAL	6.80395e+07	8.21758e+07	8.23602e+07	9.04353e+07	1.00462e+08	1.13034e+08	1.16452e+08	1.27659e+08
CHILE	TOTAL	6.803e+07	6.94617e+07	7.12142e+07	7.12708e+07	5.77197e+07	7.31323e+07	8.81851e+07	8.79556e+07
CHINA	TOTAL	1.74647e+09	1.78438e+09	1.81326e+09	2.14555e+09	1.70635e+09	1.95705e+09	2.02634e+09	2.21731e+09
COLOMBIA	TOTAL	1.35385e+08	1.45013e+08	1.54568e+08	1.69378e+08	1.7818e+08	2.04983e+08	2.15286e+08	1.82866e+08
CROATIA	TOTAL	3.25774e+07	3.33644e+07	3.41238e+07	3.38743e+07	2.81562e+07	2.93561e+07	3.37273e+07	3.63795e+07
CZECH REPUBLIC	TOTAL	6.61147e+07	6.95426e+07	7.01436e+07	6.68062e+07	5.39015e+07	5.22643e+07	6.63842e+07	7.25407e+07
DENMARK	TOTAL	3.54874e+07	3.4454e+07	3.33303e+07	3.23976e+07	2.92547e+07	2.93321e+07	3.07002e+07	3.43109e+07
ECUADOR	TOTAL	2.49926e+08	2.74207e+08	2.68179e+08	2.56932e+08	1.89795e+08	1.72712e+08	3.11656e+08	3.47916e+08
EGYPT	TOTAL	9.86833e+08	8.70123e+08	1.03676e+09	1.18336e+09	1.20947e+09	1.3023e+09	1.32194e+09	1.26611e+09
FINLAND	TOTAL	3.32465e+07	3.07216e+07	3.03033e+07	2.86143e+07	2.27872e+07	2.16827e+07	2.49002e+07	2.597e+07
FRANCE	TOTAL	7.24495e+08	6.85933e+08	6.81095e+08	6.72502e+08	5.55538e+08	5.77368e+08	6.43578e+08	6.15808e+08
GERMANY	TOTAL	5.28072e+08	5.15747e+08	4.94696e+08	4.77625e+08	3.94301e+08	3.68524e+08	4.41687e+08	5.06077e+08
GREECE	TOTAL	1.44132e+08	1.43671e+08	1.46285e+08	1.47289e+08	1.20862e+08	1.09739e+08	1.26297e+08	1.37248e+08
HONG KONG	TOTAL	5.84997e+07	5.15634e+07	5.1208e+07	5.24814e+07	4.01271e+07	3.52179e+07	3.54233e+07	4.74516e+07
HUNGARY	TOTAL	5.8098e+07	5.87284e+07	5.90913e+07	5.74586e+07	4.38267e+07	4.6301e+07	5.57333e+07	5.46505e+07
INDIA	TOTAL	7.23488e+09	7.12747e+09	7.46322e+09	7.51988e+09	6.90579e+09	8.10737e+09	7.84035e+09	7.90117e+09
INDONESIA	TOTAL	1.00367e+09	1.10411e+09	1.33806e+09	1.10398e+09	9.5566e+08	1.18388e+09	1.43029e+09	1.26909e+09
IRELAND	TOTAL	4.24763e+07	4.07729e+07	4.08916e+07	4.16565e+07	3.30666e+07	3.18247e+07	4.35101e+07	4.38784e+07
ITALY	TOTAL	5.9258e+08	5.6981e+08	5.56606e+08	5.43975e+08	4.2486e+08	4.08793e+08	4.99357e+08	5.2106e+08
JAPAN	TOTAL	6.62543e+08	6.25404e+08	6.05664e+08	5.95036e+08	4.74935e+08	4.55127e+08	4.55453e+08	5.5055e+08
JORDAN	TOTAL	4.43084e+07	4.66259e+07	4.40503e+07	4.10535e+07	3.92416e+07	4.04934e+07	4.7038e+07	4.9526e+07
KUWAIT	TOTAL	2.25962e+07	1.91084e+07	1.5252e+07	1.58202e+07	1.32354e+07	1.4713e+07	1.31604e+07	1.3948e+07
LATVIA	TOTAL	8.14956e+06	8.5627e+06	8.71198e+06	8.50627e+06	7.23653e+06	7.19035e+06	9.44866e+06	8.93094e+06
LEBANON	TOTAL	6.24471e+07	6.62568e+07	6.06227e+07	5.88633e+07	5.41402e+07	3.79443e+07	3.61195e+07	4.54413e+07
LUXEMBOURG	TOTAL	5.03296e+06	4.82898e+06	4.82174e+06	4.86984e+06	3.69258e+06	3.65255e+06	4.79049e+06	4.96283e+06
MALAYSIA	TOTAL	8.71793e+07	8.95263e+07	8.11185e+07	9.20657e+07	6.66849e+07	5.86049e+07	1.06818e+08	1.32443e+08
MEXICO	TOTAL	2.59249e+08	2.69062e+08	2.69516e+08	2.69264e+08	2.891e+08	2.73457e+08	2.93571e+08	2.80397e+08
MOROCCO	TOTAL	3.37708e+08	3.1312e+08	3.10484e+08	3.48454e+08	2.78419e+08	2.90661e+08	3.48603e+08	3.31372e+08
NETHERLANDS	TOTAL	5.84526e+07	5.77869e+07	5.83875e+07	6.0305e+07	5.43783e+07	5.11121e+07	5.89727e+07	6.5942e+07
NEW ZEALAND	TOTAL	4.69142e+07	4.84017e+07	4.74429e+07	4.71139e+07	3.83697e+07	3.84671e+07	4.13558e+07	4.49585e+07
NORWAY	TOTAL	2.72539e+07	2.58635e+07	2.51033e+07	2.59554e+07	2.26099e+07	2.20461e+07	2.51317e+07	2.63362e+07
PAKISTAN	TOTAL	1.41658e+09	1.39486e+09	1.49286e+09	1.54034e+09	1.56962e+09	1.73193e+09	1.87135e+09	1.8641e+09
PERU	TOTAL	9.78598e+07	9.28125e+07	1.17576e+08	1.18732e+08	1.49054e+08	1.20371e+08	1.33661e+08	1.30884e+08
PHILIPPINES	TOTAL	2.27239e+08	2.07697e+08	2.13025e+08	2.21843e+08	1.31268e+08	1.49247e+08	1.71091e+08	2.41457e+08
POLAND	TOTAL	3.04771e+08	3.10147e+08	3.09332e+08	2.89399e+08	2.17172e+08	2.41763e+08	3.02507e+08	3.04587e+08
PORTUGAL	TOTAL	7.93144e+07	7.68456e+07	8.05246e+07	8.09656e+07	6.23247e+07	6.33173e+07	8.00501e+07	8.50612e+07
PUERTO RICO	TOTAL	2.60609e+07	2.45445e+07	2.36371e+07	2.35048e+07	2.14591e+07	2.18174e+07	2.3122e+07	2.29281e+07
ROMANIA	TOTAL	2.04429e+08	2.00189e+08	2.0539e+08	2.09431e+08	2.01922e+08	2.04063e+08	2.17266e+08	2.17082e+08
RUSSIA	TOTAL	8.22677e+08	8.91767e+08	8.71169e+08	8.32823e+08	1.05821e+09	8.75614e+08	7.89224e+08	8.34417e+08
SAUDI ARABIA	TOTAL	3.4278e+08	3.35212e+08	2.68514e+08	2.8025e+08	2.48324e+08	2.53101e+08	3.34206e+08	3.7051e+08
SERBIA	TOTAL	6.91261e+07	6.99994e+07	7.4051e+07	7.28995e+07	7.9411e+07	8.89121e+07	8.75657e+07	8.46429e+07
SLOVAKIA	TOTAL	4.56452e+07	4.5955e+07	4.60704e+07	4.40408e+07	3.23964e+07	3.49898e+07	4.85752e+07	4.61963e+07
SLOVENIA	TOTAL	1.08673e+07	1.09529e+07	1.11125e+07	1.09564e+07	8.46105e+06	8.43346e+06	1.04929e+07	1.12644e+07
SOUTH AFRICA	TOTAL	2.67013e+08	2.72134e+08	2.72301e+08	2.5678e+08	2.24387e+08	2.61584e+08	2.82058e+08	2.68502e+08
SOUTH KOREA	TOTAL	4.84775e+08	4.83762e+08	5.0356e+08	5.17755e+08	4.12096e+08	3.90286e+08	5.10503e+08	6.34371e+08
SPAIN	TOTAL	5.13664e+08	4.993e+08	5.272e+08	5.13785e+08	4.06475e+08	4.13223e+08	4.83847e+08	5.13346e+08
SWEDEN	TOTAL	4.51691e+07	4.46634e+07	4.36285e+07	4.28734e+07	3.76406e+07	3.5946e+07	3.89738e+07	4.34247e+07
SWITZERLAND	TOTAL	3.47013e+07	3.3828e+07	3.44299e+07	3.41219e+07	2.85728e+07	2.73161e+07	3.38346e+07	3.68155e+07
TAIWAN	TOTAL	1.61598e+08	1.46397e+08	1.38465e+08	1.35083e+08	1.26397e+08	1.01408e+08	1.14424e+08	1.338e+08
THAILAND	TOTAL	3.27235e+08	3.76815e+08	5.93347e+08	6.18255e+08	5.53439e+08	5.33867e+08	6.66665e+08	7.41463e+08
TUNISIA	TOTAL	1.44485e+08	1.51631e+08	1.53098e+08	1.54768e+08	1.37737e+08	1.38555e+08	1.68599e+08	1.70277e+08
TÜRKIYE	TOTAL	1.22718e+09	1.10418e+09	1.09693e+09	1.12267e+09	8.69132e+08	9.6966e+08	1.23386e+09	1.4299e+09
UNITED ARAB EMIRATES	TOTAL	9.55151e+07	9.57751e+07	9.62058e+07	9.08278e+07	7.78044e+07	7.3947e+07	9.58397e+07	1.09088e+08
UNITED KINGDOM	TOTAL	4.88443e+08	4.66883e+08	4.47861e+08	4.49753e+08	4.06711e+08	4.06435e+08	4.48786e+08	4.70376e+08
UNITED STATES	TOTAL	2.86445e+09	2.927e+09	2.79951e+09	2.81603e+09	2.34539e+09	2.47709e+09	2.66726e+09	2.78314e+09
URUGUAY	TOTAL	1.95608e+07	2.01286e+07	1.86256e+07	1.98807e+07	1.4412e+07	1.53442e+07	2.12429e+07	2.14191e+07
VIETNAM	TOTAL	8.69066e+08	1.69892e+09	1.9125e+09	1.80237e+09	1.55334e+09	1.7933e+09	1.90424e+09	1.94842e+09
WEST AFRICA	TOTAL	3.62835e+08	3.68412e+08	4.15861e+08	3.91077e+08	4.1589e+08	4.93179e+08	4.98459e+08	7.30078e+08
World	TOTAL	2.94559e+10	3.02221e+10	3.14485e+10	3.16082e+10	2.83413e+10	3.06258e+10	3.30559e+10	3.42625e+10

## Sheet: Data for correlation analysis
Data for correlation analysis between antimicrobial resistance burden of Klebsiella pneumoniae and annual antibiotic consumption
Year	AMRscore	AMRclass	AMRgene	Annual antibiotic consumption
2016	1.62667	6.21139	8.64524	2.94559e+10
2017	1.37031	5.79164	7.9914	3.02221e+10
2018	1.41294	5.77884	7.97409	3.14485e+10
2019	1.39536	6.09636	8.7985	3.16082e+10
2020	1.22548	5.40118	7.70323	2.83413e+10
2021	1.28762	5.67189	8.3026	3.06258e+10
2022	1.68755	6.71731	9.92404	3.30559e+10
2023	1.73931	6.75517	9.72931	3.42625e+10

## Sheet: correlation analysis result
Indicator	Spearman_rho	p_value	Significance (p<0.05)
WorldAMRscore vs antibiotic consumpation	0.714	0.0465	*
WorldAMRclass vs antibiotic consumpation	0.69	0.058	n.s,
WorldAMRgene vs antibiotic consumpation	0.762	0.028	*
