# Supplementary material for: Eco‐Geography Reverses Dominant AMR Reservoirs in Klebsiella pneumoniae: Integron‐Rich Mobilomes and Cross‐Niche Connectivity
Source: Adv Sci (Weinh). 2026 May 6;13(42):e75537. doi: 10.1002/advs.75537 (PMC13336099; doi:10.1002/advs.75537)
Supplement: Supplementary file 12 — Supporting File 12: advs75537‐sup‐0012‐DataS10.xlsx. [file ADVS-13-e75537-s012.xlsx]

## Sheet: Sheet1
No.	ST type	Setting categories	n_gr	p_gr	n_le	p_le	n	p	cat	p_adj	result	p_adj_lab
1	ST23	Community	10000	1	0	1.00E-04	0	1.00E-04	under	0.01908	sig	0.0191
2	ST23	Hospital	0	1.00E-04	10000	1	0	1.00E-04	over	0.01908	sig	0.0191
3	ST6262	Farm	0	1.00E-04	10000	1	0	1.00E-04	over	0.01908	sig	0.0191
4	ST37	Farm	0	1.00E-04	10000	1	0	1.00E-04	over	0.01908	sig	0.0191
5	ST65	Hospital	1	1.00E-04	10000	1	1	1.00E-04	over	0.01908	sig	0.0191
6	ST268	Hospital	8	8.00E-04	10000	1	8	8.00E-04	over	0.109029	non-sig	NA
7	ST65	Community	10000	1	8	8.00E-04	8	8.00E-04	under	0.109029	non-sig	NA
8	ST268	Community	10000	1	25	0.0025	25	0.0025	under	0.298125	non-sig	NA
9	ST1616	Community	38	0.0038	10000	1	38	0.0038	over	0.325482	non-sig	NA
10	ST1616	Hospital	10000	1	52	0.0052	52	0.0052	under	0.325482	non-sig	NA
11	ST188	Community	38	0.0038	10000	1	38	0.0038	over	0.325482	non-sig	NA
12	ST188	Hospital	10000	1	58	0.0058	58	0.0058	under	0.325482	non-sig	NA
13	ST6262	Hospital	10000	1	58	0.0058	58	0.0058	under	0.325482	non-sig	NA
14	ST37	Hospital	9986	0.9986	40	0.004	40	0.004	under	0.325482	non-sig	NA
15	ST412	Hospital	53	0.0053	10000	1	53	0.0053	over	0.325482	non-sig	NA
16	ST641	Hospital	10000	1	50	0.005	50	0.005	under	0.325482	non-sig	NA
17	ST697	Community	44	0.0044	10000	1	44	0.0044	over	0.325482	non-sig	NA
18	ST697	Hospital	10000	1	66	0.0066	66	0.0066	under	0.331389	non-sig	NA
19	ST86	Hospital	66	0.0066	10000	1	66	0.0066	over	0.331389	non-sig	NA
20	ST412	Community	10000	1	100	0.01	100	0.01	under	0.477	non-sig	NA
21	ST1087	Community	247	0.0247	10000	1	247	0.0247	over	0.647224	non-sig	NA
22	ST1087	Hospital	10000	1	322	0.0322	322	0.0322	under	0.647224	non-sig	NA
23	ST5977	Farm	238	0.0238	10000	1	238	0.0238	over	0.647224	non-sig	NA
24	ST1505-1LV	Community	251	0.0251	10000	1	251	0.0251	over	0.647224	non-sig	NA
25	ST1505-1LV	Hospital	10000	1	340	0.034	340	0.034	under	0.647224	non-sig	NA
26	ST1877	Farm	195	0.0195	10000	1	195	0.0195	over	0.647224	non-sig	NA
27	ST2131	Farm	239	0.0239	10000	1	239	0.0239	over	0.647224	non-sig	NA
28	ST23	Farm	10000	1	305	0.0305	305	0.0305	under	0.647224	non-sig	NA
29	ST25	Hospital	313	0.0313	10000	1	313	0.0313	over	0.647224	non-sig	NA
30	ST2581	Community	256	0.0256	10000	1	256	0.0256	over	0.647224	non-sig	NA
31	ST2581	Hospital	10000	1	341	0.0341	341	0.0341	under	0.647224	non-sig	NA
32	ST2913-1LV	Farm	214	0.0214	10000	1	214	0.0214	over	0.647224	non-sig	NA
33	ST3073	Community	228	0.0228	10000	1	228	0.0228	over	0.647224	non-sig	NA
34	ST3073	Hospital	10000	1	308	0.0308	308	0.0308	under	0.647224	non-sig	NA
35	ST3437	Community	266	0.0266	10000	1	266	0.0266	over	0.647224	non-sig	NA
36	ST3437	Hospital	10000	1	340	0.034	340	0.034	under	0.647224	non-sig	NA
37	ST3527	Community	272	0.0272	10000	1	272	0.0272	over	0.647224	non-sig	NA
38	ST3527	Hospital	10000	1	341	0.0341	341	0.0341	under	0.647224	non-sig	NA
39	ST3635	Community	230	0.023	10000	1	230	0.023	over	0.647224	non-sig	NA
40	ST3635	Hospital	10000	1	299	0.0299	299	0.0299	under	0.647224	non-sig	NA
41	ST3865	Farm	253	0.0253	10000	1	253	0.0253	over	0.647224	non-sig	NA
42	ST3897	Farm	251	0.0251	10000	1	251	0.0251	over	0.647224	non-sig	NA
43	ST3959-1LV	Community	254	0.0254	10000	1	254	0.0254	over	0.647224	non-sig	NA
44	ST3959-1LV	Hospital	10000	1	320	0.032	320	0.032	under	0.647224	non-sig	NA
45	ST399	Farm	202	0.0202	10000	1	202	0.0202	over	0.647224	non-sig	NA
46	ST4836-1LV	Farm	212	0.0212	10000	1	212	0.0212	over	0.647224	non-sig	NA
47	ST592	Community	10000	1	346	0.0346	346	0.0346	under	0.647224	non-sig	NA
48	ST592	Hospital	232	0.0232	10000	1	232	0.0232	over	0.647224	non-sig	NA
49	ST595	Community	251	0.0251	10000	1	251	0.0251	over	0.647224	non-sig	NA
50	ST595	Hospital	10000	1	328	0.0328	328	0.0328	under	0.647224	non-sig	NA
51	ST86	Community	10000	1	144	0.0144	144	0.0144	under	0.647224	non-sig	NA
52	0	Community	1649	0.1649	10000	1	1649	0.1649	over	0.772577	non-sig	NA
53	0	Hospital	10000	1	1872	0.1872	1872	0.1872	under	0.772577	non-sig	NA
54	ST1035	Community	1567	0.1567	10000	1	1567	0.1567	over	0.772577	non-sig	NA
55	ST1035	Hospital	10000	1	1797	0.1797	1797	0.1797	under	0.772577	non-sig	NA
56	ST5977	Hospital	10000	1	1775	0.1775	1775	0.1775	under	0.772577	non-sig	NA
57	ST1140	Community	1591	0.1591	10000	1	1591	0.1591	over	0.772577	non-sig	NA
58	ST1140	Hospital	10000	1	1797	0.1797	1797	0.1797	under	0.772577	non-sig	NA
59	ST1207	Community	1589	0.1589	10000	1	1589	0.1589	over	0.772577	non-sig	NA
60	ST1207	Hospital	10000	1	1801	0.1801	1801	0.1801	under	0.772577	non-sig	NA
61	ST1263	Community	1545	0.1545	10000	1	1545	0.1545	over	0.772577	non-sig	NA
62	ST1263	Hospital	10000	1	1778	0.1778	1778	0.1778	under	0.772577	non-sig	NA
63	ST1333	Hospital	1621	0.1621	10000	1	1621	0.1621	over	0.772577	non-sig	NA
64	ST1339-1LV	Community	1571	0.1571	10000	1	1571	0.1571	over	0.772577	non-sig	NA
65	ST1339-1LV	Hospital	10000	1	1793	0.1793	1793	0.1793	under	0.772577	non-sig	NA
66	ST1429	Community	1555	0.1555	10000	1	1555	0.1555	over	0.772577	non-sig	NA
67	ST1429	Hospital	10000	1	1774	0.1774	1774	0.1774	under	0.772577	non-sig	NA
68	ST1446	Community	1608	0.1608	10000	1	1608	0.1608	over	0.772577	non-sig	NA
69	ST1446	Hospital	10000	1	1822	0.1822	1822	0.1822	under	0.772577	non-sig	NA
70	ST146-3LV	Community	1634	0.1634	10000	1	1634	0.1634	over	0.772577	non-sig	NA
71	ST146-3LV	Hospital	10000	1	1834	0.1834	1834	0.1834	under	0.772577	non-sig	NA
72	ST1478	Community	1549	0.1549	10000	1	1549	0.1549	over	0.772577	non-sig	NA
73	ST1478	Hospital	10000	1	1780	0.178	1780	0.178	under	0.772577	non-sig	NA
74	ST15	Community	10000	1	1710	0.171	1710	0.171	under	0.772577	non-sig	NA
75	ST151	Community	1591	0.1591	10000	1	1591	0.1591	over	0.772577	non-sig	NA
76	ST151	Hospital	10000	1	1820	0.182	1820	0.182	under	0.772577	non-sig	NA
77	ST1524	Community	1631	0.1631	10000	1	1631	0.1631	over	0.772577	non-sig	NA
78	ST1524	Hospital	10000	1	1871	0.1871	1871	0.1871	under	0.772577	non-sig	NA
79	ST1647	Community	1621	0.1621	10000	1	1621	0.1621	over	0.772577	non-sig	NA
80	ST1647	Hospital	10000	1	1854	0.1854	1854	0.1854	under	0.772577	non-sig	NA
81	ST1687	Community	1592	0.1592	10000	1	1592	0.1592	over	0.772577	non-sig	NA
82	ST1687	Hospital	10000	1	1794	0.1794	1794	0.1794	under	0.772577	non-sig	NA
83	ST17	Farm	1067	0.1067	9954	0.9954	1067	0.1067	over	0.772577	non-sig	NA
84	ST1770	Community	1608	0.1608	10000	1	1608	0.1608	over	0.772577	non-sig	NA
85	ST1770	Hospital	10000	1	1829	0.1829	1829	0.1829	under	0.772577	non-sig	NA
86	ST1783	Community	1580	0.158	10000	1	1580	0.158	over	0.772577	non-sig	NA
87	ST1783	Hospital	10000	1	1799	0.1799	1799	0.1799	under	0.772577	non-sig	NA
88	ST18-2LV	Community	1651	0.1651	10000	1	1651	0.1651	over	0.772577	non-sig	NA
89	ST18-2LV	Hospital	10000	1	1865	0.1865	1865	0.1865	under	0.772577	non-sig	NA
90	ST1877	Hospital	10000	1	1773	0.1773	1773	0.1773	under	0.772577	non-sig	NA
91	ST1902	Community	1662	0.1662	10000	1	1662	0.1662	over	0.772577	non-sig	NA
92	ST1902	Hospital	10000	1	1872	0.1872	1872	0.1872	under	0.772577	non-sig	NA
93	ST197-1LV	Community	1594	0.1594	10000	1	1594	0.1594	over	0.772577	non-sig	NA
94	ST197-1LV	Hospital	10000	1	1789	0.1789	1789	0.1789	under	0.772577	non-sig	NA
95	ST2	Community	1621	0.1621	10000	1	1621	0.1621	over	0.772577	non-sig	NA
96	ST2	Hospital	10000	1	1853	0.1853	1853	0.1853	under	0.772577	non-sig	NA
97	ST20	Community	1641	0.1641	9564	0.9564	1641	0.1641	over	0.772577	non-sig	NA
98	ST200	Community	675	0.0675	9959	0.9959	675	0.0675	over	0.772577	non-sig	NA
99	ST200	Hospital	9937	0.9937	849	0.0849	849	0.0849	under	0.772577	non-sig	NA
100	ST2131	Hospital	10000	1	1866	0.1866	1866	0.1866	under	0.772577	non-sig	NA
101	ST2136	Community	1582	0.1582	10000	1	1582	0.1582	over	0.772577	non-sig	NA
102	ST2136	Hospital	10000	1	1806	0.1806	1806	0.1806	under	0.772577	non-sig	NA
103	ST2182-1LV	Community	1658	0.1658	10000	1	1658	0.1658	over	0.772577	non-sig	NA
104	ST2182-1LV	Hospital	10000	1	1879	0.1879	1879	0.1879	under	0.772577	non-sig	NA
105	ST2232	Community	1562	0.1562	10000	1	1562	0.1562	over	0.772577	non-sig	NA
106	ST2232	Hospital	10000	1	1764	0.1764	1764	0.1764	under	0.772577	non-sig	NA
107	ST2459	Community	726	0.0726	9947	0.9947	726	0.0726	over	0.772577	non-sig	NA
108	ST2459	Hospital	9933	0.9933	923	0.0923	923	0.0923	under	0.772577	non-sig	NA
109	ST25	Community	10000	1	518	0.0518	518	0.0518	under	0.772577	non-sig	NA
110	ST252	Community	1676	0.1676	10000	1	1676	0.1676	over	0.772577	non-sig	NA
111	ST252	Hospital	10000	1	1891	0.1891	1891	0.1891	under	0.772577	non-sig	NA
112	ST2594-1LV	Community	1548	0.1548	10000	1	1548	0.1548	over	0.772577	non-sig	NA
113	ST2594-1LV	Hospital	10000	1	1781	0.1781	1781	0.1781	under	0.772577	non-sig	NA
114	ST2634-1LV	Community	1703	0.1703	10000	1	1703	0.1703	over	0.772577	non-sig	NA
115	ST264-1LV	Community	1615	0.1615	10000	1	1615	0.1615	over	0.772577	non-sig	NA
116	ST264-1LV	Hospital	10000	1	1840	0.184	1840	0.184	under	0.772577	non-sig	NA
117	ST2648	Community	1618	0.1618	10000	1	1618	0.1618	over	0.772577	non-sig	NA
118	ST2648	Hospital	10000	1	1823	0.1823	1823	0.1823	under	0.772577	non-sig	NA
119	ST2670	Community	1528	0.1528	10000	1	1528	0.1528	over	0.772577	non-sig	NA
120	ST2670	Hospital	10000	1	1754	0.1754	1754	0.1754	under	0.772577	non-sig	NA
121	ST2729	Community	1604	0.1604	10000	1	1604	0.1604	over	0.772577	non-sig	NA
122	ST2729	Hospital	10000	1	1848	0.1848	1848	0.1848	under	0.772577	non-sig	NA
123	ST2800	Community	1607	0.1607	10000	1	1607	0.1607	over	0.772577	non-sig	NA
124	ST2800	Hospital	10000	1	1835	0.1835	1835	0.1835	under	0.772577	non-sig	NA
125	ST281	Community	1615	0.1615	10000	1	1615	0.1615	over	0.772577	non-sig	NA
126	ST281	Hospital	10000	1	1846	0.1846	1846	0.1846	under	0.772577	non-sig	NA
127	ST2871	Community	1580	0.158	10000	1	1580	0.158	over	0.772577	non-sig	NA
128	ST2871	Hospital	10000	1	1808	0.1808	1808	0.1808	under	0.772577	non-sig	NA
129	ST2889	Community	1634	0.1634	10000	1	1634	0.1634	over	0.772577	non-sig	NA
130	ST2889	Hospital	10000	1	1845	0.1845	1845	0.1845	under	0.772577	non-sig	NA
131	ST29	Community	10000	1	1284	0.1284	1284	0.1284	under	0.772577	non-sig	NA
132	ST29	Hospital	913	0.0913	10000	1	913	0.0913	over	0.772577	non-sig	NA
133	ST2913-1LV	Hospital	10000	1	1811	0.1811	1811	0.1811	under	0.772577	non-sig	NA
134	ST2991	Community	1575	0.1575	10000	1	1575	0.1575	over	0.772577	non-sig	NA
135	ST2991	Hospital	10000	1	1797	0.1797	1797	0.1797	under	0.772577	non-sig	NA
136	ST3106	Community	1549	0.1549	10000	1	1549	0.1549	over	0.772577	non-sig	NA
137	ST3106	Hospital	10000	1	1812	0.1812	1812	0.1812	under	0.772577	non-sig	NA
138	ST3140	Community	1660	0.166	10000	1	1660	0.166	over	0.772577	non-sig	NA
139	ST3140	Hospital	10000	1	1876	0.1876	1876	0.1876	under	0.772577	non-sig	NA
140	ST3178	Community	1594	0.1594	10000	1	1594	0.1594	over	0.772577	non-sig	NA
141	ST3178	Hospital	10000	1	1811	0.1811	1811	0.1811	under	0.772577	non-sig	NA
142	ST3369	Community	1621	0.1621	10000	1	1621	0.1621	over	0.772577	non-sig	NA
143	ST3369	Hospital	10000	1	1843	0.1843	1843	0.1843	under	0.772577	non-sig	NA
144	ST337	Community	1232	0.1232	9854	0.9854	1232	0.1232	over	0.772577	non-sig	NA
145	ST337	Hospital	9794	0.9794	1541	0.1541	1541	0.1541	under	0.772577	non-sig	NA
146	ST3387	Community	1640	0.164	10000	1	1640	0.164	over	0.772577	non-sig	NA
147	ST3387	Hospital	10000	1	1856	0.1856	1856	0.1856	under	0.772577	non-sig	NA
148	ST34-1LV	Community	1594	0.1594	10000	1	1594	0.1594	over	0.772577	non-sig	NA
149	ST34-1LV	Hospital	10000	1	1801	0.1801	1801	0.1801	under	0.772577	non-sig	NA
150	ST35	Hospital	1585	0.1585	10000	1	1585	0.1585	over	0.772577	non-sig	NA
151	ST3522-1LV	Community	1583	0.1583	10000	1	1583	0.1583	over	0.772577	non-sig	NA
152	ST3522-1LV	Hospital	10000	1	1790	0.179	1790	0.179	under	0.772577	non-sig	NA
153	ST357	Community	1591	0.1591	10000	1	1591	0.1591	over	0.772577	non-sig	NA
154	ST357	Hospital	10000	1	1819	0.1819	1819	0.1819	under	0.772577	non-sig	NA
155	ST3570	Community	1579	0.1579	10000	1	1579	0.1579	over	0.772577	non-sig	NA
156	ST3570	Hospital	10000	1	1811	0.1811	1811	0.1811	under	0.772577	non-sig	NA
157	ST6967-1LV	Community	1601	0.1601	10000	1	1601	0.1601	over	0.772577	non-sig	NA
158	ST6967-1LV	Hospital	10000	1	1810	0.181	1810	0.181	under	0.772577	non-sig	NA
159	ST367	Community	1565	0.1565	10000	1	1565	0.1565	over	0.772577	non-sig	NA
160	ST367	Hospital	10000	1	1790	0.179	1790	0.179	under	0.772577	non-sig	NA
161	ST3865	Hospital	10000	1	1865	0.1865	1865	0.1865	under	0.772577	non-sig	NA
162	ST3897	Hospital	10000	1	1895	0.1895	1895	0.1895	under	0.772577	non-sig	NA
163	ST39	Hospital	1604	0.1604	10000	1	1604	0.1604	over	0.772577	non-sig	NA
164	ST3924	Community	1634	0.1634	10000	1	1634	0.1634	over	0.772577	non-sig	NA
165	ST3924	Hospital	10000	1	1844	0.1844	1844	0.1844	under	0.772577	non-sig	NA
166	ST399	Hospital	10000	1	1783	0.1783	1783	0.1783	under	0.772577	non-sig	NA
167	ST4079-1LV	Community	1637	0.1637	10000	1	1637	0.1637	over	0.772577	non-sig	NA
168	ST4079-1LV	Hospital	10000	1	1859	0.1859	1859	0.1859	under	0.772577	non-sig	NA
169	ST416	Community	1609	0.1609	10000	1	1609	0.1609	over	0.772577	non-sig	NA
170	ST416	Hospital	10000	1	1824	0.1824	1824	0.1824	under	0.772577	non-sig	NA
171	ST4288	Community	1673	0.1673	10000	1	1673	0.1673	over	0.772577	non-sig	NA
172	ST4288	Hospital	10000	1	1861	0.1861	1861	0.1861	under	0.772577	non-sig	NA
173	ST4314	Community	1608	0.1608	10000	1	1608	0.1608	over	0.772577	non-sig	NA
174	ST4314	Hospital	10000	1	1835	0.1835	1835	0.1835	under	0.772577	non-sig	NA
175	ST6439	Community	1671	0.1671	10000	1	1671	0.1671	over	0.772577	non-sig	NA
176	ST6439	Hospital	10000	1	1894	0.1894	1894	0.1894	under	0.772577	non-sig	NA
177	ST441-1LV	Community	1578	0.1578	10000	1	1578	0.1578	over	0.772577	non-sig	NA
178	ST441-1LV	Hospital	10000	1	1795	0.1795	1795	0.1795	under	0.772577	non-sig	NA
179	ST45	Hospital	1589	0.1589	10000	1	1589	0.1589	over	0.772577	non-sig	NA
180	ST4524-1LV	Community	1593	0.1593	10000	1	1593	0.1593	over	0.772577	non-sig	NA
181	ST4524-1LV	Hospital	10000	1	1798	0.1798	1798	0.1798	under	0.772577	non-sig	NA
182	ST4555-1LV	Community	1555	0.1555	10000	1	1555	0.1555	over	0.772577	non-sig	NA
183	ST4555-1LV	Hospital	10000	1	1783	0.1783	1783	0.1783	under	0.772577	non-sig	NA
184	ST482	Community	1650	0.165	10000	1	1650	0.165	over	0.772577	non-sig	NA
185	ST482	Hospital	10000	1	1874	0.1874	1874	0.1874	under	0.772577	non-sig	NA
186	ST4836-1LV	Hospital	10000	1	1847	0.1847	1847	0.1847	under	0.772577	non-sig	NA
187	ST4943	Community	1597	0.1597	10000	1	1597	0.1597	over	0.772577	non-sig	NA
188	ST4943	Hospital	10000	1	1797	0.1797	1797	0.1797	under	0.772577	non-sig	NA
189	ST5	Community	10000	1	1209	0.1209	1209	0.1209	under	0.772577	non-sig	NA
190	ST5	Hospital	872	0.0872	10000	1	872	0.0872	over	0.772577	non-sig	NA
191	ST5030	Community	1601	0.1601	10000	1	1601	0.1601	over	0.772577	non-sig	NA
192	ST5030	Hospital	10000	1	1825	0.1825	1825	0.1825	under	0.772577	non-sig	NA
193	ST5035	Community	1593	0.1593	10000	1	1593	0.1593	over	0.772577	non-sig	NA
194	ST5035	Hospital	10000	1	1820	0.182	1820	0.182	under	0.772577	non-sig	NA
195	ST515	Community	1614	0.1614	10000	1	1614	0.1614	over	0.772577	non-sig	NA
196	ST515	Hospital	10000	1	1834	0.1834	1834	0.1834	under	0.772577	non-sig	NA
197	ST5666	Community	1638	0.1638	10000	1	1638	0.1638	over	0.772577	non-sig	NA
198	ST5666	Hospital	10000	1	1850	0.185	1850	0.185	under	0.772577	non-sig	NA
199	ST5703	Community	1634	0.1634	10000	1	1634	0.1634	over	0.772577	non-sig	NA
200	ST5703	Hospital	10000	1	1842	0.1842	1842	0.1842	under	0.772577	non-sig	NA
201	ST595-1LV	Community	1601	0.1601	10000	1	1601	0.1601	over	0.772577	non-sig	NA
202	ST595-1LV	Hospital	10000	1	1825	0.1825	1825	0.1825	under	0.772577	non-sig	NA
203	ST60	Community	10000	1	1449	0.1449	1449	0.1449	under	0.772577	non-sig	NA
204	ST60	Hospital	1079	0.1079	10000	1	1079	0.1079	over	0.772577	non-sig	NA
205	ST626	Community	1567	0.1567	10000	1	1567	0.1567	over	0.772577	non-sig	NA
206	ST626	Hospital	10000	1	1779	0.1779	1779	0.1779	under	0.772577	non-sig	NA
207	ST7115	Community	662	0.0662	9967	0.9967	662	0.0662	over	0.772577	non-sig	NA
208	ST7115	Hospital	9945	0.9945	851	0.0851	851	0.0851	under	0.772577	non-sig	NA
209	ST641	Community	684	0.0684	9965	0.9965	684	0.0684	over	0.772577	non-sig	NA
210	ST641	Farm	609	0.0609	9989	0.9989	609	0.0609	over	0.772577	non-sig	NA
211	ST668	Community	1625	0.1625	10000	1	1625	0.1625	over	0.772577	non-sig	NA
212	ST668	Hospital	10000	1	1852	0.1852	1852	0.1852	under	0.772577	non-sig	NA
213	ST7	Community	1615	0.1615	10000	1	1615	0.1615	over	0.772577	non-sig	NA
214	ST7	Hospital	10000	1	1831	0.1831	1831	0.1831	under	0.772577	non-sig	NA
215	ST705	Community	1594	0.1594	10000	1	1594	0.1594	over	0.772577	non-sig	NA
216	ST705	Hospital	10000	1	1797	0.1797	1797	0.1797	under	0.772577	non-sig	NA
217	ST730	Community	686	0.0686	9959	0.9959	686	0.0686	over	0.772577	non-sig	NA
218	ST730	Hospital	9941	0.9941	872	0.0872	872	0.0872	under	0.772577	non-sig	NA
219	ST732	Community	1589	0.1589	10000	1	1589	0.1589	over	0.772577	non-sig	NA
220	ST732	Hospital	10000	1	1802	0.1802	1802	0.1802	under	0.772577	non-sig	NA
221	ST753	Community	1653	0.1653	10000	1	1653	0.1653	over	0.772577	non-sig	NA
222	ST753	Hospital	10000	1	1868	0.1868	1868	0.1868	under	0.772577	non-sig	NA
223	ST8	Community	1579	0.1579	10000	1	1579	0.1579	over	0.772577	non-sig	NA
224	ST8	Hospital	10000	1	1816	0.1816	1816	0.1816	under	0.772577	non-sig	NA
225	ST835	Community	1605	0.1605	10000	1	1605	0.1605	over	0.772577	non-sig	NA
226	ST835	Hospital	10000	1	1832	0.1832	1832	0.1832	under	0.772577	non-sig	NA
227	ST841	Community	1586	0.1586	10000	1	1586	0.1586	over	0.772577	non-sig	NA
228	ST841	Hospital	10000	1	1819	0.1819	1819	0.1819	under	0.772577	non-sig	NA
229	ST878	Community	1617	0.1617	10000	1	1617	0.1617	over	0.772577	non-sig	NA
230	ST878	Hospital	10000	1	1831	0.1831	1831	0.1831	under	0.772577	non-sig	NA
231	ST968	Community	1627	0.1627	10000	1	1627	0.1627	over	0.772577	non-sig	NA
232	ST968	Hospital	10000	1	1862	0.1862	1862	0.1862	under	0.772577	non-sig	NA
233	ST981	Community	1595	0.1595	10000	1	1595	0.1595	over	0.772577	non-sig	NA
234	ST981	Hospital	10000	1	1789	0.1789	1789	0.1789	under	0.772577	non-sig	NA
235	ST2634-1LV	Hospital	10000	1	1936	0.1936	1936	0.1936	under	0.785934	non-sig	NA
236	ST15	Farm	2025	0.2025	9804	0.9804	2025	0.2025	over	0.814477	non-sig	NA
237	ST35	Community	10000	1	2049	0.2049	2049	0.2049	under	0.814477	non-sig	NA
238	ST380	Community	2029	0.2029	9410	0.941	2029	0.2029	over	0.814477	non-sig	NA
239	ST39	Community	10000	1	2041	0.2041	2041	0.2041	under	0.814477	non-sig	NA
240	ST45	Community	10000	1	2049	0.2049	2049	0.2049	under	0.814477	non-sig	NA
241	ST1333	Community	10000	1	2072	0.2072	2072	0.2072	under	0.820202	non-sig	NA
242	ST20	Hospital	9332	0.9332	2169	0.2169	2169	0.2169	under	0.855052	non-sig	NA
243	ST420	Hospital	2480	0.248	10000	1	2480	0.248	over	0.97363	non-sig	NA
244	0	Farm	10000	1	9777	0.9777	9777	0.9777	under	0.9812	non-sig	NA
245	ST6924	Community	10000	1	8384	0.8384	8384	0.8384	under	0.9812	non-sig	NA
246	ST6924	Farm	10000	1	9786	0.9786	9786	0.9786	under	0.9812	non-sig	NA
247	ST6924	Hospital	8170	0.817	10000	1	8170	0.817	over	0.9812	non-sig	NA
248	ST6839	Community	10000	1	8283	0.8283	8283	0.8283	under	0.9812	non-sig	NA
249	ST6839	Farm	10000	1	9798	0.9798	9798	0.9798	under	0.9812	non-sig	NA
250	ST6839	Hospital	8081	0.8081	10000	1	8081	0.8081	over	0.9812	non-sig	NA
251	ST101	Community	10000	1	8372	0.8372	8372	0.8372	under	0.9812	non-sig	NA
252	ST101	Farm	10000	1	9785	0.9785	9785	0.9785	under	0.9812	non-sig	NA
253	ST101	Hospital	8157	0.8157	10000	1	8157	0.8157	over	0.9812	non-sig	NA
254	ST1015	Community	10000	1	8439	0.8439	8439	0.8439	under	0.9812	non-sig	NA
255	ST1015	Farm	10000	1	9766	0.9766	9766	0.9766	under	0.9812	non-sig	NA
256	ST1015	Hospital	8205	0.8205	10000	1	8205	0.8205	over	0.9812	non-sig	NA
257	ST1035	Farm	10000	1	9770	0.977	9770	0.977	under	0.9812	non-sig	NA
258	ST1040	Community	10000	1	8411	0.8411	8411	0.8411	under	0.9812	non-sig	NA
259	ST1040	Farm	10000	1	9771	0.9771	9771	0.9771	under	0.9812	non-sig	NA
260	ST1040	Hospital	8182	0.8182	10000	1	8182	0.8182	over	0.9812	non-sig	NA
261	ST7095	Community	10000	1	8364	0.8364	8364	0.8364	under	0.9812	non-sig	NA
262	ST7095	Farm	10000	1	9781	0.9781	9781	0.9781	under	0.9812	non-sig	NA
263	ST7095	Hospital	8145	0.8145	10000	1	8145	0.8145	over	0.9812	non-sig	NA
264	ST1049	Community	10000	1	4203	0.4203	4203	0.4203	under	0.9812	non-sig	NA
265	ST1049	Farm	10000	1	8913	0.8913	8913	0.8913	under	0.9812	non-sig	NA
266	ST1049	Hospital	3667	0.3667	10000	1	3667	0.3667	over	0.9812	non-sig	NA
267	ST105	Community	10000	1	5941	0.5941	5941	0.5941	under	0.9812	non-sig	NA
268	ST105	Farm	10000	1	9366	0.9366	9366	0.9366	under	0.9812	non-sig	NA
269	ST105	Hospital	5493	0.5493	10000	1	5493	0.5493	over	0.9812	non-sig	NA
270	ST1087	Farm	10000	1	9562	0.9562	9562	0.9562	under	0.9812	non-sig	NA
271	ST11	Community	10000	1	8350	0.835	8350	0.835	under	0.9812	non-sig	NA
272	ST11	Farm	10000	1	9778	0.9778	9778	0.9778	under	0.9812	non-sig	NA
273	ST11	Hospital	8128	0.8128	10000	1	8128	0.8128	over	0.9812	non-sig	NA
274	ST5977	Community	10000	1	8463	0.8463	8463	0.8463	under	0.9812	non-sig	NA
275	ST111	Community	8102	0.8102	4245	0.4245	4245	0.4245	under	0.9812	non-sig	NA
276	ST111	Farm	10000	1	6710	0.671	6710	0.671	under	0.9812	non-sig	NA
277	ST111	Hospital	3326	0.3326	8645	0.8645	3326	0.3326	over	0.9812	non-sig	NA
278	ST1112	Community	10000	1	8405	0.8405	8405	0.8405	under	0.9812	non-sig	NA
279	ST1112	Farm	10000	1	9776	0.9776	9776	0.9776	under	0.9812	non-sig	NA
280	ST1112	Hospital	8181	0.8181	10000	1	8181	0.8181	over	0.9812	non-sig	NA
281	ST1117	Community	10000	1	8388	0.8388	8388	0.8388	under	0.9812	non-sig	NA
282	ST1117	Farm	10000	1	9777	0.9777	9777	0.9777	under	0.9812	non-sig	NA
283	ST1117	Hospital	8165	0.8165	10000	1	8165	0.8165	over	0.9812	non-sig	NA
284	ST1140	Farm	10000	1	9794	0.9794	9794	0.9794	under	0.9812	non-sig	NA
285	ST1145	Community	10000	1	8420	0.842	8420	0.842	under	0.9812	non-sig	NA
286	ST1145	Farm	10000	1	9787	0.9787	9787	0.9787	under	0.9812	non-sig	NA
287	ST1145	Hospital	8207	0.8207	10000	1	8207	0.8207	over	0.9812	non-sig	NA
288	ST116	Community	10000	1	8371	0.8371	8371	0.8371	under	0.9812	non-sig	NA
289	ST116	Farm	10000	1	9782	0.9782	9782	0.9782	under	0.9812	non-sig	NA
290	ST116	Hospital	8153	0.8153	10000	1	8153	0.8153	over	0.9812	non-sig	NA
291	ST1172	Community	10000	1	8435	0.8435	8435	0.8435	under	0.9812	non-sig	NA
292	ST1172	Farm	10000	1	9777	0.9777	9777	0.9777	under	0.9812	non-sig	NA
293	ST1172	Hospital	8212	0.8212	10000	1	8212	0.8212	over	0.9812	non-sig	NA
294	ST12	Community	10000	1	8473	0.8473	8473	0.8473	under	0.9812	non-sig	NA
295	ST12	Farm	10000	1	9782	0.9782	9782	0.9782	under	0.9812	non-sig	NA
296	ST12	Hospital	8255	0.8255	10000	1	8255	0.8255	over	0.9812	non-sig	NA
297	ST1207	Farm	10000	1	9788	0.9788	9788	0.9788	under	0.9812	non-sig	NA
298	ST1213	Community	10000	1	8408	0.8408	8408	0.8408	under	0.9812	non-sig	NA
299	ST1213	Farm	10000	1	9743	0.9743	9743	0.9743	under	0.9812	non-sig	NA
300	ST1213	Hospital	8151	0.8151	10000	1	8151	0.8151	over	0.9812	non-sig	NA
301	ST1224	Community	10000	1	7135	0.7135	7135	0.7135	under	0.9812	non-sig	NA
302	ST1224	Farm	10000	1	9593	0.9593	9593	0.9593	under	0.9812	non-sig	NA
303	ST1224	Hospital	6790	0.679	10000	1	6790	0.679	over	0.9812	non-sig	NA
304	ST1263	Farm	10000	1	9767	0.9767	9767	0.9767	under	0.9812	non-sig	NA
305	ST1265	Community	10000	1	8462	0.8462	8462	0.8462	under	0.9812	non-sig	NA
306	ST1265	Farm	10000	1	9803	0.9803	9803	0.9803	under	0.9812	non-sig	NA
307	ST1265	Hospital	8265	0.8265	10000	1	8265	0.8265	over	0.9812	non-sig	NA
308	ST7108	Community	10000	1	8464	0.8464	8464	0.8464	under	0.9812	non-sig	NA
309	ST7108	Farm	10000	1	9767	0.9767	9767	0.9767	under	0.9812	non-sig	NA
310	ST7108	Hospital	8231	0.8231	10000	1	8231	0.8231	over	0.9812	non-sig	NA
311	ST1296	Community	10000	1	8385	0.8385	8385	0.8385	under	0.9812	non-sig	NA
312	ST1296	Farm	10000	1	9769	0.9769	9769	0.9769	under	0.9812	non-sig	NA
313	ST1296	Hospital	8154	0.8154	10000	1	8154	0.8154	over	0.9812	non-sig	NA
314	ST1308	Community	3000	0.3	9745	0.9745	3000	0.3	over	0.9812	non-sig	NA
315	ST1308	Farm	10000	1	9593	0.9593	9593	0.9593	under	0.9812	non-sig	NA
316	ST1308	Hospital	9673	0.9673	3342	0.3342	3342	0.3342	under	0.9812	non-sig	NA
317	ST1319	Community	10000	1	8412	0.8412	8412	0.8412	under	0.9812	non-sig	NA
318	ST1319	Farm	10000	1	9804	0.9804	9804	0.9804	under	0.9812	non-sig	NA
319	ST1319	Hospital	8216	0.8216	10000	1	8216	0.8216	over	0.9812	non-sig	NA
320	ST1333	Farm	10000	1	8170	0.817	8170	0.817	under	0.9812	non-sig	NA
321	ST1339-1LV	Farm	10000	1	9778	0.9778	9778	0.9778	under	0.9812	non-sig	NA
322	ST138	Community	3018	0.3018	9764	0.9764	3018	0.3018	over	0.9812	non-sig	NA
323	ST138	Farm	10000	1	9576	0.9576	9576	0.9576	under	0.9812	non-sig	NA
324	ST138	Hospital	9691	0.9691	3373	0.3373	3373	0.3373	under	0.9812	non-sig	NA
325	ST14	Community	10000	1	8387	0.8387	8387	0.8387	under	0.9812	non-sig	NA
326	ST14	Farm	10000	1	9795	0.9795	9795	0.9795	under	0.9812	non-sig	NA
327	ST14	Hospital	8182	0.8182	10000	1	8182	0.8182	over	0.9812	non-sig	NA
328	ST1419	Community	10000	1	8333	0.8333	8333	0.8333	under	0.9812	non-sig	NA
329	ST1419	Farm	10000	1	9760	0.976	9760	0.976	under	0.9812	non-sig	NA
330	ST1419	Hospital	8093	0.8093	10000	1	8093	0.8093	over	0.9812	non-sig	NA
331	ST1427	Community	10000	1	7019	0.7019	7019	0.7019	under	0.9812	non-sig	NA
332	ST1427	Farm	10000	1	9546	0.9546	9546	0.9546	under	0.9812	non-sig	NA
333	ST1427	Hospital	6633	0.6633	10000	1	6633	0.6633	over	0.9812	non-sig	NA
334	ST1429	Farm	10000	1	9781	0.9781	9781	0.9781	under	0.9812	non-sig	NA
335	ST1446	Farm	10000	1	9786	0.9786	9786	0.9786	under	0.9812	non-sig	NA
336	ST1456	Community	2902	0.2902	9738	0.9738	2902	0.2902	over	0.9812	non-sig	NA
337	ST1456	Farm	10000	1	9539	0.9539	9539	0.9539	under	0.9812	non-sig	NA
338	ST1456	Hospital	9645	0.9645	3275	0.3275	3275	0.3275	under	0.9812	non-sig	NA
339	ST146-3LV	Farm	10000	1	9800	0.98	9800	0.98	under	0.9812	non-sig	NA
340	ST147	Community	10000	1	4983	0.4983	4983	0.4983	under	0.9812	non-sig	NA
341	ST147	Farm	10000	1	9147	0.9147	9147	0.9147	under	0.9812	non-sig	NA
342	ST147	Hospital	4475	0.4475	10000	1	4475	0.4475	over	0.9812	non-sig	NA
343	ST1478	Farm	10000	1	9769	0.9769	9769	0.9769	under	0.9812	non-sig	NA
344	ST15	Hospital	4325	0.4325	8724	0.8724	4325	0.4325	over	0.9812	non-sig	NA
345	ST1505-1LV	Farm	10000	1	9541	0.9541	9541	0.9541	under	0.9812	non-sig	NA
346	ST151	Farm	10000	1	9771	0.9771	9771	0.9771	under	0.9812	non-sig	NA
347	ST152	Community	4073	0.4073	9345	0.9345	4073	0.4073	over	0.9812	non-sig	NA
348	ST152	Farm	10000	1	9369	0.9369	9369	0.9369	under	0.9812	non-sig	NA
349	ST152	Hospital	9179	0.9179	4538	0.4538	4538	0.4538	under	0.9812	non-sig	NA
350	ST1524	Farm	10000	1	9760	0.976	9760	0.976	under	0.9812	non-sig	NA
351	ST1536	Community	10000	1	7048	0.7048	7048	0.7048	under	0.9812	non-sig	NA
352	ST1536	Farm	10000	1	9547	0.9547	9547	0.9547	under	0.9812	non-sig	NA
353	ST1536	Hospital	6668	0.6668	10000	1	6668	0.6668	over	0.9812	non-sig	NA
354	ST1537	Community	10000	1	8431	0.8431	8431	0.8431	under	0.9812	non-sig	NA
355	ST1537	Farm	10000	1	9770	0.977	9770	0.977	under	0.9812	non-sig	NA
356	ST1537	Hospital	8201	0.8201	10000	1	8201	0.8201	over	0.9812	non-sig	NA
357	ST1557	Community	10000	1	8433	0.8433	8433	0.8433	under	0.9812	non-sig	NA
358	ST1557	Farm	10000	1	9771	0.9771	9771	0.9771	under	0.9812	non-sig	NA
359	ST1557	Hospital	8204	0.8204	10000	1	8204	0.8204	over	0.9812	non-sig	NA
360	ST1569	Community	10000	1	8425	0.8425	8425	0.8425	under	0.9812	non-sig	NA
361	ST1569	Farm	10000	1	9788	0.9788	9788	0.9788	under	0.9812	non-sig	NA
362	ST1569	Hospital	8213	0.8213	10000	1	8213	0.8213	over	0.9812	non-sig	NA
363	ST160	Community	10000	1	8387	0.8387	8387	0.8387	under	0.9812	non-sig	NA
364	ST160	Farm	10000	1	9765	0.9765	9765	0.9765	under	0.9812	non-sig	NA
365	ST160	Hospital	8152	0.8152	10000	1	8152	0.8152	over	0.9812	non-sig	NA
366	ST6094	Community	10000	1	8397	0.8397	8397	0.8397	under	0.9812	non-sig	NA
367	ST6094	Farm	10000	1	9790	0.979	9790	0.979	under	0.9812	non-sig	NA
368	ST6094	Hospital	8187	0.8187	10000	1	8187	0.8187	over	0.9812	non-sig	NA
369	ST6677	Community	10000	1	8415	0.8415	8415	0.8415	under	0.9812	non-sig	NA
370	ST6677	Farm	10000	1	9793	0.9793	9793	0.9793	under	0.9812	non-sig	NA
371	ST6677	Hospital	8208	0.8208	10000	1	8208	0.8208	over	0.9812	non-sig	NA
372	ST7111	Community	10000	1	8388	0.8388	8388	0.8388	under	0.9812	non-sig	NA
373	ST7111	Farm	10000	1	9785	0.9785	9785	0.9785	under	0.9812	non-sig	NA
374	ST7111	Hospital	8173	0.8173	10000	1	8173	0.8173	over	0.9812	non-sig	NA
375	ST1616	Farm	10000	1	9388	0.9388	9388	0.9388	under	0.9812	non-sig	NA
376	ST1621	Community	10000	1	8356	0.8356	8356	0.8356	under	0.9812	non-sig	NA
377	ST1621	Farm	10000	1	9774	0.9774	9774	0.9774	under	0.9812	non-sig	NA
378	ST1621	Hospital	8130	0.813	10000	1	8130	0.813	over	0.9812	non-sig	NA
379	ST163	Community	2893	0.2893	9728	0.9728	2893	0.2893	over	0.9812	non-sig	NA
380	ST163	Farm	10000	1	9603	0.9603	9603	0.9603	under	0.9812	non-sig	NA
381	ST163	Hospital	9654	0.9654	3222	0.3222	3222	0.3222	under	0.9812	non-sig	NA
382	ST1630	Community	10000	1	8354	0.8354	8354	0.8354	under	0.9812	non-sig	NA
383	ST1630	Farm	10000	1	9763	0.9763	9763	0.9763	under	0.9812	non-sig	NA
384	ST1630	Hospital	8117	0.8117	10000	1	8117	0.8117	over	0.9812	non-sig	NA
385	ST1647	Farm	10000	1	9767	0.9767	9767	0.9767	under	0.9812	non-sig	NA
386	ST1660	Community	10000	1	8368	0.8368	8368	0.8368	under	0.9812	non-sig	NA
387	ST1660	Farm	10000	1	9763	0.9763	9763	0.9763	under	0.9812	non-sig	NA
388	ST1660	Hospital	8131	0.8131	10000	1	8131	0.8131	over	0.9812	non-sig	NA
389	ST1662	Community	10000	1	8443	0.8443	8443	0.8443	under	0.9812	non-sig	NA
390	ST1662	Farm	10000	1	9787	0.9787	9787	0.9787	under	0.9812	non-sig	NA
391	ST1662	Hospital	8230	0.823	10000	1	8230	0.823	over	0.9812	non-sig	NA
392	ST1687	Farm	10000	1	9798	0.9798	9798	0.9798	under	0.9812	non-sig	NA
393	ST17	Community	10000	1	4184	0.4184	4184	0.4184	under	0.9812	non-sig	NA
394	ST17	Hospital	7739	0.7739	6348	0.6348	6348	0.6348	under	0.9812	non-sig	NA
395	ST1757-2LV	Community	2997	0.2997	9736	0.9736	2997	0.2997	over	0.9812	non-sig	NA
396	ST1757-2LV	Farm	10000	1	9557	0.9557	9557	0.9557	under	0.9812	non-sig	NA
397	ST1757-2LV	Hospital	9659	0.9659	3369	0.3369	3369	0.3369	under	0.9812	non-sig	NA
398	ST1764	Community	10000	1	3536	0.3536	3536	0.3536	under	0.9812	non-sig	NA
399	ST1764	Farm	10000	1	8781	0.8781	8781	0.8781	under	0.9812	non-sig	NA
400	ST1764	Hospital	3010	0.301	10000	1	3010	0.301	over	0.9812	non-sig	NA
401	ST1766	Community	10000	1	8401	0.8401	8401	0.8401	under	0.9812	non-sig	NA
402	ST1766	Farm	10000	1	9796	0.9796	9796	0.9796	under	0.9812	non-sig	NA
403	ST1766	Hospital	8197	0.8197	10000	1	8197	0.8197	over	0.9812	non-sig	NA
404	ST1770	Farm	10000	1	9779	0.9779	9779	0.9779	under	0.9812	non-sig	NA
405	ST1783	Farm	10000	1	9781	0.9781	9781	0.9781	under	0.9812	non-sig	NA
406	ST1795-1LV	Community	10000	1	8443	0.8443	8443	0.8443	under	0.9812	non-sig	NA
407	ST1795-1LV	Farm	10000	1	9776	0.9776	9776	0.9776	under	0.9812	non-sig	NA
408	ST1795-1LV	Hospital	8219	0.8219	10000	1	8219	0.8219	over	0.9812	non-sig	NA
409	ST18-2LV	Farm	10000	1	9786	0.9786	9786	0.9786	under	0.9812	non-sig	NA
410	ST1877	Community	10000	1	8422	0.8422	8422	0.8422	under	0.9812	non-sig	NA
411	ST188	Farm	10000	1	9389	0.9389	9389	0.9389	under	0.9812	non-sig	NA
412	ST189	Community	10000	1	8463	0.8463	8463	0.8463	under	0.9812	non-sig	NA
413	ST189	Farm	10000	1	9793	0.9793	9793	0.9793	under	0.9812	non-sig	NA
414	ST189	Hospital	8256	0.8256	10000	1	8256	0.8256	over	0.9812	non-sig	NA
415	ST1902	Farm	10000	1	9790	0.979	9790	0.979	under	0.9812	non-sig	NA
416	ST1919	Community	10000	1	7018	0.7018	7018	0.7018	under	0.9812	non-sig	NA
417	ST1919	Farm	10000	1	9574	0.9574	9574	0.9574	under	0.9812	non-sig	NA
418	ST1919	Hospital	6654	0.6654	10000	1	6654	0.6654	over	0.9812	non-sig	NA
419	ST1930	Community	10000	1	8340	0.834	8340	0.834	under	0.9812	non-sig	NA
420	ST1930	Farm	10000	1	9788	0.9788	9788	0.9788	under	0.9812	non-sig	NA
421	ST1930	Hospital	8128	0.8128	10000	1	8128	0.8128	over	0.9812	non-sig	NA
422	ST1934	Community	10000	1	7041	0.7041	7041	0.7041	under	0.9812	non-sig	NA
423	ST1934	Farm	10000	1	9552	0.9552	9552	0.9552	under	0.9812	non-sig	NA
424	ST1934	Hospital	6662	0.6662	10000	1	6662	0.6662	over	0.9812	non-sig	NA
425	ST7097	Community	10000	1	8388	0.8388	8388	0.8388	under	0.9812	non-sig	NA
426	ST7097	Farm	10000	1	9779	0.9779	9779	0.9779	under	0.9812	non-sig	NA
427	ST7097	Hospital	8167	0.8167	10000	1	8167	0.8167	over	0.9812	non-sig	NA
428	ST1937	Community	10000	1	8488	0.8488	8488	0.8488	under	0.9812	non-sig	NA
429	ST1937	Farm	10000	1	9794	0.9794	9794	0.9794	under	0.9812	non-sig	NA
430	ST1937	Hospital	8282	0.8282	10000	1	8282	0.8282	over	0.9812	non-sig	NA
431	ST194	Community	10000	1	8350	0.835	8350	0.835	under	0.9812	non-sig	NA
432	ST194	Farm	10000	1	9776	0.9776	9776	0.9776	under	0.9812	non-sig	NA
433	ST194	Hospital	8126	0.8126	10000	1	8126	0.8126	over	0.9812	non-sig	NA
434	ST196	Community	10000	1	8410	0.841	8410	0.841	under	0.9812	non-sig	NA
435	ST196	Farm	10000	1	9790	0.979	9790	0.979	under	0.9812	non-sig	NA
436	ST196	Hospital	8200	0.82	10000	1	8200	0.82	over	0.9812	non-sig	NA
437	ST197	Community	10000	1	8434	0.8434	8434	0.8434	under	0.9812	non-sig	NA
438	ST197	Farm	10000	1	9783	0.9783	9783	0.9783	under	0.9812	non-sig	NA
439	ST197	Hospital	8217	0.8217	10000	1	8217	0.8217	over	0.9812	non-sig	NA
440	ST197-1LV	Farm	10000	1	9805	0.9805	9805	0.9805	under	0.9812	non-sig	NA
441	ST7104	Community	10000	1	8364	0.8364	8364	0.8364	under	0.9812	non-sig	NA
442	ST7104	Farm	10000	1	9772	0.9772	9772	0.9772	under	0.9812	non-sig	NA
443	ST7104	Hospital	8136	0.8136	10000	1	8136	0.8136	over	0.9812	non-sig	NA
444	ST6795	Community	10000	1	8328	0.8328	8328	0.8328	under	0.9812	non-sig	NA
445	ST6795	Farm	10000	1	9804	0.9804	9804	0.9804	under	0.9812	non-sig	NA
446	ST6795	Hospital	8132	0.8132	10000	1	8132	0.8132	over	0.9812	non-sig	NA
447	ST2	Farm	10000	1	9768	0.9768	9768	0.9768	under	0.9812	non-sig	NA
448	ST20	Farm	10000	1	8133	0.8133	8133	0.8133	under	0.9812	non-sig	NA
449	ST200	Farm	10000	1	9384	0.9384	9384	0.9384	under	0.9812	non-sig	NA
450	ST2012	Community	10000	1	8370	0.837	8370	0.837	under	0.9812	non-sig	NA
451	ST2012	Farm	10000	1	9780	0.978	9780	0.978	under	0.9812	non-sig	NA
452	ST2012	Hospital	8150	0.815	10000	1	8150	0.815	over	0.9812	non-sig	NA
453	ST7107	Community	10000	1	8335	0.8335	8335	0.8335	under	0.9812	non-sig	NA
454	ST7107	Farm	10000	1	9776	0.9776	9776	0.9776	under	0.9812	non-sig	NA
455	ST7107	Hospital	8111	0.8111	10000	1	8111	0.8111	over	0.9812	non-sig	NA
456	ST2053	Community	10000	1	5819	0.5819	5819	0.5819	under	0.9812	non-sig	NA
457	ST2053	Farm	10000	1	9387	0.9387	9387	0.9387	under	0.9812	non-sig	NA
458	ST2053	Hospital	5399	0.5399	10000	1	5399	0.5399	over	0.9812	non-sig	NA
459	ST2055	Community	10000	1	8425	0.8425	8425	0.8425	under	0.9812	non-sig	NA
460	ST2055	Farm	10000	1	9780	0.978	9780	0.978	under	0.9812	non-sig	NA
461	ST2055	Hospital	8205	0.8205	10000	1	8205	0.8205	over	0.9812	non-sig	NA
462	ST2058	Community	10000	1	8357	0.8357	8357	0.8357	under	0.9812	non-sig	NA
463	ST2058	Farm	10000	1	9771	0.9771	9771	0.9771	under	0.9812	non-sig	NA
464	ST2058	Hospital	8128	0.8128	10000	1	8128	0.8128	over	0.9812	non-sig	NA
465	ST2059	Community	10000	1	8375	0.8375	8375	0.8375	under	0.9812	non-sig	NA
466	ST2059	Farm	10000	1	9788	0.9788	9788	0.9788	under	0.9812	non-sig	NA
467	ST2059	Hospital	8163	0.8163	10000	1	8163	0.8163	over	0.9812	non-sig	NA
468	ST7052	Community	10000	1	8370	0.837	8370	0.837	under	0.9812	non-sig	NA
469	ST7052	Farm	10000	1	9773	0.9773	9773	0.9773	under	0.9812	non-sig	NA
470	ST7052	Hospital	8143	0.8143	10000	1	8143	0.8143	over	0.9812	non-sig	NA
471	ST211	Community	10000	1	8401	0.8401	8401	0.8401	under	0.9812	non-sig	NA
472	ST211	Farm	10000	1	9759	0.9759	9759	0.9759	under	0.9812	non-sig	NA
473	ST211	Hospital	8160	0.816	10000	1	8160	0.816	over	0.9812	non-sig	NA
474	ST2131	Community	10000	1	8373	0.8373	8373	0.8373	under	0.9812	non-sig	NA
475	ST2136	Farm	10000	1	9776	0.9776	9776	0.9776	under	0.9812	non-sig	NA
476	ST215	Community	10000	1	8378	0.8378	8378	0.8378	under	0.9812	non-sig	NA
477	ST215	Farm	10000	1	9793	0.9793	9793	0.9793	under	0.9812	non-sig	NA
478	ST215	Hospital	8171	0.8171	10000	1	8171	0.8171	over	0.9812	non-sig	NA
479	ST2159	Community	10000	1	8423	0.8423	8423	0.8423	under	0.9812	non-sig	NA
480	ST2159	Farm	10000	1	9773	0.9773	9773	0.9773	under	0.9812	non-sig	NA
481	ST2159	Hospital	8196	0.8196	10000	1	8196	0.8196	over	0.9812	non-sig	NA
482	ST7110	Community	10000	1	8400	0.84	8400	0.84	under	0.9812	non-sig	NA
483	ST7110	Farm	10000	1	9798	0.9798	9798	0.9798	under	0.9812	non-sig	NA
484	ST7110	Hospital	8198	0.8198	10000	1	8198	0.8198	over	0.9812	non-sig	NA
485	ST218	Community	8560	0.856	4498	0.4498	4498	0.4498	under	0.9812	non-sig	NA
486	ST218	Farm	10000	1	7854	0.7854	7854	0.7854	under	0.9812	non-sig	NA
487	ST218	Hospital	3752	0.3752	8937	0.8937	3752	0.3752	over	0.9812	non-sig	NA
488	ST2182-1LV	Farm	10000	1	9779	0.9779	9779	0.9779	under	0.9812	non-sig	NA
489	ST2188	Community	10000	1	8420	0.842	8420	0.842	under	0.9812	non-sig	NA
490	ST2188	Farm	10000	1	9768	0.9768	9768	0.9768	under	0.9812	non-sig	NA
491	ST2188	Hospital	8188	0.8188	10000	1	8188	0.8188	over	0.9812	non-sig	NA
492	ST7109	Community	10000	1	8395	0.8395	8395	0.8395	under	0.9812	non-sig	NA
493	ST7109	Farm	10000	1	9777	0.9777	9777	0.9777	under	0.9812	non-sig	NA
494	ST7109	Hospital	8172	0.8172	10000	1	8172	0.8172	over	0.9812	non-sig	NA
495	ST2232	Farm	10000	1	9798	0.9798	9798	0.9798	under	0.9812	non-sig	NA
496	ST225	Community	10000	1	8417	0.8417	8417	0.8417	under	0.9812	non-sig	NA
497	ST225	Farm	10000	1	9803	0.9803	9803	0.9803	under	0.9812	non-sig	NA
498	ST225	Hospital	8220	0.822	10000	1	8220	0.822	over	0.9812	non-sig	NA
499	ST7092	Community	10000	1	5004	0.5004	5004	0.5004	under	0.9812	non-sig	NA
500	ST7092	Farm	10000	1	9202	0.9202	9202	0.9202	under	0.9812	non-sig	NA
501	ST7092	Hospital	4529	0.4529	10000	1	4529	0.4529	over	0.9812	non-sig	NA
502	ST234	Community	10000	1	5959	0.5959	5959	0.5959	under	0.9812	non-sig	NA
503	ST234	Farm	10000	1	9356	0.9356	9356	0.9356	under	0.9812	non-sig	NA
504	ST234	Hospital	5506	0.5506	10000	1	5506	0.5506	over	0.9812	non-sig	NA
505	ST2407	Community	10000	1	7125	0.7125	7125	0.7125	under	0.9812	non-sig	NA
506	ST2407	Farm	10000	1	9552	0.9552	9552	0.9552	under	0.9812	non-sig	NA
507	ST2407	Hospital	6740	0.674	10000	1	6740	0.674	over	0.9812	non-sig	NA
508	ST2426	Community	10000	1	8428	0.8428	8428	0.8428	under	0.9812	non-sig	NA
509	ST2426	Farm	10000	1	9762	0.9762	9762	0.9762	under	0.9812	non-sig	NA
510	ST2426	Hospital	8190	0.819	10000	1	8190	0.819	over	0.9812	non-sig	NA
511	ST2459	Farm	10000	1	9362	0.9362	9362	0.9362	under	0.9812	non-sig	NA
512	ST2471	Community	10000	1	8441	0.8441	8441	0.8441	under	0.9812	non-sig	NA
513	ST2471	Farm	10000	1	9805	0.9805	9805	0.9805	under	0.9812	non-sig	NA
514	ST2471	Hospital	8246	0.8246	10000	1	8246	0.8246	over	0.9812	non-sig	NA
515	ST248	Community	10000	1	8387	0.8387	8387	0.8387	under	0.9812	non-sig	NA
516	ST248	Farm	10000	1	9801	0.9801	9801	0.9801	under	0.9812	non-sig	NA
517	ST248	Hospital	8188	0.8188	10000	1	8188	0.8188	over	0.9812	non-sig	NA
518	ST2494	Community	10000	1	8414	0.8414	8414	0.8414	under	0.9812	non-sig	NA
519	ST2494	Farm	10000	1	9791	0.9791	9791	0.9791	under	0.9812	non-sig	NA
520	ST2494	Hospital	8205	0.8205	10000	1	8205	0.8205	over	0.9812	non-sig	NA
521	ST25	Farm	10000	1	6830	0.683	6830	0.683	under	0.9812	non-sig	NA
522	ST7099	Community	10000	1	8405	0.8405	8405	0.8405	under	0.9812	non-sig	NA
523	ST7099	Farm	10000	1	9794	0.9794	9794	0.9794	under	0.9812	non-sig	NA
524	ST7099	Hospital	8199	0.8199	10000	1	8199	0.8199	over	0.9812	non-sig	NA
525	ST252	Farm	10000	1	9785	0.9785	9785	0.9785	under	0.9812	non-sig	NA
526	ST2581	Farm	10000	1	9552	0.9552	9552	0.9552	under	0.9812	non-sig	NA
527	ST2586	Community	10000	1	8405	0.8405	8405	0.8405	under	0.9812	non-sig	NA
528	ST2586	Farm	10000	1	9794	0.9794	9794	0.9794	under	0.9812	non-sig	NA
529	ST2586	Hospital	8199	0.8199	10000	1	8199	0.8199	over	0.9812	non-sig	NA
530	ST2594-1LV	Farm	10000	1	9767	0.9767	9767	0.9767	under	0.9812	non-sig	NA
531	ST2601	Community	4077	0.4077	9333	0.9333	4077	0.4077	over	0.9812	non-sig	NA
532	ST2601	Farm	10000	1	9318	0.9318	9318	0.9318	under	0.9812	non-sig	NA
533	ST2601	Hospital	9148	0.9148	4571	0.4571	4571	0.4571	under	0.9812	non-sig	NA
534	ST2634-1LV	Farm	10000	1	9767	0.9767	9767	0.9767	under	0.9812	non-sig	NA
535	ST264-1LV	Farm	10000	1	9775	0.9775	9775	0.9775	under	0.9812	non-sig	NA
536	ST2648	Farm	10000	1	9795	0.9795	9795	0.9795	under	0.9812	non-sig	NA
537	ST2670	Farm	10000	1	9774	0.9774	9774	0.9774	under	0.9812	non-sig	NA
538	ST268	Farm	10000	1	4643	0.4643	4643	0.4643	under	0.9812	non-sig	NA
539	ST7089	Community	10000	1	7099	0.7099	7099	0.7099	under	0.9812	non-sig	NA
540	ST7089	Farm	10000	1	9556	0.9556	9556	0.9556	under	0.9812	non-sig	NA
541	ST7089	Hospital	6739	0.6739	10000	1	6739	0.6739	over	0.9812	non-sig	NA
542	ST2729	Farm	10000	1	9756	0.9756	9756	0.9756	under	0.9812	non-sig	NA
543	ST273	Community	10000	1	5914	0.5914	5914	0.5914	under	0.9812	non-sig	NA
544	ST273	Farm	10000	1	9347	0.9347	9347	0.9347	under	0.9812	non-sig	NA
545	ST273	Hospital	5465	0.5465	10000	1	5465	0.5465	over	0.9812	non-sig	NA
546	ST2791	Community	10000	1	8443	0.8443	8443	0.8443	under	0.9812	non-sig	NA
547	ST2791	Farm	10000	1	9806	0.9806	9806	0.9806	under	0.9812	non-sig	NA
548	ST2791	Hospital	8249	0.8249	10000	1	8249	0.8249	over	0.9812	non-sig	NA
549	ST2800	Farm	10000	1	9772	0.9772	9772	0.9772	under	0.9812	non-sig	NA
550	ST281	Farm	10000	1	9769	0.9769	9769	0.9769	under	0.9812	non-sig	NA
551	ST6761	Community	2919	0.2919	9737	0.9737	2919	0.2919	over	0.9812	non-sig	NA
552	ST6761	Farm	10000	1	9592	0.9592	9592	0.9592	under	0.9812	non-sig	NA
553	ST6761	Hospital	9661	0.9661	3259	0.3259	3259	0.3259	under	0.9812	non-sig	NA
554	ST283	Community	10000	1	8375	0.8375	8375	0.8375	under	0.9812	non-sig	NA
555	ST283	Farm	10000	1	9751	0.9751	9751	0.9751	under	0.9812	non-sig	NA
556	ST283	Hospital	8126	0.8126	10000	1	8126	0.8126	over	0.9812	non-sig	NA
557	ST2871	Farm	10000	1	9772	0.9772	9772	0.9772	under	0.9812	non-sig	NA
558	ST2889	Farm	10000	1	9789	0.9789	9789	0.9789	under	0.9812	non-sig	NA
559	ST29	Farm	10000	1	7653	0.7653	7653	0.7653	under	0.9812	non-sig	NA
560	ST290	Community	10000	1	5845	0.5845	5845	0.5845	under	0.9812	non-sig	NA
561	ST290	Farm	10000	1	9329	0.9329	9329	0.9329	under	0.9812	non-sig	NA
562	ST290	Hospital	5366	0.5366	10000	1	5366	0.5366	over	0.9812	non-sig	NA
563	ST2913-1LV	Community	10000	1	8403	0.8403	8403	0.8403	under	0.9812	non-sig	NA
564	ST2938	Community	10000	1	8472	0.8472	8472	0.8472	under	0.9812	non-sig	NA
565	ST2938	Farm	10000	1	9757	0.9757	9757	0.9757	under	0.9812	non-sig	NA
566	ST2938	Hospital	8229	0.8229	10000	1	8229	0.8229	over	0.9812	non-sig	NA
567	ST2942-1LV	Community	10000	1	8424	0.8424	8424	0.8424	under	0.9812	non-sig	NA
568	ST2942-1LV	Farm	10000	1	9775	0.9775	9775	0.9775	under	0.9812	non-sig	NA
569	ST2942-1LV	Hospital	8199	0.8199	10000	1	8199	0.8199	over	0.9812	non-sig	NA
570	ST2943	Community	10000	1	8432	0.8432	8432	0.8432	under	0.9812	non-sig	NA
571	ST2943	Farm	10000	1	9784	0.9784	9784	0.9784	under	0.9812	non-sig	NA
572	ST2943	Hospital	8216	0.8216	10000	1	8216	0.8216	over	0.9812	non-sig	NA
573	ST295	Community	10000	1	8369	0.8369	8369	0.8369	under	0.9812	non-sig	NA
574	ST295	Farm	10000	1	9805	0.9805	9805	0.9805	under	0.9812	non-sig	NA
575	ST295	Hospital	8174	0.8174	10000	1	8174	0.8174	over	0.9812	non-sig	NA
576	ST299	Community	10000	1	7114	0.7114	7114	0.7114	under	0.9812	non-sig	NA
577	ST299	Farm	10000	1	9551	0.9551	9551	0.9551	under	0.9812	non-sig	NA
578	ST299	Hospital	6722	0.6722	10000	1	6722	0.6722	over	0.9812	non-sig	NA
579	ST2991	Farm	10000	1	9778	0.9778	9778	0.9778	under	0.9812	non-sig	NA
580	ST7112	Community	10000	1	8382	0.8382	8382	0.8382	under	0.9812	non-sig	NA
581	ST7112	Farm	10000	1	9783	0.9783	9783	0.9783	under	0.9812	non-sig	NA
582	ST7112	Hospital	8165	0.8165	10000	1	8165	0.8165	over	0.9812	non-sig	NA
583	ST3025	Community	10000	1	8412	0.8412	8412	0.8412	under	0.9812	non-sig	NA
584	ST3025	Farm	10000	1	9780	0.978	9780	0.978	under	0.9812	non-sig	NA
585	ST3025	Hospital	8192	0.8192	10000	1	8192	0.8192	over	0.9812	non-sig	NA
586	ST307	Community	10000	1	3534	0.3534	3534	0.3534	under	0.9812	non-sig	NA
587	ST307	Farm	10000	1	8760	0.876	8760	0.876	under	0.9812	non-sig	NA
588	ST307	Hospital	3007	0.3007	10000	1	3007	0.3007	over	0.9812	non-sig	NA
589	ST3073	Farm	10000	1	9569	0.9569	9569	0.9569	under	0.9812	non-sig	NA
590	ST309	Community	10000	1	8445	0.8445	8445	0.8445	under	0.9812	non-sig	NA
591	ST309	Farm	10000	1	9781	0.9781	9781	0.9781	under	0.9812	non-sig	NA
592	ST309	Hospital	8226	0.8226	10000	1	8226	0.8226	over	0.9812	non-sig	NA
593	ST3103-1LV	Community	10000	1	8363	0.8363	8363	0.8363	under	0.9812	non-sig	NA
594	ST3103-1LV	Farm	10000	1	9774	0.9774	9774	0.9774	under	0.9812	non-sig	NA
595	ST3103-1LV	Hospital	8137	0.8137	10000	1	8137	0.8137	over	0.9812	non-sig	NA
596	ST3106	Farm	10000	1	9737	0.9737	9737	0.9737	under	0.9812	non-sig	NA
597	ST313	Community	10000	1	7047	0.7047	7047	0.7047	under	0.9812	non-sig	NA
598	ST313	Farm	10000	1	9596	0.9596	9596	0.9596	under	0.9812	non-sig	NA
599	ST313	Hospital	6709	0.6709	10000	1	6709	0.6709	over	0.9812	non-sig	NA
600	ST3132	Community	10000	1	8392	0.8392	8392	0.8392	under	0.9812	non-sig	NA
601	ST3132	Farm	10000	1	9794	0.9794	9794	0.9794	under	0.9812	non-sig	NA
602	ST3132	Hospital	8186	0.8186	10000	1	8186	0.8186	over	0.9812	non-sig	NA
603	ST314	Community	10000	1	7104	0.7104	7104	0.7104	under	0.9812	non-sig	NA
604	ST314	Farm	10000	1	9579	0.9579	9579	0.9579	under	0.9812	non-sig	NA
605	ST314	Hospital	6747	0.6747	10000	1	6747	0.6747	over	0.9812	non-sig	NA
606	ST3140	Farm	10000	1	9784	0.9784	9784	0.9784	under	0.9812	non-sig	NA
607	ST315	Community	10000	1	8418	0.8418	8418	0.8418	under	0.9812	non-sig	NA
608	ST315	Farm	10000	1	9801	0.9801	9801	0.9801	under	0.9812	non-sig	NA
609	ST315	Hospital	8219	0.8219	10000	1	8219	0.8219	over	0.9812	non-sig	NA
610	ST3178	Farm	10000	1	9783	0.9783	9783	0.9783	under	0.9812	non-sig	NA
611	ST322	Community	10000	1	8384	0.8384	8384	0.8384	under	0.9812	non-sig	NA
612	ST322	Farm	10000	1	9791	0.9791	9791	0.9791	under	0.9812	non-sig	NA
613	ST322	Hospital	8175	0.8175	10000	1	8175	0.8175	over	0.9812	non-sig	NA
614	ST327	Community	10000	1	8385	0.8385	8385	0.8385	under	0.9812	non-sig	NA
615	ST327	Farm	10000	1	9785	0.9785	9785	0.9785	under	0.9812	non-sig	NA
616	ST327	Hospital	8170	0.817	10000	1	8170	0.817	over	0.9812	non-sig	NA
617	ST3273	Community	10000	1	8412	0.8412	8412	0.8412	under	0.9812	non-sig	NA
618	ST3273	Farm	10000	1	9767	0.9767	9767	0.9767	under	0.9812	non-sig	NA
619	ST3273	Hospital	8179	0.8179	10000	1	8179	0.8179	over	0.9812	non-sig	NA
620	ST3276-1LV	Community	10000	1	8431	0.8431	8431	0.8431	under	0.9812	non-sig	NA
621	ST3276-1LV	Farm	10000	1	9783	0.9783	9783	0.9783	under	0.9812	non-sig	NA
622	ST3276-1LV	Hospital	8214	0.8214	10000	1	8214	0.8214	over	0.9812	non-sig	NA
623	ST3311	Community	10000	1	8397	0.8397	8397	0.8397	under	0.9812	non-sig	NA
624	ST3311	Farm	10000	1	9808	0.9808	9808	0.9808	under	0.9812	non-sig	NA
625	ST3311	Hospital	8205	0.8205	10000	1	8205	0.8205	over	0.9812	non-sig	NA
626	ST6262	Community	10000	1	5949	0.5949	5949	0.5949	under	0.9812	non-sig	NA
627	ST3369	Farm	10000	1	9778	0.9778	9778	0.9778	under	0.9812	non-sig	NA
628	ST337	Farm	10000	1	9198	0.9198	9198	0.9198	under	0.9812	non-sig	NA
629	ST3387	Farm	10000	1	9784	0.9784	9784	0.9784	under	0.9812	non-sig	NA
630	ST3393	Community	10000	1	5906	0.5906	5906	0.5906	under	0.9812	non-sig	NA
631	ST3393	Farm	10000	1	9356	0.9356	9356	0.9356	under	0.9812	non-sig	NA
632	ST3393	Hospital	5448	0.5448	10000	1	5448	0.5448	over	0.9812	non-sig	NA
633	ST34	Community	10000	1	4951	0.4951	4951	0.4951	under	0.9812	non-sig	NA
634	ST34	Farm	10000	1	9158	0.9158	9158	0.9158	under	0.9812	non-sig	NA
635	ST34	Hospital	4455	0.4455	10000	1	4455	0.4455	over	0.9812	non-sig	NA
636	ST34-1LV	Farm	10000	1	9793	0.9793	9793	0.9793	under	0.9812	non-sig	NA
637	ST3437	Farm	10000	1	9569	0.9569	9569	0.9569	under	0.9812	non-sig	NA
638	ST3453	Community	10000	1	8403	0.8403	8403	0.8403	under	0.9812	non-sig	NA
639	ST3453	Farm	10000	1	9756	0.9756	9756	0.9756	under	0.9812	non-sig	NA
640	ST3453	Hospital	8159	0.8159	10000	1	8159	0.8159	over	0.9812	non-sig	NA
641	ST35	Farm	10000	1	8163	0.8163	8163	0.8163	under	0.9812	non-sig	NA
642	ST5930	Community	10000	1	8383	0.8383	8383	0.8383	under	0.9812	non-sig	NA
643	ST5930	Farm	10000	1	9794	0.9794	9794	0.9794	under	0.9812	non-sig	NA
644	ST5930	Hospital	8177	0.8177	10000	1	8177	0.8177	over	0.9812	non-sig	NA
645	ST3522-1LV	Farm	10000	1	9793	0.9793	9793	0.9793	under	0.9812	non-sig	NA
646	ST3527	Farm	10000	1	9604	0.9604	9604	0.9604	under	0.9812	non-sig	NA
647	ST353	Community	10000	1	6957	0.6957	6957	0.6957	under	0.9812	non-sig	NA
648	ST353	Farm	10000	1	9541	0.9541	9541	0.9541	under	0.9812	non-sig	NA
649	ST353	Hospital	6572	0.6572	10000	1	6572	0.6572	over	0.9812	non-sig	NA
650	ST355	Community	2951	0.2951	9716	0.9716	2951	0.2951	over	0.9812	non-sig	NA
651	ST355	Farm	10000	1	9566	0.9566	9566	0.9566	under	0.9812	non-sig	NA
652	ST355	Hospital	9644	0.9644	3319	0.3319	3319	0.3319	under	0.9812	non-sig	NA
653	ST357	Farm	10000	1	9772	0.9772	9772	0.9772	under	0.9812	non-sig	NA
654	ST3570	Farm	10000	1	9768	0.9768	9768	0.9768	under	0.9812	non-sig	NA
655	ST3574	Community	10000	1	8373	0.8373	8373	0.8373	under	0.9812	non-sig	NA
656	ST3574	Farm	10000	1	9794	0.9794	9794	0.9794	under	0.9812	non-sig	NA
657	ST3574	Hospital	8167	0.8167	10000	1	8167	0.8167	over	0.9812	non-sig	NA
658	ST36	Community	8755	0.8755	4090	0.409	4090	0.409	under	0.9812	non-sig	NA
659	ST36	Farm	10000	1	7649	0.7649	7649	0.7649	under	0.9812	non-sig	NA
660	ST36	Hospital	3294	0.3294	9104	0.9104	3294	0.3294	over	0.9812	non-sig	NA
661	ST360	Community	10000	1	8395	0.8395	8395	0.8395	under	0.9812	non-sig	NA
662	ST360	Farm	10000	1	9803	0.9803	9803	0.9803	under	0.9812	non-sig	NA
663	ST360	Hospital	8198	0.8198	10000	1	8198	0.8198	over	0.9812	non-sig	NA
664	ST6967-1LV	Farm	10000	1	9791	0.9791	9791	0.9791	under	0.9812	non-sig	NA
665	ST363	Community	2955	0.2955	9730	0.973	2955	0.2955	over	0.9812	non-sig	NA
666	ST363	Farm	10000	1	9549	0.9549	9549	0.9549	under	0.9812	non-sig	NA
667	ST363	Hospital	9650	0.965	3334	0.3334	3334	0.3334	under	0.9812	non-sig	NA
668	ST3635	Farm	10000	1	9562	0.9562	9562	0.9562	under	0.9812	non-sig	NA
669	ST3640	Community	10000	1	8402	0.8402	8402	0.8402	under	0.9812	non-sig	NA
670	ST3640	Farm	10000	1	9756	0.9756	9756	0.9756	under	0.9812	non-sig	NA
671	ST3640	Hospital	8158	0.8158	10000	1	8158	0.8158	over	0.9812	non-sig	NA
672	ST367	Farm	10000	1	9775	0.9775	9775	0.9775	under	0.9812	non-sig	NA
673	ST37	Community	5154	0.5154	6894	0.6894	5154	0.5154	over	0.9812	non-sig	NA
674	ST7105	Community	10000	1	8358	0.8358	8358	0.8358	under	0.9812	non-sig	NA
675	ST7105	Farm	10000	1	9803	0.9803	9803	0.9803	under	0.9812	non-sig	NA
676	ST7105	Hospital	8161	0.8161	10000	1	8161	0.8161	over	0.9812	non-sig	NA
677	ST375	Community	10000	1	4078	0.4078	4078	0.4078	under	0.9812	non-sig	NA
678	ST375	Farm	10000	1	8968	0.8968	8968	0.8968	under	0.9812	non-sig	NA
679	ST375	Hospital	3583	0.3583	10000	1	3583	0.3583	over	0.9812	non-sig	NA
680	ST380	Farm	10000	1	7990	0.799	7990	0.799	under	0.9812	non-sig	NA
681	ST380	Hospital	9126	0.9126	2656	0.2656	2656	0.2656	under	0.9812	non-sig	NA
682	ST7096	Community	10000	1	7090	0.709	7090	0.709	under	0.9812	non-sig	NA
683	ST7096	Farm	10000	1	9546	0.9546	9546	0.9546	under	0.9812	non-sig	NA
684	ST7096	Hospital	6717	0.6717	10000	1	6717	0.6717	over	0.9812	non-sig	NA
685	ST3865	Community	10000	1	8388	0.8388	8388	0.8388	under	0.9812	non-sig	NA
686	ST3897	Community	10000	1	8356	0.8356	8356	0.8356	under	0.9812	non-sig	NA
687	ST39	Farm	10000	1	8155	0.8155	8155	0.8155	under	0.9812	non-sig	NA
688	ST392	Community	10000	1	8436	0.8436	8436	0.8436	under	0.9812	non-sig	NA
689	ST392	Farm	10000	1	9787	0.9787	9787	0.9787	under	0.9812	non-sig	NA
690	ST392	Hospital	8223	0.8223	10000	1	8223	0.8223	over	0.9812	non-sig	NA
691	ST3924	Farm	10000	1	9790	0.979	9790	0.979	under	0.9812	non-sig	NA
692	ST3959-1LV	Farm	10000	1	9570	0.957	9570	0.957	under	0.9812	non-sig	NA
693	ST399	Community	10000	1	8419	0.8419	8419	0.8419	under	0.9812	non-sig	NA
694	ST7022	Community	10000	1	8346	0.8346	8346	0.8346	under	0.9812	non-sig	NA
695	ST7022	Farm	10000	1	9805	0.9805	9805	0.9805	under	0.9812	non-sig	NA
696	ST7022	Hospital	8151	0.8151	10000	1	8151	0.8151	over	0.9812	non-sig	NA
697	ST4074	Community	10000	1	7029	0.7029	7029	0.7029	under	0.9812	non-sig	NA
698	ST4074	Farm	10000	1	9578	0.9578	9578	0.9578	under	0.9812	non-sig	NA
699	ST4074	Hospital	6664	0.6664	10000	1	6664	0.6664	over	0.9812	non-sig	NA
700	ST4079-1LV	Farm	10000	1	9778	0.9778	9778	0.9778	under	0.9812	non-sig	NA
701	ST412	Farm	10000	1	5580	0.558	5580	0.558	under	0.9812	non-sig	NA
702	ST415	Community	10000	1	8406	0.8406	8406	0.8406	under	0.9812	non-sig	NA
703	ST415	Farm	10000	1	9787	0.9787	9787	0.9787	under	0.9812	non-sig	NA
704	ST415	Hospital	8193	0.8193	10000	1	8193	0.8193	over	0.9812	non-sig	NA
705	ST416	Farm	10000	1	9785	0.9785	9785	0.9785	under	0.9812	non-sig	NA
706	ST420	Community	10000	1	2932	0.2932	2932	0.2932	under	0.9812	non-sig	NA
707	ST420	Farm	10000	1	8632	0.8632	8632	0.8632	under	0.9812	non-sig	NA
708	ST7106	Community	10000	1	5861	0.5861	5861	0.5861	under	0.9812	non-sig	NA
709	ST7106	Farm	10000	1	9319	0.9319	9319	0.9319	under	0.9812	non-sig	NA
710	ST7106	Hospital	5370	0.537	10000	1	5370	0.537	over	0.9812	non-sig	NA
711	ST4288	Farm	10000	1	9812	0.9812	9812	0.9812	under	0.9812	non-sig	NA
712	ST4295	Community	10000	1	8354	0.8354	8354	0.8354	under	0.9812	non-sig	NA
713	ST4295	Farm	10000	1	9766	0.9766	9766	0.9766	under	0.9812	non-sig	NA
714	ST4295	Hospital	8120	0.812	10000	1	8120	0.812	over	0.9812	non-sig	NA
715	ST4314	Farm	10000	1	9773	0.9773	9773	0.9773	under	0.9812	non-sig	NA
716	ST6439	Farm	10000	1	9777	0.9777	9777	0.9777	under	0.9812	non-sig	NA
717	ST441-1LV	Farm	10000	1	9783	0.9783	9783	0.9783	under	0.9812	non-sig	NA
718	ST4448	Community	10000	1	8371	0.8371	8371	0.8371	under	0.9812	non-sig	NA
719	ST4448	Farm	10000	1	9785	0.9785	9785	0.9785	under	0.9812	non-sig	NA
720	ST4448	Hospital	8156	0.8156	10000	1	8156	0.8156	over	0.9812	non-sig	NA
721	ST7093	Community	10000	1	8341	0.8341	8341	0.8341	under	0.9812	non-sig	NA
722	ST7093	Farm	10000	1	9789	0.9789	9789	0.9789	under	0.9812	non-sig	NA
723	ST7093	Hospital	8130	0.813	10000	1	8130	0.813	over	0.9812	non-sig	NA
724	ST4485	Community	10000	1	8378	0.8378	8378	0.8378	under	0.9812	non-sig	NA
725	ST4485	Farm	10000	1	9784	0.9784	9784	0.9784	under	0.9812	non-sig	NA
726	ST4485	Hospital	8162	0.8162	10000	1	8162	0.8162	over	0.9812	non-sig	NA
727	ST4493	Community	10000	1	8422	0.8422	8422	0.8422	under	0.9812	non-sig	NA
728	ST4493	Farm	10000	1	9778	0.9778	9778	0.9778	under	0.9812	non-sig	NA
729	ST4493	Hospital	8200	0.82	10000	1	8200	0.82	over	0.9812	non-sig	NA
730	ST45	Farm	10000	1	8187	0.8187	8187	0.8187	under	0.9812	non-sig	NA
731	ST4524-1LV	Farm	10000	1	9795	0.9795	9795	0.9795	under	0.9812	non-sig	NA
732	ST454	Community	10000	1	8393	0.8393	8393	0.8393	under	0.9812	non-sig	NA
733	ST454	Farm	10000	1	9780	0.978	9780	0.978	under	0.9812	non-sig	NA
734	ST454	Hospital	8173	0.8173	10000	1	8173	0.8173	over	0.9812	non-sig	NA
735	ST4555-1LV	Farm	10000	1	9772	0.9772	9772	0.9772	under	0.9812	non-sig	NA
736	ST464	Community	10000	1	7158	0.7158	7158	0.7158	under	0.9812	non-sig	NA
737	ST464	Farm	10000	1	9531	0.9531	9531	0.9531	under	0.9812	non-sig	NA
738	ST464	Hospital	6755	0.6755	10000	1	6755	0.6755	over	0.9812	non-sig	NA
739	ST469	Community	10000	1	8406	0.8406	8406	0.8406	under	0.9812	non-sig	NA
740	ST469	Farm	10000	1	9792	0.9792	9792	0.9792	under	0.9812	non-sig	NA
741	ST469	Hospital	8198	0.8198	10000	1	8198	0.8198	over	0.9812	non-sig	NA
742	ST7090	Community	10000	1	8401	0.8401	8401	0.8401	under	0.9812	non-sig	NA
743	ST7090	Farm	10000	1	9804	0.9804	9804	0.9804	under	0.9812	non-sig	NA
744	ST7090	Hospital	8205	0.8205	10000	1	8205	0.8205	over	0.9812	non-sig	NA
745	ST4732	Community	10000	1	8398	0.8398	8398	0.8398	under	0.9812	non-sig	NA
746	ST4732	Farm	10000	1	9776	0.9776	9776	0.9776	under	0.9812	non-sig	NA
747	ST4732	Hospital	8174	0.8174	10000	1	8174	0.8174	over	0.9812	non-sig	NA
748	ST4751	Community	10000	1	8412	0.8412	8412	0.8412	under	0.9812	non-sig	NA
749	ST4751	Farm	10000	1	9769	0.9769	9769	0.9769	under	0.9812	non-sig	NA
750	ST4751	Hospital	8181	0.8181	10000	1	8181	0.8181	over	0.9812	non-sig	NA
751	ST477	Community	10000	1	7065	0.7065	7065	0.7065	under	0.9812	non-sig	NA
752	ST477	Farm	10000	1	9572	0.9572	9572	0.9572	under	0.9812	non-sig	NA
753	ST477	Hospital	6721	0.6721	10000	1	6721	0.6721	over	0.9812	non-sig	NA
754	ST4781-1LV	Community	10000	1	8309	0.8309	8309	0.8309	under	0.9812	non-sig	NA
755	ST4781-1LV	Farm	10000	1	9774	0.9774	9774	0.9774	under	0.9812	non-sig	NA
756	ST4781-1LV	Hospital	8083	0.8083	10000	1	8083	0.8083	over	0.9812	non-sig	NA
757	ST4788	Community	10000	1	8390	0.839	8390	0.839	under	0.9812	non-sig	NA
758	ST4788	Farm	10000	1	9774	0.9774	9774	0.9774	under	0.9812	non-sig	NA
759	ST4788	Hospital	8164	0.8164	10000	1	8164	0.8164	over	0.9812	non-sig	NA
760	ST4815	Community	10000	1	8453	0.8453	8453	0.8453	under	0.9812	non-sig	NA
761	ST4815	Farm	10000	1	9781	0.9781	9781	0.9781	under	0.9812	non-sig	NA
762	ST4815	Hospital	8234	0.8234	10000	1	8234	0.8234	over	0.9812	non-sig	NA
763	ST482	Farm	10000	1	9776	0.9776	9776	0.9776	under	0.9812	non-sig	NA
764	ST4836-1LV	Community	10000	1	8365	0.8365	8365	0.8365	under	0.9812	non-sig	NA
765	ST485	Community	5004	0.5004	8754	0.8754	5004	0.5004	over	0.9812	non-sig	NA
766	ST485	Farm	10000	1	9157	0.9157	9157	0.9157	under	0.9812	non-sig	NA
767	ST485	Hospital	8442	0.8442	5497	0.5497	5497	0.5497	under	0.9812	non-sig	NA
768	ST494	Community	10000	1	7004	0.7004	7004	0.7004	under	0.9812	non-sig	NA
769	ST494	Farm	10000	1	9572	0.9572	9572	0.9572	under	0.9812	non-sig	NA
770	ST494	Hospital	6644	0.6644	10000	1	6644	0.6644	over	0.9812	non-sig	NA
771	ST4943	Farm	10000	1	9800	0.98	9800	0.98	under	0.9812	non-sig	NA
772	ST495	Community	10000	1	5968	0.5968	5968	0.5968	under	0.9812	non-sig	NA
773	ST495	Farm	10000	1	9390	0.939	9390	0.939	under	0.9812	non-sig	NA
774	ST495	Hospital	5526	0.5526	10000	1	5526	0.5526	over	0.9812	non-sig	NA
775	ST5	Farm	10000	1	7728	0.7728	7728	0.7728	under	0.9812	non-sig	NA
776	ST7114	Community	10000	1	8394	0.8394	8394	0.8394	under	0.9812	non-sig	NA
777	ST7114	Farm	10000	1	9797	0.9797	9797	0.9797	under	0.9812	non-sig	NA
778	ST7114	Hospital	8191	0.8191	10000	1	8191	0.8191	over	0.9812	non-sig	NA
779	ST501	Community	10000	1	8335	0.8335	8335	0.8335	under	0.9812	non-sig	NA
780	ST501	Farm	10000	1	9784	0.9784	9784	0.9784	under	0.9812	non-sig	NA
781	ST501	Hospital	8119	0.8119	10000	1	8119	0.8119	over	0.9812	non-sig	NA
782	ST5013	Community	10000	1	8505	0.8505	8505	0.8505	under	0.9812	non-sig	NA
783	ST5013	Farm	10000	1	9755	0.9755	9755	0.9755	under	0.9812	non-sig	NA
784	ST5013	Hospital	8260	0.826	10000	1	8260	0.826	over	0.9812	non-sig	NA
785	ST502	Community	10000	1	8409	0.8409	8409	0.8409	under	0.9812	non-sig	NA
786	ST502	Farm	10000	1	9755	0.9755	9755	0.9755	under	0.9812	non-sig	NA
787	ST502	Hospital	8164	0.8164	10000	1	8164	0.8164	over	0.9812	non-sig	NA
788	ST5030	Farm	10000	1	9776	0.9776	9776	0.9776	under	0.9812	non-sig	NA
789	ST5035	Farm	10000	1	9773	0.9773	9773	0.9773	under	0.9812	non-sig	NA
790	ST505	Community	10000	1	7053	0.7053	7053	0.7053	under	0.9812	non-sig	NA
791	ST505	Farm	10000	1	9537	0.9537	9537	0.9537	under	0.9812	non-sig	NA
792	ST505	Hospital	6654	0.6654	10000	1	6654	0.6654	over	0.9812	non-sig	NA
793	ST5124	Community	10000	1	8368	0.8368	8368	0.8368	under	0.9812	non-sig	NA
794	ST5124	Farm	10000	1	9808	0.9808	9808	0.9808	under	0.9812	non-sig	NA
795	ST5124	Hospital	8176	0.8176	10000	1	8176	0.8176	over	0.9812	non-sig	NA
796	ST515	Farm	10000	1	9780	0.978	9780	0.978	under	0.9812	non-sig	NA
797	ST5207	Community	10000	1	8396	0.8396	8396	0.8396	under	0.9812	non-sig	NA
798	ST5207	Farm	10000	1	9757	0.9757	9757	0.9757	under	0.9812	non-sig	NA
799	ST5207	Hospital	8153	0.8153	10000	1	8153	0.8153	over	0.9812	non-sig	NA
800	ST5211	Community	10000	1	4959	0.4959	4959	0.4959	under	0.9812	non-sig	NA
801	ST5211	Farm	10000	1	9166	0.9166	9166	0.9166	under	0.9812	non-sig	NA
802	ST5211	Hospital	4482	0.4482	10000	1	4482	0.4482	over	0.9812	non-sig	NA
803	ST5214	Community	10000	1	8428	0.8428	8428	0.8428	under	0.9812	non-sig	NA
804	ST5214	Farm	10000	1	9773	0.9773	9773	0.9773	under	0.9812	non-sig	NA
805	ST5214	Hospital	8201	0.8201	10000	1	8201	0.8201	over	0.9812	non-sig	NA
806	ST526	Community	2987	0.2987	9733	0.9733	2987	0.2987	over	0.9812	non-sig	NA
807	ST526	Farm	10000	1	9552	0.9552	9552	0.9552	under	0.9812	non-sig	NA
808	ST526	Hospital	9665	0.9665	3373	0.3373	3373	0.3373	under	0.9812	non-sig	NA
809	ST5297	Community	10000	1	8349	0.8349	8349	0.8349	under	0.9812	non-sig	NA
810	ST5297	Farm	10000	1	9791	0.9791	9791	0.9791	under	0.9812	non-sig	NA
811	ST5297	Hospital	8140	0.814	10000	1	8140	0.814	over	0.9812	non-sig	NA
812	ST5309	Community	10000	1	8380	0.838	8380	0.838	under	0.9812	non-sig	NA
813	ST5309	Farm	10000	1	9774	0.9774	9774	0.9774	under	0.9812	non-sig	NA
814	ST5309	Hospital	8154	0.8154	10000	1	8154	0.8154	over	0.9812	non-sig	NA
815	ST534	Community	10000	1	4170	0.417	4170	0.417	under	0.9812	non-sig	NA
816	ST534	Farm	10000	1	8951	0.8951	8951	0.8951	under	0.9812	non-sig	NA
817	ST534	Hospital	3668	0.3668	10000	1	3668	0.3668	over	0.9812	non-sig	NA
818	ST550	Community	10000	1	5886	0.5886	5886	0.5886	under	0.9812	non-sig	NA
819	ST550	Farm	10000	1	9361	0.9361	9361	0.9361	under	0.9812	non-sig	NA
820	ST550	Hospital	5458	0.5458	10000	1	5458	0.5458	over	0.9812	non-sig	NA
821	ST5556	Community	10000	1	8405	0.8405	8405	0.8405	under	0.9812	non-sig	NA
822	ST5556	Farm	10000	1	9795	0.9795	9795	0.9795	under	0.9812	non-sig	NA
823	ST5556	Hospital	8200	0.82	10000	1	8200	0.82	over	0.9812	non-sig	NA
824	ST6611	Community	10000	1	8484	0.8484	8484	0.8484	under	0.9812	non-sig	NA
825	ST6611	Farm	10000	1	9794	0.9794	9794	0.9794	under	0.9812	non-sig	NA
826	ST6611	Hospital	8278	0.8278	10000	1	8278	0.8278	over	0.9812	non-sig	NA
827	ST5666	Farm	10000	1	9788	0.9788	9788	0.9788	under	0.9812	non-sig	NA
828	ST5703	Farm	10000	1	9792	0.9792	9792	0.9792	under	0.9812	non-sig	NA
829	ST571	Community	10000	1	8466	0.8466	8466	0.8466	under	0.9812	non-sig	NA
830	ST571	Farm	10000	1	9780	0.978	9780	0.978	under	0.9812	non-sig	NA
831	ST571	Hospital	8246	0.8246	10000	1	8246	0.8246	over	0.9812	non-sig	NA
832	ST592	Farm	10000	1	6562	0.6562	6562	0.6562	under	0.9812	non-sig	NA
833	ST595	Farm	10000	1	9573	0.9573	9573	0.9573	under	0.9812	non-sig	NA
834	ST595-1LV	Farm	10000	1	9776	0.9776	9776	0.9776	under	0.9812	non-sig	NA
835	ST6	Community	10000	1	8402	0.8402	8402	0.8402	under	0.9812	non-sig	NA
836	ST6	Farm	10000	1	9775	0.9775	9775	0.9775	under	0.9812	non-sig	NA
837	ST6	Hospital	8177	0.8177	10000	1	8177	0.8177	over	0.9812	non-sig	NA
838	ST60	Farm	10000	1	7860	0.786	7860	0.786	under	0.9812	non-sig	NA
839	ST626	Farm	10000	1	9788	0.9788	9788	0.9788	under	0.9812	non-sig	NA
840	ST7115	Farm	10000	1	9368	0.9368	9368	0.9368	under	0.9812	non-sig	NA
841	ST634	Community	10000	1	8403	0.8403	8403	0.8403	under	0.9812	non-sig	NA
842	ST634	Farm	10000	1	9802	0.9802	9802	0.9802	under	0.9812	non-sig	NA
843	ST634	Hospital	8205	0.8205	10000	1	8205	0.8205	over	0.9812	non-sig	NA
844	ST636	Community	2979	0.2979	9711	0.9711	2979	0.2979	over	0.9812	non-sig	NA
845	ST636	Farm	10000	1	9591	0.9591	9591	0.9591	under	0.9812	non-sig	NA
846	ST636	Hospital	9641	0.9641	3321	0.3321	3321	0.3321	under	0.9812	non-sig	NA
847	ST65	Farm	10000	1	4367	0.4367	4367	0.4367	under	0.9812	non-sig	NA
848	ST7091	Community	10000	1	7039	0.7039	7039	0.7039	under	0.9812	non-sig	NA
849	ST7091	Farm	10000	1	9570	0.957	9570	0.957	under	0.9812	non-sig	NA
850	ST7091	Hospital	6680	0.668	10000	1	6680	0.668	over	0.9812	non-sig	NA
851	ST656	Community	10000	1	8407	0.8407	8407	0.8407	under	0.9812	non-sig	NA
852	ST656	Farm	10000	1	9749	0.9749	9749	0.9749	under	0.9812	non-sig	NA
853	ST656	Hospital	8156	0.8156	10000	1	8156	0.8156	over	0.9812	non-sig	NA
854	ST660	Community	10000	1	4179	0.4179	4179	0.4179	under	0.9812	non-sig	NA
855	ST660	Farm	10000	1	8943	0.8943	8943	0.8943	under	0.9812	non-sig	NA
856	ST660	Hospital	3686	0.3686	10000	1	3686	0.3686	over	0.9812	non-sig	NA
857	ST661	Community	5824	0.5824	8187	0.8187	5824	0.5824	over	0.9812	non-sig	NA
858	ST661	Farm	10000	1	8982	0.8982	8982	0.8982	under	0.9812	non-sig	NA
859	ST661	Hospital	7751	0.7751	6320	0.632	6320	0.632	under	0.9812	non-sig	NA
860	ST668	Farm	10000	1	9773	0.9773	9773	0.9773	under	0.9812	non-sig	NA
861	ST692	Community	10000	1	7081	0.7081	7081	0.7081	under	0.9812	non-sig	NA
862	ST692	Farm	10000	1	9609	0.9609	9609	0.9609	under	0.9812	non-sig	NA
863	ST692	Hospital	6754	0.6754	10000	1	6754	0.6754	over	0.9812	non-sig	NA
864	ST697	Farm	10000	1	9306	0.9306	9306	0.9306	under	0.9812	non-sig	NA
865	ST7	Farm	10000	1	9784	0.9784	9784	0.9784	under	0.9812	non-sig	NA
866	ST700	Community	10000	1	7019	0.7019	7019	0.7019	under	0.9812	non-sig	NA
867	ST700	Farm	10000	1	9568	0.9568	9568	0.9568	under	0.9812	non-sig	NA
868	ST700	Hospital	6664	0.6664	10000	1	6664	0.6664	over	0.9812	non-sig	NA
869	ST705	Farm	10000	1	9797	0.9797	9797	0.9797	under	0.9812	non-sig	NA
870	ST709	Community	10000	1	8396	0.8396	8396	0.8396	under	0.9812	non-sig	NA
871	ST709	Farm	10000	1	9775	0.9775	9775	0.9775	under	0.9812	non-sig	NA
872	ST709	Hospital	8171	0.8171	10000	1	8171	0.8171	over	0.9812	non-sig	NA
873	ST716	Community	10000	1	8428	0.8428	8428	0.8428	under	0.9812	non-sig	NA
874	ST716	Farm	10000	1	9809	0.9809	9809	0.9809	under	0.9812	non-sig	NA
875	ST716	Hospital	8237	0.8237	10000	1	8237	0.8237	over	0.9812	non-sig	NA
876	ST719	Community	10000	1	8418	0.8418	8418	0.8418	under	0.9812	non-sig	NA
877	ST719	Farm	10000	1	9773	0.9773	9773	0.9773	under	0.9812	non-sig	NA
878	ST719	Hospital	8191	0.8191	10000	1	8191	0.8191	over	0.9812	non-sig	NA
879	ST726	Community	10000	1	7032	0.7032	7032	0.7032	under	0.9812	non-sig	NA
880	ST726	Farm	10000	1	9561	0.9561	9561	0.9561	under	0.9812	non-sig	NA
881	ST726	Hospital	6656	0.6656	10000	1	6656	0.6656	over	0.9812	non-sig	NA
882	ST73	Community	10000	1	8419	0.8419	8419	0.8419	under	0.9812	non-sig	NA
883	ST73	Farm	10000	1	9776	0.9776	9776	0.9776	under	0.9812	non-sig	NA
884	ST73	Hospital	8195	0.8195	10000	1	8195	0.8195	over	0.9812	non-sig	NA
885	ST730	Farm	10000	1	9408	0.9408	9408	0.9408	under	0.9812	non-sig	NA
886	ST732	Farm	10000	1	9787	0.9787	9787	0.9787	under	0.9812	non-sig	NA
887	ST753	Farm	10000	1	9785	0.9785	9785	0.9785	under	0.9812	non-sig	NA
888	ST76	Community	10000	1	7028	0.7028	7028	0.7028	under	0.9812	non-sig	NA
889	ST76	Farm	10000	1	9524	0.9524	9524	0.9524	under	0.9812	non-sig	NA
890	ST76	Hospital	6638	0.6638	10000	1	6638	0.6638	over	0.9812	non-sig	NA
891	ST791	Community	10000	1	8371	0.8371	8371	0.8371	under	0.9812	non-sig	NA
892	ST791	Farm	10000	1	9786	0.9786	9786	0.9786	under	0.9812	non-sig	NA
893	ST791	Hospital	8157	0.8157	10000	1	8157	0.8157	over	0.9812	non-sig	NA
894	ST792	Community	10000	1	5997	0.5997	5997	0.5997	under	0.9812	non-sig	NA
895	ST792	Farm	10000	1	9367	0.9367	9367	0.9367	under	0.9812	non-sig	NA
896	ST792	Hospital	5544	0.5544	10000	1	5544	0.5544	over	0.9812	non-sig	NA
897	ST8	Farm	10000	1	9763	0.9763	9763	0.9763	under	0.9812	non-sig	NA
898	ST815	Community	10000	1	8437	0.8437	8437	0.8437	under	0.9812	non-sig	NA
899	ST815	Farm	10000	1	9748	0.9748	9748	0.9748	under	0.9812	non-sig	NA
900	ST815	Hospital	8185	0.8185	10000	1	8185	0.8185	over	0.9812	non-sig	NA
901	ST818	Community	10000	1	8320	0.832	8320	0.832	under	0.9812	non-sig	NA
902	ST818	Farm	10000	1	9791	0.9791	9791	0.9791	under	0.9812	non-sig	NA
903	ST818	Hospital	8111	0.8111	10000	1	8111	0.8111	over	0.9812	non-sig	NA
904	ST824	Community	10000	1	8386	0.8386	8386	0.8386	under	0.9812	non-sig	NA
905	ST824	Farm	10000	1	9778	0.9778	9778	0.9778	under	0.9812	non-sig	NA
906	ST824	Hospital	8164	0.8164	10000	1	8164	0.8164	over	0.9812	non-sig	NA
907	ST828	Community	6469	0.6469	7568	0.7568	6469	0.6469	over	0.9812	non-sig	NA
908	ST828	Farm	10000	1	8704	0.8704	8704	0.8704	under	0.9812	non-sig	NA
909	ST828	Hospital	7029	0.7029	7041	0.7041	7029	0.7029	over	0.9812	non-sig	NA
910	ST6097	Community	10000	1	8479	0.8479	8479	0.8479	under	0.9812	non-sig	NA
911	ST6097	Farm	10000	1	9787	0.9787	9787	0.9787	under	0.9812	non-sig	NA
912	ST6097	Hospital	8266	0.8266	10000	1	8266	0.8266	over	0.9812	non-sig	NA
913	ST835	Farm	10000	1	9773	0.9773	9773	0.9773	under	0.9812	non-sig	NA
914	ST841	Farm	10000	1	9767	0.9767	9767	0.9767	under	0.9812	non-sig	NA
915	ST86	Farm	10000	1	5877	0.5877	5877	0.5877	under	0.9812	non-sig	NA
916	ST86-1LV	Community	10000	1	8380	0.838	8380	0.838	under	0.9812	non-sig	NA
917	ST86-1LV	Farm	10000	1	9769	0.9769	9769	0.9769	under	0.9812	non-sig	NA
918	ST86-1LV	Hospital	8149	0.8149	10000	1	8149	0.8149	over	0.9812	non-sig	NA
919	ST869	Community	10000	1	8439	0.8439	8439	0.8439	under	0.9812	non-sig	NA
920	ST869	Farm	10000	1	9761	0.9761	9761	0.9761	under	0.9812	non-sig	NA
921	ST869	Hospital	8200	0.82	10000	1	8200	0.82	over	0.9812	non-sig	NA
922	ST878	Farm	10000	1	9786	0.9786	9786	0.9786	under	0.9812	non-sig	NA
923	ST881	Community	10000	1	7094	0.7094	7094	0.7094	under	0.9812	non-sig	NA
924	ST881	Farm	10000	1	9553	0.9553	9553	0.9553	under	0.9812	non-sig	NA
925	ST881	Hospital	6719	0.6719	10000	1	6719	0.6719	over	0.9812	non-sig	NA
926	ST883	Community	10000	1	8370	0.837	8370	0.837	under	0.9812	non-sig	NA
927	ST883	Farm	10000	1	9772	0.9772	9772	0.9772	under	0.9812	non-sig	NA
928	ST883	Hospital	8142	0.8142	10000	1	8142	0.8142	over	0.9812	non-sig	NA
929	ST7098	Community	10000	1	8258	0.8258	8258	0.8258	under	0.9812	non-sig	NA
930	ST7098	Farm	10000	1	9810	0.981	9810	0.981	under	0.9812	non-sig	NA
931	ST7098	Hospital	8068	0.8068	10000	1	8068	0.8068	over	0.9812	non-sig	NA
932	ST893	Community	10000	1	8427	0.8427	8427	0.8427	under	0.9812	non-sig	NA
933	ST893	Farm	10000	1	9788	0.9788	9788	0.9788	under	0.9812	non-sig	NA
934	ST893	Hospital	8215	0.8215	10000	1	8215	0.8215	over	0.9812	non-sig	NA
935	ST896	Community	10000	1	8399	0.8399	8399	0.8399	under	0.9812	non-sig	NA
936	ST896	Farm	10000	1	9796	0.9796	9796	0.9796	under	0.9812	non-sig	NA
937	ST896	Hospital	8195	0.8195	10000	1	8195	0.8195	over	0.9812	non-sig	NA
938	ST919	Community	10000	1	8455	0.8455	8455	0.8455	under	0.9812	non-sig	NA
939	ST919	Farm	10000	1	9772	0.9772	9772	0.9772	under	0.9812	non-sig	NA
940	ST919	Hospital	8227	0.8227	10000	1	8227	0.8227	over	0.9812	non-sig	NA
941	ST963	Community	10000	1	8365	0.8365	8365	0.8365	under	0.9812	non-sig	NA
942	ST963	Farm	10000	1	9765	0.9765	9765	0.9765	under	0.9812	non-sig	NA
943	ST963	Hospital	8130	0.813	10000	1	8130	0.813	over	0.9812	non-sig	NA
944	ST966	Community	10000	1	8363	0.8363	8363	0.8363	under	0.9812	non-sig	NA
945	ST966	Farm	10000	1	9788	0.9788	9788	0.9788	under	0.9812	non-sig	NA
946	ST966	Hospital	8151	0.8151	10000	1	8151	0.8151	over	0.9812	non-sig	NA
947	ST967	Community	10000	1	4132	0.4132	4132	0.4132	under	0.9812	non-sig	NA
948	ST967	Farm	10000	1	8961	0.8961	8961	0.8961	under	0.9812	non-sig	NA
949	ST967	Hospital	3627	0.3627	10000	1	3627	0.3627	over	0.9812	non-sig	NA
950	ST968	Farm	10000	1	9765	0.9765	9765	0.9765	under	0.9812	non-sig	NA
951	ST981	Farm	10000	1	9806	0.9806	9806	0.9806	under	0.9812	non-sig	NA
952	ST995	Community	2945	0.2945	9729	0.9729	2945	0.2945	over	0.9812	non-sig	NA
953	ST995	Farm	10000	1	9578	0.9578	9578	0.9578	under	0.9812	non-sig	NA
954	ST995	Hospital	9651	0.9651	3292	0.3292	3292	0.3292	under	0.9812	non-sig	NA
